# Supplementary material for: ExpressionPlot: a web-based framework for analysis of RNA-Seq and microarray gene expression data
Source: Genome Biol. 2011 Jul 28;12(7):R69. doi: 10.1186/gb-2011-12-7-r69 (PMC3218831; doi:10.1186/gb-2011-12-7-r69)
Supplement: Additional file 3 — Data for Figure 2d. [file gb-2011-12-7-r69-S3.ZIP]

Archive with 6 entries (6 files):
- combined.DESeq.tsv
- combined.MSC.tsv
- rep1.DESeq.tsv
- rep1.MSC.tsv
- rep2.DESeq.tsv
- rep2.MSC.tsv
