# Supplementary material for: ExpressionPlot: a web-based framework for analysis of RNA-Seq and microarray gene expression data
Source: Genome Biol. 2011 Jul 28;12(7):R69. doi: 10.1186/gb-2011-12-7-r69 (PMC3218831; doi:10.1186/gb-2011-12-7-r69)
Supplement: Additional file 3 — Data for Figure 2d. [file gb-2011-12-7-r69-S3.ZIP › combined.DESeq.tsv]

clusterID	aliases	ID	id	baseMean	n1	n2	foldChange	lfc	p	padj	resVarA	resVarB	rpkm1	rpkm2
1	uc001aaa.1	1	1	0	0	0	NA	NA	NA	NA	NA	NA	0	0
2	uc001aac.1,uc001aae.1,uc001aab.1,uc001aaj.1,FLJ00038,WASH2P,uc001aah.1,DKFZp434K1323	2	2	19.77	17.32	22.23	1.283	0.3597	0.5537	0.7628	0.1084	0.1731	0.1916	0.2459
3	uc009vjg.1	3	3	0	0	0	NA	NA	NA	NA	NA	NA	0	0
4	F379	4	4	0	0	0	NA	NA	NA	NA	NA	NA	0	0
5	OR4F5,OR4F5_HUMAN	5	5	0	0	0	NA	NA	NA	NA	NA	NA	0	0
6	uc009vji.1	6	6	2.025	1.019	3.031	2.975	1.573	0.3831	0.6377	0.0106	0.8115	0.01757	0.05228
7	uc009vjj.1	7	7	0.2646	0	0.5291	Inf	Inf	1	1	0	1.058	0	0.01723
8	uc001aam.1	8	8	0.2286	0	0.4571	Inf	Inf	1	1	0	0.9142	0	0.02407
9	uc001aap.1	9	9	0	0	0	NA	NA	NA	NA	NA	NA	0	0
10	uc001aaq.1	10	10	0	0	0	NA	NA	NA	NA	NA	NA	0	0
11	uc001aar.1	11	11	0	0	0	NA	NA	NA	NA	NA	NA	0	0
12	uc001aas.1	12	12	0	0	0	NA	NA	NA	NA	NA	NA	0	0
13	uc001aat.1	13	13	0	0	0	NA	NA	NA	NA	NA	NA	0	0
14	uc001aau.1	14	14	0	0	0	NA	NA	NA	NA	NA	NA	0	0
15	uc009vjk.1	15	15	0	0	0	NA	NA	NA	NA	NA	NA	0	0
16	uc001aav.1	16	16	0	0	0	NA	NA	NA	NA	NA	NA	0	0
17	OR4F16,OR4F3,OR4F29,OR4F3_HUMAN	17	17	0	0	0	NA	NA	NA	NA	NA	NA	0	0
18	uc001aax.1	18	18	0	0	0	NA	NA	NA	NA	NA	NA	0	0
19	uc001aay.1	19	19	0	0	0	NA	NA	NA	NA	NA	NA	0	0
20	uc009vjl.1	20	20	17.32	8.179	26.46	3.235	1.694	0.01136	0.04861	0.6177	1.614	0.4093	1.324
21	uc001aaz.1	21	21	466.6	144	789.2	5.482	2.455	2.697e-62	4.136e-60	0.2021	43.77	4.647	25.48
22	uc001aba.1	22	22	4.825	2.145	7.505	3.499	1.807	0.082	0.2286	0.4318	0.802	0.1582	0.5536
23	uc001abb.1	23	23	0	0	0	NA	NA	NA	NA	NA	NA	0	0
24	uc001abc.1	24	24	886.7	656.2	1117	1.702	0.7675	0.0001384	0.001063	1.694	3.299	41.12	70
25	OR4F16,OR4F3,OR4F29,OR4F3_HUMAN	25	25	0	0	0	NA	NA	NA	NA	NA	NA	0	0
26	uc009vjm.1	26	26	0	0	0	NA	NA	NA	NA	NA	NA	0	0
27	uc001abe.1	27	27	0.4565	0.456	0.4571	1.003	0.003643	1	1	0.869	0.8991	0.01551	0.01555
28	uc001abg.1	28	28	0	0	0	NA	NA	NA	NA	NA	NA	0	0
29	uc001abh.1	29	29	0	0	0	NA	NA	NA	NA	NA	NA	0	0
30	uc001abi.1	30	30	0	0	0	NA	NA	NA	NA	NA	NA	0	0
31	uc001abj.1	31	31	0	0	0	NA	NA	NA	NA	NA	NA	0	0
32	uc001abk.1	32	32	0	0	0	NA	NA	NA	NA	NA	NA	0	0
33	uc001abl.1	33	33	0	0	0	NA	NA	NA	NA	NA	NA	0	0
34	uc001abm.1	34	34	0	0	0	NA	NA	NA	NA	NA	NA	0	0
35	uc001abo.1	35	35	5.03	5.658	4.402	0.7781	-0.362	0.7458	0.897	0.2215	0.00785	0.2213	0.1722
36	uc001abq.1	36	36	40.85	42.45	39.26	0.9249	-0.1126	0.8761	0.9767	0.3983	0.5934	1.361	1.258
37	LOC643837	37	37	16.01	11.99	20.04	1.672	0.7415	0.2193	0.4547	0.6571	0.04821	0.2286	0.3822
38	uc001abt.1	38	38	0.228	0.456	0	0	-Inf	0.4933	0.7218	0.9119	0	0.01296	0
39	uc001abu.1	39	39	77.16	65.67	88.64	1.35	0.4328	0.2423	0.4797	0.1932	0.01876	1.105	1.491
40	RP11-54O7.4-003,A2AA76,SAM11_HUMAN,SAMD11	40	40	245.2	400.9	89.51	0.2232	-2.163	1.335e-18	4.367e-17	4.591	1.126	9.267	2.069
41	DKFZp564C186,NOC2L,NOC2L_HUMAN,uc001abz.1,uc001aby.1	41	41	356.4	347	365.7	1.054	0.07562	0.7759	0.914	0.01966	0.1979	3.52	3.71
42	KLHL17,KLH17_HUMAN	42	42	147.4	160.6	134.2	0.8357	-0.259	0.365	0.6184	1.736	0.2021	2.787	2.329
43	PLEKHN1,PKHN1_HUMAN	43	43	3.446	3.862	3.031	0.7848	-0.3495	0.6864	0.8598	0.773	0.6441	0.07734	0.0607
44	CA170_HUMAN,C1orf170	44	44	2.866	1.931	3.801	1.969	0.9771	0.5011	0.7277	0.3222	1.173	0.03239	0.06376
45	HES4,HES4_HUMAN	45	45	90.58	86.64	94.51	1.091	0.1254	0.8762	0.9768	0.7937	4.358	5.052	5.511
46	uc001acj.1,UCRP,ISG15,UCRP_HUMAN,G1P2	46	46	139	108.8	169.3	1.557	0.6387	0.04085	0.1363	0.0009768	0.0668	8.36	13.02
47	AGRN,AGRIN_HUMAN,AGRIN	47	47	6481	6314	6648	1.053	0.07449	0.772	0.913	0.1904	2.852	44.16	46.5
48	uc009vjs.1	48	48	31.53	49.13	13.93	0.2835	-1.819	9.954e-05	0.0007898	13.81	2.209	1.695	0.4804
49	uc001acm.1,CCDS7,uc001acr.1,C1orf159,uc001act.1,uc001acu.1,CA159_HUMAN,uc001acn.1,UNQ2998/PRO9739,uc001acp.1,uc001acs.1,UNQ2998	49	49	120.4	122.8	117.9	0.9599	-0.05897	0.8277	0.9467	1.053	0.3665	1.812	1.74
50	uc001acv.1	50	50	0.7211	0.456	0.9863	2.163	1.113	1	1	0.7107	0.01003	0.01444	0.03124
51	uc001acw.1	51	51	0	0	0	NA	NA	NA	NA	NA	NA	0	0
52	uc001acx.1	52	52	19.51	0.563	38.46	68.32	6.094	2.09e-11	3.925e-10	0.0146	0.2349	0.008464	0.5783
53	TTLL10,TTL10_HUMAN	53	53	33.74	3.513	63.96	18.21	4.187	4.14e-13	8.909e-12	0.0003473	0.107	0.05988	1.09
54	B1AME3_HUMAN,RP5-902P8.2-001,AITR,GITR,TNR18_HUMAN,TNFRSF18,B1AME3,RP5-902P8.2-002,UNQ319/PRO364	54	54	3.959	2.843	5.075	1.785	0.8362	0.5749	0.7806	0.9199	1.566	0.1048	0.1872
55	uc001adf.1,TNFRSF4,TNR4_HUMAN,TXGP1L	55	55	2.041	2.038	2.045	1.003	0.004734	1	1	0.02866	0.9884	0.06083	0.06103
56	PSEC0034,CAB45_HUMAN,uc001adi.1,B1AME6,SDF4,B1AME6_HUMAN,RP5-902P8.6-007,uc001adh.1,CAB45	56	56	1938	2173	1704	0.7844	-0.3504	0.06465	0.1928	0.3741	0.0192	21.89	17.17
57	B3GALT6,B3GT6_HUMAN	57	57	454.3	472.8	435.8	0.9216	-0.1179	0.5675	0.7754	0.002037	0.5939	8.67	7.99
58	FAM132A,F132A_HUMAN,C1QDC2	58	58	22.73	32.15	13.3	0.4138	-1.273	0.0276	0.1002	0.3477	1.372	1.589	0.6574
59	A6NGS0_HUMAN,A6NGS0,UBE2J2	59	59	552.8	629.2	476.5	0.7572	-0.4012	0.04878	0.1554	0.9393	0.2876	11.04	8.356
60	B1AMF4,uc001adx.1,RP5-902P8.9-005,SCNND_HUMAN,A9Z1X6,SCNN1D,B1AMF4_HUMAN,DNACH	60	60	87.52	74.44	100.6	1.351	0.4345	0.2218	0.4577	0.006232	0.7378	1.188	1.606
61	CENTB5,RP5-902P8.11-003,B1AMF5,B1AMF5_HUMAN,CENB5_HUMAN,KIAA1716	61	61	631.5	568.9	694.1	1.22	0.287	0.1526	0.3568	0.5059	6.757	5.28	6.442
62	PUSL1,PUSL1_HUMAN	62	62	98.92	121.6	76.23	0.6269	-0.6737	0.0557	0.1722	0.1976	0.465	3.301	2.069
63	RC68,CPSF3L,INTS11,DKFZp434A1923,INT11_HUMAN,A8K5S2,A8K5S2_HUMAN,RP5-890O3.8-016	63	63	864.3	891.2	837.4	0.9396	-0.08991	0.6576	0.841	0.1922	0.4205	7.595	7.137
64	GLTD1_HUMAN,GLTPD1	64	64	236.6	259.4	213.8	0.8245	-0.2785	0.2595	0.4977	0.6482	0.048	6.054	4.992
65	TR3,TAS1R3,TS1R3_HUMAN,T1R3	65	65	14.67	20.51	8.829	0.4304	-1.216	0.06261	0.1883	0.07851	3.397	0.4104	0.1766
66	uc001aer.1,A6NKG8,DVL1,A6NKG8_HUMAN,uc001aet.1	66	66	651.9	729.3	574.5	0.7878	-0.3441	0.09316	0.2518	0.8801	0.3644	7.565	5.96
67	MXRA8,MXRA8_HUMAN,uc001aey.1,uc001aex.1,UNQ662	67	67	1200	1980	419.7	0.212	-2.238	2.559e-40	2.117e-38	0.7893	0.0006459	35.45	7.515
68	AIP,AKIP_HUMAN,AURKAIP1,AKIP,uc001afc.1,uc001afd.1	68	68	511.2	515.7	506.7	0.9827	-0.02523	0.8117	0.9377	1.547	0.4332	21.58	21.21
69	FLJ00183,SB138,CCNL2_HUMAN,CCNL2	69	69	2355	2294	2417	1.053	0.07505	0.683	0.8576	1.182	3.905	22.13	23.31
70	LOC148413,A4QMS8_HUMAN,A4QMS8	70	70	267.6	247.9	287.4	1.159	0.2134	0.4249	0.6773	0.1918	0.03318	6.232	7.225
71	uc001afo.1,RM20_HUMAN,MRPL20	71	71	308.1	289.7	326.5	1.127	0.1723	0.58	0.7848	2.767	0.2472	36.35	40.96
72	uc001afp.1,uc001afq.1	72	72	69.37	132.8	5.918	0.04455	-4.488	7.968e-28	4.073e-26	9.234	0.001527	4.61	0.2054
73	VWA1,CCDS28,VWA1_HUMAN	73	73	1566	2846	287.3	0.101	-3.308	1.849e-114	8.108e-112	33.88	0.03329	57.42	5.797
74	ATD3C_HUMAN,ATAD3C	74	74	23.91	44.78	3.031	0.06768	-3.885	1.121e-10	1.961e-09	0.5565	0.06608	0.6789	0.04595
75	ATAD3C	75	75	13.63	24.3	2.959	0.1218	-3.038	2.021e-05	0.0001856	2.984	0.005023	0.6605	0.08044
76	KIAA1273,ATD3B_HUMAN,ATAD3B	76	76	139.9	121.8	157.9	1.296	0.3745	0.2055	0.4345	0.07299	3.934	1.461	1.894
77	ATAD3A,RP5-832C2.1-002,ATD3A_HUMAN	77	77	199.3	198.7	199.9	1.006	0.008736	0.9376	1	0.003891	0.8129	2.197	2.211
78	CA070_HUMAN,C1orf70	78	78	104	90.58	117.5	1.297	0.3749	0.3041	0.549	0.3567	0.03638	4.151	5.383
79	SSU72_HUMAN,SSU72,PNAS-120,HSPC182	79	79	1198	1215	1180	0.9711	-0.04232	0.781	0.9179	0.1287	0.4702	14.1	13.69
80	uc001agf.1	80	80	5.665	6.328	5.003	0.7907	-0.3388	0.7595	0.9055	1.137	0.4247	0.3091	0.2444
81	SKD,A2AGM6,A2AGM5_HUMAN,RP11-345P4.1-003,A2AGM5,ZZANK1,MIB2_HUMAN,MIB2,A2AGM8_HUMAN,DKFZp434A0311,A2AGM7_HUMAN,RP11-345P4.1-008,A2AGM8,A2AGM7,RP11-345P4.1-006	81	81	449.8	457	442.5	0.9683	-0.04651	0.8693	0.9727	6.939e-06	0.7073	6.748	6.534
82	RP11-345P4.2-002,O75086_HUMAN,MMP23B,mifr-2,MMP23_HUMAN,MMP23A,mifr-1,MMP22,MMP21,A2AGN1,A2AGN0	82	82	3.55	6.114	0.9863	0.1613	-2.632	0.02929	0.105	0.09063	0.00411	0.2263	0.03651
83	uc001ahl.1,PITSLREB,PITSLREA,Q9UQ88-10,CDC2L3,P21127-12,uc001ahm.1,uc001ahj.1,CDC2L1,uc001ahp.1,uc001ahb.1,uc001ahs.1,CDC2L2,uc001ahr.1,PK58,uc001agu.1	83	83	424.4	395.5	453.3	1.146	0.1968	0.3258	0.5745	1.417	0.1868	3.651	4.185
84	CDC2L1	84	84	29.98	29.39	30.57	1.04	0.05717	0.8819	0.9801	2.188	0.1102	4.491	4.672
85	RP1-283E3.5-002,uc001ahf.1,LOC728661,uc001ahy.1,S35E2_HUMAN,uc001ahe.1,SLC35E2,uc001ahh.1,uc001ahg.1,uc001ahz.1,KIAA0447	85	85	729.9	770.4	689.4	0.8949	-0.1602	0.4564	0.7073	0.01476	0.6641	3.63	3.248
86	MMP21/22B	86	86	0.228	0.456	0	0	-Inf	0.4933	0.7218	0.9119	0	0.02377	0
87	uc001ahx.1	87	87	56.09	49.85	62.33	1.25	0.3223	0.4399	0.6902	0.0006922	0.3348	3.086	3.858
88	uc001aia.1	88	88	165.1	119.7	210.5	1.759	0.8147	0.006828	0.03192	0.08783	0.002492	2.142	3.768
89	A6NNN3,NADK,FLJ13052,RP1-283E3.6-001,NADK_HUMAN,uc001aid.1	89	89	537.3	566.9	507.8	0.8957	-0.1589	0.4353	0.6872	0.4138	0.008966	6.843	6.129
90	GNB1,GBB1_HUMAN	90	90	9185	9087	9283	1.022	0.0308	0.9179	1	2.965e-05	0.3263	148.7	151.9
91	uc001aig.1	91	91	3.517	4.076	2.959	0.726	-0.4621	0.6858	0.8594	0.05224	0.02089	0.2265	0.1645
92	CAGLP,A2A2M3,CALML6,CALGP,CALL6_HUMAN	92	92	2.288	1.689	2.887	1.709	0.7733	0.5924	0.7942	1.836	0.333	0.07853	0.1342
93	TMEM52,UNQ3048/PRO9864,TMM52_HUMAN	93	93	11.04	12.23	9.863	0.8066	-0.3101	0.6958	0.867	0.11	0.0497	0.4852	0.3914
94	CA222_HUMAN,C1orf222	94	94	16.38	0	32.77	Inf	Inf	1.322e-10	2.292e-09	0	8.069	0	0.6086
95	KIAA1751,A4VCI2,K1751_HUMAN	95	95	73.26	8.044	138.5	17.21	4.105	3.845e-29	2.119e-27	0.0001561	13.41	0.06643	1.144
96	uc001aio.1	96	96	0.9857	0.456	1.515	3.324	1.733	0.6624	0.843	0.5676	0.4443	0.01195	0.0397
97	uc001aip.1,GBRD_HUMAN,GABRD	97	97	4.324	4.318	4.33	1.003	0.004158	1	1	1.013	0.409	0.1148	0.1152
98	PKC2,A8MU64,KPCZ_HUMAN,PRKCZ,A8MU64_HUMAN	98	98	227.2	234.2	220.3	0.9408	-0.08808	0.773	0.913	0.3554	0.0009958	3.16	2.973
99	uc001aiu.1	99	99	14.76	15.26	14.26	0.935	-0.09693	0.9353	1	1.753	0.01892	0.6845	0.64
100	uc009vlc.1	100	100	8.905	7.802	10.01	1.282	0.359	0.6504	0.8368	0.5289	0.8203	1.31	1.68
101	FP7162,C1orf86	101	101	346.7	388.8	304.6	0.7834	-0.3522	0.104	0.2728	0.9265	1.133	7.331	5.744
102	CA086_HUMAN,A6PW40,C1orf86,FP7162,A6PW39,A6PW41	102	102	284.2	340.3	228.1	0.6703	-0.577	0.01234	0.05207	2.024	1.561	23.9	16.02
103	uc001aiz.1	103	103	51.58	47.28	55.88	1.182	0.2413	0.5796	0.7846	0.2598	0.5073	1.246	1.472
104	SKI,SKI_HUMAN,uc001aja.1	104	104	2080	2224	1936	0.8707	-0.1998	0.3122	0.5586	0.3589	0.06648	20.29	17.66
105	A6NKZ6,MORN1_HUMAN,MORN1	105	105	130.5	94.66	166.3	1.757	0.8134	0.01199	0.05081	0.2494	0.9533	1.895	3.33
106	LOC100129534,uc001ajc.1	106	106	71.16	54.49	87.83	1.612	0.6886	0.09664	0.2587	1.832	0.2388	1.584	2.553
107	RER1_HUMAN,RP4-740C4.2-002,RER1	107	107	1359	1401	1316	0.939	-0.09084	0.6308	0.8219	0.2608	0.1574	27.93	26.22
108	PEX10_HUMAN,PEX10,RNF69	108	108	254	245.4	262.6	1.07	0.09776	0.7666	0.9094	1.068	0.004346	8.723	9.334
109	FLJ00414,PLCL4,PLCH2,KIAA0450	109	109	179.8	284.4	75.2	0.2644	-1.919	4.044e-13	8.721e-12	0.07669	0.008147	2.292	0.6061
110	PANK4_HUMAN,PANK4	110	110	391.1	406.5	375.6	0.924	-0.114	0.5878	0.791	0.9456	0.1243	7.877	7.278
111	HES5,HES5_HUMAN	111	111	23.18	15.82	30.55	1.931	0.9495	0.0788	0.2218	1.247	2.142	0.6201	1.197
112	uc001ajp.1	112	112	0	0	0	NA	NA	NA	NA	NA	NA	0	0
113	HVEM,uc001ajt.1,TNR14_HUMAN,HVEA,UNQ329/PRO509,TNFRSF14	113	113	46.45	65.49	27.42	0.4188	-1.256	0.004396	0.02197	3.219	0.7021	1.327	0.5556
114	TNFRSF14	114	114	52.02	73.8	30.24	0.4097	-1.287	0.00227	0.01237	5.172	0.9106	0.8471	0.3471
115	CA093_HUMAN,C1orf93	115	115	769.2	663.7	874.6	1.318	0.3981	0.06039	0.1837	0.3449	0.0385	14.68	19.34
116	C1orf93	116	116	763.9	658.1	869.8	1.322	0.4023	0.05694	0.1753	0.2858	0.04242	15.87	20.97
117	MELL1,MMEL1,NEP2,MMEL1_HUMAN,MMEL2	117	117	66.11	24.91	107.3	4.308	2.107	2.638e-07	3.261e-06	0.02884	10.58	0.5246	2.26
118	ACTT2_HUMAN,ARPM2,ACTRT2	118	118	0	0	0	NA	NA	NA	NA	NA	NA	0	0
119	DKFZp761G0122,FLJ42875	119	119	66.86	86.64	47.08	0.5434	-0.88	0.02372	0.08875	1.131	0.3457	1.182	0.6423
120	PRDM16,B1AJP8_HUMAN,RP4-785P20.1-002,B1WB48,PFM13,MEL1,B1WB48_HUMAN,B1AJP8,KIAA1675	120	120	454.6	515.3	394	0.7646	-0.3873	0.08418	0.2331	0.01533	0.3004	3.023	2.312
121	B0QZD4_HUMAN,ARHGG_HUMAN,uc001akg.1,NBR,B0QZD4,RP11-168F9.1-007,ARHGEF16	121	121	68.79	97.15	40.44	0.4162	-1.265	0.001129	0.006766	0.5476	0.06319	1.14	0.4744
122	MEGF6,EGFL3,KIAA0815,MEGF6_HUMAN	122	122	410.6	514.4	306.8	0.5964	-0.7456	0.001286	0.007538	6.833	1.35	3.372	2.011
123	TPRGL_HUMAN,FAM79A,TPRG1L	123	123	435.4	554.6	316.2	0.5701	-0.8108	0.0002809	0.001976	0.8006	0.2625	11.7	6.669
124	WDR8_HUMAN,uc001akn.1,WDR8	124	124	182	167.8	196.2	1.17	0.2262	0.3824	0.6377	0.03055	1.875	4.281	5.008
125	O15350-10,P73,uc001akr.1,uc001aks.1,TP73,P73_HUMAN,uc001akp.1	125	125	10.79	6.007	15.56	2.591	1.374	0.05739	0.1764	0.01228	0.2494	0.07751	0.2009
126	KIAA0495,uc001aku.1,uc001akt.1,DKFZp434N0450	126	126	624.3	642.6	606.1	0.9432	-0.08434	0.6945	0.8659	0.1113	0.343	5.174	4.88
127	CCD27_HUMAN,CCDC27	127	127	6.119	8.821	3.416	0.3872	-1.369	0.1379	0.3312	0.7457	0.01558	0.2074	0.08033
128	LOC388588,B2RUZ4_HUMAN,B2RUZ4,uc001akw.1	128	128	38.62	68.81	8.419	0.1224	-3.031	1.501e-11	2.847e-10	6.988	0.02435	6.488	0.7938
129	LRC47_HUMAN,LRRC47,KIAA1185	129	129	794.2	817.8	770.7	0.9425	-0.08548	0.6376	0.826	0.12	0.2283	15.81	14.9
130	KIAA0562,K0562_HUMAN,uc001akz.1	130	130	417.7	411.5	424	1.03	0.04305	0.807	0.9349	0.4571	0.06452	4.318	4.448
131	DFF40,RP13-531C17.1-004,DFF2,DFFB,CAD,DFFB_HUMAN	131	131	90.17	90.18	90.16	0.9998	-0.0002482	0.9472	1	3.864e-05	2.046	1.271	1.27
132	C1orf174,CA174_HUMAN	132	132	311	346.2	275.8	0.7967	-0.3279	0.1799	0.3972	0.5664	1.224	7.08	5.64
133	uc001alh.1	133	133	4.481	6.677	2.286	0.3423	-1.547	0.1554	0.3617	0.2634	2.259	0.08959	0.03067
134	uc001ali.1	134	134	0	0	0	NA	NA	NA	NA	NA	NA	0	0
135	uc001alj.1	135	135	0.2646	0	0.5291	Inf	Inf	1	1	0	1.058	0	0.01306
136	MOT8,AJAP1_HUMAN,SHREW1,AJAP1	136	136	48.48	34.48	62.47	1.812	0.8574	0.05015	0.1588	1.286	2.554	0.5322	0.9641
137	uc001alo.1	137	137	40.43	31.21	49.65	1.591	0.6697	0.1464	0.3456	1.051	2.984	0.6275	0.9983
138	uc001alp.1	138	138	0.2646	0	0.5291	Inf	Inf	1	1	0	1.058	0	0.03198
139	KIAA0673,RP11-33M12.1-004,NPHP4_HUMAN,NPHP4	139	139	411.9	385.2	438.6	1.139	0.1873	0.4264	0.6791	0.5938	0.3483	2.16	2.459
140	uc001alu.1,KCNA2B,KCAB2_HUMAN,KCNAB2,A0AVM9,B0AZR7,KCNK2,B0AZR7_HUMAN	140	140	179	182.3	175.7	0.9635	-0.05369	0.8654	0.9707	0.1243	0.00198	1.714	1.652
141	RP1-233K16.2-005,CHD5_HUMAN,CHD5,KIAA0444	141	141	250.5	207.1	293.9	1.419	0.5049	0.04263	0.1402	2.293	1.332	1.081	1.534
142	RL22_HUMAN,RPL22	142	142	1664	1996	1332	0.6674	-0.5833	0.001843	0.01036	0.1043	1.127	49.01	32.71
143	uc001amh.1,RN207_HUMAN,C1orf188,RNF207,uc001ami.1,A2VCM8	143	143	231.2	279	183.3	0.657	-0.606	0.02773	0.1006	0.5401	1.053	2.482	1.631
144	PCCMT,ICMT,ICMT_HUMAN	144	144	1025	1116	934.4	0.8371	-0.2565	0.2225	0.4586	0.5684	0.2587	11.87	9.934
145	C1orf211,uc001amm.1	145	145	0.774	1.019	0.5291	0.5193	-0.9453	0.6314	0.8219	0.0195	0.9516	0.0418	0.02171
146	HES3_HUMAN,uc001amn.1,HES3	146	146	0.2815	0.563	0	0	-Inf	0.4933	0.7218	1.126	0	0.04195	0
147	GPR153	147	147	437.7	604.6	270.7	0.4478	-1.159	8.968e-08	1.188e-06	0.5819	0.353	11.42	5.114
148	GPR153,GP153_HUMAN,PGR1	148	148	256.7	362.9	150.5	0.4148	-1.269	4.492e-07	5.392e-06	0.05975	0.04178	7.059	2.928
149	BACH_HUMAN,ACOT7,BACH	149	149	532.6	571.3	493.8	0.8644	-0.2102	0.3133	0.5597	0.1591	0.9596	11.88	10.27
150	HES2_HUMAN,HES2,uc001amw.1	150	150	25.37	35.29	15.44	0.4376	-1.192	0.0148	0.06031	1.764	3.276	0.3413	0.1493
151	LP2654,B1AK53,ESPN,B1AK53-2,DFNB36,ESPN_HUMAN	151	151	189.7	224.3	155.1	0.6914	-0.5324	0.04961	0.1574	0.456	0.104	3.184	2.202
152	TNFRSF12,B1ALX0_HUMAN,APO3,DDR3,UNQ455/PRO779,Q93038-11,TNFRSF25,TNR25_HUMAN,Q93038-10,RP4-650H14.2-006,RP4-650H14.2-010,B1ALX4,B1ALX0,B1ALX4_HUMAN,WSL,DR3,WSL1	152	152	175.2	137.8	212.6	1.543	0.6259	0.02527	0.09324	0.01136	4.495	3.687	5.69
153	RP4-650H14.3-003,PKHG5_HUMAN,KIAA0720,PLEKHG5	153	153	858.4	760.9	956	1.256	0.3293	0.09231	0.25	0.8463	7.608	5.67	7.124
154	NOL9_HUMAN,NOL9	154	154	237.1	286.6	187.5	0.6543	-0.6121	0.01703	0.06759	0.01533	0.5953	5.177	3.387
155	T1R1,GM148,TS1R1_HUMAN,TAS1R1,GPR70,RP11-58A11.3-003,TR1	155	155	2.621	0.9119	4.33	4.748	2.247	0.1428	0.339	0.6142	0.5126	0.0173	0.08213
156	pp9964,HKR3,ZBT48_HUMAN,ZBTB48	156	156	236.5	217.9	255.1	1.171	0.2271	0.3972	0.6525	0.1476	0.04811	3.078	3.602
157	KLHL21,KIAA0469,KLH21_HUMAN	157	157	441.6	480.9	402.3	0.8365	-0.2576	0.2677	0.5081	0.6555	0.0254	3.859	3.228
158	uc001aob.1,RP1-126A5.1-001,PHF13	158	158	608.2	660.6	555.8	0.8414	-0.2492	0.2141	0.4476	0.04788	0.6372	9.214	7.752
159	uc001aoc.1,THAP3,THAP3_HUMAN,uc001aod.1	159	159	152.3	152.4	152.2	0.9988	-0.001801	0.9627	1	0.5576	0.05631	5.081	5.075
160	DNAJC11,DJC11_HUMAN	160	160	513.8	521	506.6	0.9723	-0.04052	0.8621	0.969	0.005621	0.07784	14.97	14.55
161	uc001aoh.1,CAMTA1,MST023,uc001aok.1,KIAA0833,CMTA1_HUMAN	161	161	1246	1125	1367	1.215	0.2812	0.1577	0.3653	0.447	1.99	6.49	7.887
162	VAMP3_HUMAN,SYB3,VAMP3	162	162	1553	1965	1142	0.5809	-0.7835	4.549e-05	0.000388	0.1074	0.0004592	45.48	26.42
163	A2I2N5_HUMAN,PER3,RP3-467L1.3-001,uc001aon.1,A2I2N5,RP3-467L1.3-003	163	163	375.1	417.9	332.3	0.7951	-0.3308	0.1912	0.4149	2.512	0.1762	3.776	3.002
164	uc001aoq.1,UTS2_HUMAN,UTS2,UNQ525/PRO1068,RP3-467L1.5-001	164	164	68.74	26.25	111.2	4.237	2.083	1.009e-06	1.152e-05	0.1698	11.89	1.377	5.834
165	CD137,TNFRSF9,ILA,TNR9_HUMAN	165	165	68.4	122.5	14.34	0.1171	-3.095	5.783e-14	1.318e-12	0.0003353	0.01908	3.328	0.3896
166	uc001aow.1,uc001aov.1,PARK7,uc001aou.1,PARK7_HUMAN,uc001aox.1,dj-1	166	166	2289	2452	2126	0.8671	-0.2057	0.2338	0.4738	1.742	0.5233	32.28	28
167	ERRFI_HUMAN,Mig-6,ERRFI1,MIG6	167	167	2694	1809	3578	1.978	0.9839	6.374e-07	7.499e-06	0.0008859	0.2576	23.22	45.93
168	DNB5,SLC45A1,S45A1_HUMAN	168	168	120.1	98.46	141.8	1.44	0.5258	0.09831	0.2622	0.7057	8.572e-06	2.039	2.936
169	RERE_HUMAN,RERE,ARP,ARG,ATN1L,KIAA0458	169	169	2432	2205	2659	1.206	0.2704	0.1654	0.3767	0.2219	0.3904	11.66	14.06
170	DKFZp566H0824	170	170	0.4926	0.456	0.5291	1.161	0.2148	1	1	0.8483	1.035	0.03997	0.04639
171	ENOA_HUMAN,ENO1,B2RD59_HUMAN,B2RD59,MPB1,ENO1L1,MBPB1,DKFZp666C036	171	171	26190	28520	23860	0.8366	-0.2573	0.3492	0.6015	0.3126	0.05428	440.8	368.8
172	CA6,CAH6_HUMAN	172	172	0	0	0	NA	NA	NA	NA	NA	NA	0	0
173	SLC2A7,GLUT7,GTR7_HUMAN,uc001apn.1,A2A333	173	173	0.456	0.9119	0	0	-Inf	0.2442	0.4797	1.78	0	0.03033	0
174	RP5-963K15.1-002,SLC2A5,uc001app.1,GLUT5,GTR5_HUMAN	174	174	10.49	13.17	7.818	0.5938	-0.752	0.2724	0.5145	1.17	0.01874	0.1767	0.1049
175	A2A334,uc001apr.1,GP157_HUMAN,GPR157	175	175	19.15	21.4	16.91	0.7903	-0.3395	0.5427	0.7529	0.1603	0.4567	0.3293	0.2603
176	uc001aps.1,GPR157	176	176	4.361	6.221	2.502	0.4022	-1.314	0.1982	0.4242	0.5312	0.1916	0.1329	0.05345
177	uc009vmq.1	177	177	334.3	376.3	292.3	0.7768	-0.3645	0.1053	0.2754	2.844	0.1431	4.896	3.803
178	GDH,H6PD,G6PE_HUMAN	178	178	2130	2440	1820	0.7462	-0.4224	0.03552	0.1224	2.259	0.002497	13.7	10.22
179	SSB1,A2A275,SPSB1_HUMAN,SPSB1	179	179	385.1	451.2	318.9	0.7066	-0.5009	0.03173	0.1122	2.43	0.9967	7.442	5.259
180	S2533_HUMAN,SLC25A33	180	180	48.14	50.38	45.9	0.911	-0.1346	0.7804	0.9175	0.2027	0.1655	1.678	1.529
181	TMEM201,RP13-15M17.2-001	181	181	295.6	244.4	346.7	1.419	0.5047	0.04016	0.1346	0.1634	0.3207	1.953	2.771
182	PIK3CD,RP11-558F24.3-003,uc001aqa.1,uc001aqb.1,uc001aqe.1,PK3CD_HUMAN,A6NCG0	182	182	104.7	73.9	135.4	1.833	0.8739	0.01443	0.0591	0.1293	0.1911	0.6673	1.223
183	uc001aqc.1,C1orf200,CA200_HUMAN	183	183	0	0	0	NA	NA	NA	NA	NA	NA	0	0
184	uc001aqd.1	184	184	23.45	21.85	25.04	1.146	0.1965	0.7274	0.8861	0.08118	0.00397	1.174	1.345
185	CSTN1_HUMAN,KIAA0911,CLSTN1,RP11-558F24.5-003,A8K183,CS1	185	185	5634	5285	5983	1.132	0.1789	0.3919	0.6476	0.08872	0.1941	52.21	59.1
186	CNBP1_HUMAN,ICAT,CTNNBIP1	186	186	892.1	1177	607.1	0.5158	-0.9552	1.549e-06	1.732e-05	0.1056	0.02138	20.12	10.38
187	LZIC,LZIC_HUMAN	187	187	606.4	607.6	605.2	0.9961	-0.005603	0.9955	1	0.0001101	0.1248	18.02	17.95
188	NMNA1_HUMAN,NMNAT,NMNAT1	188	188	226.6	232.6	220.6	0.9481	-0.07693	0.7727	0.913	0.07572	0.1598	3.15	2.986
189	RET7_HUMAN,RBP7	189	189	10.57	10.78	10.37	0.9617	-0.0564	0.8404	0.9541	0.6137	5.64	0.6485	0.6236
190	uc001aqr.1,HDNB1,UFD2,KIAA0684,uc001aqs.1,UBE4B_HUMAN,UBE4B	190	190	1371	1530	1213	0.7928	-0.335	0.08795	0.2411	0.9428	0.4593	12.82	10.17
191	RP4-736L20.1-003,uc001aqz.1,uc001ara.1,KIAA0591,RP4-736L20.1-005,uc001arb.1,KIF1Bbeta,uc001aqy.1,uc001aqx.1,KIF1B,uc001aqv.1,KIF1B_HUMAN,KIAA1448,A6NKQ4,uc001aqw.1,RP4-736L20.1-002	191	191	6561	5267	7856	1.492	0.5769	0.005477	0.02651	0.7463	0.2904	16.13	24.06
192	PGD,PGDH,6PGD_HUMAN	192	192	1833	1891	1774	0.938	-0.09235	0.6485	0.8349	0.01192	0.2976	49.88	46.79
193	CORT,A6NIJ4,APITD1,UNQ307/PRO350,CENPS_HUMAN,A6NIJ4_HUMAN,CORT_HUMAN,CENPS	193	193	188.9	158.6	219.3	1.383	0.4676	0.112	0.2879	0.3497	0.08225	2.635	3.644
194	Cort	194	194	63.71	52.37	75.05	1.433	0.5192	0.2132	0.4463	0.1605	5.294e-05	1.912	2.741
195	DFFA,RP5-1113E3.2-002,DFFA_HUMAN,H13,DFF45,DFF1	195	195	545.7	549.9	541.5	0.9846	-0.02232	0.9753	1	2.007	0.2411	8.298	8.17
196	uc001arl.1,Pex14,B2R7N1,PEX14_HUMAN,PEX14,B2R7N1_HUMAN	196	196	364.2	352.5	375.8	1.066	0.09227	0.7087	0.8758	0.005887	0.1367	4.499	4.797
197	ZNF693,SRG,CST,CASZ1	197	197	86.69	99.72	73.66	0.7386	-0.4371	0.2362	0.4767	0.7512	0.2995	0.5086	0.3757
198	CA127_HUMAN,A0AVG8,C1orf127,A6NKM7	198	198	0.9491	0.9119	0.9863	1.082	0.1131	1	1	1.426	0.009542	0.01989	0.02151
199	TADBP_HUMAN,TDP43,TARDBP	199	199	1642	1559	1725	1.107	0.1461	0.4766	0.7218	0.06999	0.1324	18.92	20.94
200	uc001arw.1,A8K458_HUMAN,A8K458,sMAP,MASP2	200	200	101.4	82.56	120.3	1.457	0.5434	0.1079	0.2798	0.05626	0.4709	1.038	1.513
201	SPEE_HUMAN,SRM,SRML1,SPS1	201	201	542.3	694.2	390.5	0.5625	-0.83	7.763e-05	0.0006303	1.93	0.01921	27.34	15.38
202	EXOSC10,B1AKQ1,PMSCL2,EXOSX_HUMAN,PMSCL	202	202	949.8	978.5	921.1	0.9414	-0.08719	0.6833	0.8578	0.00221	0.387	13.55	12.75
203	RP4-635E18.1-002,B1AKP8,FRAP_HUMAN,FRAP,B1AKP8_HUMAN,FRAP2,FRAP1	203	203	1318	1197	1439	1.202	0.2655	0.1571	0.3644	0.029	0.999	6.479	7.788
204	ANGPTL7,CDT6,ANGL7_HUMAN,UNQ313/PRO356	204	204	41.56	80.76	2.358	0.02919	-5.098	5.653e-19	1.881e-17	3.832	0.03175	1.847	0.05393
205	UBIAD1,TERE1,UBIA1_HUMAN	205	205	229.8	240.9	218.8	0.908	-0.1393	0.6003	0.8007	0.03428	0.0555	3.948	3.585
206	uc001ash.1,DISP3,KIAA1337,PTCHD2,PTHD2_HUMAN	206	206	218.6	292.3	144.8	0.4952	-1.014	8.58e-05	0.0006908	2.438	1.079	2.548	1.262
207	B2R7K7_HUMAN,B2R7K7,FBXO2,FBX2_HUMAN,FBX2	207	207	170.6	289.4	51.84	0.1791	-2.481	9.415e-25	4.138e-23	3.787	0.009301	8.414	1.507
208	FBX44_HUMAN,FBXO44,FBG3,FBX6A,FBX30,FBX44,FBXO6A	208	208	291.5	332.9	250	0.7508	-0.4134	0.0811	0.2268	0.18	0.2847	5.134	3.855
209	FBXO6,FBX6_HUMAN,FBG2,FBX6	209	209	100.5	78.46	122.6	1.562	0.6434	0.0751	0.2138	0.3981	0.002719	2.646	4.133
210	MD2L2_HUMAN,uc001asq.1,MAD2L2,REV7,MAD2B	210	210	496	578.7	413.2	0.7141	-0.4858	0.01735	0.06866	2.046	1.007	16.18	11.55
211	PSEC0258,CA187_HUMAN,C1orf187,UNQ3119/PRO10268	211	211	78.6	72.59	84.62	1.166	0.2214	0.5874	0.7907	0.1185	1.539	2.096	2.443
212	uc001ass.1	212	212	241.9	235.8	248	1.052	0.07287	0.6716	0.8486	10.24	3.052	3.238	3.406
213	ATRAP_HUMAN,ATRAP,AGTRAP,A8MVQ5_HUMAN,A8MVQ5	213	213	334.9	338.2	331.6	0.9806	-0.02831	0.8441	0.9564	2.34	0.2725	13.53	13.26
214	C1orf167	214	214	0.2646	0	0.5291	Inf	Inf	1	1	0	1.058	0	0.03731
215	uc001asz.1,uc001ata.1,RP11-56N19.2-005,RP11-56N19.2-004,C1orf167	215	215	0	0	0	NA	NA	NA	NA	NA	NA	0	0
216	RP11-56N19.4-001,MTHFR,MTHR_HUMAN	216	216	668.5	792.1	544.8	0.6879	-0.5398	0.01078	0.04655	0.005157	0.5725	5.325	3.663
217	CLCN6_HUMAN,KIAA0046,uc001atg.1,CLCN6,uc001ate.1	217	217	1094	951.1	1237	1.3	0.3788	0.05948	0.1815	1.041	1.611	7.532	9.794
218	B0ZBE8,B0ZBE8_HUMAN,NPPA	218	218	91.26	51.48	131	2.545	1.348	0.0003943	0.00267	0.4318	15.35	3.138	7.986
219	ANFB_HUMAN,NPPB	219	219	94.67	69.7	119.6	1.717	0.7795	0.07353	0.2107	1.834	29.92	5.112	8.775
220	KIAA2013,K2013_HUMAN	220	220	137.7	133.4	142	1.065	0.09024	0.8282	0.9471	0.4965	0.03991	2.439	2.596
221	LLH,PLOD1_HUMAN,PLOD,PLOD1	221	221	6331	8897	3765	0.4231	-1.241	3.378e-10	5.638e-09	0.1964	0.01663	151.6	64.16
222	KIAA0214,CPRP1,uc001atn.1,MFN2,MFN2_HUMAN	222	222	1773	1809	1737	0.9601	-0.05874	0.7702	0.912	0.00063	0.07483	19.8	19.01
223	IIP45,uc001atp.1,IIP45_HUMAN	223	223	258.4	257.4	259.3	1.008	0.01085	0.9913	1	0.3598	0.07649	6.363	6.411
224	TNFRSF8,RP11-426M1.1-001,B1AN79_HUMAN,B1AN79	224	224	21.23	41.48	0.9863	0.02378	-5.394	1.003e-11	1.93e-10	5.623	0.0003033	0.5684	0.01351
225	TNFRSF1B,TNR1B_HUMAN,TNFBR,TNFR2	225	225	86.68	127.7	45.68	0.3578	-1.483	9.092e-05	0.0007285	4.605	0.004097	1.779	0.6363
226	VP13D_HUMAN,B1AJZ2,VPS13D,B1AJZ2_HUMAN,uc001aua.1,RP5-888M10.1-003,KIAA0453	226	226	1948	1877	2020	1.076	0.1061	0.4778	0.7218	1.557	2.069	5.187	5.583
227	uc001atz.1	227	227	1.512	2.038	0.9863	0.484	-1.047	0.5014	0.7277	0.0339	0.008111	0.6863	0.3322
228	DHRS3,UNQ2424/PRO4983,DHRS3_HUMAN,RP11-514N2.1-004,uc001aud.1	228	228	3006	3122	2889	0.9254	-0.1119	0.5465	0.7562	2.594	6.068	55.3	51.18
229	ADCL4_HUMAN,AADACL4	229	229	1.618	2.708	0.5291	0.1954	-2.355	0.162	0.372	1.862	0.6456	0.08801	0.0172
230	AADACL3	230	230	0.563	1.126	0	0	-Inf	0.2415	0.4797	2.138	0	0.01424	0
231	C1orf158,CA158_HUMAN	231	231	109.4	5.927	212.8	35.9	5.166	3.836e-39	3.059e-37	0.1193	8.849	0.2978	10.69
232	PRA12_HUMAN,PRAMEF12	232	232	0.7577	0	1.515	Inf	Inf	0.286	0.528	0	0.46	0	0.04346
233	PRAM1_HUMAN,PRAMEF1	233	233	0	0	0	NA	NA	NA	NA	NA	NA	0	0
234	PRAMEF11,PRA11_HUMAN	234	234	0	0	0	NA	NA	NA	NA	NA	NA	0	0
235	CCDS30591,HNRNPCL1,HNRCL_HUMAN,HNRPCL1	235	235	104.2	124.2	84.26	0.6785	-0.5595	0.06595	0.1957	1.409	3.935	5.738	3.893
236	PRAMEF2,PRAM2_HUMAN	236	236	0.228	0.456	0	0	-Inf	0.4933	0.7218	0.9119	0	0.01422	0
237	A2BDD6,PRAM4_HUMAN,PRAMEF23,B2RPE1_HUMAN,A0AUJ9,A4FU31,uc001aun.1,PRAMEF5,A6NMV5,PRAM5_HUMAN,PRAMEF15,B2RPE1,PRAMEF4,uc001auq.1,PRA23_HUMAN,PRAMEF9,PRAM6_HUMAN,uc001aur.1,PRAMEF6	237	237	0	0	0	NA	NA	NA	NA	NA	NA	0	0
238	PRAMEF10,PRA10_HUMAN	238	238	0	0	0	NA	NA	NA	NA	NA	NA	0	0
239	PRAMEF7,PRAM7_HUMAN,PRAMEF8	239	239	0	0	0	NA	NA	NA	NA	NA	NA	0	0
240	A6NMM3,PRAMEF22,A3QJZ6,PRA22_HUMAN	240	240	0	0	0	NA	NA	NA	NA	NA	NA	0	0
241	PRAM3_HUMAN,PRAMEF22,PRAMEF3	241	241	0	0	0	NA	NA	NA	NA	NA	NA	0	0
242	A2BDD6,PRAM5_HUMAN,A4FU31,PRAMEF5,PRAMEF6	242	242	0	0	0	NA	NA	NA	NA	NA	NA	0	0
243	PRAMEF8,PRAM8_HUMAN	243	243	0	0	0	NA	NA	NA	NA	NA	NA	0	0
244	PRAMEF10	244	244	0	0	0	NA	NA	NA	NA	NA	NA	0	0
245	PRAMEF9,PRAM9_HUMAN,PRAMEF15	245	245	0	0	0	NA	NA	NA	NA	NA	NA	0	0
246	PRAMEF13,PRA13_HUMAN,PRAMEF14,CCDS41257,PRA14_HUMAN	246	246	0	0	0	NA	NA	NA	NA	NA	NA	0	0
247	PRAMEF18,PRA18_HUMAN	247	247	0	0	0	NA	NA	NA	NA	NA	NA	0	0
248	PRAMEF16,PRA16_HUMAN	248	248	0	0	0	NA	NA	NA	NA	NA	NA	0	0
249	PRA20_HUMAN,PRAMEF21,PRAMEF20	249	249	0	0	0	NA	NA	NA	NA	NA	NA	0	0
250	A6NMC2,PRAMEF8,PRAMEF24,PRA24_HUMAN	250	250	0	0	0	NA	NA	NA	NA	NA	NA	0	0
251	PRAMEF10,uc001auz.1	251	251	0	0	0	NA	NA	NA	NA	NA	NA	0	0
252	PRAMEF9,PRAM9_HUMAN,PRAMEF15	252	252	0	0	0	NA	NA	NA	NA	NA	NA	0	0
253	PRAMEF13,PRA13_HUMAN,PRAMEF14,PRA14_HUMAN	253	253	0	0	0	NA	NA	NA	NA	NA	NA	0	0
254	PRAMEF18,PRAMEF19,PRA19_HUMAN	254	254	0	0	0	NA	NA	NA	NA	NA	NA	0	0
255	PRAMEF17,PRA17_HUMAN	255	255	0	0	0	NA	NA	NA	NA	NA	NA	0	0
256	PRA20_HUMAN,PRAMEF21,PRAMEF20	256	256	0	0	0	NA	NA	NA	NA	NA	NA	0	0
257	uc001avb.1,LRRC38,LRC38_HUMAN	257	257	0	0	0	NA	NA	NA	NA	NA	NA	0	0
258	A8MT07_HUMAN,A9Z1Y2,CTA-520D8.1-002,A9Z1Y2_HUMAN,A8MT07,PDPN	258	258	4392	4318	4466	1.034	0.0487	0.8933	0.9868	3.431	0.1937	68.79	71.15
259	RP5-1177E19.1-004,RP5-1177E19.1-002,KMT8,PRDM2_HUMAN,B1AJZ4,PRDM2,B1AJZ4_HUMAN,RIZ	259	259	1030	1009	1050	1.04	0.05646	0.748	0.8986	0.5014	0.04643	4.028	4.189
260	uc001avp.1,KAZ,uc001avn.1,uc001avs.1,HRIHFB2003,uc001avm.1,uc001avo.1,KIAA1026,uc001avq.1,uc001avr.1,KAZRN_HUMAN	260	260	1266	1426	1105	0.775	-0.3677	0.05186	0.1632	2.557	0.5518	9.303	7.21
261	uc001avu.1,C1orf126,uc001avv.1	261	261	5.363	4.881	5.845	1.198	0.2603	0.8791	0.9785	0.4233	0.06777	0.2294	0.2748
262	C1orf72,uc001avw.1,uc001avz.1,TMEM51,TMM51_HUMAN	262	262	164.9	179.4	150.5	0.8392	-0.253	0.3884	0.644	0.03908	0.1164	4.241	3.559
263	RP3-467K16.1-006,B1AJZ8,uc001awf.1,KIAA1937,RP3-467K16.1-005,RP3-467K16.1-004,uc001awb.1,B1AJZ8_HUMAN,B1AJZ9,FHAD1,uc001awg.1,B1AJZ9_HUMAN	263	263	187.5	14.83	360.3	24.3	4.603	7.009e-59	9.854e-57	0.006889	10.19	0.09883	2.401
264	uc001awc.1	264	264	10.08	4.29	15.88	3.701	1.888	0.00976	0.04305	0.6166	1.416	0.08219	0.3042
265	SWS1,EFHD2_HUMAN,EFHD2	265	265	377.9	328.9	426.8	1.298	0.3759	0.1109	0.286	0.5557	3.312	7.119	9.239
266	CLCR,CTRC,CTRC_HUMAN	266	266	1.671	0.9119	2.43	2.664	1.414	0.5311	0.7433	0.9696	0.07022	0.05193	0.1384
267	ELA2A_HUMAN,ELA2A	267	267	0.2286	0	0.4571	Inf	Inf	1	1	0	0.9142	0	0.02557
268	ELA2B,RP11-265F14.2-001	268	268	1.442	1.368	1.515	1.108	0.1478	1	1	1.895	0.406	0.08571	0.09496
269	RP11-265F14.3-002,CASP9_HUMAN,CASP9,RP11-265F14.3-003,MCH6,RP11-265F14.3-007	269	269	229.9	225.6	234.1	1.037	0.05298	0.8218	0.9439	0.01772	0.1738	2.683	2.783
270	RP4-680D5.1-002,uc001awu.1,DNAJC16,DJC16_HUMAN,KIAA0962	270	270	550.1	547.6	552.6	1.009	0.01311	0.9367	1	0.217	0.03609	3.749	3.783
271	SPEB_HUMAN,AGMAT	271	271	14.9	12.04	17.75	1.474	0.5601	0.4329	0.6856	1.391	0.09363	0.2916	0.4299
272	uc001aww.1,DDI2_HUMAN,DDI2	272	272	107.6	109.6	105.5	0.9625	-0.05515	0.9215	1	0.02561	0.5419	2.252	2.167
273	RSCA1_HUMAN,RSC1A1	273	273	164.9	155.3	174.5	1.124	0.1688	0.532	0.7438	0.1791	0.4217	4.287	4.819
274	uc001awz.1	274	274	166.3	178	154.7	0.8691	-0.2024	0.4673	0.7179	0.01994	0.1712	3.287	2.857
275	SKIP,KIAA0842,uc001axa.1,PKHM2_HUMAN,PLEKHM2	275	275	1090	1108	1073	0.968	-0.04699	0.8263	0.9456	0.02422	0.3041	13.49	13.06
276	SLC25A34,S2534_HUMAN	276	276	16.69	12.79	20.59	1.61	0.6871	0.2402	0.4797	0.1472	2.192	0.2132	0.3433
277	TMEM82,B2RP27_HUMAN,B2RP27	277	277	0.2286	0	0.4571	Inf	Inf	1	1	0	0.9142	0	0.0154
278	FBLIM1,FBLP1,FBLI1_HUMAN	278	278	440.5	509	372.1	0.7309	-0.4522	0.04751	0.1521	6.355	3.396	6.476	4.733
279	LOC440567	279	279	539.1	507.4	570.9	1.125	0.1702	0.5494	0.7588	2.174	2.176	48.28	54.32
280	uc001axj.1	280	280	104.8	113.6	96.05	0.8456	-0.2419	0.4455	0.696	0.4526	0.1137	2.395	2.025
281	MINT_HUMAN,MINT,KIAA0929,SPEN,SHARP	281	281	2329	1998	2659	1.331	0.4121	0.02888	0.1039	0.7553	0.05782	8.395	11.17
282	ZNF60,ZBT17_HUMAN,MIZ1,ZNF151,uc001axl.1,A0AV07,ZBTB17	282	282	371.5	360.5	382.5	1.061	0.08557	0.7333	0.8883	0.2489	0.1245	5.557	5.897
283	uc001axm.1	283	283	0	0	0	NA	NA	NA	NA	NA	NA	0	0
284	CA064_HUMAN,C1orf64	284	284	1.092	1.126	1.058	0.9399	-0.08939	1	1	1.723	1.865	0.06259	0.05882
285	uc001axs.1,CVHSP,RP11-5P18.6-001,HSPB7_HUMAN,uc001axo.1,uc001axr.1,uc001axp.1,DKFZp779D0968,uc001axq.1,HSPB7,RP11-5P18.6-003	285	285	225.2	354.2	96.15	0.2715	-1.881	5.622e-18	1.751e-16	3.487	0.5551	5.383	1.461
287	RP11-5P18.7-002,CLCKA_HUMAN,CLCNKA	287	286	16.98	26.15	7.818	0.299	-1.742	0.002848	0.0151	7.311	0.01102	0.4241	0.1268
286	RP11-5P18.8-002,CLCNKB,uc001axw.1,uc001axx.1,RP11-5P18.8-001,uc001axy.1	286	287	12.8	11.91	13.69	1.15	0.2013	0.7313	0.8879	0.184	3.878	0.2034	0.2339
288	F131C_HUMAN,C1orf117,FAM131C,uc001axz.1	288	288	17.93	13.06	22.8	1.746	0.8041	0.2586	0.4964	1.06	4.197	0.3931	0.6863
289	EPHA2,RP11-276H7.1-001	289	289	888	1048	728.5	0.6954	-0.5241	0.005566	0.02687	0.1822	7.832	13.59	9.451
290	ARHGEF19,A6NJ04,ARHGJ_HUMAN	290	290	117.7	174.5	60.98	0.3495	-1.517	4.321e-06	4.51e-05	0.02723	0.2678	2.949	1.031
291	C1orf89,CA089_HUMAN	291	291	77.46	77.17	77.75	1.007	0.01066	0.9803	1	0.07281	0.5642	2.962	2.984
292	FBX42_HUMAN,FBXO42,KIAA1332,uc001ayh.1,FBX42,uc001aye.1	292	292	583.6	596.6	570.6	0.9564	-0.06431	0.7692	0.9111	0.4615	1.026	4.941	4.726
293	CA144_HUMAN,uc001ayk.1,uc001aym.1,DKFZp566C0424,uc001ayi.1,C1orf144	293	293	1687	1814	1560	0.8601	-0.2174	0.2216	0.4576	0.005117	2.534	33.01	28.39
294	SPATA21,SPT21_HUMAN	294	294	1.741	2.038	1.443	0.7083	-0.4976	0.7603	0.9055	0.03154	0.1615	0.03267	0.02314
295	uc001ayp.1,NECP2_HUMAN,NECAP2	295	295	846.7	891.4	801.9	0.8996	-0.1527	0.416	0.6695	1.435	0.1925	22.77	20.48
296	uc001ayt.1,uc001ayr.1,KIAA1922	296	296	192.9	162.6	223.2	1.373	0.4569	0.08601	0.2369	1.07	0.06063	1.551	2.129
297	uc001ays.1,KIAA1922	297	297	32.85	28.34	37.36	1.318	0.3984	0.4169	0.6702	0.2034	0.5861	1.293	1.705
298	LOC440570,uc001ayu.1	298	298	0.2646	0	0.5291	Inf	Inf	1	1	0	1.058	0	0.02162
299	YA016_HUMAN,A6NLT3	299	299	0.2286	0	0.4571	Inf	Inf	1	1	0	0.9142	0	0.01973
300	uc001ayw.1	300	300	106.6	99.94	113.2	1.133	0.1795	0.593	0.7943	0.02915	0.2487	4.411	4.995
301	NBPF9_HUMAN,uc001aza.1,uc001ayy.1,NBPF10,NBPF9,NBPF1	301	301	435.9	385.5	486.2	1.261	0.3348	0.1169	0.2973	0.0001965	2.946	2.119	2.672
302	uc001azd.1,FLJ00313,uc001azh.1,uc001azf.1,uc001aze.1	302	302	308	272.3	343.8	1.263	0.3367	0.185	0.4052	0.3569	0.03373	2.607	3.292
303	uc001azk.1,MST1,uc001azm.1,uc001azl.1	303	303	9.447	4.076	14.82	3.636	1.862	0.01494	0.06079	0.02032	2.406	0.06088	0.2214
304	O95559_HUMAN	304	304	9.159	11.34	6.976	0.615	-0.7014	0.3216	0.5697	0.4425	0.2958	0.2882	0.1772
305	uc001azu.1,CROCC,KIAA0445,CROCC_HUMAN,uc001azt.1,uc001azv.1	305	305	378.8	333.7	423.9	1.27	0.3451	0.1195	0.3024	0.001689	2.039	1.873	2.38
306	uc001azp.1	306	306	3.839	2.145	5.532	2.579	1.367	0.2346	0.4748	0.5492	0.963	0.02434	0.06279
307	uc001azs.1	307	307	6.327	8.179	4.474	0.547	-0.8704	0.2677	0.5082	1.723	0.1526	1.166	0.638
308	MAGP1,RP1-37C10.2-003,MFAP2,MFAP2_HUMAN	308	308	1362	2001	722.5	0.3611	-1.47	3.262e-17	9.488e-16	0.6166	1.658	89.86	32.45
309	DKFZp761H191,AT132_HUMAN,RP1-37C10.4-002,ATP13A2,PARK9	309	309	822.2	650.1	994.4	1.53	0.6131	0.002845	0.01509	0.01656	0.2075	7.169	10.97
310	SDHB,DHSB_HUMAN,SDH,SDH1	310	310	686	710	662.1	0.9326	-0.1007	0.603	0.8029	0.06665	0.08686	31.74	29.6
311	KIAA0994,RP1-37C10.6-004,PADI2,PDI2,PADI2_HUMAN	311	311	91.08	74	108.2	1.461	0.5474	0.1127	0.2893	0.7253	0.04866	0.8243	1.205
312	PDI1,PADI1_HUMAN,PADI1	312	312	4.1	4.183	4.017	0.9604	-0.0583	1	1	0.5264	0.5401	0.05566	0.05346
313	hPAD-colony10,uc001bah.1	313	313	3.607	4.183	3.031	0.7246	-0.4647	0.6849	0.859	0.5779	0.6265	0.1026	0.07438
314	PDI3,PADI3_HUMAN,PADI3	314	314	1.039	1.019	1.058	1.039	0.05469	1	1	0.01723	1.89	0.01636	0.01699
315	PADI4,PADI5,PDI5,PADI4_HUMAN	315	315	0.2286	0	0.4571	Inf	Inf	1	1	0	0.9142	0	0.008894
316	PADI6	316	316	0.2815	0.563	0	0	-Inf	0.4933	0.7218	1.126	0	0.01228	0
317	RCC2,KIAA1470,RCC2_HUMAN,TD60	317	317	791.6	920.4	662.7	0.7199	-0.4741	0.01462	0.05972	0.174	1.608	11.48	8.268
318	ARGAL_HUMAN,ARHGEF10L,KIAA1626,GRINCHGEF,RP11-473A10.1-002	318	318	749.1	525.9	972.3	1.849	0.8865	1.643e-05	0.0001534	0.1037	3.759	2.684	4.963
319	ACTL8,ACTL8_HUMAN	319	319	0.2815	0.563	0	0	-Inf	0.4933	0.7218	1.126	0	0.01579	0
320	IGSF21,IGS21_HUMAN	320	320	29.49	23.06	35.91	1.557	0.6392	0.2219	0.4579	1.365	4.705	0.4387	0.6832
321	uc001baw.1	321	321	1.215	0	2.43	Inf	Inf	0.1002	0.2657	0	0.07504	0	0.112
322	A8MPP6_HUMAN,A7E2V3,A8MPP6,KLHDC7A,A7E2V3_HUMAN	322	322	8.711	16.89	0.5291	0.03132	-4.997	4.135e-06	4.33e-05	0.3485	0.07068	0.169	0.005294
323	PAX7,PAX7_HUMAN,HUP1	323	323	4.053	0	8.106	Inf	Inf	0.0009379	0.005755	0	2.484	0	0.1836
324	T1R2,TS1R2_HUMAN,TAS1R2,TR2,GPR71	324	324	0	0	0	NA	NA	NA	NA	NA	NA	0	0
325	P5CDH,A8K1Q7,ALDH4A1,AL4A1_HUMAN,ALDH4	325	325	715	332.5	1098	3.301	1.723	3.095e-28	1.635e-26	0.06539	4.205	5.387	17.78
326	FLJ00074	326	326	1190	1022	1358	1.328	0.4097	0.0389	0.1312	0.3309	1.428	10.78	14.32
327	UBR4_HUMAN,A8MQ33,A8MQ33_HUMAN,KIAA0462,UBR4,KIAA1307,A8MPT2,A8MPT2_HUMAN,RP5-1126H10.1-002,ZUBR1,RBAF600	327	327	5143	4582	5705	1.245	0.3162	0.1077	0.2795	0.001907	2.583	10.67	13.28
328	K0090_HUMAN,KIAA0090,PSEC0263	328	328	1645	1756	1535	0.8745	-0.1935	0.3089	0.5548	0.03727	0.001536	16.94	14.81
329	MRTO4,C1orf33,MRT4_HUMAN,MRT4	329	329	364.2	381.3	347.1	0.9102	-0.1357	0.5721	0.7786	0.2166	0.8254	8.589	7.817
330	AFAR3	330	330	12.21	7.132	17.3	2.425	1.278	0.07669	0.2174	0.0403	0.2028	0.1674	0.406
331	AKR7A3,ARK73_HUMAN,AFAR2	331	331	3.803	2.145	5.46	2.546	1.348	0.2347	0.4749	0.5544	0.2196	0.08848	0.2253
332	AKR7,AFAR,AFAR1,AKR7A2,ARK72_HUMAN	332	332	438.3	466	410.6	0.8812	-0.1825	0.3784	0.6337	0.1642	0.3637	13.42	11.82
333	PQLC2_HUMAN,PQLC2	333	333	203	191.9	214.1	1.116	0.1583	0.5798	0.7847	0.1442	0.1426	2.839	3.168
334	B1AK87_HUMAN,B1AK85,B1AK85_HUMAN,RP4-657E11.7-002,B1AK87,RP4-657E11.7-001,CAPZB	334	334	2131	2220	2041	0.9192	-0.1215	0.4958	0.7243	0.3289	2.588	53.21	48.92
335	uc001bcf.1	335	335	31.83	36.2	27.47	0.7589	-0.398	0.4491	0.7002	1.214	4.241e-05	0.8854	0.6719
336	NBL1_HUMAN,NBL1,DAND1,DAN	336	336	889.2	1129	649	0.5746	-0.7993	5.236e-05	0.0004413	1.661	3.316	22.91	13.16
337	C1orf151,CA151_HUMAN	337	337	437.6	478.8	396.4	0.8279	-0.2724	0.1744	0.3882	0.4122	2.753	9.188	7.607
338	HTR6,5HT6R_HUMAN	338	338	2.376	2.708	2.045	0.755	-0.4054	0.7912	0.9247	1.527	0.9219	0.06987	0.05276
339	TMCO4_HUMAN,TMCO4	339	339	49.67	34.06	65.29	1.917	0.9388	0.03932	0.1324	1.218	0.354	0.4746	0.9097
340	RNF186,RN186_HUMAN	340	340	0.456	0.9119	0	0	-Inf	0.2442	0.4797	1.78	0	0.03735	0
341	KIAA0459,uc001bcs.1,OTUD3,OTUD3_HUMAN	341	341	482.9	473.5	492.3	1.04	0.05612	0.7386	0.8919	1.128	0.03068	3.721	3.869
342	PLA2G2E,PA2GE_HUMAN	342	342	0.228	0.456	0	0	-Inf	0.4933	0.7218	0.9119	0	0.04793	0
343	PA2GA_HUMAN,PLA2L,PLA2G2A,PLA2B,RASF-A	343	343	33.74	66.96	0.5291	0.007903	-6.983	1.009e-18	3.322e-17	0.00328	0.007588	3.421	0.02703
344	PA2G5_HUMAN,PLA2G5	344	344	5.508	10.49	0.5291	0.05046	-4.309	0.0001911	0.00141	13.31	0.1438	0.1746	0.008812
345	SPLASH,PA2GD_HUMAN,PLA2G2D,PLA2	345	345	0	0	0	NA	NA	NA	NA	NA	NA	0	0
346	PLA2G2F,PA2GF_HUMAN,uc001bda.1	346	346	0.2286	0	0.4571	Inf	Inf	1	1	0	0.9142	0	0.008606
347	PA2GC_HUMAN,PLA2G2C	347	347	0.2646	0	0.5291	Inf	Inf	1	1	0	1.058	0	0.0598
348	CCDS205,UBXD3,uc001bdc.1,UBXN10,UBXD3_HUMAN	348	348	205.3	45.53	365.1	8.018	3.003	2.252e-62	3.477e-60	0.004331	1.31	0.7843	6.288
349	uc001bde.1,VWA5B1	349	349	152	37.76	266.2	7.05	2.818	1.317e-27	6.623e-26	1.237	7.492	0.358	2.524
350	uc001bdf.1	350	350	3.255	2.494	4.017	1.611	0.6878	0.6707	0.8481	0.02303	0.6093	0.05175	0.08336
351	CaMKIINalpha,CK2N1_HUMAN,CAMK2N1	351	351	1027	770.5	1284	1.666	0.7362	0.0002963	0.002072	0.437	5.757	15	24.98
352	MUL1,RNF218,MULAN,C1orf166,uc001bdi.1,MAPL,MUL1_HUMAN	352	352	468.8	456.7	480.8	1.053	0.07418	0.7723	0.913	0.9289	0.261	9.513	10.01
353	FA43B_HUMAN,FAM43B	353	353	76.17	122.5	29.88	0.244	-2.035	7.506e-08	1.001e-06	0.0002989	0.2437	2.44	0.5953
354	CDD,CDA,CDD_HUMAN	354	354	12.06	21.02	3.103	0.1476	-2.76	0.0001945	0.001432	3.296	0.6037	0.9964	0.1471
355	PINK1_HUMAN,PINK1	355	355	1084	1034	1134	1.096	0.1327	0.4248	0.6772	0.813	1.586	19.52	21.4
356	RP11-401M16.6-001,DDOST	356	356	3842	4546	3137	0.69	-0.5353	0.006052	0.02878	0.8637	0.01655	109	75.22
357	KIAA1405,A2A3Q7,A2A3Q7_HUMAN,KIF17,uc001bds.1,uc001bdq.1,A2A3Q8,A2A3Q8_HUMAN,uc001bdr.1,uc001bdp.1,RP11-401M16.8-009,RP11-401M16.8-004	357	357	173	57.7	288.4	4.998	2.321	5.152e-24	2.177e-22	0.2554	0.2906	0.7411	3.704
358	SH2D5,SH2D5_HUMAN	358	358	38.36	32.77	43.95	1.341	0.4234	0.4593	0.7096	0.2727	4.507	0.4242	0.5688
359	HP1B3_HUMAN,A8K5D7,RP5-930J4.3-006,HP1BP3,DKFZp434I0612,A6NI71	359	359	4012	4048	3976	0.982	-0.02615	0.9069	0.9953	0.04181	0.0009594	27.5	27.01
360	uc001beg.1,IF4G3_HUMAN,EIF4G3,A6NI77_HUMAN,uc001beh.1,RP11-190H11.1-001,A6NI77	360	360	2751	2747	2755	1.003	0.004242	0.9062	0.9949	1.367	0.1086	21.2	21.27
361	ECE1,uc001bem.1,ECE1_HUMAN,uc001bej.1,uc001bek.1,uc001bei.1	361	361	2315	3375	1254	0.3717	-1.428	3.983e-19	1.342e-17	3.569	0.6008	27.91	10.37
362	uc001ben.1	362	362	1.811	2.708	0.9142	0.3376	-1.567	0.3504	0.6029	1.772	1.247	0.0596	0.02012
363	uc001beo.1	363	363	14.81	10.89	18.74	1.721	0.7834	0.2628	0.5023	0.1823	0.102	0.2287	0.3936
364	uc001bep.1	364	364	4.276	3.62	4.931	1.362	0.4461	0.7195	0.8803	0.2042	0.03663	0.09009	0.1227
365	uc001beq.1	365	365	0	0	0	NA	NA	NA	NA	NA	NA	0	0
366	NBPF3,NBPF3_HUMAN,L7	366	366	113	134.9	91.03	0.6749	-0.5673	0.1005	0.266	0.1772	0.31	1.58	1.066
367	PPBT_HUMAN,ALPL,uc001beu.1,A1A4E7	367	367	446.5	794.3	98.82	0.1244	-3.007	1.914e-67	3.44e-65	2.077	0.1376	15	1.866
368	RPGP1_HUMAN,RAP1GAP,RP11-63N8.1-005,KIAA0474,RP11-63N8.1-001,RAP1GA1,O75062_HUMAN	368	368	826.8	655.1	998.4	1.524	0.608	0.00254	0.01366	0.01078	1.54	8.758	13.35
369	UBP48_HUMAN,USP31,USP48	369	369	1468	1576	1360	0.8629	-0.2127	0.2898	0.5325	0.07063	0.1764	10.43	8.999
370	LDLRAD2,LRAD2_HUMAN	370	370	14.21	8.877	19.53	2.2	1.138	0.09142	0.2482	2.508	3.432	0.1605	0.3532
371	HSPG2,RP11-132G19.2-003	371	371	4417	5799	3036	0.5235	-0.9338	2.54e-06	2.745e-05	6.374	3.468	21.76	11.39
372	ELA3,ELA3B,B2RE44_HUMAN,ELA3A,B2RE44,ELA3A_HUMAN	372	372	0	0	0	NA	NA	NA	NA	NA	NA	0	0
373	uc001bfm.1,uc001bfn.1	373	373	163.7	184.5	142.9	0.7746	-0.3684	0.2018	0.4288	0.03107	0.008926	7.889	6.111
374	CDC42_HUMAN,CDC42	374	374	1439	1391	1486	1.069	0.09608	0.6462	0.8335	1.005	4.046	22.56	24.12
375	uc001bfs.1,WNT4_HUMAN,UNQ426/PRO864,WNT4	375	375	304.8	384.8	224.9	0.5844	-0.775	0.001208	0.007157	3.013	5.051	5.044	2.948
376	KIAA0478,ZBTB40,uc001bft.1,uc001bfu.1,ZBT40_HUMAN	376	376	735.8	665.6	806	1.211	0.2761	0.1519	0.3557	0.1447	1.739	3.547	4.295
377	EPHA8_HUMAN,KIAA1459,EEK,RP1-61A9.2-002,EPHA8	377	377	11.97	16.52	7.433	0.45	-1.152	0.08534	0.2357	0.7682	0.1066	0.1563	0.07035
378	C1QA,C1QA_HUMAN	378	378	0	0	0	NA	NA	NA	NA	NA	NA	0	0
379	uc001bga.1,C1QG,C1QC_HUMAN,uc001bgc.1,C1QC	379	379	0	0	0	NA	NA	NA	NA	NA	NA	0	0
380	C1QB_HUMAN,C1QB	380	380	0.2646	0	0.5291	Inf	Inf	1	1	0	1.058	0	0.02595
381	EPHT3,DRT,EPTH3,ERK,HEK5,EPHB2,TYRO5,EPHB2_HUMAN	381	381	2592	3192	1992	0.6241	-0.6801	0.0003562	0.002436	0.002592	0.6986	33.56	20.95
382	uc001bgg.1	382	382	358.1	387.5	328.8	0.8485	-0.237	0.3402	0.5911	1.302	0.05105	5.564	4.721
383	uc001bgh.1	383	383	1.178	0.9119	1.443	1.583	0.6625	1	1	1.263	0.1838	0.09154	0.1449
384	KIAA0601,LSD1,LSD1_HUMAN,AOF2	384	384	2286	2396	2177	0.9086	-0.1383	0.4859	0.7218	0.4752	0.254	39.54	35.93
385	uc001bgl.1,LUZP1_HUMAN,LUZP1	385	385	1001	987	1014	1.028	0.03934	0.7593	0.9055	3.575	0.1881	5.94	6.104
386	HTR1D,HTRL,HTR1DA,5HT1D_HUMAN	386	386	65.43	63.71	67.16	1.054	0.07611	0.8876	0.9837	0.8001	2.702	1.15	1.213
387	DKFZp686O0665,HNRNPR,RP5-1057J7.2-002,HNRPR_HUMAN,uc001bgs.1,DKFZp686A13234,HNRPR,uc001bgp.1,uc001bgr.1	387	387	2524	2462	2586	1.05	0.0705	0.7291	0.8875	0.05662	0.004618	42.4	44.53
388	ZNF436,ZN436_HUMAN,KIAA1710	388	388	1537	1633	1440	0.8815	-0.1819	0.4168	0.6702	1.468	0.7389	19.38	17.08
389	CA213_HUMAN,A6NHI1,C1orf213,A6NHI1_HUMAN	389	389	118	100.4	135.6	1.351	0.4341	0.1756	0.39	0.002511	0.8783	2.218	2.996
390	TCEA3_HUMAN,hTFIIS.h,TCEA3,TFIISH	390	390	266.9	306.2	227.5	0.7432	-0.4282	0.09526	0.256	0.7899	2.327	8.936	6.641
391	DDEFL1,uc001bhb.1,DDFL1_HUMAN,UPLC1	391	391	1207	1363	1051	0.7714	-0.3744	0.07329	0.2103	2.523	0.2068	16.25	12.54
392	uc001bhd.1	392	392	8.442	7.695	9.189	1.194	0.256	0.7296	0.8878	0.1772	0.3917	0.193	0.2305
393	E2F2,E2F2_HUMAN	393	393	97.95	97.17	98.72	1.016	0.02286	0.8816	0.9801	1.817	0.01315	0.9581	0.9734
394	uc001bhf.1	394	394	0.2286	0	0.4571	Inf	Inf	1	1	0	0.9142	0	0.01074
395	uc001bhh.1,A8K1T8_HUMAN,A8K1T8,ID3	395	395	803.9	1210	398.1	0.3291	-1.604	4.95e-26	2.324e-24	9.826	3.808	32.36	10.65
396	uc001bhi.1,uc001bhj.1,MDS2	396	396	0	0	0	NA	NA	NA	NA	NA	NA	0	0
397	RL11_HUMAN,RP11-223J15.3-004,RPL11	397	397	9106	10690	7524	0.704	-0.5064	0.01691	0.06721	0.967	0.8499	265.2	186.7
398	TCEB3,MSTP059,ELOA1_HUMAN	398	398	595.5	637.8	553.2	0.8674	-0.2052	0.3138	0.5602	0.2872	0.0001835	12.22	10.6
399	uc001bhp.1	399	399	222	226	218	0.9645	-0.05217	0.8936	0.9868	0.1808	0.3752	10.77	10.39
400	AD039,PP603,C1orf128,CA128_HUMAN,HT014	400	400	715.8	710.4	721.1	1.015	0.02155	0.9651	1	0.261	0.1692	22.59	22.93
401	RP5-886K2.5-005,RP5-886K2.5-010,RP5-886K2.5-004,LYPLA2,LYPA2_HUMAN	401	401	180	135.3	224.7	1.66	0.7316	0.01269	0.0534	0.0751	0.08439	3.835	6.369
402	GALE_HUMAN,GALE,RP5-886K2.6-005,RP5-886K2.6-015	402	402	270.6	329.1	212.1	0.6446	-0.6334	0.008722	0.03919	4.242	0.1017	6.078	3.918
403	B1AK13,HMGCL_HUMAN,B1AK13_HUMAN,RP5-886K2.8-001,HMGCL	403	403	480	547.6	412.4	0.753	-0.4093	0.05073	0.1602	2.926	0.1005	6.194	4.664
404	FUCO_HUMAN,Nbla10230/alpha-L-fucosidase,FUCA1,Nbla10230	404	404	366.5	425	308	0.7246	-0.4647	0.05337	0.1668	0.376	0.2869	10.16	7.364
405	CCDS245,CNR2,CNR2_HUMAN	405	405	0	0	0	NA	NA	NA	NA	NA	NA	0	0
406	HSPC208,PNRC2_HUMAN,PNRC2,CCDS246	406	406	345.2	324.5	365.8	1.127	0.1728	0.516	0.7321	0.0173	2.976	7.019	7.912
408	A6NFM6,TASR,FUSIP_HUMAN,A6NI42,A6NIU7,FUSIP1,uc001bii.1,FUSIP2,RP11-4M23.6-003,uc001bik.1	408	407	1043	1065	1020	0.9573	-0.06297	0.7392	0.8923	0.1179	0.03874	11.23	10.75
407	FUSIP1,uc001bih.1	407	408	414.4	435.6	393.2	0.9028	-0.1476	0.4773	0.7218	0.5735	0.0115	14	12.64
409	A6NF75,A6NIU4_HUMAN,MYOM3_HUMAN,uc001bil.1,uc001bio.1,uc001bin.1,MYOM3,A6NIU4,uc001bim.1	409	409	9.492	13.84	5.147	0.372	-1.427	0.04487	0.1457	0.4762	1.609	0.07453	0.02773
410	I22R1_HUMAN,A8K839,IL22R,IL22RA1	410	410	0.456	0.9119	0	0	-Inf	0.2442	0.4797	1.78	0	0.01636	0
411	IL28RA,uc001biv.1,IFNLR1,I28RA_HUMAN,LICR2,RP11-10N16.1-003	411	411	18.85	10.16	27.54	2.711	1.439	0.01315	0.05498	1.236	0.03889	0.1104	0.2992
412	uc001biw.1	412	412	0	0	0	NA	NA	NA	NA	NA	NA	0	0
413	SOM,GRHL3,TFCP2L4	413	413	9.657	8.393	10.92	1.301	0.3798	0.6734	0.85	0.2349	0.3209	0.1493	0.1943
414	CA201_HUMAN,C1orf201,uc001bjf.1	414	414	228.8	99.78	357.8	3.586	1.842	5.009e-12	9.895e-11	0.02845	0.0212	1.277	4.577
415	RP3-462O23.3-004,DKFZp686E22155,A8MPU6,A8MPU6_HUMAN,NPAL3,NPAL3_HUMAN,uc001bji.1	415	415	694.3	768.8	619.7	0.8061	-0.311	0.1434	0.3401	0.345	0.02341	5.084	4.098
416	A4LA69_HUMAN,RP4-594I10.1-002,A4LA69,A4GU14,RCAN3_HUMAN,DSCR1L2,RCAN3,A4GU14_HUMAN	416	416	104.2	85.83	122.6	1.428	0.5139	0.1326	0.3224	0.1337	0.00261	2.586	3.693
417	C1orf130,uc001bjl.1,A0PK04,CA130_HUMAN	417	417	8.636	7.723	9.55	1.236	0.3062	0.8213	0.9437	1.043	1.179	0.1	0.1237
418	SRM160,RP11-373M8.1-002,SRRM1,A9Z1X7,SRRM1_HUMAN,A9Z1X7_HUMAN	418	418	851.8	900	803.6	0.8929	-0.1635	0.4348	0.6869	0.4572	0.08331	10.85	9.685
419	CLIC4,CLIC4_HUMAN	419	419	4663	5516	3811	0.691	-0.5332	0.007168	0.0332	0.06825	0.2391	65.82	45.48
420	RUNX3,CBFA3,uc001bjs.1,O14814_HUMAN,PEBP2A3,AML2,RUNX3_HUMAN	420	420	5.211	4.746	5.677	1.196	0.2584	0.8712	0.9738	0.7862	3.392	0.03457	0.04135
421	SYF2_HUMAN,GCIPIP,SYF2,CBPIN	421	421	743.9	863.8	623.9	0.7223	-0.4694	0.01767	0.06966	0.001018	1.325	12.38	8.942
422	CA063_HUMAN,uc001bjy.1,NPD014,C1orf63,HT033	422	422	621.7	617.1	626.4	1.015	0.02172	0.9655	1	6.17	0.2897	21.56	21.89
423	B2ZGQ0,RHD_HUMAN,B2ZGQ0_HUMAN,RHD	423	423	3.603	3.406	3.801	1.116	0.1584	1	1	0.4119	1.054	0.06086	0.06792
424	uc001bkd.1	424	424	10.78	8.714	12.85	1.474	0.5599	0.3791	0.6344	0.156	2.525	0.1959	0.2888
425	TMEM50A,TM50A_HUMAN,SMP1,UNQ386/PRO718	425	425	1497	1542	1452	0.9419	-0.08638	0.5807	0.7855	0.09719	2.43	36.43	34.31
426	RP11-335G20.2-004,RHC,RP11-335G20.2-002,RP11-335G20.2-001,RP11-335G20.2-005,RHE,RHCE	426	426	16.2	11.21	21.19	1.891	0.9191	0.1315	0.3206	0.06408	1.343	0.2878	0.5441
427	MACOI_HUMAN,TMEM57	427	427	555.1	668.3	441.9	0.6612	-0.5969	0.005078	0.02489	0.002239	0.01114	10.63	7.029
428	ARH_HUMAN,A2BHI5,DKFZp586D0624,LDLRAP1,ARH,uc001bkl.1	428	428	150.9	222.8	79	0.3546	-1.496	1.4e-06	1.574e-05	0.05902	0.9381	3.552	1.26
429	RP1-317E23.1-002,uc001bkm.1,A6NNE2,B1AJZ5,MAN1A3,B1AJZ5_HUMAN,pp6318,MAN1C1,MAN1C,uc001bkn.1,MA1C1_HUMAN	429	429	1254	1240	1267	1.022	0.03105	0.8331	0.9505	0.1893	0.2066	17.87	18.26
430	SEPN1	430	430	3553	3089	4017	1.3	0.3787	0.05728	0.1761	0.5041	1.006	36.51	47.47
431	uc001bkq.1,uc001bku.1,FA54B_HUMAN,A6NCB4,uc001bkt.1,uc001bkv.1,uc001bks.1,HYST1888,uc001bkr.1,FAM54B,MSTP116	431	431	1193	1230	1155	0.9385	-0.09157	0.6358	0.8251	0.2276	0.2347	16.73	15.7
432	CA135_HUMAN,C1orf135	432	432	33.4	34.67	32.14	0.9269	-0.1095	0.7508	0.9002	0.01187	1.996	0.8612	0.7982
433	CCDS267,MRPA,PAQR7,MPRA_HUMAN	433	433	391.9	353.3	430.5	1.219	0.2852	0.1797	0.3969	0.7758	0.4523	5.983	7.291
434	C1orf215	434	434	28.67	29.79	27.54	0.9246	-0.1132	0.8405	0.9542	0.006867	0.02558	0.8554	0.7908
435	OP18,A2A2D1,STMN1,LAP18,STMN1_HUMAN	435	435	7493	7144	7843	1.098	0.1346	0.5759	0.7814	0.1685	2.759	190.7	209.3
436	uc001ble.1,PAFAH2,uc001bld.1,PAFA2_HUMAN	436	436	195.1	201.2	189.1	0.9396	-0.08981	0.7294	0.8878	0.0125	0.1532	2.831	2.66
437	EXTL1_HUMAN,EXTL1,EXTL	437	437	46.62	60.92	32.33	0.5307	-0.914	0.05032	0.1592	4.85	0.004276	0.7769	0.4123
438	RP11-96L14.2-004,ZNT2_HUMAN,SLC30A2,ZNT2	438	438	2.51	3.192	1.828	0.5729	-0.8037	0.484	0.7218	4.193	2.537	0.06607	0.03785
439	TRIM63,TRI63_HUMAN,SMRZ,IRF,MURF1,RNF28	439	439	28.43	51.99	4.859	0.09346	-3.42	1.181e-09	1.881e-08	0.01325	0.01315	1.509	0.141
440	uc001blj.1,PDIK1L,CLIK1L,PDK1L_HUMAN	440	440	360.4	352.5	368.2	1.044	0.06274	0.7554	0.9035	2.063	1.278	4.211	4.398
441	A8K3V0,CCDS41285,GRRP1,GRPP1_HUMAN	441	441	3.576	1.019	6.134	6.02	2.59	0.05322	0.1666	0.005669	2.989	0.03423	0.206
442	uc001bll.1,ZNF593,B2R4S0,B2R4S0_HUMAN	442	442	136.3	157.1	115.6	0.7357	-0.4429	0.1291	0.317	0.243	1.522	12.39	9.115
443	uc001bln.1,CNKSR1,CNKR1_HUMAN,CNK1,uc001blm.1	443	443	25.21	24.7	25.71	1.041	0.05831	0.956	1	0.0001253	0.2326	0.4658	0.485
444	CATSPER4,CTSR4_HUMAN,A1A4W6	444	444	0	0	0	NA	NA	NA	NA	NA	NA	0	0
445	uc001blq.1	445	445	4.753	2.387	7.12	2.983	1.577	0.1707	0.3833	0.4436	2.468	0.1135	0.3384
446	CCD21_HUMAN,uc001blr.1,CCDC21	446	446	348.4	344.8	351.9	1.021	0.0295	0.8884	0.9842	0.0248	0.06921	4.402	4.493
447	P1725,SH3L3_HUMAN,SH3BGRL3	447	447	1608	1607	1609	1.001	0.001192	0.9144	0.9992	1.803	0.1272	73.8	73.86
448	UBXN11,UBXD5,SOC,PP2243,UBXD5_HUMAN	448	448	413.7	259.4	568	2.19	1.131	8.52e-07	9.881e-06	0.41	2.211	5.615	12.3
449	CDW52,HE5,CD52_HUMAN,CD52	449	449	10.08	20.17	0	0	-Inf	1.719e-08	2.482e-07	20.37	0	0.8963	0
450	uc001bmf.1,uc001bmd.1,AIM1L_HUMAN,AIM1L,DKFZp434L1713	450	450	7.864	8.151	7.577	0.9295	-0.1054	0.9023	0.9923	0.07851	1.31	0.1346	0.1251
451	uc001bmd.1,uc001bme.1,AIM1L	451	451	4.246	2.815	5.677	2.017	1.012	0.3449	0.597	2.328	3.796	0.055	0.1109
452	ZNF683,ZN683_HUMAN	452	452	0	0	0	NA	NA	NA	NA	NA	NA	0	0
453	LIN28,LN28A_HUMAN,CSDD1,LIN28A,ZCCHC1	453	453	7.514	10.48	4.546	0.4337	-1.205	0.179	0.3956	7.391	0.6318	0.1337	0.05798
454	HDS,DHDDS,DHDDS_HUMAN,RP3-476K8.2-002	454	454	605.6	628.9	582.3	0.9259	-0.1111	0.5919	0.7942	0.5213	0.5939	9.692	8.974
455	uc001bmo.1	455	455	4.766	5.202	4.33	0.8324	-0.2646	0.8673	0.9717	0.4828	0.3846	0.4065	0.3384
456	HMGN2,uc001bmp.1,HMG17,HMGN2_HUMAN	456	456	379.9	389.1	370.8	0.9529	-0.0696	0.7053	0.8735	0.08724	0.9468	10.12	9.64
457	HMGN2,uc001bmq.1	457	457	301.7	313.4	290	0.9253	-0.112	0.5982	0.7987	0.4201	0.1854	7.792	7.21
458	RPS6KA1,KS6A1_HUMAN,A6NGG4,A6NGG4_HUMAN,RSK1	458	458	117.3	117.4	117.1	0.9973	-0.00396	0.9704	1	0.2296	0.009528	1.736	1.732
459	ARID1A variant protein,SMARCF1,C1orf4,OSA1,ARI1A_HUMAN,ARID1A	459	459	3084	2933	3235	1.103	0.1418	0.4616	0.7121	0.8729	0.9248	16.69	18.41
460	PIGV,PIGV_HUMAN	460	460	219	209.7	228.4	1.089	0.1235	0.6492	0.8355	0.03371	0.02582	3.648	3.974
461	ZDH18_HUMAN,A6NHY9,ZDHHC18	461	461	338.5	362.1	315	0.8698	-0.2012	0.4132	0.6666	0.1006	0.02518	5.911	5.141
462	1433S_HUMAN,HME1,SFN	462	462	8.576	12.15	5.003	0.4119	-1.28	0.08085	0.2263	1.506	0.2971	0.4729	0.1948
463	UNQ5828/PRO19647,ATPBD1B,GPN2_HUMAN,GPN2	463	463	219.3	226.3	212.3	0.9381	-0.09213	0.7593	0.9055	0.03634	0.2769	7.673	7.198
464	DKFZp547G125,GPATCH3,GPATC3,GPTC3_HUMAN	464	464	198.3	195.2	201.4	1.032	0.0453	0.9058	0.9946	0.009454	0.1937	4.707	4.857
465	NR0B2_HUMAN,SHP,NR0B2	465	465	0.7205	0.9119	0.5291	0.5803	-0.7852	0.6319	0.8219	1.598	0.9698	0.04024	0.02335
466	NUDC_HUMAN,A8MU04,NUDC,A8MU04_HUMAN	466	466	691.9	617.3	766.5	1.242	0.3122	0.1622	0.3722	0.6108	0.7536	21.1	26.19
467	C1orf172,CA172_HUMAN	467	467	3.781	4.988	2.574	0.516	-0.9545	0.3261	0.575	0.05644	1.281	0.143	0.07381
468	TNRP,YA024_HUMAN,CCDS41289,uc001bnj.1	468	468	332.3	416.4	248.1	0.5958	-0.7471	0.0009951	0.006055	0.09162	3.963	10.94	6.517
469	FAM46B,FA46B_HUMAN	469	469	91.24	92.67	89.82	0.9693	-0.04503	0.8926	0.9864	1.294	3.379	2.003	1.942
470	APNH1,SL9A1_HUMAN,SLC9A1,RP4-633N17.1-003,NHE1	470	470	484.9	600.1	369.6	0.6159	-0.6991	0.001453	0.008385	0.07308	0.006473	5.426	3.342
471	WDTC1_HUMAN,WDTC1,KIAA1037	471	471	861.4	814.8	908.1	1.115	0.1564	0.4318	0.6846	0.04915	0.0006652	9.75	10.87
472	DKFZp564D0478,uc001bns.1,C1orf160,CA160_HUMAN,uc001bnr.1,uc001bnu.1,TMEM222,uc001bnt.1	472	472	387	387.6	386.4	0.9968	-0.00461	0.9357	1	0.3723	0.07711	10.7	10.66
473	SYTL1,SLP1,FLJ00227,SYTL1_HUMAN,uc001bnx.1	473	473	33.72	51.43	16	0.311	-1.685	0.0003654	0.002493	4.623	0.3791	0.6274	0.1951
474	MEKK6,A2VDG5,ASK2,A2VDG4,A2ACE8,MAPKKK6,M3K6_HUMAN,MAP3K6	474	474	331.3	384.4	278.1	0.7236	-0.4668	0.06151	0.1863	0.2187	1.197	4.521	3.271
475	FCNH,HAKA1,FCN3,UNQ172,FCN3_HUMAN	475	475	0.4571	0	0.9142	Inf	Inf	0.5096	0.7314	0	1.813	0	0.04535
476	UNQ6122/PRO20044,CD164L2	476	476	1.459	1.931	0.9863	0.5108	-0.9692	0.5024	0.7281	0.5078	0.008251	0.06423	0.03281
477	GPR3,ACCA,CCDS303,GPR3_HUMAN	477	477	44.85	37.46	52.25	1.395	0.4801	0.2836	0.5276	0.4268	1.22	0.9088	1.268
478	WASF2,WAVE2,uc001boe.1,WASF2_HUMAN	478	478	1784	2154	1413	0.656	-0.6082	0.0014	0.008113	0.2185	0.01931	19.48	12.78
479	uc001bog.1,AHDC1_HUMAN,CCDS30652,AHDC1	479	479	855	862.9	847.1	0.9818	-0.02656	0.8703	0.9733	0.2206	1.413	6.674	6.552
480	FGR_HUMAN,SRC2,FGR	480	480	1.195	1.019	1.371	1.346	0.4285	1	1	0.01595	2.431	0.01765	0.02375
481	RP11-288L9.2-003,RP11-288L9.2-002,IFI6_HUMAN,IFI6,G1P3	481	481	569.5	452.9	686	1.515	0.5989	0.003898	0.01981	0.3015	1.509	26.96	40.84
482	FAM76A,FA76A_HUMAN	482	482	209.3	148.6	270.1	1.817	0.8619	0.001133	0.006789	0.7135	1.778	3.325	6.043
483	uc001bou.1,STX12_HUMAN,STX12	483	483	1548	1447	1649	1.139	0.1882	0.3269	0.576	0.229	0.1789	24.06	27.42
484	PP1R8_HUMAN,PPP1R8,ARD1,RP4-547C9.1-003,NIPP1	484	484	798.7	787.4	809.9	1.029	0.04063	0.8948	0.9876	0.4177	0.08471	14.1	14.5
485	uc001boy.1	485	485	1.37	0.9119	1.828	2.005	1.004	0.7322	0.8879	1.138	3.236	0.2812	0.5639
486	uc001bpc.1,C1orf38,ICB1_HUMAN,ICB1	486	486	32.33	29.36	35.29	1.202	0.2652	0.6145	0.8129	0.1936	0.002581	0.5526	0.6642
487	RPA2,RPA34,REPA2,RFA2_HUMAN,RPA32	487	487	542.9	577.5	508.3	0.8802	-0.1841	0.3651	0.6185	0.1578	0.1635	17.19	15.13
488	ASM3B_HUMAN,SMPDL3B,ASML3B	488	488	21.87	24.24	19.51	0.8048	-0.3133	0.5836	0.788	0.007453	0.08459	0.5464	0.4398
489	XRG8,XKR8,XKR8_HUMAN	489	489	79.07	84.87	73.27	0.8633	-0.212	0.5414	0.752	0.03144	0.4706	2.013	1.738
490	RP11-460I13.4-001,RP11-460I13.4-003,EYA3,A8K190_HUMAN,A8K190,uc001bpj.1	490	490	221.7	241.5	201.9	0.8362	-0.2581	0.2994	0.5432	0.1873	0.4378	5.422	4.534
491	PTAFR_HUMAN,CCDS318,PAFR,A3KMC8,uc001bpm.1,PTAFR	491	491	1.284	2.038	0.5291	0.2597	-1.945	0.2542	0.4916	0.03635	0.7619	0.05183	0.01346
492	HSPC331,HSPC315,DNAJC8,SPF31,DNJC8_HUMAN	492	492	721.5	698.7	744.3	1.065	0.09121	0.6883	0.8608	0.04119	0.1935	18.97	20.2
493	A6NE74_HUMAN,ATPIF1,ATIF1_HUMAN,ATPI,A6NE74	493	493	1400	1458	1342	0.9203	-0.1198	0.4709	0.7206	2.618	0.00626	39.07	35.96
494	SEST2,SESN2_HUMAN,SESN2	494	494	731.7	807.6	655.9	0.8122	-0.3001	0.1333	0.3231	2.485	1.299	11.86	9.635
495	MED18,uc001bpt.1,MED18_HUMAN	495	495	172.4	174.6	170.1	0.9744	-0.03748	0.8507	0.9613	0.07459	0.6899	4.783	4.66
496	A2APK6,PRO2963,PHAR4_HUMAN,uc001bpu.1,uc001bpz.1,PHACTR4	496	496	1012	1023	1001	0.9793	-0.03024	0.9226	1	1.223	0.1672	7.177	7.028
497	CHC1,RCC1,SNHG3-RCC1,RCC1_HUMAN	497	497	619.9	740.6	499.3	0.6742	-0.5687	0.005177	0.02527	0.3458	0.605	13.14	8.86
498	uc001bqd.1	498	498	100.5	119.1	81.83	0.6872	-0.5412	0.1024	0.2698	0.03037	0.6106	4.119	2.831
499	SECP43,TRSPAP1,TSAP1_HUMAN,uc001bqj.1	499	499	303.1	325.5	280.6	0.862	-0.2143	0.3432	0.5947	1.621	0.1395	8.295	7.15
500	uc001bqr.1,uc001bqt.1,uc001bqp.1,TRG11,uc001bqs.1,uc001bqk.1,uc001bqn.1,uc001bqo.1,uc001bql.1,uc001bqm.1	500	500	191.6	210.4	172.8	0.8215	-0.2837	0.2525	0.49	4.126	0.03355	3.198	2.627
501	uc001bqq.1	501	501	7.294	8.286	6.303	0.7606	-0.3948	0.6172	0.8148	0.7997	0.1737	5.303	4.033
502	CCDS325,RAB42,RAB42_HUMAN	502	502	13.26	15.07	11.45	0.7598	-0.3963	0.5447	0.7546	0.009705	0.4036	0.5876	0.4464
503	TAF15,TAF12,TAFII20,TAF12_HUMAN,TAF2J	503	503	361.1	417.2	305	0.7311	-0.4518	0.0445	0.1449	0.3212	0.2327	11.43	8.354
504	uc009vtj.1	504	504	10.41	8.393	12.44	1.482	0.5672	0.4811	0.7218	0.2179	0.5051	3.183	4.716
505	GMEB1,GMEB1_HUMAN	505	505	185.1	194.1	176.2	0.9081	-0.1391	0.5931	0.7943	0.4875	0.03869	5.064	4.598
506	HGRG8,YTHDF2,YTHD2_HUMAN,A6NKG4	506	506	592.6	602.4	582.9	0.9676	-0.04758	0.8723	0.9744	0.5265	0.03801	8.638	8.358
507	OPRD,OPRD1,OPRD_HUMAN	507	507	4.52	4.639	4.402	0.949	-0.07551	1	1	0.217	0.008421	0.1339	0.127
508	EPB41,uc001brk.1,41_HUMAN,E41P,EPB4.1,A8MU61_HUMAN,A8MU61	508	508	900	838.9	961.2	1.146	0.1963	0.3294	0.5788	0.04375	0.1276	6.917	7.925
509	TTMB,CCDS30658,T200B_HUMAN,TMEM200B	509	509	39.66	60.9	18.43	0.3026	-1.725	0.0001651	0.001242	1.095	0.2518	2.162	0.6541
510	SRP75,SFRS4,SFRS4_HUMAN	510	510	1558	1648	1467	0.8904	-0.1675	0.3526	0.6047	0.4682	0.1013	29.46	26.23
511	CGI-63,MECR_HUMAN,MECR,NBRF1	511	511	304.2	304.2	304.1	0.9994	-0.0008539	1	1	0.07767	0.165	4.28	4.278
512	RP11-316H11.1-003,A6H8L1_HUMAN,A6H8L1,PTPRU,RP11-316H11.1-001	512	512	1258	1627	888.5	0.5462	-0.8725	4.698e-06	4.853e-05	0.4398	0.3156	13.68	7.472
513	uc001bry.1	513	513	0.228	0.456	0	0	-Inf	0.4933	0.7218	0.9119	0	0.01541	0
514	CRTM,MATN1_HUMAN,CMP,MATN1	514	514	45.94	77.98	13.9	0.1783	-2.488	3.236e-08	4.509e-07	5.2	0.2807	2.091	0.3729
515	uc001bsb.1	515	515	20.44	25.29	15.59	0.6165	-0.6979	0.2299	0.4686	0.4249	2.865	1.035	0.6379
516	LAPM5_HUMAN,KIAA0085,LAPTM5	516	516	29.79	52.16	7.433	0.1425	-2.811	9.921e-08	1.3e-06	0.7477	0.03199	1.201	0.1712
517	SDC3,uc001bsd.1,KIAA0468,uc001bse.1,SDC3_HUMAN	517	517	8638	4974	12300	2.474	1.307	6.744e-10	1.1e-08	0.001002	1.814	38.71	95.75
518	RP1-65J11.4-003,PUM1,RP1-65J11.4-002,RP1-65J11.4-004,PUMH1,PUM1_HUMAN,KIAA0099	518	518	2888	2830	2946	1.041	0.05765	0.7554	0.9035	0.3123	0.1428	25.88	26.93
519	uc009vts.1	519	519	0.7211	0.456	0.9863	2.163	1.113	1	1	0.7107	0.01003	0.1326	0.2869
520	uc001bsl.1	520	520	0.7577	0	1.515	Inf	Inf	0.286	0.528	0	0.46	0	1.034
521	uc001bsm.1	521	521	11.75	13.25	10.25	0.7736	-0.3703	0.6399	0.828	0.1182	0.04654	1.19	0.9204
522	NKAIN1,FAM77C,NKAI1_HUMAN,A2VDJ3	522	522	485.7	646.9	324.6	0.5017	-0.9951	2.047e-06	2.249e-05	1.317	2.588	13.28	6.665
524	PRP8BP,WDR57,SFP38,WDR57_HUMAN	524	523	426.7	463	390.5	0.8435	-0.2455	0.2903	0.533	0.03297	0.182	14.59	12.31
523	uc001bso.1,DKFZp434D199	523	524	221.5	226.5	216.5	0.9562	-0.06468	0.8173	0.9411	0.006591	0.136	9.434	9.02
525	HSPC243,ZCCHC17,PS1D,HSPC251,LDC4,NO40_HUMAN	525	525	1146	1365	927.5	0.6796	-0.5572	0.003185	0.01664	4.209	0.07329	38.77	26.35
526	FABPH_HUMAN,FABP3,FABP11,MDGI	526	526	314.9	461.3	168.5	0.3653	-1.453	2.65e-10	4.481e-09	1.348	0.07995	21.53	7.864
527	TDE2,UNQ263/PRO300,SERINC2,FKSG84,TDE2L,A0AVB4,SERC2_HUMAN	527	527	702.1	890.3	513.8	0.5772	-0.7929	7.75e-05	0.0006297	2.618	0.06844	15.24	8.795
528	uc001bsx.1	528	528	0	0	0	NA	NA	NA	NA	NA	NA	0	0
529	uc001bsy.1	529	529	0	0	0	NA	NA	NA	NA	NA	NA	0	0
530	TINAL_HUMAN,OLRG2,PSEC0088,TINAGL1,GIS5,LCN7,PP6614,TINAGL,UNQ204/PRO230	530	530	327.7	581.8	73.65	0.1266	-2.982	8.791e-33	5.508e-31	22.73	1.899	11.94	1.512
531	uc001btc.1,OX1R_HUMAN,HCRTR1	531	531	7.11	3.299	10.92	3.311	1.727	0.0646	0.1927	0.7678	0.3917	0.07621	0.2523
532	PEF1,ABP32,PEF1_HUMAN,UNQ1845/PRO3573	532	532	776.8	815.8	737.8	0.9044	-0.1449	0.5002	0.7277	0.5167	0.04003	11.99	10.85
533	uc001btl.1,A6NCT7,COL16A1,A6NCT7_HUMAN,COGA1_HUMAN	533	533	3944	5975	1913	0.3202	-1.643	9.441e-23	3.764e-21	3.571	0.5889	44.48	14.24
534	A2A3C4,BAI 2,A2A3C4_HUMAN,RP11-73M7.7-007,BAI2,BAI2_HUMAN	534	534	1490	1163	1818	1.563	0.6445	0.0008051	0.005032	0.3081	0.3537	9.12	14.26
535	uc001btv.1,SPOCD1,uc001btt.1,uc001btu.1,SPOC1_HUMAN	535	535	49.72	47.33	52.1	1.101	0.1386	0.8671	0.9717	1.857	0.7042	0.3266	0.3595
536	uc001btx.1	536	536	1177	1382	973.2	0.7043	-0.5057	0.009238	0.04115	0.2139	0.4969	41.83	29.46
537	PRL2,BM-008,PTP4A2,PTPCAAX2,TP4A2_HUMAN	537	537	940.6	1111	770.4	0.6935	-0.528	0.007935	0.03615	0.5335	0.5616	26.35	18.28
538	SAM68,KHDRBS1,KHDR1_HUMAN	538	538	3919	4360	3477	0.7975	-0.3264	0.09267	0.2507	0.0002488	0.4455	65.03	51.87
539	uc001bue.1,uc001buf.1,TM39B_HUMAN,uc001bud.1,TMEM39B	539	539	202.6	237.6	167.6	0.7056	-0.5031	0.05893	0.1803	0.3568	0.03631	6.678	4.712
540	IPOA7,KPNA6,RP4-622L5.1-004,IMA7_HUMAN	540	540	1819	1942	1696	0.8735	-0.1951	0.3228	0.5715	0.3467	0.07016	13.49	11.78
541	TXLNA,TXLNA_HUMAN,TXLN	541	541	1841	2189	1494	0.6826	-0.5509	0.004553	0.0226	4.59e-07	0.1422	22.21	15.16
542	CCDC28B,CC28B_HUMAN,uc001buk.1	542	542	436.5	431.9	441.2	1.022	0.03088	0.9243	1	0.5882	0.1355	15.25	15.58
543	IQCC_HUMAN,IQCC	543	543	109.1	95.76	122.4	1.278	0.3539	0.269	0.5102	0.06132	3.093	2.172	2.776
544	DCDC2B,uc001bun.1,A2VCK2,DCD2B_HUMAN	544	544	15.81	8.286	23.33	2.816	1.494	0.02121	0.08103	0.3607	4.224	0.5186	1.46
545	C1orf91,UNQ548,UNQ548/PRO1105,PP1065,uc001buo.1,uc001bup.1,uc001buq.1	545	545	191.4	184.6	198.2	1.074	0.1029	0.7098	0.8758	0.6999	2.483	4.659	5.004
546	RP4-675E8.1-001,EIF3S2,uc001bur.1,EIF3I_HUMAN,TRIP1,EIF3I	546	546	1701	1911	1492	0.7804	-0.3577	0.05507	0.1708	0.1706	0.3903	52.6	41.05
547	uc001buv.1,LOC339483,uc001but.1,uc001buu.1	547	547	107.5	115.4	99.62	0.8629	-0.2127	0.5598	0.7676	1.011	3.867	2.077	1.792
548	FAM167B,C1orf90,CA090_HUMAN	548	548	13.72	18.42	9.02	0.4897	-1.03	0.1125	0.2889	2.589	0.5531	0.9864	0.483
549	LCK,LCK_HUMAN	549	549	1.003	1.019	0.9863	0.9679	-0.04702	1	1	0.01754	0.009415	0.02089	0.02022
550	HDAC1,RPD3L1,DKFZp686H12203,HDAC1_HUMAN	550	550	1231	1257	1206	0.9594	-0.05982	0.7362	0.8903	5.699e-08	0.2858	20.17	19.35
551	MRP_HUMAN,MLP,MARCKSL1,MRP	551	551	5184	4642	5726	1.233	0.3027	0.1607	0.3703	0.1628	3.251	154.8	191
552	uc001bve.1	552	552	45.94	39.74	52.15	1.312	0.3921	0.424	0.6767	0.1713	2.775	1.35	1.772
553	STK22C,SPOGA3,TSSK3,TSSK3_HUMAN	553	553	27.52	23.41	31.63	1.351	0.4344	0.3719	0.6259	1.008	0.2597	1.644	2.221
554	BSDC1_HUMAN,uc001bvh.1,UNQ2494,BSDC1,UNQ2494/PRO5781,uc001bvg.1	554	554	1447	1445	1450	1.003	0.004595	0.9635	1	0.009358	0.3582	15.51	15.56
556	RP1-27O5.1-003,RP1-27O5.1-002,uc001bvm.1,BOZF1,ZBTB8	556	555	548.6	530.3	566.8	1.069	0.09605	0.6309	0.8219	1.379	0.8697	3.078	3.29
555	uc001bvl.1,DKFZp547H154	555	556	91.87	70.84	112.9	1.594	0.6723	0.05076	0.1603	0.5888	0.6369	1.236	1.969
557	ZBTB8OS,ARCH_HUMAN,ARCH	557	557	79.83	76.26	83.4	1.094	0.1291	0.7539	0.9024	0.04187	0.000223	5.46	5.971
558	B2R6G9_HUMAN,RBBP4,B2R6G9,RBAP48,RBBP4_HUMAN	558	558	454.9	470.7	439.2	0.9331	-0.09995	0.5947	0.7959	0.2351	4.184	15.43	14.39
559	SYNC1_HUMAN,uc001bvt.1,SYNC1	559	559	716	533.6	898.4	1.684	0.7515	0.0001819	0.00135	0.7216	2.533	9.952	16.75
560	KIAA1522,K1522_HUMAN	560	560	781.3	774.3	788.4	1.018	0.02598	0.8951	0.9879	0.877	1.254	7.113	7.242
561	YARS,SYYC_HUMAN	561	561	2623	3036	2210	0.7279	-0.4582	0.01466	0.0599	1.889	0.002564	30.82	22.43
562	S100PBP,S1PBP_HUMAN,A8MTZ6_HUMAN,S100PBPR,A8MTZ6	562	562	802.8	820.9	784.7	0.9558	-0.06515	0.7311	0.8879	0.001744	0.1094	9.527	9.107
563	uc001bwe.1,FNDC5,FRCP2,DKFZp779L0160	563	563	704.4	988.4	420.4	0.4253	-1.233	3.749e-10	6.243e-09	9.734	0.04153	17.08	7.265
564	HPCA,HPCA_HUMAN,BDR2	564	564	73.98	37.84	110.1	2.911	1.541	0.0001552	0.001178	0.001068	1.522	1.431	4.164
565	CAC1,TMM54_HUMAN,TMEM54,BCLP	565	565	238.1	150.8	325.5	2.159	1.11	2.994e-05	0.0002658	0.001612	0.008266	8.203	17.71
566	NKLAM,RNF19B,uc001bwm.1,IBRDC3,RN19B_HUMAN,uc001bwl.1	566	566	333.1	316.1	350.1	1.108	0.1474	0.5807	0.7855	0.313	0.1012	6.21	6.877
567	uc001bwn.1	567	567	2.846	3.406	2.286	0.6711	-0.5754	0.6585	0.8416	0.4866	3.157	0.1117	0.07495
568	KAD2_HUMAN,ADK2,RP1-117O3.1-002,AK2	568	568	725.1	715.7	734.5	1.026	0.0374	0.859	0.9663	0.0251	0.0602	9.564	9.815
569	ADC_HUMAN,KIAA1945,ODCP,B2RDU5_HUMAN,ADC,B2RDU5	569	569	246.2	234.5	257.9	1.1	0.1373	0.5647	0.7725	0.04148	0.5363	1.858	2.044
570	uc001bxa.1	570	570	11.98	12.12	11.84	0.9765	-0.03433	1	1	0.004368	0.06112	0.4562	0.4455
571	TRI62_HUMAN,TRIM62	571	571	184.5	166.1	202.8	1.221	0.2878	0.3211	0.5691	0.05727	0.02431	2.475	3.021
572	ZNF362,ZN362_HUMAN,PP6997	572	572	732.3	763.1	701.6	0.9194	-0.1212	0.6025	0.8025	2.356	0.3709	12.58	11.56
573	A3LT2_HUMAN,A3GALT2	573	573	0	0	0	NA	NA	NA	NA	NA	NA	0	0
574	A8KA40_HUMAN,PHC2,EDR2,PHC2_HUMAN,A8KA40,A1L4Q1,PH2	574	574	2277	2457	2096	0.853	-0.2294	0.2076	0.4376	1.413	0.003121	26.1	22.27
575	A9Z1W3,RP4-580O19.1-004,ZSCAN20,uc001bxk.1,B1ALI4,A9Z1W3_HUMAN,uc001bxj.1,RP4-580O19.1-002,uc001bxl.1,B1ALI4_HUMAN	575	575	150.1	160.9	139.3	0.8659	-0.2078	0.5137	0.7314	0.2438	0.0003046	1.605	1.39
576	CSMD2_HUMAN,CSMD2,KIAA1884	576	576	220.3	185.5	255.1	1.375	0.4595	0.06731	0.1987	0.7307	1.392	0.64	0.8801
577	CCDS30668,B2R4X7_HUMAN,HMGB4,B2R4X7	577	577	0	0	0	NA	NA	NA	NA	NA	NA	0	0
578	uc001bxr.1	578	578	0	0	0	NA	NA	NA	NA	NA	NA	0	0
579	uc001bxs.1,C1orf94,CA094_HUMAN	579	579	4.859	3.271	6.447	1.971	0.9789	0.3092	0.5551	1.354	0.2021	0.06877	0.1355
580	CCDS382,CXB5_HUMAN,GJB5	580	580	1.247	2.494	0	0	-Inf	0.04167	0.1381	0.03969	0	0.09966	0
581	CXB4_HUMAN,GJB4,uc001bxw.1	581	581	1.056	1.582	0.5291	0.3345	-1.58	0.3982	0.6527	0.4717	0.8476	0.02852	0.009538
582	GJB3,uc001bxz.1,CX31,CCDS384,CXB3_HUMAN	582	582	2.319	4.639	0	0	-Inf	0.005587	0.02694	0.3225	0	0.101	0
583	A8K698_HUMAN,GJA4,CXA4_HUMAN,A8K698,CCDS30669	583	583	1.757	3.057	0.4571	0.1495	-2.741	0.1068	0.2778	0.05234	0.4873	0.07513	0.01123
584	C1orf212,CCDS385,CA212_HUMAN	584	584	297.7	305.5	289.8	0.9486	-0.07617	0.7319	0.8879	0.987	0.3802	6.187	5.869
585	DLGP3_HUMAN,DLGAP3,DAP3	585	585	37.32	20.3	54.34	2.677	1.421	0.005531	0.02672	0.1675	4.945	0.2897	0.7755
586	ZMYM6,uc001byd.1	586	586	106.1	100.4	111.7	1.113	0.1544	0.7042	0.8729	0.03851	0.5177	1.62	1.803
587	ZMYM6	587	587	215.6	254.4	176.9	0.6953	-0.5242	0.03181	0.1124	2.691	2.008	14.57	10.13
588	DKFZp762A1615,ZMYM6,uc001byj.1,uc001byk.1,ZMYM6_HUMAN,RP11-244H3.3-001,ZNF258,uc001byi.1,uc001byg.1,KIAA1353,RP11-244H3.3-002	588	588	622.7	638.1	607.2	0.9515	-0.07176	0.7025	0.8717	0.6846	0.118	3.908	3.719
589	RP11-248I9.4-003,ZMYM1_HUMAN,ZMYM1	589	589	458.9	505.5	412.3	0.8157	-0.294	0.2262	0.4635	3.536	0.005894	3.307	2.697
591	SFPQ,SFPQ_HUMAN,uc001byr.1,PSF	591	590	3611	3112	4111	1.321	0.4017	0.03832	0.13	0.3091	0.2402	48.5	64.07
590	uc001byq.1,uc001byp.1	590	591	1897	1623	2172	1.338	0.4201	0.02193	0.08331	1.32	0.9451	31.13	41.66
592	KIAA0425,ZMYM4_HUMAN,ZMYM4,ZNF262,A0JP20,A0JP19	592	592	1974	1971	1978	1.003	0.004563	0.9415	1	0.5831	0.0007148	13.94	13.99
593	uc001byv.1	593	593	7.599	8.607	6.591	0.7657	-0.3851	0.6153	0.8135	0.01723	1.382	0.3326	0.2546
594	B1AN13,B1AP96_HUMAN,K319L_HUMAN,KIAA1837,B1AP96,PP791,RP4-765A10.3-010,KIAA0319L	594	594	1853	1621	2084	1.286	0.3625	0.05446	0.1695	0.1873	0.405	10.77	13.85
595	NCDN,NCDN_HUMAN,KIAA0607	595	595	641.4	600.6	682.3	1.136	0.1839	0.3964	0.6522	0.1778	0.01275	8.299	9.427
596	PSMB2,PSB2_HUMAN	596	596	1719	1705	1734	1.017	0.02411	0.9365	1	0.03162	0.2946	14.12	14.36
597	TFAP2E,AP2E_HUMAN	597	597	18.24	16.41	20.06	1.223	0.29	0.5823	0.7868	0.2714	2.374	0.5719	0.6992
598	CA216_HUMAN,C1orf216,CCDS395	598	598	479.8	354.5	605.1	1.707	0.7714	0.0004041	0.00273	0.4736	0.03455	6.185	10.56
599	A6NFL4,A6NFL4_HUMAN,CLSPN	599	599	191.9	212.4	171.3	0.8069	-0.3096	0.3373	0.5881	5.682	0.007969	2.483	2.003
600	KIAA1567,AGO4,I2C4_HUMAN,EIF2C4	600	600	483.2	383	583.3	1.523	0.6067	0.005111	0.02502	0.08578	0.8349	4.121	6.276
601	AGO1,EIF2C1,I2C1_HUMAN,RP4-789D17.1-001	601	601	1376	1339	1412	1.055	0.0773	0.6911	0.8631	0.1239	0.1737	8.903	9.393
602	uc001bzm.1	602	602	391.3	398.7	384	0.9631	-0.05421	0.8389	0.9539	2.303	2.013	5.402	5.203
603	I2C3_HUMAN,RP4-789D17.2-002,RP4-789D17.2-001,uc001bzo.1,B1ALI0_HUMAN,B1ALI0,EIF2C3,AGO3	603	603	485.2	523.3	447.1	0.8544	-0.227	0.3512	0.6033	1.69	0.1098	5.658	4.834
604	h-tektin-t,TEKT2_HUMAN,TEKT2,A6NIS6	604	604	235.1	83.23	387	4.65	2.217	2.245e-18	7.219e-17	0.03712	8.443	2.358	10.96
605	ARHL2_HUMAN,arh3,ADPRHL2,ARH3	605	605	544.5	572.9	516.2	0.9011	-0.1503	0.5144	0.7314	0.3204	2.411	17.69	15.94
606	COL8A2,CO8A2_HUMAN	606	606	1493	2279	706.9	0.3101	-1.689	2.637e-30	1.542e-28	2.85	0.4271	26.26	8.145
607	TRAPPC3,TPPC3_HUMAN,A6NDN0,BET3,A6NDN0_HUMAN,CDABP0066	607	607	910	847.4	972.6	1.148	0.1987	0.331	0.581	0.2199	0.1711	28.21	32.37
608	PP2464,MA7D1_HUMAN,RPRC1,MAP7D1,KIAA1187,PARCC1	608	608	1699	1645	1754	1.067	0.093	0.6251	0.8208	0.5458	0.6613	24.55	26.18
609	uc001cae.1,TRAP150,uc001caf.1,TR150_HUMAN,THRAP3	609	609	2119	2207	2031	0.9201	-0.1202	0.5592	0.7672	0.1638	0.03938	24.15	22.22
610	C1orf113,A4FU49-2	610	610	304.1	307.5	300.6	0.9775	-0.03279	0.954	1	0.1135	3.83	5.786	5.656
611	FAM176B,C1orf78,CA078_HUMAN	611	611	318	414.2	221.7	0.5353	-0.9015	0.0001788	0.001331	0.01246	0.0002031	29.37	15.72
612	STK40_HUMAN,SHIK,SGK495,STK40,FLJ00113	612	612	963.8	1030	897.8	0.8719	-0.1978	0.315	0.5615	0.06678	0.01531	10.04	8.753
613	CCDS408,LSM10_HUMAN,LSM10	613	613	312.8	324.6	301	0.9272	-0.109	0.6286	0.8219	0.3601	0.005173	19.55	18.13
614	A6NHS9_HUMAN,A6NHS9,A6NIN9,NOR1,OSCP1_HUMAN,A6NIN9_HUMAN,C1orf102,OSCP1,A6NHM5	614	614	275.5	169.3	381.7	2.255	1.173	6.073e-06	6.163e-05	1.305	1.867	5.217	11.77
615	uc001cas.1,RT15_HUMAN,DC37,MRPS15,RPMS15	615	615	466.6	542.8	390.5	0.7195	-0.475	0.02273	0.08573	1.157	0.7475	28.79	20.72
616	GCSFR,CSF3R,CSF3R_HUMAN	616	616	12.56	24.59	0.5291	0.02152	-5.538	4.094e-08	5.636e-07	0.0386	0.03948	0.4045	0.008705
617	RP4-614N24.2-002,A9Z1Z8,RP4-614N24.2-001,B1AMS6_HUMAN,A9Z1Z8_HUMAN,uc001caz.1,B1AMS6,GRIK3	617	617	705.7	284.4	1127	3.962	1.986	8.259e-31	4.895e-29	1.195	5.621	1.519	6.017
618	uc001cbb.1,MCPIP,ZC12A_HUMAN,MCPIP1,ZC3H12A	618	618	53.1	65.45	40.75	0.6226	-0.6837	0.1082	0.2804	0.1406	0.002796	1.098	0.6835
619	CA149_HUMAN,B1AK63,C1orf149,RP3-423B22.2-003,B1AK63_HUMAN	619	619	715.1	681.3	749	1.099	0.1366	0.5635	0.7711	0.0001859	2.45	11.54	12.69
620	SNIP1,SNIP1_HUMAN	620	620	256.3	257.4	255.3	0.9921	-0.01148	0.9912	1	0.4894	0.1133	5.332	5.29
621	IDLC_HUMAN,DNALI1	621	621	1388	491.5	2285	4.648	2.217	3.717e-32	2.29e-30	0.00282	0.4193	9.652	44.86
622	GNL2,NOG2_HUMAN,NGP1	622	622	898.9	946	851.7	0.9004	-0.1514	0.4231	0.676	0.05492	0.2746	18.93	17.05
623	RP11-566C13.1-004,RSPO1,RSPO1_HUMAN	623	623	78.13	150	6.231	0.04153	-4.59	1.789e-24	7.783e-23	71.33	0.0272	2.574	0.1069
624	CA109_HUMAN,C1orf109	624	624	361	392.2	329.7	0.8407	-0.2504	0.2816	0.526	0.0284	0.01531	7.116	5.982
625	BOREA_HUMAN,PESCRG3,CDCA8	625	625	281.5	356.5	206.6	0.5796	-0.7869	0.001512	0.008697	0.04081	0.06524	7.604	4.407
626	uc001cbu.1,uc001cbt.1,EPHAA_HUMAN,uc001cbw.1,EPHA10	626	626	24.89	24.99	24.8	0.9924	-0.01094	1	1	1.337	0.416	0.1665	0.1652
627	MANEL_HUMAN,uc001cbz.1,MANEAL,uc001cbx.1,uc001cby.1	627	627	170.1	121.7	218.4	1.794	0.8433	0.00526	0.02564	0.219	0.4308	2.006	3.599
628	DRIP3,IRIP,YRDC_HUMAN,YRDC	628	628	195.7	192	199.4	1.038	0.0544	0.8309	0.949	0.5206	0.1596	7.453	7.739
629	CA122_HUMAN,RP11-109P14.5-002,C1orf122	629	629	730.4	693.9	767	1.105	0.1446	0.6292	0.8219	5.691	0.7032	20.72	22.91
630	MTF1_HUMAN,B2RAK6_HUMAN,MTF1,B2RAK6	630	630	464.9	388.9	540.9	1.391	0.4761	0.02404	0.08978	0.8289	1.016	2.481	3.451
631	RP11-109P14.7-004,B1ARF3_HUMAN,INPP5B,B1ARF3,uc001cch.1	631	631	435.7	483.8	387.6	0.8011	-0.32	0.1419	0.3381	2.039	1.018	3.165	2.536
632	SF3A3_HUMAN,SAP61,SF3A3	632	632	682.1	711.7	652.6	0.9169	-0.1251	0.593	0.7943	0.4949	0.1334	12.85	11.78
633	FHL3	633	633	337.1	442.8	231.4	0.5227	-0.9359	7.008e-05	0.0005747	0.1052	0.4912	12.62	6.597
634	HDCMB12P,uc001cco.1,uc001ccn.1,CGI-94,UTP11L,UTP11_HUMAN,A8K785,A8K785_HUMAN	634	634	511	549.4	472.6	0.8603	-0.2172	0.288	0.5301	0.2295	0.2116	8.971	7.718
635	POU3F1,RP5-884C9.1-001	635	635	22.73	13.57	31.9	2.351	1.233	0.02951	0.1057	0.5814	5.351	0.2372	0.5577
636	RRAGC,RRAGC_HUMAN	636	636	508.6	538.8	478.4	0.8879	-0.1715	0.4433	0.6934	0.0008884	0.1229	11.42	10.14
637	MYCBP,AMY1,MYCBP_HUMAN	637	637	156.1	170.6	141.6	0.8301	-0.2687	0.3236	0.5722	0.78	0.3001	4.177	3.468
638	GJA10,CCDS432,GJA9,CXA9_HUMAN	638	638	16.23	11.34	21.12	1.862	0.8969	0.1374	0.3305	0.2509	1.887	0.2085	0.3882
639	RHBDL2,uc001ccv.1,RHBL2_HUMAN	639	639	21.94	27.48	16.41	0.597	-0.7443	0.215	0.4487	1.394	0.5328	0.7428	0.4434
640	AKIRIN1,CA108_HUMAN,C1orf108	640	640	999.8	975.6	1024	1.05	0.06993	0.7117	0.8758	0.2343	0.07307	25.39	26.65
641	NDUFS5,NDUS5_HUMAN	641	641	1739	1491	1986	1.332	0.414	0.03716	0.1267	0.1102	0.0426	149.4	199
642	uc001cdd.1,uc001cdg.1,B1ANR2_HUMAN,B1ALC5_HUMAN,B1ALC5,uc001ccz.1,KIAA1251,RP11-69E11.1-024,MACF1,KIAA0465,B1ANR2,CCDS435,CCDS436,ACF7,ABP620,MACF1_HUMAN,uc001cdh.1,RP11-69E11.1-005	642	642	9161	7858	10460	1.332	0.4133	0.0503	0.1592	0.2753	4.198	15.47	20.6
643	KIAA0754,K0754_HUMAN	643	643	501.8	439.2	564.4	1.285	0.3617	0.07423	0.2119	0.8842	1.495	3.222	4.14
644	BMP8A_HUMAN,BMP8A	644	644	31	34.8	27.21	0.7818	-0.3551	0.5972	0.7976	3.517	2.328	0.33	0.258
645	uc001cdj.1	645	645	68.1	72.69	63.51	0.8736	-0.1949	0.7063	0.8744	0.2026	1.943	0.8452	0.7384
646	B1ANR7_HUMAN,PABP4,PABPC4,RP11-69E11.6-002,APP1,PABP4_HUMAN,RP11-69E11.6-004,B1ANR7	646	646	1718	2172	1264	0.5819	-0.7812	3.68e-05	0.00032	0.481	0.1927	35.92	20.9
647	uc001cdo.1	647	647	2.195	3.862	0.5291	0.137	-2.867	0.04678	0.1503	1	0.4857	1.443	0.1977
648	HEYL,HRT3,HEYL_HUMAN	648	648	104.9	165.5	44.26	0.2675	-1.902	2.282e-08	3.251e-07	0.1291	0.1065	2.059	0.5508
649	NT5C1A,5NT1A_HUMAN	649	649	4.141	6.839	1.443	0.211	-2.244	0.02785	0.1009	8.765	0.08531	0.3163	0.06675
650	HPCL4_HUMAN,HPCAL4	650	650	328.5	348.9	308	0.8827	-0.18	0.2713	0.5131	17.5	1.619	4.194	3.702
651	B2R971,CYP33,PPIE_HUMAN,B2R971_HUMAN,PPIE,RP1-118J21.1-003,CYP-33	651	651	712.3	744.9	679.7	0.9124	-0.1322	0.479	0.7218	1.908	0.268	6.752	6.161
652	BMP8B,uc001cdy.1,BMP8,BMP8B_HUMAN	652	652	14.84	12.44	17.25	1.386	0.4713	0.4258	0.6784	0.5462	1.781	0.1596	0.2212
653	FKSG25,OXCT2,SCOT2_HUMAN	653	653	0.2646	0	0.5291	Inf	Inf	1	1	0	1.058	0	0.01485
654	uc001cef.1,uc001cec.1,uc001cej.1,uc001cei.1,MOD5,uc001ced.1,MOD5_HUMAN,uc001cee.1,TRIT1,uc001ceg.1,uc001ceh.1,IPT	654	654	379.4	419.8	339	0.8076	-0.3084	0.1522	0.3561	1.942	0.0003187	9.799	7.913
655	MYCL,A2A2C9,RP1-118J21.4-004,LMYC,MYCL1,A2A2C9_HUMAN	655	655	156.7	118.8	194.6	1.637	0.7114	0.03324	0.1163	0.7297	10.52	1.23	2.014
656	HMFN0656,MFSD2,MFSD2_HUMAN,PP9177,UNQ300/PRO341	656	656	353.2	170	536.4	3.155	1.658	2.936e-14	6.827e-13	0.6043	0.005655	2.344	7.395
657	CAP1_HUMAN,uc001cey.1,uc001cfa.1,CAP1,uc001cez.1,CAP	657	657	1372	1443	1300	0.9005	-0.1512	0.3928	0.6484	0.0352	1.304	26.62	23.97
658	PPT1_HUMAN,PPT1,PPT	658	658	2878	2389	3368	1.41	0.4959	0.01292	0.05415	0.6769	1.144	50.99	71.91
659	uc001cfc.1,uc001cfd.1,RLF_HUMAN,RLF	659	659	1536	1522	1550	1.018	0.02643	0.8504	0.9611	0.9663	0.06145	11.19	11.4
660	TMCO2,TMCO2_HUMAN,uc001cfe.1	660	660	0.228	0.456	0	0	-Inf	0.4933	0.7218	0.9119	0	0.0315	0
661	uc001cff.1	661	661	180.8	182.8	178.8	0.978	-0.0321	0.8886	0.9842	0.0002959	0.1953	6	5.868
662	FACE1,STE24,ZMPSTE24,FACE1_HUMAN	662	662	1030	1050	1010	0.9623	-0.0555	0.8156	0.94	0.7213	0.05872	17.04	16.4
663	CO9A2_HUMAN,COL9A2	663	663	643.9	810	477.8	0.5899	-0.7615	0.0004422	0.002958	3.957	0.09967	12.75	7.524
664	SMAP1L,SMAP2_HUMAN,SMAP2	664	664	536.3	513.7	558.9	1.088	0.1217	0.594	0.7951	0.2014	0.003786	10.08	10.97
665	ZNF643,ZN643_HUMAN	665	665	141.9	151.8	131.9	0.8689	-0.2027	0.5584	0.7668	2.506	0.4167	3.317	2.882
666	ZNF642,ZN642_HUMAN	666	666	130.9	92.08	169.7	1.843	0.8823	0.00547	0.02649	0.0314	0.4389	1.919	3.538
667	CCDS453,CA176_HUMAN,C1orf176	667	667	140.9	128.8	152.9	1.187	0.2472	0.412	0.6656	0.07862	1.128	2.157	2.56
668	ZNF684,ZN684_HUMAN	668	668	86.24	92.24	80.25	0.87	-0.2009	0.6449	0.8324	0.8482	0.422	2.254	1.961
669	RIMS3,RIMS3_HUMAN,KIAA0237	669	669	1059	826.7	1291	1.561	0.6427	0.0009998	0.006077	1.251	0.2035	5.855	9.141
670	RP5-1066H13.1-010,uc001cfy.1,uc001cfz.1,RP5-1066H13.1-015,uc001cgd.1,NFYC_HUMAN,uc001cge.1,NFYC,uc001cgb.1,uc001cfx.1,uc001cfw.1	670	670	527.9	600.5	455.3	0.7582	-0.3994	0.05752	0.1767	0.5834	0.01083	9.787	7.42
671	uc001cga.1	671	671	2.464	1.368	3.56	2.603	1.38	0.4496	0.7002	1.255	1.382	0.1392	0.3623
672	uc001cgf.1	672	672	0	0	0	NA	NA	NA	NA	NA	NA	0	0
673	uc001cgg.1	673	673	0	0	0	NA	NA	NA	NA	NA	NA	0	0
674	KCNQ4_HUMAN,KCNQ4	674	674	98.29	49.12	147.5	3.002	1.586	1.137e-05	0.0001092	0.1864	0.02213	1.077	3.233
675	MRG2,CITE4_HUMAN,CITED4	675	675	55.39	44.73	66.05	1.477	0.5625	0.1936	0.4184	0.1037	1.078	1.774	2.619
676	uc001cgk.1,PYRG1_HUMAN,CTPS,uc001cgl.1	676	676	603.4	580.1	626.6	1.08	0.1111	0.571	0.7779	0.7254	0.1527	8.956	9.673
677	SLFNL1,SLNL1_HUMAN	677	677	11.08	14.72	7.433	0.5049	-0.9859	0.1646	0.376	0.06675	0.1154	0.3546	0.1791
678	SCMH1_HUMAN,SCMH1	678	678	695.3	710.5	680.2	0.9574	-0.06279	0.7905	0.9242	0.4395	0.03192	9.642	9.232
680	EDN2,EDN2_HUMAN	680	679	26.86	34.4	19.32	0.5615	-0.8327	0.09007	0.2457	0.7147	2.484	1.243	0.6978
679	EDN2,uc001cgv.1	679	680	27.1	34.75	19.46	0.56	-0.8366	0.08198	0.2286	0.4069	3.607	1.388	0.7771
681	uc001cha.1,A7YY91,ZEP3_HUMAN,KRC,uc001cgz.1,KIAA1555,HIVEP3,ZAS3,KBP1	681	681	162.6	170.5	154.7	0.9074	-0.1401	0.7031	0.8721	2.742	0.176	0.834	0.7568
682	GUC2B_HUMAN,GUCA2B	682	682	0.228	0.456	0	0	-Inf	0.4933	0.7218	0.9119	0	0.0391	0
683	GUCA2,GUCA2A,GUC2A_HUMAN	683	683	0	0	0	NA	NA	NA	NA	NA	NA	0	0
684	A7MD18,KIAA1041,A7MBL7,FOXJ3_HUMAN,FOXJ3	684	684	1275	1352	1199	0.8866	-0.1737	0.3983	0.6527	0.002678	0.787	11.98	10.62
685	uc001chi.1,FAM80A,RIMKA_HUMAN	685	685	355.4	230.8	480	2.079	1.056	7.726e-06	7.698e-05	0.06077	0.1712	1.118	2.325
686	ZMY12_HUMAN,ZMYND12	686	686	32.05	12.28	51.82	4.219	2.077	0.000137	0.001055	1.144	4.215	0.3765	1.588
687	RP11-163G10.1-003,PPCS,COAB,PPCS_HUMAN	687	687	493.5	572.3	414.7	0.7245	-0.4649	0.02596	0.09531	0.1264	1.27	19.68	14.26
688	uc001chm.1,LOC728621,A8MQ72,A8MQ72_HUMAN,PFD6L_HUMAN,PFDN6L,uc001chp.1,uc001cho.1,uc001chn.1,DKFZp686K01114	688	688	279.4	188.9	369.9	1.959	0.9698	6.982e-05	0.000573	0.2853	5.765	0.9074	1.777
689	CYPH,A6NNE7,CYP20,PPIH,PPIH_HUMAN,A6NNE7_HUMAN	689	689	239.7	260.1	219.4	0.8436	-0.2454	0.294	0.5364	0.7955	0.5691	10.55	8.899
690	uc001chr.1	690	690	4.4	1.368	7.433	5.434	2.442	0.0447	0.1453	0.6689	0.2202	0.1079	0.5863
691	YBOX1_HUMAN,YB1,NSEP1,YBX1	691	691	340.9	326.4	355.5	1.089	0.1233	0.6924	0.864	0.0005977	5.141	10.81	11.77
692	CLD19_HUMAN,uc001chu.1,CLDN19	692	692	68.59	126.9	10.32	0.08134	-3.62	4.523e-27	2.219e-25	1.109	0.0005661	1.803	0.1467
693	GROS1,P3H1_HUMAN,LEPRE1,PSEC0109,uc001chv.1,P3H1,CCDS472,uc001chx.1,uc001chw.1,uc001chy.1	693	693	1788	2758	817.3	0.2963	-1.755	7.775e-25	3.438e-23	0.02036	0.1922	21.98	6.513
694	CA050_HUMAN,uc001cia.1,C1orf50	694	694	180.7	197.8	163.5	0.8268	-0.2744	0.3321	0.5822	0.01025	0.01213	9.956	8.232
695	CCD23_HUMAN,CCDC23	695	695	333	351.1	314.9	0.8971	-0.1567	0.4385	0.6902	0.2523	2.165	30.52	27.37
696	SC,ERMAP,ERMAP_HUMAN,RD	696	696	281.3	305.2	257.5	0.8437	-0.2452	0.3587	0.6112	0.2584	0.3933	3.547	2.992
697	ZNF691,CCDS476	697	697	154.4	131.6	177.2	1.347	0.4297	0.1706	0.3831	0.1473	0.1707	3.568	4.806
698	uc001cij.1	698	698	8.049	9.868	6.231	0.6314	-0.6634	0.4085	0.6617	0.3799	0.6284	0.2139	0.135
699	GTR1_HUMAN,uc001cik.1,SLC2A1,GLUT1	699	699	12290	18530	6055	0.3268	-1.614	9.215e-15	2.223e-13	2.126	1.382	263.7	86.18
700	uc001cil.1	700	700	66.68	87.05	46.31	0.532	-0.9106	0.01787	0.07033	3.363	0.1168	4.647	2.472
701	uc009vwn.1	701	701	32	22.63	41.38	1.828	0.8705	0.07365	0.2108	0.3329	0.3469	1.018	1.861
702	YA029_HUMAN,A6NL82,LOC440585	702	702	118.3	23.78	212.9	8.95	3.162	2.162e-40	1.798e-38	0.002892	1.104	2.355	21.08
703	EBNA1BP2,RP5-1034F7.2-001	703	703	574.2	550.8	597.7	1.085	0.1181	0.6385	0.8269	2.884	0.7545	17.08	18.53
704	WDR65_HUMAN,WDR65	704	704	36.86	9.17	64.54	7.038	2.815	6.998e-08	9.375e-07	0.01479	1.209	0.1673	1.178
705	CCDS480,TMEM125,TM125_HUMAN	705	705	7.028	11.77	2.286	0.1942	-2.365	0.01155	0.04923	0.2939	1.409	0.3257	0.06325
706	C1orf210,uc001cit.1,CA210_HUMAN	706	706	1.794	2.145	1.443	0.6729	-0.5715	0.7597	0.9055	0.9931	0.1593	0.07444	0.0501
707	TIE1,TIE1_HUMAN,TIE	707	707	50.13	83.74	16.53	0.1973	-2.341	1.263e-07	1.635e-06	1.739	0.2722	1.104	0.2179
708	MPL,TPOR,uc001civ.1,TPOR_HUMAN,RP1-92O14.1-002	708	708	15.85	11.74	19.97	1.7	0.7657	0.186	0.407	1.841	0.1943	0.1573	0.2675
709	CDC20,CDC20_HUMAN	709	709	133.7	150.5	117	0.7772	-0.3636	0.2454	0.4813	0.3562	0.7173	4.233	3.29
710	CGI-88,ELOVL1,SSC1,ELOV1_HUMAN	710	710	553.5	608.3	498.8	0.8199	-0.2865	0.1519	0.3557	1.357	0.05083	16.25	13.32
711	RP1-92O14.5-001,uc001cjf.1,uc001cjd.1,uc001cjg.1,MED8_HUMAN,A9IZ91,MED8	711	711	564.2	722	406.3	0.5628	-0.8293	5.627e-05	0.0004708	3.495	0.2871	19.79	11.14
712	K0467_HUMAN,KIAA0467,C1orf84,uc001cjj.1,A0PJK5	712	712	865.3	741.8	988.8	1.333	0.4147	0.03123	0.1107	0.001315	6.194	2.575	3.433
713	HYI_HUMAN,SB156,HT036,HYI	713	713	33.28	36.98	29.59	0.8001	-0.3217	0.4726	0.7218	0.872	0.09232	2.579	2.064
714	RP5-1029K14.1-003,PTPRF_HUMAN,PTPRF,RP5-1029K14.1-004,DKFZp686B1310,uc001cjt.1,LAR,uc001cjq.1	714	714	7817	7472	8163	1.092	0.1276	0.602	0.8022	0.3015	0.1449	39.96	43.65
715	JHDM3A,JMJD2,KIAA0677,JMJD2A,JHD3A_HUMAN	715	715	1554	1556	1552	0.9975	-0.003647	0.9867	1	0.03587	0.2305	18.21	18.17
716	uc001cjy.1	716	716	10.03	8.821	11.23	1.273	0.3488	0.6038	0.8034	0.4928	0.04112	0.5746	0.7317
717	RP11-7O11.1-006,Q11203-17,Q11203-22,RP11-7O11.1-008,RP11-7O11.1-004,RP11-7O11.1-003,Q11203-18,ST3GAL3,SIAT6_HUMAN,RP11-7O11.1-007,RP11-7O11.1-012,Q11203-16,RP11-7O11.1-009,RP11-7O11.1-005,RP11-7O11.1-002,SIAT6,Q11203-19,ST3GalIII,RP11-7O11.1-010,Q11203-21	717	717	368.1	390.7	345.5	0.8842	-0.1776	0.4512	0.7016	0.2467	0.6112	6.076	5.373
718	ARTN,EVN,ARTN_HUMAN	718	718	7.394	2.038	12.75	6.256	2.645	0.00446	0.02222	0.007899	0.0002697	0.0467	0.2922
719	IPO13,RP11-7O11.4-002,RP11-7O11.4-001	719	719	631.9	496.2	767.7	1.547	0.6297	0.002554	0.01373	0.118	0.09804	6.006	9.293
720	A8MVC9,DPH2L2,A8MVC9_HUMAN,DPH2,DPH2_HUMAN	720	720	209.8	205.1	214.5	1.045	0.06412	0.8099	0.9367	0.03604	0.002918	4.206	4.397
721	uc001clc.1,A8MXF8,ATP6F,VATO_HUMAN,uc001clf.1,ATP6V0B,A8MXF8_HUMAN	721	721	759.1	745.2	772.9	1.037	0.05259	0.883	0.9804	1.469	0.1213	15.4	15.97
722	B4GALT2,B4GT2_HUMAN	722	722	965.3	949.2	981.5	1.034	0.04833	0.846	0.9579	0.003275	0.5743	21.01	21.72
723	CCD24_HUMAN,CCDC24,uc001clk.1	723	723	90.44	47.97	132.9	2.77	1.47	8.634e-05	0.0006943	0.2958	2.987	1.471	4.077
724	RP5-1198O20.3-001,RP5-1198O20.3-002,A6NII2,RP5-1198O20.3-003,SLC6A9	724	724	950	627	1273	2.03	1.021	9.543e-07	1.096e-05	2.328	0.09849	8.524	17.3
725	ZNF393,KLF17_HUMAN,KLF17	725	725	17.93	23.86	12	0.503	-0.9913	0.1134	0.2906	1.392	0.6784	0.2104	0.1058
726	KIAA1425,DMAP1,DMAP1_HUMAN	726	726	360.7	349.9	371.5	1.062	0.08623	0.7334	0.8883	0.1551	0.01164	10.14	10.77
727	PINT1,PRNIP_HUMAN,PRNPIP1,RP5-891H21.3-006,PRNPIP	727	727	854.7	813.4	896	1.102	0.1397	0.5426	0.7529	0.9375	0.02254	22.79	25.11
728	C1orf164,RNF220,CA164_HUMAN,RP4-678E16.1-013	728	728	829.9	762.9	897	1.176	0.2337	0.2614	0.5005	0.3775	0.2079	10.16	11.94
729	RP4-678E16.2-003,TMEM53,RP4-678E16.2-008,TMM53_HUMAN	729	729	208.8	186.3	231.3	1.241	0.312	0.2941	0.5364	0.7973	0.1406	3.208	3.982
730	A1KXE5,YA012_HUMAN,uc001cme.1,MGC33556	730	730	39.2	11.83	66.56	5.628	2.493	1.626e-06	1.808e-05	0.7672	6.081	0.4647	2.615
731	uc001cmg.1,KIF2C_HUMAN,KNSL6,uc001cmh.1,KIF2C	731	731	520.6	594.4	446.8	0.7518	-0.4115	0.04895	0.1558	0.6143	0.06699	9.429	7.089
732	RPS8,OK/SW-cl.83,RS8_HUMAN	732	732	1423	1814	1031	0.5686	-0.8144	8.512e-06	8.417e-05	5.076	2.352	131.7	74.89
733	uc001cmj.1	733	733	39.63	35.27	43.99	1.247	0.319	0.7523	0.9012	6.967	8.781	24.4	30.44
734	uc001cmk.1	734	734	3.552	4.29	2.815	0.6561	-0.6079	0.6854	0.8591	1.671	1.416	2.241	1.47
735	uc009vxi.1	735	735	2.213	3.513	0.9142	0.2603	-1.942	0.173	0.3862	0.007504	1.08	2.533	0.6592
736	uc001cml.1	736	736	1.495	1.475	1.515	1.027	0.0391	1	1	0.1145	0.4012	1.094	1.124
737	VMD2L2,BEST4,BEST4_HUMAN	737	737	24.33	15.1	33.56	2.223	1.152	0.04105	0.1367	0.6509	0.4081	0.3688	0.8196
738	CNK,PLK3,FNK,PRK,PLK3_HUMAN	738	738	265.3	255.5	275	1.076	0.1061	0.6602	0.843	0.02854	0.07049	5.748	6.187
739	CCDS30699,TCTEX1D4,TC1D4_HUMAN	739	739	9.712	3.62	15.8	4.366	2.126	0.005804	0.02779	0.08593	2.209	0.1568	0.6845
740	uc001cmq.1	740	740	62.2	61.03	63.36	1.038	0.05407	0.9102	0.9969	1.178	2.708	2.464	2.558
741	uc001cmr.1	741	741	77.79	71.84	83.74	1.166	0.2212	0.5121	0.7314	0.01898	4.468	1.696	1.976
742	PTC2_HUMAN,UNQ560/PRO1121/PRO57079,PTCH2	742	742	90.1	57.09	123.1	2.157	1.109	0.001793	0.01011	0.008492	9.19	0.8064	1.739
743	EI2BG_HUMAN,B2RBH8_HUMAN,RP5-882O7.2-008,EIF2B3,B2RBH8	743	743	341.4	352.4	330.3	0.9372	-0.0935	0.7347	0.8891	0.1721	0.2049	10.1	9.468
744	HECTD3,uc001cmx.1,HECD3_HUMAN,uc001cmz.1,uc001cmy.1	744	744	627.2	644.5	609.9	0.9463	-0.07966	0.6929	0.8644	0.8422	0.8833	7.136	6.752
745	DCUP_HUMAN,B0AZT7_HUMAN,UROD,A8K762,A8K762_HUMAN,B0AZT7	745	745	908.7	996.9	820.6	0.8232	-0.2807	0.1532	0.358	1.719	1.082	25.35	20.87
746	ZSWM5_HUMAN,ZSWIM5,KIAA1511,uc001cnd.1	746	746	240.4	197.7	283.1	1.432	0.5179	0.05118	0.1614	0.05743	0.00274	1.735	2.484
747	GLOXD1,HPDL_HUMAN,HPDL	747	747	20.33	22.9	17.75	0.7752	-0.3673	0.4811	0.7218	0.2021	0.06921	0.6506	0.5043
748	RP4-534D1.2-016,MUTYH,MUTYH_HUMAN,MYH	748	748	118.8	115.6	122.1	1.056	0.07872	0.8114	0.9376	0.1467	0.6095	3.237	3.419
749	TOE1,uc001cnp.1,TOE1_HUMAN,uc001cnr.1,uc001cnq.1	749	749	124.9	136.3	113.6	0.8336	-0.2626	0.4529	0.7036	0.0118	0.7667	3.184	2.654
750	TESK2,TESK2_HUMAN	750	750	78.14	97.74	58.55	0.5991	-0.7392	0.05897	0.1803	0.09661	0.6908	1.679	1.006
751	uc001cnv.1,uc001cnt.1,uc001cnu.1,uc001cnw.1,LOC126661	751	751	36.27	39.44	33.1	0.8392	-0.253	0.5838	0.7881	0.1526	0.2076	1.601	1.344
752	MMACHC,uc001cnx.1,MMAC_HUMAN,uc001cny.1	752	752	139.7	125	154.5	1.236	0.3054	0.3297	0.5792	0.174	0.4555	2.272	2.807
753	PAGB,PAGA,PRDX1_HUMAN,PRDX1,TDPX2	753	753	3866	3639	4094	1.125	0.1702	0.4745	0.7218	0.9591	1.406	152.4	171.5
754	ALR,AKR1A1,ALDR1,AK1A1_HUMAN	754	754	1413	1576	1249	0.7924	-0.3356	0.07637	0.2167	0.6443	0.03518	32.24	25.55
755	RP4-697E16.3-005,NASP,RP4-697E16.3-002,NASP_HUMAN	755	755	1931	1702	2160	1.269	0.3436	0.06959	0.2033	4.318e-06	1.202	12.27	15.57
756	uc001com.1,CCDC17,uc001con.1	756	756	8.76	7.802	9.718	1.246	0.3168	0.6507	0.8369	0.5371	0.1825	0.1702	0.212
757	GPBL1_HUMAN,GPBP1L1,SP192	757	757	1384	1448	1320	0.9117	-0.1334	0.4842	0.7218	0.04934	0.003266	14.26	13
758	TMM69_HUMAN,HSPC229,C1orf154,TMEM69	758	758	232.3	259	205.6	0.7938	-0.3331	0.1762	0.3909	0.08621	0.994	9.736	7.729
759	KLHL27,A2A6V3,RP11-767N6.6-002,A2A6V3_HUMAN,uc001cos.1,IPP,IPP_HUMAN	759	759	386.7	442.9	330.5	0.7463	-0.4223	0.07762	0.2194	0.7483	0.1173	7.158	5.341
760	hMAST205,A0JLR0,A0JLR0_HUMAN,MAST2,uc001cpa.1,KIAA0807,MAST205,MAST2_HUMAN	760	760	1368	1289	1447	1.123	0.167	0.3555	0.6074	1.278	0.08463	8.898	9.99
761	uc001cpb.1,PIK3R3,uc001cpc.1,RP4-533D7.2-002	761	761	1464	1207	1722	1.426	0.5119	0.006901	0.03216	1.05	0.01236	10.3	14.68
762	TSPAN1,TSN1_HUMAN,uc001cpd.1	762	762	9.846	13.7	5.99	0.4371	-1.194	0.1044	0.2735	0.06121	0.2669	0.4343	0.1899
763	UNQ746/PRO1475,POMGNT1,uc001cpj.1,RP11-322N21.3-002,MGAT1.2,PMGT1_HUMAN,UDP-GlcNAc	763	763	1140	1052	1228	1.167	0.2233	0.2588	0.4966	0.08868	0.226	9.552	11.15
764	CA190_HUMAN,C1orf190	764	764	26.27	14.37	38.18	2.656	1.409	0.009282	0.04129	0.153	0.02997	0.4935	1.311
765	RAD54_HUMAN,RAD54L,RAD54A	765	765	117	132.7	101.4	0.7642	-0.388	0.2358	0.4761	0.004625	0.06388	2.225	1.7
766	PP7759,LRC41_HUMAN,MUF1,LRRC41	766	766	1495	1698	1291	0.7603	-0.3954	0.03561	0.1227	0.3922	0.06974	26.91	20.46
767	UQCRH,QCR6_HUMAN	767	767	1040	976.3	1104	1.131	0.1775	0.3808	0.6363	0.3737	0.4068	74.15	83.86
768	NSUN4,NSUN4_HUMAN	768	768	383.7	403.8	363.6	0.9004	-0.1513	0.5059	0.7313	0.2456	0.2033	2.875	2.589
769	FAAH,uc001cpv.1,FAAH1_HUMAN,DKFZp434A091,FAAH1,uc001cpu.1	769	769	68.94	69.58	68.29	0.9814	-0.02704	0.9362	1	0.09835	0.01587	1.7	1.669
770	OTX3,A6NNN2,DMBX1_HUMAN,DMBX1,MBX,PAXB	770	770	530.7	948.7	112.7	0.1188	-3.073	6.99e-44	6.636e-42	29.88	0.01267	16.84	2.001
771	KNCN,FLJ32011,uc001cpy.1	771	771	36.74	4.397	69.09	15.71	3.974	2.483e-12	5.052e-11	0.2022	0.7729	0.09727	1.528
772	KNCN,A6PVL3,A8MXE3,KNCN_HUMAN,uc001cpy.1	772	772	36.74	4.397	69.09	15.71	3.974	2.483e-12	5.052e-11	0.2022	0.7729	0.0941	1.479
773	MNK1B,MKNK1_HUMAN,MKNK1,MNK1,RP11-49P4.3-002,DKFZp686E14208	773	773	265.2	286.8	243.7	0.8498	-0.2349	0.3283	0.5774	1.926	0.7934	5.056	4.296
774	MOB3C,MOBKL2C,MOL2C_HUMAN,uc001cqf.1,uc001cqe.1	774	774	329.6	361.1	298.1	0.8257	-0.2763	0.2495	0.4863	0.189	0.1069	6.192	5.113
775	ATPAF1,A8MRA7_HUMAN,ATPF1_HUMAN,ATP11,A8MRA7	775	775	1248	1258	1238	0.9839	-0.02348	0.8948	0.9876	2.618e-05	0.04858	14.54	14.3
776	YA013_HUMAN,uc001cqj.1,A1A4F8,C1orf223	776	776	1.742	1.126	2.358	2.094	1.066	0.5312	0.7433	1.272	1.227	0.06789	0.1422
777	RP11-8J9.3-001,uc001cqk.1,K0494_HUMAN,KIAA0494	777	777	2165	1958	2372	1.211	0.2766	0.1492	0.3509	0.1086	0.0003486	16.45	19.93
778	CYP4B1,RP4-732G19.1-002,CP4B1_HUMAN,uc001cqn.1,RP4-732G19.1-003,uc001cqm.1	778	778	0.2646	0	0.5291	Inf	Inf	1	1	0	1.058	0	0.01094
779	CYP4Z2P	779	779	0	0	0	NA	NA	NA	NA	NA	NA	0	0
780	CYP4A2,CP4AB_HUMAN,CYP4A11,uc001cqp.1,uc001cqq.1	780	780	0.228	0.456	0	0	-Inf	0.4933	0.7218	0.9119	0	0.006136	0
781	UNQ1929/PRO4404,CP4X1_HUMAN,CYP4X1	781	781	15.28	21.61	8.948	0.4141	-1.272	0.04065	0.1358	0.722	0.1915	0.3842	0.1591
782	UNQ3060/PRO9882,CP4Z1_HUMAN,CYP4Z1	782	782	0	0	0	NA	NA	NA	NA	NA	NA	0	0
783	A5PL05,A5PL05_HUMAN,CYP4A22,CP4AM_HUMAN	783	783	0	0	0	NA	NA	NA	NA	NA	NA	0	0
784	PDZK1IP1,MAP17,PDZ1I_HUMAN	784	784	1.951	2.387	1.515	0.6349	-0.6554	0.571	0.7779	0.9203	0.3596	0.1367	0.08678
785	uc001cqx.1,TAL1	785	785	4.783	6.007	3.56	0.5927	-0.7547	0.3988	0.6527	0.02621	0.9692	0.07297	0.04325
786	TAL1,SCL,STIL,TCL5,TAL1_HUMAN	786	786	8.498	9.947	7.048	0.7085	-0.4971	0.5536	0.7628	1.165	0.8679	0.09744	0.06904
787	RP1-18D14.8-003,STIL_HUMAN,SIL,STIL,RP1-18D14.8-002	787	787	219.5	243.7	195.2	0.801	-0.3201	0.2492	0.4857	0.8644	0.0642	1.824	1.461
788	UCK,KCY_HUMAN,UMK,CMPK,CMPK1,CMK,UMPK	788	788	1812	2262	1361	0.6019	-0.7324	0.0001318	0.001019	0.1717	0.003162	34.17	20.57
789	uc001crj.1	789	789	0.2815	0.563	0	0	-Inf	0.4933	0.7218	1.126	0	0.01632	0
790	FKHL12,FOXE3,FOXE3_HUMAN,FREAC8	790	790	1.073	1.689	0.4571	0.2707	-1.885	0.3979	0.6527	2.822	0.7037	0.04365	0.01181
791	uc001crl.1	791	791	34.91	58.05	11.76	0.2026	-2.303	5.97e-06	6.061e-05	1.371	0.0003319	1.185	0.2401
792	FOXD2_HUMAN,FKHL17,FREAC9,FOXD2	792	792	32.13	59.39	4.859	0.08182	-3.611	4.99e-14	1.141e-12	2.484	0.01084	0.6504	0.05321
793	uc009vyr.1	793	793	0	0	0	NA	NA	NA	NA	NA	NA	0	0
794	uc009vys.1	794	794	0	0	0	NA	NA	NA	NA	NA	NA	0	0
795	SC5A9_HUMAN,SGLT4,uc001crq.1,SLC5A9	795	795	26.17	12.79	39.55	3.092	1.629	0.001756	0.009926	0.08446	11.75	0.1603	0.4956
796	SPAT6_HUMAN,SPATA6	796	796	277	188.5	365.5	1.939	0.9551	0.0001027	0.0008118	0.3371	2.594	2.447	4.744
797	uc001cru.1,AGBL4,B1AMW3_HUMAN,A6NJL9_HUMAN,A6NJL9,RP11-342A17.1-004,B1AMW3	797	797	17.73	21.13	14.34	0.6786	-0.5594	0.383	0.6377	2.964	0.122	0.1767	0.1199
798	uc001crw.1,C1orf165,CA165_HUMAN,uc001crx.1	798	798	189.1	191.3	186.8	0.9763	-0.03458	0.9243	1	0.01689	0.1029	6.946	6.782
799	uc001csc.1,HUD,ELAV4_HUMAN,RP11-567C20.1-001,uc001cry.1,A8MT34,uc001csa.1,A8MT34_HUMAN,uc001crz.1,PNEM,ELAVL4	799	799	211.6	230.3	192.9	0.8375	-0.2558	0.4096	0.6631	7.102	1.133	5.754	4.819
800	uc001csd.1,DMRT5,DMRTA2	800	800	4.183	5.793	2.574	0.4443	-1.17	0.2004	0.4269	1.204	1.186	0.09563	0.04249
801	CGI-03,FAF1_HUMAN,FAF1	801	801	603.3	673.9	532.8	0.7906	-0.339	0.1084	0.2809	0.01276	0.04205	13.36	10.56
802	CDKN6,CDKN2C,CDN2C_HUMAN	802	802	230.5	253.6	207.4	0.8177	-0.2904	0.253	0.4904	1.074	0.274	4.011	3.28
803	CA185_HUMAN,C1orf185	803	803	0	0	0	NA	NA	NA	NA	NA	NA	0	0
804	CGI-123,RNF11,uc001csi.1,RNF11_HUMAN	804	804	1880	1989	1772	0.8907	-0.1669	0.3732	0.6274	0.5358	1.694	33.12	29.51
805	C1orf34,CA034_HUMAN,KIAA0452,uc001csn.1,TTC39A	805	805	53.3	45.88	60.72	1.323	0.4042	0.3508	0.6031	0.0006422	0.01938	0.2645	0.3501
806	B1AUU8_HUMAN,uc001csp.1,EPS15,AF1P,B1AUU8,RP11-275F13.2-002,EP15_HUMAN	806	806	1852	1932	1772	0.9172	-0.1247	0.5124	0.7314	0.001582	0.04031	14.23	13.05
807	ORP9,OSBP4,OSBL9_HUMAN,OSBPL9	807	807	1508	1624	1392	0.8573	-0.2222	0.2811	0.5252	0.2331	0.4692	17.21	14.75
808	RP4-657D16.2-003,RP4-657D16.2-002,uc001ctd.1,A6NI41_HUMAN,B1AKJ5_HUMAN,B1AKJ5,A6NI41,uc001ctf.1,uc001ctc.1,uc001cte.1,NRD1	808	808	3018	3224	2811	0.8718	-0.1979	0.3469	0.5989	0.4315	0.2553	24.58	21.43
809	RAB3B,RAB3B_HUMAN	809	809	77.31	61.14	93.48	1.529	0.6126	0.1182	0.3002	0.1965	3.063	2.02	3.089
810	TXNDC12,TLP19,UNQ713/PRO1376,TXD12_HUMAN	810	810	1381	1440	1323	0.9186	-0.1225	0.4642	0.715	0.9384	0.4167	46.1	42.35
811	KTI12,SBBI81,KTI12_HUMAN	811	811	119.2	121.7	116.8	0.96	-0.05895	0.8684	0.9723	0.01402	0.09922	3.673	3.526
812	BT3L4_HUMAN,BTF3L4	812	812	393.9	389.6	398.3	1.022	0.03171	0.9744	1	0.005675	3.055	9.017	9.217
813	MADHIP,ZFYV9_HUMAN,RP11-155O18.1-002,ZFYVE9,SMADIP,SARA	813	813	615.8	587.4	644.2	1.097	0.1333	0.4496	0.7002	1.501	0.5347	5.907	6.479
814	C2D1B_HUMAN,RP11-155O18.2-002,CC2D1B,KIAA1836	814	814	477.4	463.5	491.2	1.06	0.08364	0.6986	0.8689	0.2982	1.077	4.208	4.459
815	ORC1,ORC1L,PARC1,ORC1_HUMAN	815	815	100.9	115.5	86.31	0.7475	-0.4198	0.2309	0.4698	0.05012	0.1899	1.872	1.4
816	PRPF38A,uc001ctw.1	816	816	632.3	529.2	735.4	1.39	0.4746	0.02631	0.09636	0.03464	0.01916	11.11	15.44
817	PR38A_HUMAN,PRPF38A,uc001ctv.1	817	817	701.5	597.1	805.9	1.35	0.4327	0.03845	0.1303	0.01628	5.438e-05	11.03	14.88
818	ZCCHC11,RP5-965L7.2-002,KIAA0191,A2RRP0,uc001cud.1,ZCH11_HUMAN,uc001cty.1,uc001cuc.1,uc001cub.1,uc001ctx.1,uc001ctz.1	818	818	1409	1428	1390	0.9734	-0.03893	0.8221	0.944	0.06899	0.01028	8.533	8.306
819	GPX7_HUMAN,GPX6,GPX7,UNQ469/PRO828	819	819	670.6	807.5	533.7	0.6609	-0.5974	0.003853	0.0196	0.2073	0.2898	33.69	22.27
820	UNQ2783/PRO7171,UNQ2783,FAM159A,uc001cuh.1,U514A_HUMAN	820	820	6.913	5.095	8.732	1.714	0.7774	0.357	0.609	0.04177	0.2556	0.1119	0.1918
821	CA163_HUMAN,C1orf163	821	821	222.6	172	273.2	1.588	0.6674	0.01171	0.04978	0.05659	0.2095	5.457	8.667
822	ZYG11B,ZY11B_HUMAN,KIAA1730	822	822	1157	1063	1251	1.177	0.235	0.2245	0.4612	0.749	0.6588	8.295	9.762
823	ZYG11A,ZYG11	823	823	15.31	3.164	27.45	8.675	3.117	2.966e-05	0.0002639	0.1105	1.774	0.04769	0.4137
824	uc001cum.1	824	824	3.064	1.582	4.546	2.874	1.523	0.2546	0.492	0.2289	1.137	0.3506	1.008
825	uc001cup.1,uc001cun.1,ECHD2_HUMAN,ECHDC2,uc001cuo.1	825	825	141.7	45.45	238	5.237	2.389	6.129e-15	1.497e-13	0.03285	0.2886	1.315	6.884
826	A6NM69_HUMAN,SCP2,NLTP_HUMAN,A6NM69	826	826	1762	1630	1893	1.162	0.2162	0.2958	0.5384	0.01752	1.193	15.41	17.9
827	PODN,UNQ293/PRO332,SLRR5A,PODN_HUMAN	827	827	199.3	124.1	274.4	2.211	1.144	3.304e-05	0.0002907	0.05802	3.742	1.952	4.314
828	SLC1A7,RP11-334A14.7-002,uc001cuz.1,RP11-334A14.7-001	828	828	15.83	23.84	7.818	0.328	-1.608	0.01358	0.05638	4.477	0.01203	0.3071	0.1007
829	uc001cva.1	829	829	0.6845	0.9119	0.4571	0.5013	-0.9964	0.6321	0.8219	1.625	0.8384	0.02821	0.01414
830	CPT2,CPT1,uc001cvb.1,CPT2_HUMAN	830	830	281.3	261.7	300.9	1.149	0.201	0.4236	0.6764	0.04322	0.1095	4.472	5.141
831	CA123_HUMAN,C1orf123	831	831	515.6	575.3	455.8	0.7922	-0.3361	0.1224	0.3076	0.03174	0.1301	27.87	22.07
832	MAGOH,MGN_HUMAN	832	832	354.9	336.6	373.1	1.108	0.1484	0.6557	0.8405	3.775	0.6382	25.31	28.05
833	uc001cvg.1	833	833	117.5	65.64	169.4	2.58	1.367	7.79e-05	0.0006323	0.1907	0.01236	2.848	7.348
834	B1AMT7,B1AMT6_HUMAN,B1AMT8,B1AMT7_HUMAN,RP5-1024G6.6-003,B1AMT8_HUMAN,APOER2,B1AMT6,RP5-1024G6.6-002,LRP8,RP5-1024G6.6-001	834	834	2050	1195	2905	2.431	1.281	1.253e-12	2.602e-11	6.063e-05	0.1664	9.133	22.2
835	uc001cvn.1	835	835	9.765	1.824	17.71	9.708	3.279	0.0002688	0.001898	0.4029	2.758	0.07323	0.7109
836	uc001cvo.1,FLJ40434	836	836	0.5095	1.019	0	0	-Inf	0.2431	0.4797	0.02163	0	0.05645	0
837	uc001cvp.1	837	837	0.5095	1.019	0	0	-Inf	0.2431	0.4797	0.02163	0	0.05227	0
838	DMRTB_HUMAN,DMRTB1	838	838	0	0	0	NA	NA	NA	NA	NA	NA	0	0
839	GLIS1,RP5-1199C23.1-001	839	839	11.92	12.82	11.02	0.8596	-0.2183	0.7858	0.921	0.4399	1.107	0.233	0.2003
840	NDC1_HUMAN,TMEM48,NDC1	840	840	408.6	423.1	394.1	0.9315	-0.1024	0.6473	0.834	0.0003735	0.007604	8.592	8.004
841	DKFZp761P7010,YIPF1,YIPF1_HUMAN	841	841	492.1	487.1	497.2	1.021	0.02974	0.8827	0.9803	0.3471	0.2386	13.44	13.72
842	A8K415_HUMAN,ITDI1,DIO1,TXDI1,A8K415	842	842	5.221	6.57	3.873	0.5895	-0.7623	0.4295	0.6822	0.005718	0.1405	0.1808	0.1066
843	A6NIR2,HSPC034,PP25_HUMAN,HSPB11,A6NIR2_HUMAN,A6NG57,C1orf41	843	843	513.2	557.5	468.9	0.841	-0.2498	0.2178	0.4523	0.5194	0.2604	10.43	8.77
844	LRRC42,LRC42_HUMAN	844	844	730.7	834.8	626.6	0.7506	-0.4139	0.04153	0.1379	0.002781	0.1123	24.45	18.35
845	A0PJY0,LDLRAD1,LRAD1_HUMAN	845	845	0.563	1.126	0	0	-Inf	0.2415	0.4797	2.138	0	0.07343	0
846	UNQ169/PRO195,TMEM59,HSPC001,RP4-758J24.2-008,C1orf8,RP4-758J24.2-002,TMM59_HUMAN	846	846	2788	3126	2450	0.7837	-0.3516	0.05518	0.1711	1.81	0.1978	50.19	39.33
847	C1orf83,CA083_HUMAN	847	847	321	276.1	366	1.326	0.4066	0.077	0.2182	0.9805	0.02839	2.54	3.366
848	CDCP2,CDCP2_HUMAN	848	848	4.273	5.202	3.344	0.6428	-0.6375	0.5896	0.7922	0.5231	0.5483	0.09779	0.06287
849	uc001cwx.1,LOC606495,uc001cwy.1,FLJ00377	849	849	144.6	111.3	177.9	1.598	0.6765	0.0262	0.09603	0.04464	0.5057	1.462	2.336
850	MRPL37,A6NHR2_HUMAN,A6NHR2,MRPL2,uc001cxa.1,uc001cxc.1,HSPC235,RM37_HUMAN,RPML2	850	850	857	901.4	812.5	0.9013	-0.1499	0.4353	0.6872	0.1844	0.01512	25.31	22.82
851	SSDP1,SSDP,SSBP3_HUMAN,SSBP3	851	851	647.8	630.4	665.2	1.055	0.07748	0.7842	0.9199	0.4128	7.184	14.7	15.51
852	uc001cxi.1	852	852	0.563	1.126	0	0	-Inf	0.2415	0.4797	2.138	0	0.03056	0
853	ACOT11,ACO11_HUMAN,THEA,uc001cxk.1,BFIT,KIAA0707	853	853	86.76	87.58	85.95	0.9815	-0.02699	0.982	1	0.003027	4.842	1.045	1.026
854	FAM151A,F151A_HUMAN,C1orf179,UNQ3034/PRO9836	854	854	6.591	7.481	5.701	0.7621	-0.392	0.6885	0.8609	0.06805	1.24	0.3155	0.2404
855	C1orf175,DKFZp434K085,uc001cxu.1,TTC4	855	855	397.9	354.1	441.8	1.248	0.3193	0.1581	0.3659	0.05502	0.6866	2.533	3.161
856	RP5-1043G4.2-002,uc001cxw.1,My044,TTC4_HUMAN,uc001cxx.1,TTC4	856	856	320.1	298.8	341.3	1.142	0.1917	0.479	0.7218	0.7391	0.1134	7.162	8.18
857	CCDS597,PARS2,SYPM_HUMAN	857	857	130.5	118	143	1.211	0.2766	0.3847	0.6396	0.004008	0.02873	2.575	3.119
858	TTC22_HUMAN,uc001cxz.1,TTC22	858	858	4.876	3.378	6.375	1.887	0.9162	0.3091	0.5551	2.731	0.000136	0.05627	0.1062
859	uc001cya.1,uc001cyb.1,C1orf177,CA177_HUMAN	859	859	1.458	2.387	0.5291	0.2217	-2.173	0.1652	0.3764	1.057	0.6994	0.0683	0.01514
860	DHCR24,DHC24_HUMAN,KIAA0018	860	860	3715	3449	3981	1.154	0.207	0.295	0.5373	0.0397	0.31	41.2	47.56
861	TMM61_HUMAN,TMEM61	861	861	2.694	0.456	4.931	10.82	3.435	0.04251	0.1399	0.1779	0.04432	0.02128	0.2301
862	BART,BSND_HUMAN,BSND	862	862	0	0	0	NA	NA	NA	NA	NA	NA	0	0
863	NARC1,PCSK9_HUMAN,PSEC0052,PCSK9,A8T640	863	863	179.9	311.6	48.23	0.1548	-2.692	6.735e-25	2.984e-23	17.42	1.66	4.388	0.679
864	uc001cyg.1,USP24,UBP24_HUMAN,KIAA1057	864	864	2056	1919	2194	1.143	0.1933	0.2901	0.5328	0.06577	0.8909	9.755	11.15
865	A6NJP1	865	865	1.248	1.582	0.9142	0.5779	-0.7911	0.7122	0.8758	0.4405	1.509	0.01993	0.01152
866	PPAP2B,LPP3,LPP3_HUMAN	866	866	2446	1931	2960	1.533	0.616	0.001934	0.01079	0.1211	0.01736	30.01	46
867	PRKAA2,AMPK,uc001cyk.1,AMPK2,AAPK2_HUMAN	867	867	668	484.5	851.4	1.757	0.8132	0.0001058	0.0008336	0.2776	0.3509	2.652	4.661
868	DKFZp686O04253,CA168_HUMAN,C1orf168,uc001cym.1	868	868	34.42	55.7	13.13	0.2358	-2.084	1.822e-05	0.0001686	11.94	0.05015	0.6694	0.1578
869	uc001cyn.1	869	869	0.228	0.456	0	0	-Inf	0.4933	0.7218	0.9119	0	0.01286	0
870	CO8A_HUMAN,C8A	870	870	0.2646	0	0.5291	Inf	Inf	1	1	0	1.058	0	0.0115
871	A1L4K7,C8B,A1L4K7_HUMAN	871	871	0.5095	1.019	0	0	-Inf	0.2431	0.4797	0.02163	0	0.02561	0
872	DAB1	872	872	181	207.9	154.1	0.7411	-0.4323	0.1197	0.3028	1.854	0.684	2.803	2.077
873	uc001cyu.1	873	873	0	0	0	NA	NA	NA	NA	NA	NA	0	0
874	LOC644928	874	874	0	0	0	NA	NA	NA	NA	NA	NA	0	0
875	uc001cyw.1	875	875	1.407	0.456	2.358	5.171	2.37	0.2929	0.5359	0.4019	1.294	0.02163	0.1119
876	OMA1_HUMAN,OMA1,MPRP1	876	876	173.5	154	193	1.254	0.326	0.2744	0.517	0.06766	0.026	3.058	3.833
877	uc001cyz.1,M1S1,TROP2,GA733-1,TACD2_HUMAN,TACSTD2	877	877	23.58	31.85	15.3	0.4803	-1.058	0.04875	0.1553	5.322	2.316	0.787	0.378
878	uc001cza.1,KIAA1915	878	878	635.4	580.4	690.4	1.19	0.2504	0.2171	0.4515	0.04394	0.3432	6.993	8.318
879	uc001czb.1,KIAA1915,MYSM1_HUMAN,uc001czd.1,uc001czc.1,MYSM1	879	879	415.9	336.2	495.6	1.474	0.56	0.01688	0.06711	1.972	1.675	2.439	3.596
880	JUN_HUMAN,JUN	880	880	2443	2322	2564	1.104	0.1428	0.5175	0.7334	1.421	0.005696	35.77	39.49
881	uc001czf.1	881	881	3.888	1.931	5.845	3.027	1.598	0.1816	0.3997	0.2402	0.08013	0.09924	0.3005
882	uc001czg.1,uc001czj.1,RP11-242B9.1-002,uc001czh.1,uc001czi.1,uc001czk.1,uc001czm.1,FGGY_HUMAN,FGGY,FLJ10986,uc001czl.1,B1AK93,B1AK92	882	882	91.46	87.42	95.5	1.092	0.1276	0.7436	0.8955	0.529	0.3309	1.135	1.24
883	uc001czn.1	883	883	0.5461	0.563	0.5291	0.9399	-0.08939	1	1	1.029	1.022	0.05479	0.0515
884	HOOK1_HUMAN,HOOK1	884	884	244	174.6	313.3	1.795	0.844	0.001266	0.007435	0.005025	0.001444	1.478	2.652
885	CYP2J2,CP2J2_HUMAN	885	885	61.36	19.82	102.9	5.193	2.377	3.999e-08	5.509e-07	0.01815	0.0115	0.5463	2.837
886	C1orf87,CA087_HUMAN	886	886	36.65	1.689	71.61	42.4	5.406	5.089e-18	1.59e-16	0.04877	2.307	0.02569	1.09
887	uc001czt.1	887	887	72.16	52.8	91.53	1.734	0.7938	0.04402	0.1438	0.005355	0.04015	1.153	1.999
888	uc001czu.1	888	888	66.92	45.88	87.97	1.918	0.9394	0.01108	0.04756	2.249	3.82	1.851	3.549
889	RP5-902P15.1-003,NFIA_HUMAN,NFIA,KIAA1439	889	889	797.2	788	806.4	1.023	0.03327	0.8723	0.9744	0.7676	1.37	14.21	14.54
890	uc001czy.1	890	890	564.3	620.6	507.9	0.8183	-0.2892	0.2181	0.4529	8.326	1.296	12.22	10
891	TM2D1_HUMAN,BBP,A6NDA8,TM2D1	891	891	576.5	635.3	517.7	0.815	-0.2952	0.1565	0.3634	0.2985	0.02948	26.02	21.2
892	uc001dac.1,INADL,hINADL,INADL_HUMAN,uc001dad.1,uc001daa.1,PATJ	892	892	503.2	411.2	595.1	1.447	0.5333	0.01193	0.05058	1.761	0.3215	2.15	3.111
893	ECAT11,L1TD1,LITD1_HUMAN,uc001dae.1	893	893	57.15	79.42	34.88	0.4392	-1.187	0.005923	0.02827	8.681	0.5284	1.054	0.4631
894	uc001daf.1,uc001dah.1,uc001dag.1,ANKRD38,B1ALP6,RP5-1155K23.5-004,B1ALP5,B1ALP6_HUMAN,KANK4_HUMAN,B1ALP5_HUMAN,KANK4,RP5-1155K23.5-003,uc001dai.1	894	894	864.8	1365	364.5	0.267	-1.905	2.015e-25	9.188e-24	23.2	0.2676	10.29	2.747
895	A0PJ95,USP1,UBP1_HUMAN	895	895	1158	1291	1024	0.7934	-0.3339	0.08352	0.2317	0.02436	0.3112	14.25	11.31
896	KIAA1771,RP4-740B20.2-001,DOCK7	896	896	2495	2273	2718	1.196	0.2579	0.1591	0.3677	0.2087	1.346	12.79	15.29
897	UNQ153/PRO179,ANGL3_HUMAN,ANGPTL3,ANGPT5	897	897	2.372	2.843	1.9	0.6685	-0.5809	0.6213	0.8174	1.354	0.5404	0.06845	0.04576
898	ATG4C_HUMAN,ATG4C,A6NLR8,APG4C,AUTL3,AUTL1	898	898	200.3	209.6	190.9	0.9108	-0.1348	0.6667	0.8456	0.1275	0.5147	5.939	5.409
899	uc001dav.1	899	899	0	0	0	NA	NA	NA	NA	NA	NA	0	0
900	uc001daw.1	900	900	0	0	0	NA	NA	NA	NA	NA	NA	0	0
901	FOXD3_HUMAN,FOXD3,HFH2,uc001dax.1	901	901	3.56	0	7.12	Inf	Inf	0.002031	0.01126	0	2.767	0	0.1763
902	ALG6_HUMAN,ALG6,uc001day.1,My046	902	902	170.7	203.8	137.6	0.6753	-0.5665	0.04815	0.1538	0.2398	0.01972	5.245	3.541
903	A6NE34,CENPR,ITGB3BP,CENPR_HUMAN,NRIF3,A6NE34_HUMAN	903	903	274.8	301.1	248.4	0.8251	-0.2774	0.2515	0.489	0.7892	0.1037	3.228	2.663
904	EFCB7_HUMAN,EFCAB7,A8K855,KIAA1799	904	904	273.1	217.5	328.6	1.51	0.595	0.01706	0.06767	0.1526	0.000259	5.288	7.988
905	uc001dbg.1	905	905	27.02	24	30.04	1.252	0.3242	0.527	0.7408	0.1915	0.07236	0.7414	0.9282
906	PGM1,PGM1_HUMAN	906	906	1959	2021	1897	0.9388	-0.09115	0.6692	0.8478	0.09529	0.1999	41.84	39.28
907	ROR1_HUMAN,uc001dbi.1,NTRKR1,ROR1,RP11-24J23.1-002,uc001dbj.1	907	907	383.7	582.3	185.2	0.3179	-1.653	2.502e-14	5.837e-13	7.365	0.3388	7.269	2.311
908	uc001dbl.1,uc001dbk.1	908	908	8.246	10.89	5.605	0.5148	-0.958	0.1879	0.4096	0.3182	1.327	0.1574	0.08105
909	uc001dbm.1	909	909	210	321.7	98.38	0.3059	-1.709	7.173e-12	1.398e-10	5.449	1.445	8.82	2.698
910	UBE2U	910	910	0	0	0	NA	NA	NA	NA	NA	NA	0	0
911	VWCD1,uc001dbr.1,KIAA1573,CACHD1	911	911	1140	1083	1196	1.104	0.1433	0.4284	0.681	1.168	0.06379	9.17	10.13
912	KIAA1579,RAVR2_HUMAN,RAVER2	912	912	496.7	440.7	552.7	1.254	0.3266	0.1416	0.3375	0.02433	0.4086	5.139	6.444
913	uc001dbv.1,JAK1	913	913	2991	3471	2511	0.7234	-0.4671	0.01658	0.06609	0.01796	0.01112	16.92	12.24
914	uc001dbw.1	914	914	1.495	1.475	1.515	1.027	0.0391	1	1	0.1145	0.4012	0.06532	0.06711
915	uc001dbx.1	915	915	0	0	0	NA	NA	NA	NA	NA	NA	0	0
916	AK4,KAD4_HUMAN,AK3,B2R927_HUMAN,AK3L1,B2R927,AK3L2	916	916	87.35	80.66	94.03	1.166	0.2212	0.6507	0.8369	1.384	1.518	1.57	1.83
917	DNAJC6,KIAA0473,AUXI_HUMAN	917	917	692.8	488.8	896.9	1.835	0.8757	2.896e-05	0.0002585	0.3692	1.094	3.188	5.85
919	OBR,LEPROT,LEPR,OBRG_HUMAN	919	918	880.9	853.2	908.6	1.065	0.09089	0.6638	0.8435	0.05212	0.3752	29.21	31.11
918	OBR,LEPROT,LEPR,DB,LEPR_HUMAN	918	919	661.5	690.4	632.5	0.9161	-0.1264	0.5042	0.7296	0.1054	0.4689	5.574	5.106
920	uc001dcl.1	920	920	0	0	0	NA	NA	NA	NA	NA	NA	NA	NA
921	uc001dcm.1	921	921	0	0	0	NA	NA	NA	NA	NA	NA	NA	NA
922	RP5-876C12.1-003,A5YW33,PDE4B,A5YW33_HUMAN,PDE4B_HUMAN,RP5-876C12.1-007,DPDE4,PDE4B5	922	922	804.2	624.1	984.3	1.577	0.6574	0.0009939	0.006051	0.5376	0.4097	5.584	8.808
923	SGIP1_HUMAN,SGIP1,RP11-266I14.1-004,A6NLD1	923	923	299.9	270.5	329.3	1.217	0.2838	0.2247	0.4612	0.5807	0.003283	2.481	3.02
924	TC1D1_HUMAN,TCTEX1D1	924	924	714.7	51.97	1377	26.51	4.728	2.348e-130	1.609e-127	0.005663	3.478	1.248	33.08
925	INSL5,RP11-266I14.4-001	925	925	0.7217	0	1.443	Inf	Inf	0.2845	0.5276	0	0.1988	0	0.1033
926	A8K9W5_HUMAN,A8K9W5,RP11-342H21.1-006,WDR78	926	926	314.4	131.6	497.3	3.779	1.918	1.47e-15	3.796e-14	0.07773	9.806	1.429	5.399
927	KIAA1610,MIER1,RP5-944N15.1-008,uc001dda.1	927	927	759.7	827	692.3	0.8372	-0.2564	0.2272	0.4649	3.608	1.602	5.523	4.623
928	UGTREL7,KIAA0260,S35D1_HUMAN,SLC35D1	928	928	89.47	82.75	96.2	1.163	0.2173	0.5019	0.7279	0.4374	0.7071	3.333	3.875
929	CA141_HUMAN,C1orf141	929	929	14.01	0	28.03	Inf	Inf	2.113e-09	3.304e-08	0	1.515	0	0.5463
930	IL-23R,IL23R_HUMAN,IL23R	930	930	0.6839	1.368	0	0	-Inf	0.1296	0.317	2.53	0	0.02222	0
931	IL12RB2,I12R2_HUMAN	931	931	5.895	2.601	9.189	3.533	1.821	0.0506	0.1599	0.1296	0.489	0.03296	0.1164
932	CGI-55,PAIRBP1,SERBP1,PAIRB_HUMAN	932	932	1860	1932	1788	0.9256	-0.1115	0.5231	0.7376	0.258	2.817	14.62	13.54
933	GA45A_HUMAN,GADD45A,GADD45,DDIT1,RP5-975D15.1-003	933	933	545.8	657.4	434.1	0.6604	-0.5986	0.003477	0.01795	0.8142	1.278	24.84	16.4
934	GBG12_HUMAN,GNG12	934	934	3588	3537	3639	1.029	0.04103	0.8147	0.9398	0.4652	0.1109	41.19	42.38
935	uc001deb.1	935	935	38.46	41.83	35.1	0.8391	-0.2531	0.7118	0.8758	2.521	1.488	0.9306	0.7809
936	ARHI,NOEY2,DIRA3_HUMAN,CCDS641,RHOI,DIRAS3	936	936	382.6	323.7	441.6	1.364	0.4481	0.06235	0.1876	0.2482	0.2789	10.03	13.68
937	RP11-518D3.2-004,C1orf139,UNQ85/PRO18667,WLS,GP177_HUMAN,GPR177	937	937	7244	5300	9188	1.734	0.7938	0.0003234	0.00224	0.02095	0.3114	85.27	147.8
938	RPE65_HUMAN,RPE65	938	938	707.2	320.7	1094	3.41	1.77	4.919e-29	2.684e-27	0.1852	2.223	6.295	21.47
939	DEPDC1A,A8QXE0_HUMAN,uc001dek.1,uc001del.1,DEPDC1-V1,uc001dem.1,DEPDC1,uc001dej.1,A8QXE0	939	939	166.2	209.9	122.5	0.5834	-0.7773	0.008336	0.03768	2.734	1.233	1.853	1.081
940	uc001den.1	940	940	0.228	0.456	0	0	-Inf	0.4933	0.7218	0.9119	0	0.01875	0
941	LRRC7,LRRC7_HUMAN,A1L1C6,KIAA1365,LAP1,A1L1C6_HUMAN	941	941	143.6	123.3	164	1.33	0.411	0.1473	0.3474	1.569	0.3097	0.676	0.8989
942	PINL_HUMAN,PIN1L	942	942	49.74	60.47	39.02	0.6452	-0.6321	0.1297	0.3172	1.668	0.103	3.108	2.005
943	LRC40_HUMAN,LRRC40	943	943	582.1	585.7	578.4	0.9876	-0.01807	0.875	0.9763	0.01252	1.447	10.53	10.4
944	RP4-677H15.3-003,RP4-677H15.3-002,DKFZp686P22142,SFRS11,SFR11_HUMAN	944	944	4121	3911	4331	1.107	0.1472	0.4508	0.7013	0.002638	0.1661	34.36	38.05
945	AN13C_HUMAN,uc001dey.1,ANKRD13C,uc001dex.1	945	945	805.9	777.8	834	1.072	0.1007	0.6412	0.8293	0.009558	0.4286	5.825	6.247
946	RP11-180O5.1-003,HHLA3	946	946	110.6	113.3	108	0.9531	-0.06926	0.772	0.913	0.6647	0.1857	6.097	5.812
947	CTH,CGL_HUMAN	947	947	146.1	179.8	112.4	0.6251	-0.6778	0.02318	0.08715	1.144	0.0735	4.941	3.089
948	uc001dff.1	948	948	0	0	0	NA	NA	NA	NA	NA	NA	0	0
949	PTGER3,O00325_HUMAN,B1AK19_HUMAN,uc001dfn.1,RP5-952N6.2-004,B1AK19,PE2R3_HUMAN	949	949	199	255.8	142.2	0.556	-0.8467	0.002224	0.01218	7.166	4.551	1.338	0.7439
950	uc001dfr.1	950	950	27.66	25.18	30.14	1.197	0.2595	0.6471	0.8339	0.4858	0.3294	2.134	2.555
951	ZRANB2,ZRAB2_HUMAN,ZIS,ZNF265	951	951	2117	2132	2103	0.9864	-0.01971	0.9303	1	0.06111	0.001584	39.55	39.02
952	uc001dfu.1	952	952	7.507	7.267	7.746	1.066	0.09201	1	1	0.8955	0.2891	0.5028	0.5359
953	UNQ2433/PRO4993,NEGR1_HUMAN,NEGR1,RP11-316C12.1-002	953	953	309.9	328.3	291.5	0.8877	-0.1718	0.4305	0.6833	0.7133	5.495	2.809	2.494
954	uc001dfx.1	954	954	0	0	0	NA	NA	NA	NA	NA	NA	0	0
955	uc001dfy.1,A6PVS9,uc001dfz.1,LRRC44,LRIQ3_HUMAN,A6PVS8,LRRIQ3	955	955	5.003	8.635	1.371	0.1588	-2.655	0.01087	0.04684	2.47	0.8923	0.08461	0.01344
956	FPGT,FPGT_HUMAN,CARK,uc001dgd.1,TNI3K_HUMAN,GFPP,TNNI3K	956	956	322.9	333.8	312.1	0.9351	-0.09683	0.7022	0.8717	0.1773	0.05616	2.031	1.899
957	uc001dgi.1,C1orf173	957	957	117.7	8.635	226.8	26.26	4.715	2.45e-41	2.132e-39	0.05225	6.94	0.05777	1.517
958	uc001dgh.1	958	958	0.7577	0	1.515	Inf	Inf	0.286	0.528	0	0.46	0	0.01592
959	CRYZ,A6NN60_HUMAN,A6NN60,QOR_HUMAN,DKFZp686C16101	959	959	357.1	454.5	259.6	0.5712	-0.808	0.0004078	0.002753	1.795	0.002178	12.08	6.9
960	TYW3,C1orf171,TYW3_HUMAN	960	960	152.6	201.3	103.9	0.5163	-0.9537	0.001605	0.009163	0.8014	0.4511	4.331	2.236
961	LHX8_HUMAN,LHX8	961	961	9.235	15.82	2.646	0.1672	-2.58	0.000719	0.004555	10.57	1.296	0.4169	0.06971
962	uc001dgp.1	962	962	1.019	2.038	0	0	-Inf	0.07152	0.2066	0.03923	0	0.06151	0
963	CTL5_HUMAN,SLC44A5,CTL5	963	963	698.5	417	980.1	2.351	1.233	3.35e-10	5.598e-09	0.0108	0.3328	7.72	18.15
964	uc001dgv.1	964	964	43.63	50.06	37.19	0.7429	-0.4288	0.3505	0.6029	0.0298	0.01945	0.7655	0.5687
965	RP4-682C21.1-001,uc001dgw.1,RP4-682C21.1-002,ACADM,uc001dgx.1,ACADM_HUMAN	965	965	726.8	772.2	681.5	0.8825	-0.1803	0.3433	0.5947	0.9491	0.001011	13.61	12.01
966	uc001dhb.1,PGTB2_HUMAN,GGTB,RABGGTB	966	966	811.5	934.8	688.2	0.7362	-0.4419	0.0245	0.09113	0.143	0.39	27.38	20.15
967	uc001dgz.1	967	967	2.534	2.038	3.031	1.487	0.5727	0.8028	0.9319	0.02454	0.7504	1.337	1.989
968	uc009wbu.1	968	968	3.538	2.145	4.931	2.299	1.201	0.3035	0.5487	0.5946	0.04016	1.307	3.005
969	uc009wbv.1	969	969	5.764	6.355	5.172	0.8138	-0.2972	0.774	0.913	0.5341	2.119	4.583	3.729
970	MSH4,MSH4_HUMAN	970	970	3.268	5.551	0.9863	0.1777	-2.493	0.04175	0.1383	0.001536	0.004494	0.08871	0.01576
971	ASB17,ASB17_HUMAN	971	971	0	0	0	NA	NA	NA	NA	NA	NA	0	0
972	ST6GALNAC3,uc001dhg.1,UNQ2787/PRO7177,SIAT7C,SIA7C_HUMAN	972	972	513.1	730.6	295.7	0.4047	-1.305	3.086e-11	5.664e-10	0.1733	0.1344	10.48	4.243
973	SIA7E_HUMAN,SIAT7E,ST6GALNAC V,uc001dhj.1,ST6GALNAC5	973	973	440.1	481.4	398.9	0.8286	-0.2713	0.2606	0.4992	2.831	0.1063	6.684	5.538
974	A6NEM5_HUMAN,PIGK,GPI8_HUMAN,RP4-564M11.1-002,B1AK81_HUMAN,B1AK81,A6NEM5,GPI8	974	974	600.8	619.1	582.4	0.9408	-0.08801	0.6992	0.8694	0.4227	0.07867	5.723	5.384
975	B2R4H3_HUMAN,B2R4H3,LOC645441	975	975	6.435	7.723	5.147	0.6665	-0.5854	0.4078	0.6609	1.344	2.306	0.2901	0.1933
976	AK5	976	976	75.59	55.96	95.21	1.701	0.7667	0.0502	0.1589	0.0005583	0.3011	0.5189	0.8828
977	ZZZ3_HUMAN,ZZZ3	977	977	918.4	936.1	900.7	0.9621	-0.05568	0.7936	0.9256	0.0398	0.003953	10.66	10.26
978	USP33,UBP33_HUMAN,KIAA1097,VDU1	978	978	1337	1249	1424	1.14	0.1887	0.2952	0.5376	1.397	0.006777	12.83	14.62
979	FA73A_HUMAN,FAM73A	979	979	550.5	577.9	523.1	0.9051	-0.1438	0.5104	0.7314	0.02691	0.004029	3.642	3.297
980	NEXN_HUMAN,uc001dia.1,A0PJ84,uc001dib.1,NEXN,uc001dic.1,uc001dig.1	980	980	252.3	272.3	232.2	0.8526	-0.23	0.4526	0.7032	8.217	0.575	3.842	3.276
981	FUBP1,uc001dih.1,FUBP1_HUMAN	981	981	1994	1889	2099	1.111	0.1519	0.4556	0.7063	0.02867	0.1692	31.42	34.91
982	DNAJB4,DNAJW,DNJB4_HUMAN,HLJ1	982	982	526.5	587	466	0.7939	-0.3329	0.1287	0.3165	0.8288	0.2654	13.43	10.66
983	GIPC2,GIPC2_HUMAN	983	983	1.406	1.368	1.443	1.055	0.07751	1	1	1.923	0.175	0.02481	0.02617
984	uc001dil.1	984	984	0.563	1.126	0	0	-Inf	0.2415	0.4797	2.138	0	0.02329	0
985	RP5-944H6.1-003,PTGFR,PF2R_HUMAN	985	985	116.7	168.1	65.38	0.389	-1.362	2.648e-05	0.0002387	2.343	0.2586	1.584	0.6163
986	C1orf29,IFI44L,uc001dio.1,IF44L_HUMAN	986	986	736.3	921.4	551.2	0.5983	-0.7412	0.0003545	0.002426	0.006034	0.6253	8.03	4.804
987	uc001dip.1,MTAP44,IFI44_HUMAN,IFI44	987	987	277.8	357	198.7	0.5567	-0.845	0.0008439	0.005241	0.2288	1.046	10.59	5.894
988	B1AR71_HUMAN,uc001diq.1,ELTD1,RP11-143H12.1-001,B1AR71	988	988	218.5	427.5	9.477	0.02217	-5.495	4.394e-65	7.648e-63	11	0.007257	6.047	0.1341
989	uc001dit.1,uc001dir.1,LEC1,RP11-563M18.1-012,LPHH1,B1ALU6_HUMAN,LPHN2,KIAA0786,B1ALU6,A5XEI2_HUMAN,A5XEI2	989	989	2756	2925	2587	0.8842	-0.1775	0.3507	0.6031	0.007677	0.2065	22.32	19.73
990	uc001dix.1	990	990	5.047	2.95	7.145	2.422	1.276	0.2013	0.4278	0.1187	1.69	0.09935	0.2406
991	uc001diy.1	991	991	0	0	0	NA	NA	NA	NA	NA	NA	0	0
992	uc001diz.1	992	992	0.7909	1.582	0	0	-Inf	0.1276	0.3149	0.5141	0	0.0256	0
993	uc001dja.1	993	993	1.248	1.582	0.9142	0.5779	-0.7911	0.7122	0.8758	0.4405	1.509	0.04636	0.02679
994	TTLL7,TTLL7_HUMAN	994	994	506.1	316.7	695.5	2.196	1.135	1.114e-07	1.45e-06	0.01655	2.834	3.639	7.992
995	B1APG4,KAPCB_HUMAN,B1APG3_HUMAN,RP11-82H13.1-003,B1APF9_HUMAN,B1APF9,RP11-82H13.1-005,PRKACB,RP11-82H13.1-002,RP11-82H13.1-008,B1APG3,B1APG4_HUMAN	995	995	1548	1438	1659	1.154	0.2066	0.2659	0.5057	1.983	1.184	8.685	10.02
996	HSD42,HSD-42,SAMD13	996	996	54.47	53.2	55.73	1.048	0.0672	0.898	0.9898	0.4353	1.098	1.26	1.32
997	uc009wcg.1	997	997	1.442	0.9119	1.973	2.163	1.113	0.7325	0.8879	1.095	0.01855	0.0301	0.06511
998	DNASE2B,DLAD	998	998	1.179	0	2.358	Inf	Inf	0.0999	0.2652	0	1.336	0	0.08901
999	RPF1_HUMAN,RPF1,uc001djv.1,BXDC5	999	999	438.8	427.2	450.3	1.054	0.07596	0.7748	0.9133	0.01027	0.5601	11.23	11.84
1000	uc001djw.1,GBG5_HUMAN,GNGT5,GNG5	1000	1000	463	525.3	400.7	0.7629	-0.3905	0.04653	0.1497	0.4666	8.818	35.06	26.75
1001	RP11-118B23.4-001,RP11-118B23.4-007,SPATA1,uc001djx.1	1001	1001	8.968	12.55	5.388	0.4294	-1.22	0.1312	0.3199	1.482	0.001428	0.2459	0.1056
1002	CTBS,CTB,RP11-118B23.5-003,DIAC_HUMAN	1002	1002	286.5	356	217	0.6094	-0.7145	0.003535	0.01821	0.007538	0.2354	10.1	6.157
1003	C1orf180,CA180_HUMAN	1003	1003	0.6851	0.456	0.9142	2.005	1.004	1	1	0.7322	1.749	0.008094	0.01623
1004	SSX2IP,KIAA0923,ADIP_HUMAN	1004	1004	1127	1260	995.1	0.7901	-0.34	0.09163	0.2487	0.7802	0.01476	9.594	7.58
1005	A0AVA3,uc001dkl.1,EDG7,LPA3,LPAR3,LPAR3_HUMAN	1005	1005	8.105	8.849	7.361	0.8318	-0.2657	0.7244	0.8841	0.4411	0.0003201	0.2601	0.2163
1006	MCOLN2,RP4-678I3.1-001	1006	1006	4.956	7.025	2.887	0.4109	-1.283	0.1859	0.4068	0.012	0.2087	0.1182	0.04855
1007	uc001dks.1,uc001dkr.1,MCLN3_HUMAN,B1ANB7_HUMAN,B1ANB7,RP11-507C22.1-006,MCOLN3	1007	1007	26.49	38.54	14.43	0.3745	-1.417	0.005344	0.02597	8.692	0.471	0.2989	0.112
1008	A8K988_HUMAN,WDR63,A8K988	1008	1008	238.2	80.9	395.5	4.888	2.289	2.758e-18	8.793e-17	0.004848	0.02658	1.385	6.769
1009	uc001dku.1,SYDE2,SYDE2_HUMAN	1009	1009	138.3	123.7	152.9	1.236	0.3052	0.3125	0.5589	0.3369	0.05625	1.122	1.386
1010	GM117,uc001dkx.1,CA052_HUMAN,BAG,C1orf52	1010	1010	448.4	415.9	480.9	1.156	0.2093	0.3995	0.6527	0.2755	1.111	15.55	17.98
1011	BCL10_HUMAN,BCL10,CLAP,CIPER	1011	1011	296.9	322.5	271.2	0.841	-0.2498	0.2963	0.5389	0.01969	0.342	5.367	4.514
1012	uc001dla.1	1012	1012	4.367	2.601	6.134	2.358	1.238	0.2738	0.5163	0.1782	2.748	0.07527	0.1775
1013	DDAH1,DKFZp686N2176,DDAH1_HUMAN,DDAH	1013	1013	3026	3105	2947	0.9491	-0.07541	0.6363	0.8257	0.6915	0.3167	36.33	34.48
1014	uc001dld.1	1014	1014	0	0	0	NA	NA	NA	NA	NA	NA	0	0
1015	uc001dlf.1,CYR61_HUMAN,IGFBP10,CCN1,CYR61,GIG1	1015	1015	1919	1742	2096	1.203	0.2666	0.1875	0.4088	2.886	13.54	43.89	52.8
1016	ZNHIT6,B2RBA1,C1orf181,B2RBA1_HUMAN	1016	1016	613.9	605.1	622.7	1.029	0.04153	0.8589	0.9663	4.482e-05	0.08484	11.07	11.4
1017	COOA1_HUMAN,COL24A1	1017	1017	132.4	138.3	126.4	0.9141	-0.1296	0.6466	0.8338	2.194	0.6241	0.7289	0.6663
1018	A8MU56_HUMAN,A8MU56,KIAA1229,ODF2L,ODF2L_HUMAN	1018	1018	410	323.7	496.2	1.533	0.6162	0.00598	0.02851	0.02474	0.9223	2.878	4.411
1019	CLCA2_HUMAN,CaCC3,A8K2T3,CLCA2,uc001dlr.1	1019	1019	1.951	2.843	1.058	0.3723	-1.426	0.2472	0.4832	1.508	1.443	0.03617	0.01346
1020	CACC1,CLCA1,A8K7I4,CLCA1_HUMAN	1020	1020	0.228	0.456	0	0	-Inf	0.4933	0.7218	0.9119	0	0.00718	0
1021	uc001dlu.1,CaCC2,CLCA4,RP4-651E10.2-001,UNQ562	1021	1021	0.5291	0	1.058	Inf	Inf	0.5152	0.7314	0	2.084	0	0.01689
1022	CLCA3_HUMAN,CLCA3	1022	1022	1.651	1.931	1.371	0.7102	-0.4937	0.7612	0.9055	0.477	2.182	0.02897	0.02058
1023	CGI-61,KIAA0491,SH3GLB1,SHLB1_HUMAN	1023	1023	3393	3510	3276	0.9331	-0.09983	0.6667	0.8456	0.6148	0.1876	27.72	25.86
1024	A6ND92_HUMAN,A6ND92,SEP15	1024	1024	2721	3030	2413	0.7962	-0.3288	0.07367	0.2108	0.2382	1.22	84.3	67.12
1025	uc001dmc.1,LOC339524,HS2ST,uc001dmg.1,KIAA0448,HS2ST1,HS2ST_HUMAN	1025	1025	2921	3063	2779	0.9073	-0.1403	0.5044	0.7297	0.8851	0.03496	13.03	11.82
1026	LMO4_HUMAN,LMO4	1026	1026	1803	2150	1455	0.6767	-0.5635	0.003377	0.01752	0.2071	0.2439	49.84	33.72
1027	uc001dmk.1	1027	1027	0.4565	0.456	0.4571	1.003	0.003643	1	1	0.869	0.8991	0.0264	0.02647
1028	uc001dml.1	1028	1028	2.972	3.057	2.887	0.9444	-0.08258	1	1	0.03905	0.2968	0.07778	0.07345
1029	B1AL79,RP5-905H16.1-002,PKN2_HUMAN,PRKCL2,B1AL79_HUMAN,PRK2,PKN2	1029	1029	1294	1332	1256	0.943	-0.08473	0.6949	0.8662	0.1591	0.0903	10.37	9.781
1030	uc001dmo.1,TF2B,GTF2B,TF2B_HUMAN,TFIIB	1030	1030	405.7	440.9	370.5	0.8402	-0.2511	0.2432	0.4797	0.6577	0.002271	13.72	11.53
1031	DKFZp547N1117,KAT3_HUMAN,CCBL2,RBMXL1,KAT3	1031	1031	685	940.3	429.7	0.457	-1.13	8.591e-09	1.279e-07	1.074	0.01282	22.06	10.08
1032	DKFZp547N1117,RP4-531M19.2-001,RBMXL1,CCBL2,CCDS716	1032	1032	329.9	324.7	335.2	1.032	0.04578	0.8401	0.9541	0.1737	0.05679	4.287	4.426
1033	GBP3,A2A317_HUMAN,DKFZp564C2478,RP4-531M19.1-008,A2A317,uc001dmw.1	1033	1033	370.5	361.6	379.4	1.049	0.0694	0.6873	0.8603	0.9233	0.5613	5.817	6.104
1034	GBP1,uc001dmx.1,RP5-837D10.1-001	1034	1034	276.2	295.5	256.9	0.8693	-0.202	0.5471	0.7569	5.815	0.4652	4.96	4.312
1035	GBP2	1035	1035	440.5	674.6	206.5	0.3061	-1.708	1.231e-21	4.735e-20	1.092	0.09608	8.168	2.5
1036	GBP7_HUMAN,GBP4L,uc001dna.1,GBP7	1036	1036	2.843	5.685	0	0	-Inf	0.001589	0.009079	3.043	0	0.1186	0
1037	GBP4_HUMAN,GBP4	1037	1037	52.46	96.05	8.876	0.09241	-3.436	4.335e-17	1.248e-15	1.75	0.005205	0.9028	0.08342
1038	GBP5,UNQ2427/PRO4987,GBP5_HUMAN,FLJ00401	1038	1038	16.59	17.46	15.73	0.9013	-0.15	0.8844	0.9813	0.1131	2.053	0.1727	0.1556
1039	A2RRM3,GBP6_HUMAN,uc001dnf.1,GBP6	1039	1039	1.813	2.038	1.587	0.779	-0.3603	0.7595	0.9055	0.03083	2.502	0.02144	0.0167
1040	uc001dng.1	1040	1040	13.56	24.16	2.959	0.1225	-3.03	2.471e-05	0.0002238	1.04	0.005058	1.002	0.1227
1041	KIAA0231,LRC8B_HUMAN,LRRC8B,UNQ6413/PRO21207	1041	1041	237.1	173.8	300.3	1.728	0.7891	0.001757	0.009933	1.189	1.14	2.341	4.046
1042	uc001dnk.1	1042	1042	8.925	3.513	14.34	4.081	2.029	0.01392	0.05751	0.002233	0.2146	0.2279	0.9302
1043	AD158,LRC8C_HUMAN,uc001dnl.1,LRRC8C	1043	1043	212.8	196.7	228.9	1.163	0.2184	0.4556	0.7063	0.1627	2.672	1.41	1.64
1044	LRRC8D,CCDS726,LRC8D_HUMAN,LRRC5,UNQ213/PRO239	1044	1044	860.3	638.2	1082	1.696	0.762	0.0001578	0.001195	0.2798	0.001248	9.284	15.75
1045	LOC492303	1045	1045	18.79	14.05	23.53	1.674	0.7436	0.2207	0.4565	0.0107	0.00235	0.4226	0.7076
1046	uc001dnq.1,ZNF326,ZN326_HUMAN,uc001dnr.1,uc001dnp.1	1046	1046	784.5	704.4	864.5	1.227	0.2955	0.136	0.3277	0.2285	0.05121	9.077	11.14
1047	BARHL2,BARH2_HUMAN,A0AVP2	1047	1047	3.057	6.114	0	0	-Inf	0.001441	0.008328	0.09766	0	0.2092	0
1048	uc001dnt.1	1048	1048	62.56	35.56	89.56	2.519	1.333	0.001354	0.007871	0.04999	0.0528	0.583	1.469
1049	ZN644_HUMAN,ZEP2,ZNF644,KIAA1221	1049	1049	1316	1128	1505	1.334	0.4158	0.0329	0.1155	0.3312	0.3831	9.913	13.22
1050	HFM1,uc001doa.1,RP11-509K22.1-002,B1B0B6,uc001dob.1,RP11-509K22.1-008,A8MQ67,B1B0B5_HUMAN,B1B0B5,A8MQ67_HUMAN,B1B0B6_HUMAN	1050	1050	91.61	63.26	120	1.896	0.9233	0.01335	0.05564	0.1865	0.06138	0.5818	1.103
1051	CDC7,CDC7_HUMAN,CDC7L1	1051	1051	338.8	309.3	368.2	1.19	0.2515	0.2609	0.4997	0.502	0.04969	4.755	5.661
1052	uc001dog.1	1052	1052	801.5	965.7	637.2	0.6599	-0.5997	0.002528	0.0136	0.2323	0.216	5.638	3.721
1053	TBR III,A0AUW8,TGFBR3,TGBR3_HUMAN	1053	1053	588.7	757.1	420.2	0.555	-0.8496	2.937e-05	0.0002615	14.84	0.3942	7.545	4.187
1054	uc001dom.1,BRDT,uc001dol.1,A6NF68_HUMAN,uc001dok.1,A6NF68	1054	1054	0.9502	0	1.9	Inf	Inf	0.1659	0.3771	0	0.7084	0	0.02409
1055	ABHD7_HUMAN,ABHD7,EPHXRP	1055	1055	35.19	26.41	43.97	1.665	0.7354	0.1308	0.3192	0.1138	1.336	0.9536	1.588
1056	BTBD8_HUMAN,BTBD8	1056	1056	24.68	14.8	34.57	2.336	1.224	0.01602	0.06422	1.131	2.697	0.5366	1.253
1057	KIAA1107,K1107_HUMAN	1057	1057	156.2	108.6	203.7	1.876	0.9073	0.002242	0.01225	0.916	0.163	1.302	2.442
1058	CA146_HUMAN,C1orf146	1058	1058	1.285	1.126	1.443	1.282	0.3583	1	1	1.575	0.1798	0.07675	0.09839
1059	FAP48,RP11-163M2.2-001,GLMN_HUMAN,GLOMULIN,GLMN,VMGLOM,FAP68	1059	1059	246.2	266.5	225.9	0.8475	-0.2387	0.3353	0.5861	0.09312	0.1169	6.714	5.691
1060	RPAP2,RPAP2_HUMAN,C1orf82	1060	1060	227.8	233.2	222.5	0.9538	-0.06821	0.7922	0.9252	0.02052	0.1356	3.869	3.69
1061	GFI1_HUMAN,ZNF163,uc001dou.1,uc001dow.1,uc001dov.1,GFI1	1061	1061	2.161	2.494	1.828	0.7332	-0.4477	0.7929	0.9255	0.031	2.748	0.04387	0.03217
1062	NB4S,EVI5,A6NKX8,EVI5_HUMAN	1062	1062	1034	809.1	1259	1.556	0.6374	0.0008959	0.005533	1.78	0.3145	5.399	8.398
1063	MSTP030,uc001dpf.1,RL5_HUMAN,RPL5,RP4-716F6.1-006	1063	1063	4081	4572	3590	0.7852	-0.3489	0.05938	0.1812	0.4255	2.492	98.51	77.35
1064	uc001dpc.1,FAM69A,FA69A_HUMAN,uc001dpg.1	1064	1064	588.2	498.3	678	1.361	0.4442	0.03598	0.1237	0.3807	0.5329	9.816	13.36
1065	uc001dpe.1	1065	1065	3.025	3.164	2.887	0.9124	-0.1322	1	1	0.6585	0.2941	1.705	1.556
1066	uc001dpl.1,uc001dpk.1,uc001dpm.1,MTF2_HUMAN,MTF2,uc001dpi.1,B1AKT6_HUMAN,B1AKT6,PCL2,M96,RP5-976O13.1-003,uc001dpj.1,uc001dph.1	1066	1066	710.4	770.8	650.1	0.8434	-0.2457	0.2301	0.4689	0.3195	0.5326	7.185	6.06
1067	CGI-100,TMED5,UNQ397,B1AKT4_HUMAN,RP5-976O13.2-005,TMED5_HUMAN,B1AKT4,UNQ397/PRO733	1067	1067	2012	2096	1928	0.9198	-0.1205	0.4967	0.725	0.4079	3.106	28.63	26.33
1068	RP4-717I23.1-005,RP4-717I23.1-003,RP4-717I23.1-004,CCDC18	1068	1068	122.6	112	133.1	1.188	0.2487	0.3728	0.6269	1.095	0.9115	1.334	1.585
1069	uc001dps.1	1069	1069	110.9	86.19	135.5	1.573	0.6531	0.05045	0.1595	0.5867	4.714	4.734	7.445
1070	uc001dpt.1	1070	1070	336.6	257.7	415.5	1.612	0.6891	0.003856	0.01961	1.624	9.02	3.266	5.266
1071	NC2B_HUMAN,DR1	1071	1071	921.9	993.3	850.5	0.8562	-0.2239	0.2368	0.4776	0.2861	2.757	15.85	13.57
1072	FNBP1L,TOCA1,C1orf39	1072	1072	2480	2333	2626	1.126	0.1709	0.341	0.592	1.383	0.03053	23	25.9
1073	uc001dpx.1,UNQ271,NSP2,UNQ271/PRO308,SH2D3B,BCAR3,BCAR3_HUMAN	1073	1073	387.8	317	458.6	1.447	0.5326	0.02448	0.09107	0.2712	0.02053	3.72	5.381
1074	uc001dqc.1	1074	1074	4.695	4.29	5.1	1.189	0.2497	0.738	0.8916	1.355	4.276	0.1532	0.1822
1075	MIG7	1075	1075	3.34	2.736	3.945	1.442	0.5281	0.8397	0.9541	2.754	0.0312	0.1445	0.2084
1076	uc001dqe.1	1076	1076	15.31	14.16	16.45	1.162	0.2168	0.8137	0.9394	0.01057	0.753	0.346	0.4021
1077	TDIF2,ERBP,DNTTIP2,TDIF2_HUMAN	1077	1077	882.8	836.3	929.4	1.111	0.1523	0.4473	0.6981	0.3326	0.5169	17.99	19.99
1078	GCLM,GLCLR,GSH0_HUMAN	1078	1078	318.8	325.9	311.6	0.9561	-0.06472	0.7658	0.9091	0.7903	0.4792	5.428	5.19
1079	ABCA4 variant protein,ABCA4,ABCA4_HUMAN,ABCR	1079	1079	35.56	63.44	7.674	0.121	-3.047	4.782e-09	7.267e-08	0.001758	0.1294	0.393	0.04754
1080	PARG1,ARHGAP29,uc001dql.1,uc001dqj.1,uc001dqk.1,RHG29_HUMAN	1080	1080	2129	2797	1461	0.5223	-0.9371	1.06e-06	1.207e-05	1.518	0.1888	8.44	4.408
1081	uc001dqm.1,PXMP1,uc001dqo.1,ABCD3,ABCD3_HUMAN,uc001dqn.1,PMP70	1081	1081	1566	1564	1568	1.002	0.003574	0.9341	1	0.286	0.2946	14.62	14.66
1082	TF_HUMAN,F3	1082	1082	1767	1578	1957	1.241	0.3112	0.1319	0.3213	4.713	2.583	30.49	37.83
1083	uc001dqu.1	1083	1083	53.38	34.83	71.93	2.065	1.046	0.01731	0.06852	0.6635	2.191	1.344	2.775
1084	uc001dqx.1,uc001dqv.1,uc001dqw.1,SLC44A3,UNQ558	1084	1084	264	146.6	381.4	2.602	1.38	4.237e-08	5.826e-07	0.3512	0.4947	2.797	7.278
1085	CNN3_HUMAN,CNN3,uc001dqz.1	1085	1085	13970	9962	17970	1.804	0.851	0.0007323	0.00463	0.02132	0.0004353	246.8	445.3
1086	ALG14,ALG14_HUMAN	1086	1086	144.3	136.1	152.5	1.121	0.1645	0.581	0.7857	6.739e-05	0.1313	6.862	7.691
1087	TMEM56,uc001drd.1,TMM56_HUMAN	1087	1087	235.2	224.1	246.3	1.099	0.136	0.6424	0.8301	0.6477	0.04368	2.749	3.021
1088	uc001dre.1	1088	1088	8.201	1.824	14.58	7.993	2.999	0.001589	0.009079	0.5098	0.332	0.03816	0.305
1089	A6NP44,RWDD3,uc001dri.1,uc001drg.1,uc001drf.1,A8K9F0,DKFZp566K023,uc001drd.1,RSUME,RWDD3_HUMAN,uc001drh.1	1089	1089	282.8	273.2	292.3	1.07	0.09746	0.775	0.9133	0.8404	0.364	6.962	7.449
1090	uc001drj.1	1090	1090	0	0	0	NA	NA	NA	NA	NA	NA	0	0
1091	uc001drl.1	1091	1091	6.917	11.93	1.9	0.1592	-2.651	0.003359	0.01743	3.867	0.2058	0.4246	0.06761
1092	PTBLP,PTB,NPTB,PTBP2_HUMAN,PTBP2	1092	1092	601.1	556.2	646	1.161	0.216	0.2845	0.5276	0.2601	0.1196	4.626	5.373
1093	A8K5A2,DPYD_HUMAN,A2RRQ3,A8MWG9,A2RRQ2,DPYD	1093	1093	343.8	491.7	195.8	0.3982	-1.328	3.297e-09	5.07e-08	0.3435	0.02065	4.49	1.788
1094	uc001drx.1	1094	1094	4.396	3.862	4.931	1.277	0.3527	0.8628	0.969	0.6412	0.03607	0.08303	0.106
1095	uc001dry.1	1095	1095	12.92	7.937	17.9	2.255	1.173	0.1089	0.2817	0.09155	0.6638	0.1631	0.3678
1096	SNX7,SNX7_HUMAN	1096	1096	390.9	409.6	372.3	0.909	-0.1377	0.5568	0.7656	0.09306	0.02488	10.92	9.926
1097	LPPR5,LPPR5_HUMAN,A8MPX4,PAP2D	1097	1097	58.41	36.79	80.03	2.175	1.121	0.007555	0.03469	0.1739	0.466	0.4951	1.077
1098	uc001dsd.1	1098	1098	0.2646	0	0.5291	Inf	Inf	1	1	0	1.058	0	0.01161
1099	KIAA0455,PRG1,LPPR4_HUMAN,LPPR4	1099	1099	326.9	319.1	334.8	1.049	0.06913	0.749	0.8991	0.1072	1.425	3.287	3.448
1100	PALMD,PALMD_HUMAN,C1orf11,PALML	1100	1100	439	318.8	559.3	1.754	0.8109	0.0003536	0.002422	0.1335	0.8084	5.875	10.31
1101	SDR2,SDFR2,FRRS1	1101	1101	103.3	113.8	92.76	0.8151	-0.2949	0.4262	0.6788	0.2443	0.1353	2.175	1.773
1102	AGL,GDE_HUMAN,GDE	1102	1102	1002	879.7	1123	1.277	0.3528	0.07366	0.2108	0.03457	0.0404	5.481	6.999
1103	uc001dso.1	1103	1103	6.898	3.62	10.18	2.811	1.491	0.08005	0.2246	0.1281	0.3859	0.3212	0.9028
1104	A8K3F8,S35A3_HUMAN,A8K3F8_HUMAN,SLC35A3	1104	1104	255.2	250.6	259.7	1.036	0.05156	0.8092	0.9363	0.007861	0.9675	5.213	5.403
1105	HIAT1_HUMAN,HIAT1	1105	1105	1280	1485	1076	0.7242	-0.4655	0.01602	0.06422	0.1343	0.3465	28.83	20.88
1106	SAS6_HUMAN,SASS6,SAS6	1106	1106	134.6	146.8	122.4	0.834	-0.2619	0.42	0.6732	0.2572	0.03305	1.928	1.608
1107	TRM13_HUMAN,CCDC76	1107	1107	299.8	335.2	264.5	0.7893	-0.3414	0.1667	0.3776	0.08049	0.004005	6.089	4.806
1108	UNQ6500/PRO21368,LRRC39,LRC39_HUMAN	1108	1108	40.09	53.82	26.37	0.4899	-1.029	0.03013	0.1076	0.008647	1.129	2.302	1.128
1109	RP11-305E17.3-001,uc001dtb.1,DBT	1109	1109	841.4	915.5	767.3	0.8381	-0.2548	0.2245	0.4612	2.225	0.6342	4.333	3.632
1110	RP11-440D18.1-002,RTCD1,RTC1_HUMAN,RPC,RPC1,RTC1	1110	1110	496.3	570.6	421.9	0.7395	-0.4355	0.04101	0.1367	0.01627	0.6872	18.53	13.71
1111	A6MA65,uc001dte.1,A6MA65_HUMAN,CC14A_HUMAN,uc001dtg.1,CDC14A,uc001dtf.1	1111	1111	128.8	137.3	120.3	0.8761	-0.1909	0.5582	0.7667	0.6628	0.6393	1.166	1.021
1112	CCDS772,GPR88	1112	1112	31.05	45.72	16.38	0.3583	-1.481	0.003356	0.01743	1.03	0.1779	0.6754	0.242
1113	VCAM1_HUMAN,VCAM1,L1CAM	1113	1113	3500	2180	4820	2.211	1.144	1.502e-09	2.379e-08	1.058	0.8008	35.98	79.55
1114	EXTL2,EXTL2_HUMAN,EXTR2	1114	1114	1181	1225	1137	0.9285	-0.107	0.6224	0.8181	1.229	0.1442	21.72	20.17
1115	ZNTL2,ZNT7,SLC30A7,ZNT7_HUMAN	1115	1115	753.1	882	624.3	0.7078	-0.4986	0.01867	0.07288	3.931	0.2015	5.527	3.912
1116	A8JZY6_HUMAN,AD-018,NPD015,CGI-30,A8JZY6,DPH5,HSPC143,DPH5_HUMAN	1116	1116	561.7	622.2	501.3	0.8056	-0.3118	0.1325	0.3223	0.007243	0.3557	14.01	11.28
1117	uc001dub.1,uc001dua.1,uc001duc.1	1117	1117	93.64	89.16	98.12	1.101	0.1382	0.7126	0.8758	0.0001558	0.0003795	2.525	2.778
1118	CHEDG1,uc001dud.1,S1PR1,RP4-575N6.1-001,EDG1,CCDS777	1118	1118	350.5	355.4	345.5	0.9721	-0.04079	0.7866	0.9217	0.4137	0.8992	5.966	5.8
1119	OLFM3,uc001dui.1,UNQ1924/PRO4399,uc001dug.1,uc001duf.1,uc001due.1,uc001duh.1,NOE3,NOE3_HUMAN,uc001duj.1	1119	1119	215.6	286.8	144.5	0.5037	-0.9893	0.0001763	0.001314	0.1971	0.8084	3.292	1.658
1120	B1ASK7,B1ASK7_HUMAN,COLL6,RP5-936J12.3-001,COL11A1	1120	1120	11890	15640	8141	0.5206	-0.9418	6.514e-05	0.0005375	2.591e-05	0.01759	107.3	55.86
1121	AMYP_HUMAN,AMY2A,AMY2B,AMY2B_HUMAN,KIAA1839	1121	1121	259.4	251.4	267.4	1.063	0.08876	0.738	0.8916	0.7423	1.099	1.817	1.932
1122	AMYP_HUMAN,AMY2A	1122	1122	0	0	0	NA	NA	NA	NA	NA	NA	0	0
1123	A6NJS5,AMY1,AMY1C,AMY1_HUMAN,AMY1B,AMY1A,A8K8H6	1123	1123	0	0	0	NA	NA	NA	NA	NA	NA	0	0
1124	A6NJS5,AMY1,AMY1C,AMY1_HUMAN,AMY1B,AMY1A,A8K8H6	1124	1124	10.27	7.937	12.61	1.588	0.6673	0.3642	0.6178	0.1173	0.3657	0.2009	0.319
1125	A6NJS5,AMY1,AMY1C,AMY1_HUMAN,AMY1B,AMY1A,A8K8H6	1125	1125	0	0	0	NA	NA	NA	NA	NA	NA	0	0
1126	uc001dva.1	1126	1126	0	0	0	NA	NA	NA	NA	NA	NA	0	0
1127	PRMT6,A3KME1_HUMAN,A3KME1	1127	1127	356.1	366.3	345.9	0.9443	-0.08275	0.7565	0.9043	0.01547	0.4204	7.484	7.067
1128	uc001dvc.1,UNQ571/PRO1133,uc001dvf.1,NTNG1,LMNT1,NTNG1_HUMAN,uc001dvh.1,KIAA0976	1128	1128	289.9	339.3	240.5	0.7089	-0.4964	0.06591	0.1956	3.663	0.8759	2.645	1.875
1130	KIAA0976,uc001dvc.1	1130	1129	127.5	145.7	109.3	0.7507	-0.4138	0.2391	0.4797	1.374	0.5672	5.266	3.953
1129	NTNG1	1129	1130	125.8	142.6	108.9	0.764	-0.3883	0.2723	0.5145	1.364	0.4647	4.626	3.534
1131	VAV3_HUMAN,VAV3,VAV-3	1131	1131	83.05	73.9	92.2	1.248	0.3193	0.4029	0.6555	0.6955	1.96	0.6546	0.8168
1132	SLC25A24,SCAMC1,SCMC1_HUMAN,APC1,uc001dvn.1,MCSC1	1132	1132	636	762.4	509.6	0.6684	-0.5812	0.004524	0.02249	0.0002045	0.756	10.49	7.009
1133	A4QN25_HUMAN,A4QN25,A4QN26_HUMAN,NBPF4,A4QN26	1133	1133	0	0	0	NA	NA	NA	NA	NA	NA	0	0
1134	uc001dvp.1	1134	1134	0	0	0	NA	NA	NA	NA	NA	NA	0	0
1135	uc001dvq.1,NBPF5	1135	1135	0	0	0	NA	NA	NA	NA	NA	NA	0	0
1136	uc001dvr.1	1136	1136	0	0	0	NA	NA	NA	NA	NA	NA	0	0
1137	A4QN25_HUMAN,A4QN25,A4QN26_HUMAN,NBPF4,A4QN26	1137	1137	0	0	0	NA	NA	NA	NA	NA	NA	0	0
1138	uc001dvs.1,FAM102B,A1L1A1_HUMAN,A1L1A1	1138	1138	581.6	614	549.2	0.8945	-0.1609	0.4875	0.7218	2.483	0.6023	5.886	5.265
1139	uc001dvt.1,CA059_HUMAN,C1orf59,uc001dvu.1	1139	1139	33.83	58.78	8.876	0.151	-2.727	1.006e-07	1.317e-06	0.1237	0.0102	1.358	0.2051
1140	PR38B_HUMAN,uc001dvv.1,uc001dvw.1,DKFZp434O1172,PRPF38B	1140	1140	1098	1009	1186	1.176	0.2338	0.2173	0.4516	0.8764	0.1074	13.75	16.17
1141	FNDC7	1141	1141	0.2815	0.563	0	0	-Inf	0.4933	0.7218	1.126	0	0.01209	0
1142	STXBP3,A8K269_HUMAN,UNC-18c,RP11-475E11.1-001,A8K269	1142	1142	752.6	771.4	733.8	0.9513	-0.07202	0.7328	0.8879	0.2376	0.1445	15.75	14.98
1143	C1orf62,CA062_HUMAN	1143	1143	5.556	4.425	6.688	1.511	0.5959	0.5529	0.7621	0.2078	1.192	0.07195	0.1088
1144	uc001dwc.1	1144	1144	0	0	0	NA	NA	NA	NA	NA	NA	0	0
1145	GPSM2,uc001dwd.1	1145	1145	473.8	388.1	559.4	1.441	0.5274	0.01427	0.05859	0.0946	1.332	8.598	12.39
1146	RP11-475E11.6-002,CLCC1_HUMAN,A6NGP0,KIAA0761,CLCC1,MCLC	1146	1146	937.1	1006	868	0.8627	-0.2131	0.2759	0.5181	0.3556	0.1116	12.05	10.4
1147	A8MX09_HUMAN,KIAA0893,RP11-475E11.7-003,A8MX09,WDR47_HUMAN,RP11-475E11.7-001,WDR47	1147	1147	838.3	727.6	949.1	1.304	0.3834	0.06714	0.1983	0.02825	2.077	8.741	11.4
1148	TAFII18,TAF2K,TAF13,TAF13_HUMAN	1148	1148	300.3	322	278.7	0.8656	-0.2082	0.3843	0.6391	0.2693	0.6802	28.57	24.73
1149	AD-020,CA119_HUMAN,C1orf119,TMEM167B	1149	1149	1126	1409	842.7	0.5982	-0.7414	0.0001312	0.001015	0.08859	0.1559	26.22	15.69
1150	uc001dwo.1	1150	1150	40.36	53.02	27.71	0.5227	-0.9359	0.03379	0.1179	3.509	0.1793	6.462	3.378
1151	CA194_HUMAN,uc001dwp.1,C1orf194	1151	1151	130.9	20.06	241.7	12.05	3.591	1.921e-40	1.614e-38	0.002197	0.2976	1.167	14.06
1152	KIAA1324,A8MQ66,EIG121,A8MQ66_HUMAN,K1324_HUMAN,UNQ2426/PRO4985	1152	1152	51.23	63.39	39.07	0.6163	-0.6983	0.104	0.2728	0.5859	0.2013	0.9024	0.5561
1153	SERS,B2R6Y9_HUMAN,SARS,RP11-352P4.2-004,B2R6Y9,SYSC_HUMAN	1153	1153	3165	3893	2437	0.6259	-0.6761	0.0003525	0.002416	5.165	0.0176	94.95	59.43
1154	MEGF3,CDHF10,KIAA0279,EGFL2,CELR2_HUMAN,uc001dxa.1,CELSR2	1154	1154	3787	2208	5367	2.431	1.282	1.694e-12	3.494e-11	0.4908	0.338	10.72	26.07
1155	PSRC1_HUMAN,DDA3,FP3214,PSRC1	1155	1155	1327	687.5	1967	2.861	1.517	3.146e-17	9.161e-16	0.05506	0.01226	15.31	43.82
1156	MYBPHL,RP11-297O4.3-001,uc001dxl.1	1156	1156	5.612	3.406	7.818	2.296	1.199	0.229	0.4676	0.2767	0.02976	0.09746	0.2237
1157	SORT_HUMAN,SORT1	1157	1157	5248	3843	6653	1.731	0.7919	0.0001157	0.0009042	0.873	0.002592	27.17	47.04
1158	PSMA5,PSA5_HUMAN	1158	1158	1039	1036	1042	1.005	0.007555	0.9917	1	0.258	0.04315	54.47	54.76
1159	SYPL2_HUMAN,uc001dxq.1,SYPL2,uc001dxo.1	1159	1159	24.87	17.78	31.97	1.798	0.8467	0.1049	0.2746	0.04614	0.8044	0.2041	0.367
1160	RP5-831G13.2-002,ATXN7L2,AT7L2_HUMAN	1160	1160	145.1	128.7	161.4	1.254	0.3261	0.2624	0.5018	0.2928	0.4015	2.044	2.562
1161	uc001dxv.1,CYB561D1,RP5-831G13.3-003,C56D1_HUMAN	1161	1161	251.6	254.3	248.8	0.9782	-0.03187	0.9114	0.9977	0.000947	0.03162	2.557	2.501
1162	AMIGO,ALI2,CCDS30795,KIAA1163,AMIGO1,uc001dxx.1,AMGO1_HUMAN	1162	1162	96.27	53.55	139	2.596	1.376	0.0001316	0.001018	0.1384	0.4501	1.109	2.88
1163	GPR61_HUMAN,CCDS801,GPR61,uc001dxy.1,BALGR	1163	1163	26.36	23.78	28.94	1.217	0.283	0.5601	0.7678	0.02103	1.17	0.4313	0.5248
1164	GNAI3_HUMAN,GNAI3,uc001dxz.1	1164	1164	2928	3140	2716	0.8648	-0.2095	0.2858	0.528	0.03849	0.01387	33.99	29.39
1165	GNATC,GNAT2,GNAT2_HUMAN	1165	1165	18.49	30.38	6.591	0.2169	-2.205	0.0002359	0.001693	0.3235	0.5248	1.139	0.2472
1166	RP5-1160K1.5-001,AMPD2,AMPD2_HUMAN,RP5-1160K1.5-003	1166	1166	1270	1564	977	0.6248	-0.6784	0.0003745	0.002549	2.938	0.1339	16.94	10.58
1167	GSTM4,GSTM2,GST4,GSTM2_HUMAN,GSTM4_HUMAN	1167	1167	534.9	546.8	523.1	0.9567	-0.0639	0.804	0.9325	0.02163	1.146	7.092	6.785
1168	GSTM1,GST1,GSTM1_HUMAN	1168	1168	42.22	10.54	73.9	7.012	2.81	1.989e-08	2.851e-07	0.002125	0.216	0.4647	3.258
1169	uc001dym.1,GSTM5,GSTM5_HUMAN	1169	1169	31.74	57.94	5.532	0.09548	-3.389	1.822e-09	2.868e-08	1.232	0.09828	1.893	0.1807
1170	GSTM3_HUMAN,GST5,GSTM3,A4UJ43,A4UJ43_HUMAN	1170	1170	1084	1096	1072	0.9778	-0.0324	0.8771	0.9772	0.1272	0.06353	13.62	13.32
1171	EPS8L3,EPS8R3,ES8L3_HUMAN	1171	1171	1.002	1.475	0.5291	0.3588	-1.479	0.3993	0.6527	0.1382	0.8679	0.03084	0.01107
1172	uc001dyv.1,uc001dyw.1,RP11-195M16.2-003,CSF1_HUMAN,uc001dyt.1,uc001dyu.1,CSF1,RP11-195M16.2-004	1172	1172	575.2	462.2	688.2	1.489	0.5745	0.008358	0.03775	0.2006	0.0001614	6.475	9.642
1173	XPVKONA,SAHH2_HUMAN,AHCYL1,DCAL	1173	1173	3735	4018	3453	0.8594	-0.2186	0.2714	0.5133	0.02312	0.0117	47.36	40.7
1174	FAM40A,KIAA1761,FA40A_HUMAN	1174	1174	769.8	725.5	814.1	1.122	0.1662	0.3964	0.6522	0.1834	1.989	10.31	11.57
1175	RP4-773N10.2-001,ALX3	1175	1175	70.07	70.6	69.54	0.9851	-0.02171	0.9788	1	1.177	0.427	2.445	2.409
1176	UBL4B,UBL4B_HUMAN	1176	1176	0.9119	1.824	0	0	-Inf	0.07319	0.2101	3.236	0	0.06191	0
1177	uc001dzd.1,A6NEA8,S6A17_HUMAN,NTT4,SLC6A17	1177	1177	77.17	76.95	77.39	1.006	0.008048	0.9602	1	0.7925	0.1484	0.5992	0.6025
1178	KCNC4,KCNC4_HUMAN	1178	1178	94.76	63.52	126	1.984	0.9881	0.004615	0.02288	0.09828	2.986	0.7653	1.518
1179	uc001dzj.1	1179	1179	3.748	2.708	4.787	1.768	0.822	0.4339	0.6866	1.081	0.8017	0.05311	0.0939
1180	RBM15_HUMAN,OTT,uc001dzk.1,RBM15	1180	1180	181.7	165.1	198.3	1.201	0.2642	0.3621	0.6152	0.1028	0.4058	2.546	3.058
1181	uc001dzn.1	1181	1181	100.9	106.4	95.47	0.8975	-0.156	0.6181	0.8156	0.001114	1.222	3.573	3.207
1182	MCT5,RP5-1074L1.3-004,MOT5_HUMAN,MCT4,SLC16A4,A8K3V5_HUMAN,A8K3V5	1182	1182	187.3	202.2	172.4	0.8525	-0.2303	0.4229	0.6758	0.2393	0.9788	4.093	3.489
1183	HBXIP_HUMAN,HBXIP,XIP	1183	1183	1256	1303	1208	0.9268	-0.1097	0.4532	0.7038	5.295	0.3821	78.68	72.91
1184	UNQ600/PRO1186,PROK1_HUMAN,PROK1	1184	1184	13.38	26.23	0.5291	0.02018	-5.631	4.679e-09	7.121e-08	3.485	0.03568	0.9786	0.01974
1185	uc009wft.1	1185	1185	0	0	0	NA	NA	NA	NA	NA	NA	0	0
1186	KCA10_HUMAN,KCNA10	1186	1186	0	0	0	NA	NA	NA	NA	NA	NA	0	0
1187	KCNA2,CCDS827,KCNA2_HUMAN,RP11-284N8.1-001	1187	1187	54.78	55.96	53.6	0.9578	-0.06226	1	1	0.0008323	5.762	1.016	0.9734
1188	B2RA23,KCNA3,B2RA23_HUMAN	1188	1188	41.36	30.25	52.47	1.735	0.7946	0.08103	0.2267	0.0002791	0.6224	0.4628	0.8027
1189	MOX44,CD53,CD53_HUMAN,TSPAN25	1189	1189	0.563	1.126	0	0	-Inf	0.2415	0.4797	2.138	0	0.03541	0
1190	RIF1,CA103_HUMAN,C1orf103	1190	1190	430.4	508.8	352	0.6918	-0.5316	0.01411	0.05812	0.3531	0.4836	7.483	5.177
1191	uc001eae.1,UNQ154,TMEM77,PSEC0031,uc001ead.1,UNQ154/PRO180,uc001eaf.1,TMM77_HUMAN	1191	1191	600.7	593.1	608.3	1.026	0.03661	0.8869	0.9832	0.2114	1.361	15.14	15.53
1192	PRO1101,CEPT1,CEPT1_HUMAN,uc001eag.1	1192	1192	599.7	632.9	566.5	0.895	-0.16	0.4567	0.7074	0.09786	0.01061	8.65	7.742
1193	DENND2D,DEN2D_HUMAN	1193	1193	14.09	25.07	3.103	0.1238	-3.014	3.27e-05	0.0002882	6.866	0.4879	0.5952	0.07368
1194	CHI3L2,CH3L2_HUMAN,A8MTM3_HUMAN,A8MTM3	1194	1194	39.68	37.49	41.88	1.117	0.16	0.6658	0.8449	0.04398	4.455	1.191	1.331
1195	uc001eap.1	1195	1195	0.2286	0	0.4571	Inf	Inf	1	1	0	0.9142	0	0.008349
1196	CHIA_HUMAN,CHIA	1196	1196	0.2286	0	0.4571	Inf	Inf	1	1	0	0.9142	0	0.01283
1197	C1orf88,CA088_HUMAN,uc001eax.1,uc001eaw.1,RP5-1125M8.4-003,uc001eay.1	1197	1197	1204	257.1	2151	8.367	3.065	3.617e-158	4.666e-155	0.1532	3.095	5.221	43.69
1198	OVGP1_HUMAN,OVGP1,A0AV19,OGP,MUC9	1198	1198	65.12	53.41	76.83	1.439	0.5246	0.1607	0.3703	0.5605	0.5657	1.002	1.442
1199	HKMT1069,WDR77,Nbla10071,MEP50_HUMAN,MEP50	1199	1199	417.3	382.5	452.1	1.182	0.2413	0.2934	0.536	0.03376	0.0008729	8.441	9.977
1200	AT5F1_HUMAN,uc001ebd.1,ATP5F1	1200	1200	799.2	839	759.3	0.905	-0.1439	0.4346	0.6868	0.4662	0.2098	20.23	18.31
1201	C1orf162,CA162_HUMAN	1201	1201	13.06	12.55	13.57	1.081	0.1126	0.9293	1	1.062	1.392	0.7005	0.7574
1202	ADORA3,AA3R_HUMAN,UNQ1931/PRO4406,uc001ebh.1,uc001ebg.1	1202	1202	0	0	0	NA	NA	NA	NA	NA	NA	0	0
1203	RAP1A_HUMAN,RAP1A,KREV1	1203	1203	687	766.4	607.6	0.7928	-0.335	0.08112	0.2268	1.898	0.3513	18.7	14.83
1204	uc001ebj.1	1204	1204	1.513	1.582	1.443	0.9124	-0.1322	1	1	0.3994	0.1707	0.0498	0.04544
1205	uc001ebn.1	1205	1205	100.5	95.75	105.3	1.1	0.137	0.6762	0.8518	0.6925	0.4726	1.976	2.173
1206	C1orf183,CA183_HUMAN	1206	1206	209.4	150.9	267.9	1.776	0.8283	0.003063	0.01611	1.263	2.098	3.399	6.036
1207	uc001ebq.1	1207	1207	13.47	9.626	17.32	1.799	0.8474	0.1744	0.3882	0.01526	1.307	1.014	1.824
1208	uc001ebr.1	1208	1208	2.237	0	4.474	Inf	Inf	0.01592	0.06394	0	0.2609	0	0.2041
1209	DDX20_HUMAN,DDX20,GEMIN3,DP103	1209	1209	395.7	361.1	430.3	1.192	0.2531	0.2695	0.5106	0.001722	0.01311	3.627	4.323
1210	KCND3_HUMAN,KCND3	1210	1210	367.2	104.8	629.6	6.005	2.586	6.341e-26	2.965e-24	0.04879	2.82	1.993	11.97
1211	uc001ebw.1	1211	1211	45.65	10.19	81.11	7.961	2.993	1.384e-10	2.389e-09	0.0133	0.06127	0.1702	1.355
1212	DKFZp547A023,CTTNBP2NL,CT2NL_HUMAN,KIAA1433,uc001ebz.1	1212	1212	844.9	863.4	826.3	0.957	-0.06342	0.8093	0.9364	1.304	0.01882	8.571	8.203
1213	uc001eby.1	1213	1213	9.554	11.07	8.034	0.7255	-0.4629	0.5824	0.7868	1.74	0.7792	0.2215	0.1607
1214	WNT2B,WNT13,RP4-770C6.1-003,WNT2B_HUMAN	1214	1214	262.1	377.9	146.3	0.387	-1.369	6.598e-08	8.866e-07	8.638	0.2342	8.737	3.382
1215	ST7L,A8K4S7,ST7R,ST7L_HUMAN	1215	1215	493.7	570.3	417.1	0.7314	-0.4514	0.04247	0.1399	1.49	0.3481	5.812	4.25
1216	CAPZA1,CAZA1_HUMAN	1216	1216	1204	1411	996.8	0.7065	-0.5013	0.009333	0.04149	0.7257	1.755	27.78	19.63
1217	MOV10_HUMAN,MOV10,RP11-426L16.2-003,KIAA1631	1217	1217	902	1094	710.4	0.6496	-0.6223	0.002129	0.01174	0.1174	0.8968	12.86	8.354
1218	ARHC,RHOC_HUMAN,ARH9,RHOC	1218	1218	2999	3367	2630	0.7811	-0.3563	0.06264	0.1883	0.1471	0.9693	63.72	49.78
1219	PPP2CZ,PPM1J_HUMAN,DKFZp434P1514,PPM1J	1219	1219	40.65	48.51	32.79	0.6759	-0.5651	0.2094	0.4407	0.131	0.01622	0.9123	0.6166
1220	F19A3_HUMAN,TAFA3,FAM19A3	1220	1220	6.851	10.89	2.815	0.2585	-1.952	0.02772	0.1005	0.3646	0.7988	0.4919	0.1272
1221	uc009wgm.1	1221	1221	7.133	11.69	2.574	0.2201	-2.184	0.009054	0.0404	1.4	0.703	0.3291	0.07243
1222	SLC16A1,uc001ecz.1,RP4-580L15.1-001	1222	1222	4416	4874	3959	0.8122	-0.3	0.1201	0.3033	1.471	0.04606	42.99	34.92
1223	AFARP1	1223	1223	45.66	55.24	36.08	0.6532	-0.6144	0.1644	0.3756	1.181	1.176	2.136	1.395
1224	uc001edb.1,uc001edd.1	1224	1224	57.1	46.95	67.26	1.433	0.5186	0.1841	0.4039	0.7973	0.2851	0.7988	1.144
1225	uc001ede.1	1225	1225	15.99	12.74	19.24	1.511	0.5951	0.4982	0.7267	3.073	3.446	0.2655	0.4011
1226	LIG2,KIAA0806,LRIG2_HUMAN,LRIG2	1226	1226	410.9	478.3	343.5	0.7182	-0.4775	0.03225	0.1137	0.2226	0.003435	5.933	4.261
1227	uc001edg.1	1227	1227	0.228	0.456	0	0	-Inf	0.4933	0.7218	0.9119	0	0.01127	0
1228	uc001edi.1,KIAA1634,MAGI3,uc001edh.1	1228	1228	655.9	641.9	669.9	1.044	0.06173	0.7682	0.9105	0.1158	0.1593	4.454	4.649
1229	Lsx,PHTF,uc001edl.1,PHTF1_HUMAN,uc001edm.1,uc001edn.1,PHTF1	1229	1229	572.4	492.8	652.1	1.323	0.4041	0.06538	0.1944	0.0539	0.2664	3.977	5.263
1230	RSBN1	1230	1230	954.7	880.9	1029	1.168	0.2236	0.2708	0.5125	1.012	3.34	6.72	7.846
1231	PTPN22,B1ALC8_HUMAN,RP5-1073O3.1-001,B1ALC8,PTPN8	1231	1231	3.199	3.969	2.43	0.6122	-0.7079	0.5247	0.7389	0.1077	0.05294	0.05024	0.03076
1232	uc001edv.1	1232	1232	9.511	9.761	9.261	0.9488	-0.07583	0.9162	1	0.7569	0.07087	0.4312	0.4091
1233	B2L15_HUMAN,A0PJY6,C1orf178,BCL2L15	1233	1233	6.665	5.872	7.458	1.27	0.345	0.5922	0.7942	1.404	4.7	0.06044	0.07677
1234	B1ALD0,uc001eed.1,uc001eec.1,uc001eeb.1,RP5-1073O3.4-002,B1ALD0_HUMAN,AP4B1,AP4B1_HUMAN	1234	1234	244.3	263.8	224.8	0.8519	-0.2312	0.4581	0.7088	1.327	1.711	4.307	3.669
1235	SNM1B,uc001eeh.1,DCLRE1B,DCR1B_HUMAN	1235	1235	218.4	223.8	213.1	0.9518	-0.07122	0.8521	0.9621	1.811	0.113	3.139	2.987
1236	uc001eek.1,uc001eej.1	1236	1236	5.915	1.582	10.25	6.478	2.696	0.007916	0.03609	0.1077	0.07436	0.03333	0.2159
1237	HIPK1_HUMAN,KIAA0630,A6NJ34,HIPK1,RP4-786G8.2-003	1237	1237	3133	2240	4027	1.798	0.8462	2.059e-05	0.0001888	0.04093	0.1727	13.41	24.1
1238	PSEC0035,OLFML3,PSEC0244,OLFL3_HUMAN,HNOEL-iso,PSEC0173,UNQ663/PRO1294	1238	1238	1350	2420	280.5	0.1159	-3.109	5.757e-162	9.711e-159	0.03174	8.547e-05	53.91	6.248
1239	SYT6	1239	1239	67.14	38.43	95.86	2.495	1.319	0.001391	0.008064	0.07525	0.08897	0.4502	1.123
1240	TIF1G,RFG7,TRIM33,KIAA1113,TRI33_HUMAN	1240	1240	1439	1365	1512	1.107	0.1469	0.413	0.6665	1.353	0.1354	7.361	8.151
1242	DEN2C_HUMAN,uc001eez.1,DENND2C,B1AL26,B1AL26_HUMAN,RP5-1156J9.1-005	1242	1241	1589	1635	1543	0.9434	-0.08407	0.6648	0.8442	0.2848	0.5173	11.88	11.2
1241	BCAS2,DAM1,SPF27_HUMAN	1241	1242	549.7	530.4	569	1.073	0.1014	0.6735	0.8501	0.0004234	0.7594	20.87	22.39
1243	AMPD1,RP5-1000E10.1-002,AMPD1_HUMAN	1243	1243	0	0	0	NA	NA	NA	NA	NA	NA	0	0
1244	uc001efg.1,NRAS,RASN_HUMAN,uc001efh.1,HRAS1	1244	1244	1811	1895	1728	0.9118	-0.1332	0.4642	0.715	0.002496	0.441	21.54	19.64
1245	D1S155E,A8K281,A8K281_HUMAN,NRU,KIAA0885,UNR,CSDE1_HUMAN,CSDE1	1245	1245	10660	12450	8866	0.7119	-0.4903	0.0323	0.1138	0.1064	0.2178	149.4	106.4
1246	SIKE,uc001efp.1,SIKE_HUMAN,uc001efo.1	1246	1246	1514	1604	1425	0.8889	-0.17	0.3769	0.6318	0.03141	0.08596	14.92	13.26
1247	RP11-109G4.1-001,RP11-109G4.1-003,SYCP1	1247	1247	1.548	2.038	1.058	0.5193	-0.9453	0.5007	0.7277	0.03352	1.639	0.02987	0.01551
1248	B1AKP0,TSHB,RP4-666F24.1-001,B1AKP0_HUMAN	1248	1248	2.045	0	4.089	Inf	Inf	0.0247	0.09155	0	2.207	0	0.3622
1249	TSPAN2,TSN2_HUMAN	1249	1249	479.6	376.3	582.8	1.549	0.6309	0.005269	0.02567	0.5199	6.67	6.009	9.306
1250	NGF_HUMAN,CCDS882,NGF,NGFB	1250	1250	41.73	46.95	36.51	0.7776	-0.3628	0.3339	0.5843	0.8	3.81	2.291	1.782
1251	VANGL1,VANG1_HUMAN,STB2	1251	1251	643.4	519.3	767.4	1.478	0.5635	0.005781	0.0277	0.7998	0.06481	2.893	4.276
1252	uc001efx.1,CASQ2_HUMAN,CASQ2	1252	1252	11.32	13.3	9.333	0.7017	-0.5111	0.4	0.6527	3.71	0.003515	0.2522	0.177
1253	CCDS885,NHLH2,HEN2_HUMAN,HEN2	1253	1253	127.8	79.28	176.3	2.224	1.153	0.0003421	0.002354	4.013	12.85	1.515	3.369
1254	uc001efz.1	1254	1254	2.955	2.038	3.873	1.901	0.9264	0.5008	0.7277	0.02161	0.1961	0.07478	0.1421
1255	S22AF_HUMAN,uc001egb.1,UNQ9429/PRO34686,SLC22A15,uc001ega.1,FLIPT1,A8MUR3	1255	1255	141.8	74.81	208.8	2.79	1.481	2.133e-06	2.336e-05	0.3123	0.5817	0.7615	2.125
1256	C1orf161,CA161_HUMAN	1256	1256	0.4571	0	0.9142	Inf	Inf	0.5096	0.7314	0	1.813	0	0.01449
1257	ATP1A1,PCIA2,AT1A1_HUMAN,RP4-655J12.1-006	1257	1257	5984	5567	6402	1.15	0.2015	0.3231	0.5718	0.01101	0.2309	62.32	71.67
1258	uc001egk.1,uc001egg.1,uc001egi.1,uc001egj.1	1258	1258	46.28	44.3	48.25	1.089	0.1234	0.8033	0.932	0.00142	0.07501	0.7893	0.8598
1259	uc001egl.1	1259	1259	3.486	1.126	5.845	5.192	2.376	0.05335	0.1668	0.6303	0.0837	0.02512	0.1304
1260	RP5-1086K13.2-002,B1AMW1,LFA3,uc001egp.1,CD58,LFA3_HUMAN,B1AMW1_HUMAN	1260	1260	202.5	158.1	246.9	1.562	0.6435	0.02364	0.08853	0.8395	0.4285	6.87	10.73
1261	A6NMC7,IGSF3_HUMAN,IGSF3,KIAA0466	1261	1261	2958	2641	3274	1.24	0.3099	0.09919	0.2641	2.059	0.4565	18.37	22.78
1262	SRBC,CD2_HUMAN,CD2,uc001egu.1	1262	1262	0.4931	0	0.9863	Inf	Inf	0.5126	0.7314	0	0.0104	0	0.03298
1263	FPRP_HUMAN,FPRP,CD9P1,PTGFRN,KIAA1436	1263	1263	3789	3780	3798	1.005	0.006839	0.9518	1	1.908	1.561	31.41	31.56
1264	V7,CD101,uc001egw.1,EWI101,IGSF2_HUMAN,IGSF2	1264	1264	39.39	41.66	37.12	0.8909	-0.1667	0.8699	0.9731	5.941	0.07281	0.6013	0.5357
1265	TTF2,TTF2_HUMAN	1265	1265	252.9	257.6	248.2	0.9634	-0.05379	0.8504	0.9611	0.001742	0.05164	2.497	2.405
1266	TRIM45,RP11-229A19.2-003,RNF99,TRI45_HUMAN	1266	1266	372	211.8	532.2	2.513	1.329	1.953e-09	3.066e-08	0.02437	1.265	3.035	7.626
1267	B7H4,UNQ659/PRO1291,VTCN1_HUMAN,VTCN1	1267	1267	17.42	25.26	9.574	0.379	-1.4	0.01304	0.05461	11.2	0.6253	0.4799	0.1819
1268	RP4-675C20.1-002,MA1A2_HUMAN,MAN1A2,MAN1B	1268	1268	1377	1141	1614	1.415	0.5008	0.00804	0.03658	0.2409	1.867	10.84	15.34
1269	A3KMG2,FA46C_HUMAN,FAM46C,CCDS896	1269	1269	40.13	68.27	11.98	0.1755	-2.511	9.213e-08	1.216e-06	1.427	0.1463	0.611	0.1072
1270	GDAP2,GDAP2_HUMAN	1270	1270	222.5	234.2	210.8	0.8999	-0.1522	0.6184	0.8158	0.2046	0.6562	3.325	2.992
1271	WDR3_HUMAN,WDR3	1271	1271	796.4	822.1	770.7	0.9375	-0.09318	0.6742	0.8506	0.001518	0.4843	10.74	10.07
1272	RP4-776P7.2-002,SPG17_HUMAN,SPAG17	1272	1272	408.8	69.82	747.7	10.71	3.421	6.194e-82	1.358e-79	0.07594	19.2	0.4166	4.461
1273	RP4-794L19.1-003,TBX15	1273	1273	65.08	36.57	93.58	2.559	1.355	0.0007992	0.004999	0.05107	3.019	0.521	1.333
1274	RP4-712E4.3-002,B1ALR1_HUMAN,B1ALR1,SYWM_HUMAN,WARS2	1274	1274	318.2	416.5	220	0.5283	-0.9204	0.0001372	0.001056	0.1897	0.09218	7.847	4.146
1275	uc001ehp.1	1275	1275	95.53	92.54	98.53	1.065	0.0906	0.7343	0.8891	0.03485	3.136	1.115	1.187
1276	HAO2,HAOX2_HUMAN,HAOX2	1276	1276	1.284	2.038	0.5291	0.2597	-1.945	0.2542	0.4916	0.03635	0.7619	0.06151	0.01597
1277	3BHS2_HUMAN,YA027_HUMAN,HSD3B2,uc001ehu.1,HSDB3B	1277	1277	0.7909	1.582	0	0	-Inf	0.1276	0.3149	0.5141	0	0.01368	0
1278	HSDB3A,HSD3B1,3BHS1_HUMAN,3BH,uc001ehw.1	1278	1278	0	0	0	NA	NA	NA	NA	NA	NA	0	0
1279	uc001ehx.1	1279	1279	0.7211	0.456	0.9863	2.163	1.113	1	1	0.7107	0.01003	0.03047	0.06591
1280	ZN697_HUMAN,ZNF697	1280	1280	563.2	529.5	596.8	1.127	0.1727	0.4005	0.6529	4.527	6.189	5.336	6.015
1281	B2RD08_HUMAN,PHGDH,B2RD08,PGDH3,SERA_HUMAN	1281	1281	2661	3216	2107	0.6552	-0.6099	0.001385	0.008035	4.479	1.008	41.02	26.88
1282	HMGCS2,HMCS2_HUMAN,RP4-683H9.2-001	1282	1282	0.4571	0	0.9142	Inf	Inf	0.5096	0.7314	0	1.813	0	0.02289
1283	RELP,GISP,REG4,REG4_HUMAN	1283	1283	0.738	1.019	0.4571	0.4486	-1.156	0.6318	0.8219	0.01981	0.8212	0.02376	0.01066
1284	NBPF7_HUMAN,P0C2Y1,NBPF7	1284	1284	3.344	3.057	3.632	1.188	0.2487	1	1	0.03577	2.947	0.08293	0.09853
1285	ADA30_HUMAN,ADAM30,UNQ2509/PRO5997	1285	1285	0	0	0	NA	NA	NA	NA	NA	NA	0	0
1286	uc001eil.1,N2,NOTCH2,N2N,NOTC2_HUMAN,uc001eim.1,NOTCH2NL	1286	1286	7795	9458	6132	0.6483	-0.6253	0.005053	0.02478	1.494	0.06512	32.31	20.94
1287	FA72B_HUMAN,FAM72B,uc001ein.1	1287	1287	2.976	3.378	2.574	0.7619	-0.3923	0.8138	0.9394	4.071	1.494	0.07284	0.0555
1288	HIST2H2BA	1288	1288	0.2815	0.563	0	0	-Inf	0.4933	0.7218	1.126	0	0.05585	0
1289	FCGR1B,FCGRB_HUMAN,IGFRB,uc001eir.1	1289	1289	0.2286	0	0.4571	Inf	Inf	1	1	0	0.9142	0	0.009878
1290	uc001eis.1,SRGAP2	1290	1290	47.73	51.97	43.49	0.8369	-0.2568	0.5997	0.8001	0.2642	0.0565	1.113	0.9312
1291	uc009wht.1	1291	1291	9.205	7.561	10.85	1.435	0.521	0.4344	0.6868	2.22	0.06623	0.09124	0.1309
1292	uc001eiv.1	1292	1292	0	0	0	NA	NA	NA	NA	NA	NA	0	0
1293	uc001eiw.1	1293	1293	0	0	0	NA	NA	NA	NA	NA	NA	0	0
1294	FLJ00310	1294	1294	0.2815	0.563	0	0	-Inf	0.4933	0.7218	1.126	0	0.005032	0
1295	uc001eiy.1	1295	1295	0	0	0	NA	NA	NA	NA	NA	NA	0	0
1296	uc001eiz.1	1296	1296	0	0	0	NA	NA	NA	NA	NA	NA	0	0
1306	uc001eja.1,LOC375010	1306	1297	0	0	0	NA	NA	NA	NA	NA	NA	0	0
1297	uc001ejb.1	1297	1298	0	0	0	NA	NA	NA	NA	NA	NA	0	0
1298	uc001ejc.1	1298	1299	0	0	0	NA	NA	NA	NA	NA	NA	0	0
1299	uc001eje.1	1299	1300	0	0	0	NA	NA	NA	NA	NA	NA	0	0
1300	uc009whu.1	1300	1301	0.2286	0	0.4571	Inf	Inf	1	1	0	0.9142	0	0.008442
1301	uc001ejf.1	1301	1302	0	0	0	NA	NA	NA	NA	NA	NA	0	0
1302	uc001ejg.1	1302	1303	0	0	0	NA	NA	NA	NA	NA	NA	0	0
1303	uc001ejh.1	1303	1304	0	0	0	NA	NA	NA	NA	NA	NA	0	0
1304	uc001eji.1	1304	1305	0	0	0	NA	NA	NA	NA	NA	NA	0	0
1305	uc001ejj.1	1305	1306	0	0	0	NA	NA	NA	NA	NA	NA	0	0
1307	uc001ejk.1	1307	1307	0	0	0	NA	NA	NA	NA	NA	NA	0	0
1308	uc001ejl.1	1308	1308	0	0	0	NA	NA	NA	NA	NA	NA	0	0
1309	uc001ejm.1	1309	1309	0	0	0	NA	NA	NA	NA	NA	NA	0	0
1310	uc001ejn.1	1310	1310	0	0	0	NA	NA	NA	NA	NA	NA	0	0
1311	uc001ejo.1	1311	1311	0	0	0	NA	NA	NA	NA	NA	NA	0	0
1312	uc001ejr.1,uc001ejp.1	1312	1312	2.817	1.931	3.704	1.918	0.9399	0.6367	0.8258	0.327	5.828	0.02322	0.04454
1313	uc001ejq.1	1313	1313	0	0	0	NA	NA	NA	NA	NA	NA	0	0
1314	uc001ejs.1	1314	1314	0	0	0	NA	NA	NA	NA	NA	NA	0	0
1315	PPIAL4A,A2BFH1,PPIAL4,LOC644591,A1L431,PPAL4_HUMAN,COAS2	1315	1315	0	0	0	NA	NA	NA	NA	NA	NA	0	0
1316	NRG2	1316	1316	0	0	0	NA	NA	NA	NA	NA	NA	0	0
1317	uc001elh.1,RP4-791M13.1-001,uc001eld.1,uc001ejv.1,uc001enf.1,uc001eke.1,NBPF1,NBPF20,uc001end.1,A2BGT5_HUMAN,NBPF14,A8MSG8_HUMAN,uc001eli.1,RP3-377D14.1-001,NBPF8,KIAA1693,uc001elc.1,uc001emw.1,NBPF9_HUMAN,uc001emt.1,A8MQ35,uc001emr.1,A8MPP5,A2BGT5,A6NN08,uc001elj.1,A6NN08_HUMAN,A8MQ35_HUMAN,uc001ele.1,NBPF10,uc001eko.1,uc001emv.1,NBPF9,KIAA1245,A8MSG8,A8MPP5_HUMAN	1317	1317	187.3	188.7	185.9	0.985	-0.02186	0.9671	1	1.891	0.2966	0.3452	0.34
1318	uc001ekc.1	1318	1318	0	0	0	NA	NA	NA	NA	NA	NA	0	0
1319	uc001ekp.1	1319	1319	0	0	0	NA	NA	NA	NA	NA	NA	0	0
1320	uc001ekq.1	1320	1320	0	0	0	NA	NA	NA	NA	NA	NA	0	0
1321	uc001ekr.1,uc001eks.1,uc001ekt.1	1321	1321	0	0	0	NA	NA	NA	NA	NA	NA	0	0
1322	uc001eku.1	1322	1322	0.563	1.126	0	0	-Inf	0.2415	0.4797	2.138	0	0.01189	0
1323	PPIAL4C,PPIAL4,PPIAL4D,PAL4B_HUMAN,PPIAL4B,COAS2	1323	1323	0	0	0	NA	NA	NA	NA	NA	NA	0	0
1324	uc001ekx.1	1324	1324	0	0	0	NA	NA	NA	NA	NA	NA	0	0
1325	uc001ekz.1,uc001ela.1,uc001eky.1	1325	1325	7.083	8.393	5.773	0.6879	-0.5398	0.5221	0.7369	0.3093	0.4324	0.3195	0.2197
1326	uc001elb.1	1326	1326	0.2815	0.563	0	0	-Inf	0.4933	0.7218	1.126	0	0.005947	0
1327	uc001elf.1,COAS3	1327	1327	1.109	1.689	0.5291	0.3133	-1.674	0.3972	0.6525	2.788	0.8273	0.1225	0.03837
1328	PDE4DIP,RP4-791M13.2-009,A2RU15,CMYA2,uc001eln.1,KIAA0477,uc001elv.1,MMGL,uc001emk.1,A8MY77_HUMAN,KIAA0454,A8MY77,MYOME_HUMAN,uc001elw.1,uc001elx.1,uc001elo.1,uc001ema.1,Q5VU43-11,uc001elm.1,uc001emh.1	1328	1328	1692	1383	2001	1.447	0.5327	0.004454	0.0222	0.1518	4.01	4.482	6.485
1329	uc001elr.1	1329	1329	4.625	3.862	5.388	1.395	0.4806	0.7382	0.8916	0.6142	0.002388	0.1429	0.1995
1330	uc001els.1	1330	1330	0.2646	0	0.5291	Inf	Inf	1	1	0	1.058	0	0.03229
1331	uc001elt.1	1331	1331	0	0	0	NA	NA	NA	NA	NA	NA	0	0
1332	uc001elu.1	1332	1332	0	0	0	NA	NA	NA	NA	NA	NA	0	0
1333	uc001emi.1	1333	1333	92.21	86.07	98.34	1.143	0.1922	0.5558	0.7646	0.05861	1.217	8.726	9.969
1334	uc001emj.1	1334	1334	73.22	54.17	92.28	1.704	0.7686	0.04524	0.1465	0.02922	2.106	4.546	7.744
1335	SEC22B	1335	1335	1654	1963	1345	0.6853	-0.5451	0.005436	0.02636	1.302	0.08432	55.27	37.88
1336	uc009wil.1	1336	1336	133	142.9	123	0.8609	-0.216	0.5228	0.7373	0.3452	0.004609	5.236	4.508
1337	uc001emp.1,NT2NL_HUMAN,N2N,uc001emo.1,uc001emm.1,uc001emn.1,NOTCH2NL	1337	1337	334.1	375.7	292.6	0.779	-0.3603	0.1547	0.3605	0.8219	0.3807	2.791	2.174
1338	uc009wim.1	1338	1338	146.3	159.4	133.2	0.8357	-0.2589	0.4353	0.6872	0.8412	0.02146	3.699	3.091
1339	uc001eng.1	1339	1339	0.5291	0	1.058	Inf	Inf	0.5152	0.7314	0	2.084	0	0.03166
1340	uc001enh.1	1340	1340	1.568	0.563	2.574	4.572	2.193	0.2938	0.536	0.4967	1.905	0.03217	0.147
1341	RGMC_HUMAN,uc001enk.1,HFE2,uc001eni.1,RGMC,uc001enj.1,CCDS912,uc001enl.1,HJV	1341	1341	0.9131	0.9119	0.9142	1.003	0.003643	1	1	1.453	1.661	0.02108	0.02113
1342	uc001enn.1,TXNIP,VDUP1,TXNIP_HUMAN	1342	1342	6221	8367	4076	0.4871	-1.038	2.381e-07	2.958e-06	1.532	0.08837	145.5	70.87
1343	RPC7L_HUMAN,POLR3GL	1343	1343	491.8	530.4	453.2	0.8545	-0.2269	0.2876	0.5296	0.04305	0.015	23.31	19.91
1344	ANKRD34,AN34A_HUMAN,ANKRD34A,CCDS30829	1344	1344	57.41	44.94	69.88	1.555	0.6369	0.1227	0.3081	0.2386	0.08011	0.6369	0.9904
1345	LIX1L_HUMAN,LIX1L	1345	1345	439.9	506.7	373.1	0.7363	-0.4416	0.04131	0.1375	0.1002	0.4678	18.52	13.63
1346	uc001ens.1	1346	1346	795.3	904.4	686.2	0.7588	-0.3983	0.04039	0.1351	0.003341	1.842	23.59	17.9
1347	RBM8,HSPC114,RBM8A_HUMAN,MDS014,RBM8A	1347	1347	457.3	518.1	396.5	0.7653	-0.3859	0.09128	0.248	1.772	0.2304	7.613	5.826
1348	uc001env.1,GnRHRII	1348	1348	8.438	7.83	9.045	1.155	0.2081	0.8216	0.9438	0.4952	1.756	0.8888	1.027
1349	GnRHRII,A6NNH5,uc001enx.1,GNRHR2	1349	1349	10.88	11.13	10.63	0.9554	-0.06583	0.9238	1	1.343	0.439	0.5635	0.5384
1350	PX11B_HUMAN,PEX11B	1350	1350	426.7	454.8	398.5	0.8761	-0.1908	0.381	0.6366	0.1049	0.003434	14.46	12.67
1351	ITA10_HUMAN,B2RTV5_HUMAN,UNQ468/PRO827,B2RTV5,ITGA10	1351	1351	31.32	41.51	21.12	0.5088	-0.9748	0.05198	0.1635	0.9083	0.9279	0.3525	0.1793
1352	ANKRD35,A6NEU0,ANR35_HUMAN	1352	1352	83.6	72.93	94.27	1.293	0.3702	0.3023	0.547	0.05559	0.1401	1.11	1.435
1353	PIAS3,A4CZ08,DKFZp727A051,PIAS3_HUMAN,A4CZ08_HUMAN	1353	1353	837.4	906.4	768.4	0.8477	-0.2383	0.2396	0.4797	0.002786	0.04186	13.18	11.18
1354	NUDT17,P0C025,NUD17_HUMAN	1354	1354	49.98	38.21	61.75	1.616	0.6924	0.1366	0.3288	0.2754	0.3529	0.7822	1.264
1355	RPC3_HUMAN,POLR3C	1355	1355	335.8	355.5	316.1	0.8891	-0.1695	0.5161	0.7322	0.09906	0.667	9.514	8.459
1356	RNF115,ZN364_HUMAN,ZNF364	1356	1356	312	313.9	310.2	0.9881	-0.01734	0.9471	1	0.2489	0.4783	8.933	8.826
1357	BY55_HUMAN,BY55,CD160,RP11-373C9.1-007	1357	1357	25.33	26.36	24.3	0.9218	-0.1175	0.912	0.9978	0.8715	0.283	0.345	0.318
1358	PDZD1_HUMAN,CAP70,NHERF3,PDZD1,PDZK1	1358	1358	2.816	2.601	3.031	1.165	0.2207	1	1	0.2608	0.7167	0.06319	0.07364
1359	uc001eoq.1,GPR89A,GPR89_HUMAN,GPR89,uc001eor.1,UNQ192,A6NN37,UNQ192/PRO218,SH120,HSPC201,uc001eos.1,CGI-13,uc001eop.1,GPR89B,uc001eot.1	1359	1359	12.64	9.868	15.42	1.563	0.6439	0.3357	0.5867	0.2489	0.977	0.1105	0.1727
1360	GPR89C,GP89C_HUMAN,A6NKF9,uc001eou.1	1360	1360	0	0	0	NA	NA	NA	NA	NA	NA	0	0
1361	uc001eov.1	1361	1361	0	0	0	NA	NA	NA	NA	NA	NA	0	0
1362	uc001eow.1	1362	1362	0	0	0	NA	NA	NA	NA	NA	NA	0	0
1363	NBPF11,KIAA1693,B1AKG1,LOC728912,RP11-94I2.2-001,B1AKG1_HUMAN	1363	1363	1.284	1.582	0.9863	0.6235	-0.6816	0.7117	0.8758	0.4348	0.008705	0.01104	0.006885
1364	F18A2_HUMAN,FAM108A3,FAM108A2,C1orf47	1364	1364	0	0	0	NA	NA	NA	NA	NA	NA	0	0
1365	uc001epc.1	1365	1365	29.4	31.78	27.01	0.8501	-0.2343	0.5917	0.7941	1.512	0.005923	0.8695	0.7391
1366	uc001epd.1	1366	1366	0	0	0	NA	NA	NA	NA	NA	NA	0	0
1367	DKFZp451B1418,uc001ery.1,LOC728912,uc001erx.1,NBPF1,NBPF20,NBPFA_HUMAN,A2BGT5_HUMAN,uc001erv.1,uc001eqy.1,NBPF14,NBPF12,A8MSG8_HUMAN,uc001erd.1,XXyac-YX155B6.1-001,RP3-377D14.1-001,NBPF16,KIAA1693,uc001erw.1,NBPFE_HUMAN,NBPF9_HUMAN,A8MVR3,A8K9F1,A8MPP5,NBPF11,A2BGT5,uc001erc.1,A8K9F1_HUMAN,A8MVR3_HUMAN,uc001erp.1,NBPF10,NBPFC_HUMAN,NBPF9,A8MSG8,A8MPP5_HUMAN	1367	1367	59.85	63.34	56.36	0.8899	-0.1683	0.7247	0.8844	0.01288	1.606	0.1274	0.1133
1368	PRKAB2,AAKB2_HUMAN,A8K9V5,A8K9V5_HUMAN	1368	1368	1453	1466	1440	0.9821	-0.02608	0.901	0.9917	0.0003905	0.03824	13.36	13.12
1369	uc001epf.1	1369	1369	68.58	40.57	96.58	2.381	1.251	0.001923	0.01074	0.03071	1.19	1.322	3.147
1370	uc001epg.1	1370	1370	3066	3675	2457	0.6687	-0.5806	0.002662	0.01425	0.3301	0.00118	89.62	59.93
1371	B2RBG1,FMO5,RP11-337C18.2-004,uc001eph.1,uc001epk.1,uc001epl.1,B2RBG1_HUMAN	1371	1371	41.44	23.14	59.73	2.581	1.368	0.003476	0.01795	0.3232	5.735	0.3333	0.8602
1372	ALC1,uc001epm.1,uc001epn.1,CHD1L,uc001epo.1,A5YM64,CHD1L_HUMAN	1372	1372	740.2	810.5	670	0.8267	-0.2745	0.1805	0.3982	0.9173	1.318	14.13	11.68
1373	uc001epp.1	1373	1373	36.08	23.81	48.35	2.031	1.022	0.03916	0.132	0.1844	0.1241	0.4055	0.8234
1374	RP11-533N14.2-001,BCL9	1374	1374	1191	1094	1289	1.177	0.2357	0.2245	0.4612	0.2695	0.1911	8.926	10.51
1375	uc001epr.1,ACP6,hPACPL1,UNQ205/PRO231,PPA6_HUMAN,ACPL1,LPAP	1375	1375	273.5	255.6	291.4	1.14	0.1888	0.4484	0.6996	0.6226	2.116	3.179	3.624
1376	CCDS929,GJA5,CXA5_HUMAN	1376	1376	85.68	148.4	22.92	0.1544	-2.695	1.863e-12	3.832e-11	0.5604	0.01752	2.313	0.3573
1377	CXA8_HUMAN,GJA8,CCDS30834,A7L5M5	1377	1377	0.228	0.456	0	0	-Inf	0.4933	0.7218	0.9119	0	0.01699	0
1378	A6NKF9,GPR89A,GPR89_HUMAN,GPR89,DKFZp434H1228,GP89C_HUMAN,GPR89C,A6NN37,uc001epy.1,UNQ192/PRO218,SH120,HSPC201,uc001epv.1,uc001epw.1,CGI-13,GPR89B,uc001epx.1	1378	1378	3.412	2.736	4.089	1.495	0.5799	0.8396	0.9541	2.705	1.851	0.02704	0.04041
1379	uc001epz.1	1379	1379	0	0	0	NA	NA	NA	NA	NA	NA	0	0
1380	uc001eqh.1	1380	1380	0	0	0	NA	NA	NA	NA	NA	NA	0	0
1381	uc001eqj.1	1381	1381	34.32	53.29	15.35	0.288	-1.796	0.0002076	0.001515	8.034	0.5004	0.6133	0.1766
1382	uc001eqk.1	1382	1382	3.733	0.563	6.904	12.26	3.616	0.009921	0.0436	0.1666	0.0592	0.02165	0.2655
1383	uc001eql.1,uc001eqn.1	1383	1383	2.747	1.019	4.474	4.391	2.135	0.1425	0.3389	0.007727	0.246	0.01146	0.05032
1384	uc001eqm.1	1384	1384	1.039	1.019	1.058	1.039	0.05469	1	1	0.01723	1.89	0.03042	0.03159
1385	uc009wka.1	1385	1385	0	0	0	NA	NA	NA	NA	NA	NA	0	0
1386	PPIAL4C,PPIAL4,PPIAL4D,PAL4B_HUMAN,PPIAL4B,COAS2	1386	1386	0	0	0	NA	NA	NA	NA	NA	NA	0	0
1387	A8K2N7,A8K2N7_HUMAN,NBPFF_HUMAN,uc001esc.1,NBPF16,NBPF15	1387	1387	25.08	24.75	25.4	1.026	0.03738	0.9564	1	1.829	0.8038	0.2212	0.227
1388	uc001esd.1	1388	1388	0.5291	0	1.058	Inf	Inf	0.5152	0.7314	0	2.084	0	0.1129
1389	A8K277,A8K277_HUMAN,uc001esf.1,uc001esb.1,NBPF16,NBPFG_HUMAN,NBPF15	1389	1389	14.91	13.3	16.53	1.242	0.3131	0.7546	0.9029	2.838	1.24	0.08772	0.109
1390	uc001ese.1	1390	1390	0	0	0	NA	NA	NA	NA	NA	NA	0	0
1391	uc009wkv.1	1391	1391	0.2646	0	0.5291	Inf	Inf	1	1	0	1.058	0	0.02368
1392	uc009wkw.1	1392	1392	42.66	59.29	26.03	0.439	-1.188	0.008243	0.03733	0.3953	0.002743	2.749	1.207
1393	uc001esg.1	1393	1393	4.8	3.513	6.086	1.733	0.793	0.4156	0.6691	0.00435	3.611	0.07781	0.1348
1394	FCGR1B,IGFRC,A6NKC4,FCGRC_HUMAN,FCGR1C	1394	1394	0	0	0	NA	NA	NA	NA	NA	NA	0	0
1395	PPIAL4C,PPIAL4,PPIAL4D,PAL4B_HUMAN,PPIAL4B,COAS2	1395	1395	0.2646	0	0.5291	Inf	Inf	1	1	0	1.058	0	0.04104
1396	uc001esl.1,uc001esm.1,uc001esk.1	1396	1396	80.94	46.36	115.5	2.491	1.317	0.0007395	0.00467	0.1031	0.05313	0.7494	1.867
1397	uc009wle.1	1397	1397	36.68	16.76	56.6	3.378	1.756	0.0003235	0.00224	0.02388	4.319	0.177	0.5977
1398	uc009wlf.1	1398	1398	9.64	7.588	11.69	1.541	0.6235	0.3971	0.6525	0.007816	0.12	0.6256	0.9638
1399	uc001esn.1	1399	1399	3.695	2.387	5.003	2.096	1.068	0.4341	0.6867	0.5704	0.5445	0.02038	0.04273
1400	IGFR1,FCGR1_HUMAN,FCGR1,FCG1,FCGR1A,uc001esp.1	1400	1400	0.563	1.126	0	0	-Inf	0.2415	0.4797	2.138	0	0.03802	0
1401	uc001esq.1	1401	1401	0.2646	0	0.5291	Inf	Inf	1	1	0	1.058	0	0.02095
1402	H2B2F_HUMAN,HIST2H2BF	1402	1402	2.042	1.126	2.959	2.628	1.394	0.3831	0.6377	1.109	0.02669	0.03211	0.08438
1403	HIST2H3D,A2BDF6,HIST2H3C,H3F2,H32_HUMAN,H3FM,A6NFS4,HIST2H3A	1403	1403	0	0	0	NA	NA	NA	NA	NA	NA	0	0
1404	H4/J,HIST1H4F,H4/O,HIST1H4L,H4FN,H4FA,H4FH,HIST1H4H,H4F2,H4FM,H4/A,H4FK,H4FG,HIST2H4,H4FB,HIST2H4B,H4/K,HIST1H4I,H4/N,HIST1H4B,H4FE,HIST1H4A,H4/M,HIST1H4E,HIST4H4,HIST2H4A,H4FC,H4FI,H4/H,HIST1H4C,H4/G,HIST1H4K,H4FJ,H4FD,H4_HUMAN,H4/I,H4FO,H4/B,A2VCL0,H4/C,H4/D,HIST1H4J,HIST1H4D,H4/E	1404	1404	0.2815	0.563	0	0	-Inf	0.4933	0.7218	1.126	0	0.01691	0
1405	A2BDF6,HIST2H3C,H3F2,H32_HUMAN,H3FM,A6NFS4,HIST2H3A	1405	1405	0	0	0	NA	NA	NA	NA	NA	NA	0	0
1406	HIST2H2AA4,HIST2H2AA3,H2A2A_HUMAN,H2AFO,HIST2H2AA	1406	1406	0	0	0	NA	NA	NA	NA	NA	NA	0	0
1407	HIST2H2AA4,HIST2H2AA3,H2A2A_HUMAN,H2AFO,HIST2H2AA	1407	1407	0	0	0	NA	NA	NA	NA	NA	NA	0	0
1408	A2BDF6,HIST2H3C,H3F2,H32_HUMAN,H3FM,A6NFS4,HIST2H3A	1408	1408	0	0	0	NA	NA	NA	NA	NA	NA	0	0
1409	H4/J,HIST1H4F,H4/O,HIST1H4L,H4FN,H4FA,H4FH,HIST1H4H,H4F2,H4FM,H4/A,H4FK,H4FG,HIST2H4,H4FB,HIST2H4B,H4/K,HIST1H4I,H4/N,HIST1H4B,H4FE,HIST1H4A,H4/M,HIST1H4E,HIST4H4,HIST2H4A,H4FC,H4FI,H4/H,HIST1H4C,H4/G,HIST1H4K,H4FJ,H4_HUMAN,H4FD,H4/I,H4FO,H4/B,A2VCL0,H4/D,H4/C,HIST1H4J,HIST1H4D,H4/E	1409	1409	0.4571	0	0.9142	Inf	Inf	0.5096	0.7314	0	1.813	0	0.02747
1410	H2BFQ,H2B2E_HUMAN,HIST2H2BE,A3KMC7	1410	1410	218.2	209.3	227	1.085	0.1171	0.6746	0.8508	0.05495	0.1967	4.82	5.228
1411	H2AFQ,HIST2H2AC,H2A2C_HUMAN	1411	1411	3.338	3.862	2.815	0.7289	-0.4563	0.6875	0.8604	0.7902	1.472	0.4524	0.3297
1412	HIST2H2AB,H2A2B_HUMAN	1412	1412	3.027	2.038	4.017	1.971	0.9791	0.5006	0.7277	0.02116	0.6288	0.2329	0.459
1413	CGI-143,CCDS939,BOLA1_HUMAN,BOLA1	1413	1413	92.11	90.07	94.15	1.045	0.06386	0.948	1	1.494	0.1766	5.707	5.965
1414	SV2A_HUMAN,PSEC0174,SV2A,KIAA0736	1414	1414	1543	1156	1931	1.671	0.7407	0.0001423	0.00109	0.01255	1.679	12.75	21.3
1415	SF3B4,RP11-196G18.20-002,SF3B4_HUMAN,SAP49	1415	1415	311	291.2	330.8	1.136	0.1838	0.543	0.7531	1.943	0.7209	6.254	7.104
1416	A4FU01-4,uc001etl.1,A4FU01,MTMR11,MTMRB_HUMAN	1416	1416	593.7	554.2	633.1	1.142	0.1919	0.3396	0.5905	0.4601	4.394	10.57	12.07
1417	uc001eto.1,OTUD7B,OTU7B_HUMAN,ZA20D1,CEZANNE	1417	1417	709.6	731.3	687.9	0.9407	-0.08826	0.6982	0.8686	0.1262	0.1182	3.864	3.634
1418	VPS45_HUMAN,VPS45,VPS45B,VPS45A,A0AR27,A0AR27_HUMAN	1418	1418	895.3	778.9	1012	1.299	0.3773	0.05329	0.1667	0.0403	1.005	12.25	15.92
1419	PKHO1_HUMAN,HQ0024c,RP11-458I7.3-002,PLEKHO1,OC120,CKIP1	1419	1419	695.1	563.4	826.8	1.467	0.5533	0.006261	0.0296	0.1706	1.087	9.274	13.61
1420	AN32E_HUMAN,uc001etv.1,RP4-790G17.1-001,ANP32E	1420	1420	2969	2808	3131	1.115	0.1573	0.4551	0.7057	0.005158	1.181	42.26	47.13
1421	UNQ690/PRO1335,CA14,UNQ690,CAH14_HUMAN	1421	1421	1395	726.1	2064	2.843	1.507	9.956e-17	2.788e-15	0.2728	0.4737	12.8	36.4
1422	UNQ579/PRO1141,CGI-78,APH1A_HUMAN,PSF,APH1A	1422	1422	2361	2473	2249	0.9096	-0.1368	0.4286	0.6812	1.343	0.02561	57.84	52.61
1423	C1orf54,RP4-790G17.4-002,CA054_HUMAN	1423	1423	330.5	313.2	347.8	1.111	0.1512	0.5444	0.7544	0.791	0.7702	28.33	31.46
1424	RP4-790G17.5-003,CA051_HUMAN,C1orf51	1424	1424	156.1	135.6	176.6	1.302	0.3809	0.206	0.4354	0.02801	0.08037	3.819	4.973
1425	MRPS21,MDS016,RPMS21,RT21_HUMAN	1425	1425	792.8	804	781.6	0.9722	-0.04071	0.703	0.8721	2.538	1.717	43.83	42.61
1426	PRPF3,uc001eum.1,PRPF3_HUMAN,HPRP3,PRP3	1426	1426	528.6	493.3	563.9	1.143	0.1931	0.3561	0.608	2.448e-06	0.4504	7.879	9.007
1427	uc001euo.1,KIAA0460,RPRD2,K0460_HUMAN,uc001eup.1	1427	1427	1381	1349	1413	1.047	0.06673	0.6708	0.8481	2.113	0.1381	8.346	8.741
1428	RP11-54A4.9-010,DKFZp667F1511,TARSL1,TARS2,SYTM_HUMAN	1428	1428	352.4	314.6	390.2	1.24	0.3107	0.1771	0.3924	0.09596	1.282	6.786	8.417
1429	RP11-54A4.6-013,RP11-54A4.6-011,ECM1,RP11-54A4.6-012	1429	1429	505.4	784.6	226.2	0.2883	-1.794	3.208e-20	1.149e-18	1.879	0.1842	13.26	3.825
1430	UNQ2803/PRO34012,ADAMTSL4,TSRC1,ATL4_HUMAN,A8KAH2_HUMAN,B2RTT0,PP1396,A8KAH2,B2RTT0_HUMAN	1430	1430	344.6	496.4	192.7	0.3882	-1.365	7.786e-10	1.266e-08	0.1441	0.1158	5.544	2.152
1431	ADAMTSL4,uc001euw.1	1431	1431	23.05	24.16	21.94	0.908	-0.1392	0.772	0.913	0.6312	0.1114	0.6834	0.6205
1432	MCL1,MCL1_HUMAN	1432	1432	4857	4468	5245	1.174	0.2315	0.2418	0.4797	0.9768	0.3785	57.19	67.15
1433	DKFZp779B2258,RP11-54A4.10-006,RP11-54A4.10-003,RP11-54A4.10-005,ENSA_HUMAN,ENSA,RP11-54A4.10-002,RP11-54A4.10-008,A6NMQ3_HUMAN,RP11-54A4.10-007,A6NMQ3	1433	1433	1000	1055	944.8	0.8954	-0.1594	0.3559	0.6078	1.159	0.68	13.03	11.67
1434	GPP34R,GOLPH3L,GLP3L_HUMAN	1434	1434	594.1	650.8	537.4	0.8257	-0.2762	0.1658	0.3771	0.2988	0.5867	10.65	8.798
1435	HORMAD1,NOHMA,HORM1_HUMAN	1435	1435	0.5461	0.563	0.5291	0.9399	-0.08939	1	1	1.029	1.022	0.01534	0.01442
1436	CATS_HUMAN,CTSS	1436	1436	134.5	115.1	153.8	1.336	0.4178	0.1482	0.3491	0.3294	3.339	1.391	1.859
1437	CTSO2,CTSO,CTSK,CATK_HUMAN	1437	1437	154.5	208	101	0.4857	-1.042	0.0006619	0.004233	0.9151	0.0005029	6.06	2.943
1438	ARNT,ARNT_HUMAN,A8K6P0,A8K6P0_HUMAN,O43392_HUMAN	1438	1438	1038	1228	847.7	0.6905	-0.5342	0.006667	0.03127	0.02656	0.003144	12.88	8.893
1439	A6NEW2,A6NEW2_HUMAN,uc001evx.1,uc001evw.1,KMT1E,SETB1_HUMAN,KIAA0067,SETDB1	1439	1439	932.6	899.1	966.1	1.075	0.1037	0.521	0.736	0.5314	2.061	9.772	10.5
1440	LASS2,RP11-316M1.2-002,LASS2_HUMAN,TMSG1	1440	1440	2016	2451	1582	0.6455	-0.6314	0.0009133	0.005618	0.1664	0.05481	50.08	32.33
1441	ANXA9,ANX31,ANXA9_HUMAN,uc001ewa.1	1441	1441	23.61	21.48	25.74	1.198	0.2612	0.5604	0.7682	1.534	0.3768	0.7609	0.9119
1442	RP11-316M1.5-002,FAM63A	1442	1442	475.4	371.7	579.1	1.558	0.6398	0.003517	0.01813	0.09209	2.809	3.986	6.21
1443	B2RCH8,RP11-316M1.6-010,PRUNE,B2RCH8_HUMAN	1443	1443	453.1	459.6	446.6	0.9719	-0.04118	0.8916	0.9862	0.7405	0.05041	7.903	7.68
1444	BNIPL_HUMAN,BNIPL,BNIPL-1	1444	1444	19.23	15.71	22.76	1.448	0.5344	0.3416	0.5927	1.12	0.275	0.3143	0.4552
1445	CA056_HUMAN,C1orf56,UNQ547/PRO1104,uc001ewm.1	1445	1445	70.5	73.53	67.48	0.9177	-0.1239	0.7522	0.9012	0.000595	0.05456	2.348	2.155
1446	SPEC1,CDC42SE1,C42S1_HUMAN	1446	1446	969.7	955.2	984.2	1.03	0.04315	0.7859	0.9211	0.39	0.06814	17.73	18.27
1447	AF1Q,AF1Q_HUMAN,CCDS982,MLLT11	1447	1447	3680	3960	3401	0.8589	-0.2194	0.2265	0.464	0.04456	2.25	93.94	80.68
1448	MGC29891,RP11-68I18.1-001,GABP2_HUMAN,GABPB2,B1AVJ8,B1AVJ8_HUMAN	1448	1448	97.75	102.7	92.78	0.9032	-0.1469	0.7207	0.881	0.05968	0.6172	1.55	1.4
1449	RP11-68I18.3-002,semaY,RP11-68I18.3-003,SEM6C_HUMAN,SEMA6C,KIAA1869,SEMAY	1449	1449	379.1	335.5	422.8	1.26	0.3336	0.1864	0.4073	2.071	0.0001538	4.309	5.43
1450	CCDS985,uc001ewx.1,TP8L2_HUMAN,TNFAIP8L2	1450	1450	2.936	2.601	3.272	1.258	0.3311	0.8236	0.9441	0.2527	2.249	0.113	0.1422
1451	LYSMD1,SB145,LYSM1_HUMAN	1451	1451	261.6	274.1	249	0.9084	-0.1386	0.585	0.789	0.3479	0.6539	7.272	6.606
1452	SCNM1,SCNM1_HUMAN,uc001exa.1	1452	1452	349	357.6	340.5	0.9524	-0.07041	0.701	0.8708	0.9383	0.1541	21.33	20.32
1453	TMOD4,Sk-Tmod,TMOD4_HUMAN,uc001exc.1	1453	1453	11.06	10.43	11.69	1.121	0.1645	0.8481	0.9593	0.1436	0.108	0.4039	0.4527
1454	uc001exg.1,VPS72,TCFL1,YL1,VPS72_HUMAN,A6NLK9	1454	1454	871.6	860.2	883	1.027	0.03775	0.9413	1	0.4634	1.397	22.32	22.91
1455	uc001exh.1,PI51A_HUMAN,PIP5K1A	1455	1455	685.7	720.4	651	0.9036	-0.1462	0.4833	0.7218	0.2678	0.2793	9.824	8.877
1456	PSMD4,uc001exm.1,RP11-126K1.1-002,MCB1,PSMD4_HUMAN	1456	1456	313.6	285.1	342.1	1.2	0.2625	0.3242	0.573	5.546e-05	3.81	10.89	13.07
1457	uc001exo.1	1457	1457	5.346	4.318	6.375	1.476	0.5621	0.6475	0.834	0.8469	0.0001292	0.713	1.053
1458	ZN687_HUMAN,RP11-126K1.3-003,KIAA1441,ZNF687	1458	1458	616.4	556.1	676.7	1.217	0.2831	0.1692	0.3811	0.1194	0.07236	5.095	6.199
1459	uc001exr.1,PIK4CB,uc001exu.1,uc001ext.1,PI4KB,A6PVV9,A6PVV9_HUMAN,RP11-126K1.4-009,PI4KB_HUMAN,uc001exs.1	1459	1459	1122	1135	1109	0.9766	-0.03418	0.879	0.9785	0.006697	0.2665	13.98	13.66
1460	RFX5_HUMAN,RFX5	1460	1460	733	656.7	809.3	1.232	0.3013	0.1365	0.3286	0.0473	0.08841	9.293	11.45
1461	SBP1_HUMAN,SELENBP1,SBP,A6NML9	1461	1461	400.2	544.1	256.2	0.471	-1.086	1.447e-06	1.624e-05	2.105	0.5433	11.96	5.635
1462	PSB4_HUMAN,PSMB4	1462	1462	1853	2080	1626	0.7815	-0.3556	0.05049	0.1596	0.5992	1.045	50.26	39.28
1463	POGZ_HUMAN,Nbla00003,POGZ,KIAA0461	1463	1463	2210	2125	2296	1.081	0.1122	0.5338	0.7453	0.4962	0.003632	14.5	15.68
1464	KIAA1319,CGN,CING_HUMAN,uc001eyk.1	1464	1464	59.53	75.75	43.3	0.5716	-0.8068	0.0615	0.1863	0.2606	1.158	0.7602	0.4346
1465	TUFT1_HUMAN,TUFT1	1465	1465	237.2	258.7	215.7	0.834	-0.2619	0.3056	0.5506	0.6988	1.86	4.257	3.55
1466	uc001eyp.1,My014,SNX27,KIAA0488	1466	1466	878.8	896	861.5	0.9616	-0.05652	0.8225	0.9441	0.7496	0.001433	6.965	6.698
1467	uc001eyq.1	1467	1467	0	0	0	NA	NA	NA	NA	NA	NA	NA	NA
1468	RP11-98D18.4-002,CAGH4,BRUNOL1,CELF3_HUMAN,ERDA4,CELF3,TNRC4	1468	1468	341.1	247.6	434.6	1.755	0.8115	0.0006007	0.003872	2.235	5.159	3.845	6.748
1469	uc001eyu.1	1469	1469	28.72	20.49	36.95	1.804	0.8509	0.1023	0.2696	0.2013	0.1053	0.5959	1.075
1470	MRPL9,B2RD99,B2RD99_HUMAN	1470	1470	497.6	555.7	439.5	0.7909	-0.3384	0.1019	0.2687	0.7565	0.1708	16.27	12.87
1471	uc001eyw.1,uc001eyx.1,RP11-98D18.13-003,OAZ3	1471	1471	11.48	13.03	9.935	0.7623	-0.3915	0.5687	0.776	0.02624	0.2685	0.8116	0.6187
1472	uc001ezc.1,uc001eza.1,TDRD2,RP11-98D18.8-003,uc001eyy.1,uc001eyz.1,RP11-98D18.8-004,uc001ezb.1,uc001ezd.1,TDRKH	1472	1472	246.2	259.4	233.1	0.8987	-0.154	0.5056	0.731	0.6162	0.07634	3.656	3.285
1473	uc001eze.1	1473	1473	27.66	16.01	39.31	2.455	1.296	0.01851	0.07236	0.7657	0.01805	0.827	2.03
1474	UNQ9248/PRO34002,LRRN6D,LIGO4_HUMAN,CCDS30855,LINGO4	1474	1474	0.456	0.9119	0	0	-Inf	0.2442	0.4797	1.78	0	0.01791	0
1475	RZRG,NR1F3,RORC,RP11-98D18.11-002,RORG,RORG_HUMAN	1475	1475	3.992	4.183	3.801	0.9087	-0.1381	1	1	0.5372	0.9947	0.06662	0.06054
1476	THEM5_HUMAN,THEM5,uc001ezi.1	1476	1476	5.902	7.16	4.643	0.6484	-0.6249	0.483	0.7218	2.06	3.046	0.3335	0.2163
1477	THEM4_HUMAN,THEM4,CTMP	1477	1477	82.65	88.49	76.81	0.868	-0.2042	0.5875	0.7909	0.01328	0.03821	1.858	1.613
1478	ANX2LG,CAL1L,S100A10,S10AA_HUMAN,CLP11	1478	1478	3831	4929	2733	0.5544	-0.851	7.537e-06	7.516e-05	7.264	0.1222	239.2	132.6
1479	uc001ezm.1	1479	1479	4.394	7.802	0.9863	0.1264	-2.984	0.01021	0.04454	0.9041	0.003197	0.09721	0.01229
1480	S100A11,S100C,MLN70,S10AB_HUMAN	1480	1480	1794	2553	1035	0.4053	-1.303	4.098e-14	9.451e-13	4.696	0.1114	220	89.16
1481	TCHL1_HUMAN,THHL1,TCHHL1,S100A17	1481	1481	0.456	0.9119	0	0	-Inf	0.2442	0.4797	1.78	0	0.01296	0
1482	uc001ezp.1,TCHH,RP11-107M16.3-001	1482	1482	0.8275	1.126	0.5291	0.47	-1.089	0.6308	0.8219	1.936	0.9327	0.008037	0.003777
1483	RPTN,RPTN_HUMAN	1483	1483	0	0	0	NA	NA	NA	NA	NA	NA	0	0
1484	HRNR,HORN_HUMAN,S100A18	1484	1484	0	0	0	NA	NA	NA	NA	NA	NA	0	0
1485	FILA_HUMAN,FLG	1485	1485	0	0	0	NA	NA	NA	NA	NA	NA	0	0
1486	uc001ezv.1	1486	1486	0	0	0	NA	NA	NA	NA	NA	NA	0	0
1487	uc001ezw.1,FLG2,IFPS,FILA2_HUMAN	1487	1487	0	0	0	NA	NA	NA	NA	NA	NA	0	0
1488	DRC1,CRNN,CRNN_HUMAN,c1orf10,SEP53,PDRC1	1488	1488	0	0	0	NA	NA	NA	NA	NA	NA	0	0
1489	SPRL5A,LCE5A_HUMAN,LCE5A,CCDS1011,LEP18	1489	1489	0	0	0	NA	NA	NA	NA	NA	NA	0	0
1490	CCDS1012,NICE1,C1orf42,CRCT1,CRCT1_HUMAN	1490	1490	0	0	0	NA	NA	NA	NA	NA	NA	0	0
1491	CCDS1013,LCE3E,LEP17,LCE3E_HUMAN	1491	1491	0	0	0	NA	NA	NA	NA	NA	NA	0	0
1492	LCE3D,LEP16,SPRL6B,LCE3D_HUMAN,CCDS1014,SPRL6A	1492	1492	0	0	0	NA	NA	NA	NA	NA	NA	0	0
1493	LCE3C_HUMAN,LEP15,LCE3C,SPRL3A	1493	1493	0	0	0	NA	NA	NA	NA	NA	NA	0	0
1494	LCE3B_HUMAN,LEP14,LCE3B	1494	1494	0	0	0	NA	NA	NA	NA	NA	NA	0	0
1495	LEP13,LCE3A_HUMAN,LCE3A	1495	1495	0	0	0	NA	NA	NA	NA	NA	NA	0	0
1496	LCE2D_HUMAN,CCDS1018,SPRL1A,LEP12,LCE2D	1496	1496	0	0	0	NA	NA	NA	NA	NA	NA	0	0
1497	LCE2C_HUMAN,LCE2C,CCDS1019,LEP11	1497	1497	0	0	0	NA	NA	NA	NA	NA	NA	0	0
1498	LCE2B,XP5,SPRL1B,LCE2B_HUMAN,CCDS1020,LEP10	1498	1498	0	0	0	NA	NA	NA	NA	NA	NA	0	0
1499	LCE2A_HUMAN,LCE2A,CCDS1021,LEP9	1499	1499	0	0	0	NA	NA	NA	NA	NA	NA	0	0
1500	SPRL4A,LCE4A_HUMAN,uc001fak.1,LCE4A,LEP8	1500	1500	0	0	0	NA	NA	NA	NA	NA	NA	0	0
1501	KPRP_HUMAN,CCDS30862,C1orf45,KPRP	1501	1501	0	0	0	NA	NA	NA	NA	NA	NA	0	0
1502	LCE1F_HUMAN,LCE1F,LEP6	1502	1502	0	0	0	NA	NA	NA	NA	NA	NA	0	0
1503	CCDS1024,LCE1E,LCE1E_HUMAN,LEP5	1503	1503	0	0	0	NA	NA	NA	NA	NA	NA	0	0
1504	LCE1D_HUMAN,LCE1D,LEP4,CCDS1025	1504	1504	0	0	0	NA	NA	NA	NA	NA	NA	0	0
1505	LCE1C_HUMAN,LEP3,LCE1C,CCDS1026	1505	1505	0	0	0	NA	NA	NA	NA	NA	NA	0	0
1506	LEP2,SPRL2A,LCE1B_HUMAN,LCE1B	1506	1506	0	0	0	NA	NA	NA	NA	NA	NA	0	0
1507	LCE1A,LEP1,LCE1A_HUMAN	1507	1507	0	0	0	NA	NA	NA	NA	NA	NA	0	0
1508	uc001fas.1,LCE6A_HUMAN,C1orf44,A0A183,LCE6A	1508	1508	0	0	0	NA	NA	NA	NA	NA	NA	0	0
1509	MCS,SMCP,CCDS1029,MCSP,MCSP_HUMAN	1509	1509	0	0	0	NA	NA	NA	NA	NA	NA	0	0
1510	CCDS1030,RP1-13P20.5-001,IVL	1510	1510	1.231	1.475	0.9863	0.6687	-0.5806	0.7124	0.8758	0.127	0.008843	0.03536	0.02365
1511	SPRR4,CCDS1031,SPRR4_HUMAN	1511	1511	0	0	0	NA	NA	NA	NA	NA	NA	0	0
1512	CCDS1032,RP1-20N18.2-001,B1AN47,B1AN47_HUMAN,SPRR1A	1512	1512	0	0	0	NA	NA	NA	NA	NA	NA	0	0
1513	uc001fay.1,A5YKK8,uc001fax.1,SPRR3_HUMAN,SPRC,A5YKK8_HUMAN,CCDS1033,uc001faz.1,SPRR3	1513	1513	0	0	0	NA	NA	NA	NA	NA	NA	0	0
1514	CCDS30863,SPRR1B,SPR1B_HUMAN	1514	1514	0.2286	0	0.4571	Inf	Inf	1	1	0	0.9142	0	0.0378
1515	SPR2D_HUMAN,uc001fbb.1,SPRR2D,CCDS30864	1515	1515	0.2646	0	0.5291	Inf	Inf	1	1	0	1.058	0	0.03972
1516	SPR2A_HUMAN,CCDS1034,SPRR2A	1516	1516	0	0	0	NA	NA	NA	NA	NA	NA	0	0
1517	SPR2B_HUMAN,SPRR2B	1517	1517	0	0	0	NA	NA	NA	NA	NA	NA	0	0
1518	CCDS30866,SPRR2E,SPR2E_HUMAN	1518	1518	0	0	0	NA	NA	NA	NA	NA	NA	0	0
1519	SPRR2F,CCDS30867,SPR2F_HUMAN	1519	1519	18.69	37.39	0	0	-Inf	4.029e-13	8.696e-12	36.09	0	2.918	0
1520	SPRR2A	1520	1520	0	0	0	NA	NA	NA	NA	NA	NA	0	0
1521	SPR2G_HUMAN,SPRR2G	1521	1521	0	0	0	NA	NA	NA	NA	NA	NA	0	0
1522	CCDS30869,LELP1,LELP1_HUMAN	1522	1522	0	0	0	NA	NA	NA	NA	NA	NA	0	0
1523	LOR,CCDS30870,RP1-140J1.5-001	1523	1523	0	0	0	NA	NA	NA	NA	NA	NA	0	0
1524	PGRP3_HUMAN,PGLYRP3,A1A4U8,PGRPIA	1524	1524	0	0	0	NA	NA	NA	NA	NA	NA	0	0
1525	PGRP4_HUMAN,PGRPIB,PGLYRP4,SBBI67	1525	1525	0	0	0	NA	NA	NA	NA	NA	NA	0	0
1526	MRP14,CFAG,S10A9_HUMAN,CAGB,S100A9	1526	1526	3.091	4.667	1.515	0.3247	-1.623	0.1266	0.314	3.561	0.2668	0.414	0.1345
1527	S100A12,S10AC_HUMAN	1527	1527	0	0	0	NA	NA	NA	NA	NA	NA	0	0
1528	CFAG,CAGA,S100A8,S10A8_HUMAN,MRP8	1528	1528	0.8445	1.689	0	0	-Inf	0.1264	0.3136	3.031	0	0.2119	0
1529	S100A7A,S100A7L1,S1A7A_HUMAN,S100A15	1529	1529	0	0	0	NA	NA	NA	NA	NA	NA	0	0
1530	S1A7B_HUMAN,S100A7L2,S100A7B	1530	1530	0	0	0	NA	NA	NA	NA	NA	NA	0	0
1531	S100A7C,S100A7,PSOR1,S10A7_HUMAN	1531	1531	0	0	0	NA	NA	NA	NA	NA	NA	0	0
1532	S100A6,S10A6_HUMAN,CACY	1532	1532	901.9	1664	140.1	0.08423	-3.569	4.036e-70	7.5e-68	2.325	0.09432	124.7	10.5
1533	S100D,S10A5_HUMAN,S100A5	1533	1533	1.703	2.95	0.4571	0.155	-2.69	0.1077	0.2795	0.2575	0.5017	0.2127	0.03296
1534	S10A4_HUMAN,S100A4,MTS1,CAPL	1534	1534	154.3	255.6	52.94	0.2071	-2.271	4.555e-14	1.046e-12	2.926	0.09642	25.61	5.304
1535	uc009wog.1	1535	1535	4.158	7.402	0.9142	0.1235	-3.017	0.008058	0.03665	6.996	0.5643	0.302	0.03729
1536	S10A3_HUMAN,S100A3,S100E	1536	1536	10.46	9.761	11.16	1.143	0.1934	0.8437	0.9562	0.6924	0.2526	0.7481	0.8554
1537	S10A2_HUMAN,S100L,S100A2	1537	1537	27.14	33.09	21.19	0.6405	-0.6428	0.2292	0.4678	0.04649	0.7881	1.761	1.128
1538	S10AG_HUMAN,uc001fcc.1,AAG13,S100A16	1538	1538	585.7	388	783.4	2.019	1.014	2.733e-06	2.938e-05	0.2876	0.6083	16.9	34.13
1539	S100A14,S10AE_HUMAN,S100A15	1539	1539	6.266	10.49	2.045	0.195	-2.359	0.006019	0.02866	12.3	0.4086	0.5152	0.1004
1540	S100A13,S10AD_HUMAN,uc001fcf.1	1540	1540	626	656.8	595.1	0.9061	-0.1423	0.4585	0.709	0.5599	0.06467	24.6	22.29
1541	S100A,S10A1_HUMAN,S100A1	1541	1541	70.39	111.7	29.04	0.2599	-1.944	1.127e-06	1.281e-05	2.957	1.072	7.372	1.916
1542	uc001fcp.1,DKFZp564E1082,PP7704,CA077_HUMAN,HT031,pp7704,C1orf77,RP1-178F15.2-005	1542	1542	1809	1709	1910	1.117	0.1598	0.4353	0.6872	0.009693	0.8661	13.35	14.92
1543	SNAPAP,SNAP25BP,SNAPIN,S25BP_HUMAN	1543	1543	641.9	562.6	721.2	1.282	0.3583	0.1134	0.2906	1.34	0.3384	30	38.46
1544	ILF2,A6NDB0,PRO3063,B2R8G7,ILF2_HUMAN,NF45,B2R8G7_HUMAN	1544	1544	2657	2739	2574	0.9396	-0.08987	0.6254	0.8212	0.03076	0.06299	70.69	66.42
1545	ANPRA,NPR1,ANPRA_HUMAN,uc001fcs.1	1545	1545	77.9	130.8	24.97	0.1908	-2.39	3.863e-12	7.73e-11	5.004	0.002543	1.6	0.3054
1546	DKFZp686I1710,C1orf60,INTS3	1546	1546	2127	1961	2292	1.169	0.2255	0.2223	0.4584	0.4099	5.112	13.14	15.37
1547	S27A3_HUMAN,VLCS-3,ACSVL3,SLC27A3,UNQ367/PRO703,FATP3	1547	1547	158.7	188.3	129.1	0.6857	-0.5444	0.06705	0.1981	0.003319	0.05963	3.995	2.739
1548	uc001fdb.1,GATAD2B,P66B_HUMAN,KIAA1150	1548	1548	1260	1275	1244	0.976	-0.03498	0.8807	0.9797	1.689	1.248	8.73	8.521
1549	uc001fdc.1	1549	1549	7.881	8.472	7.289	0.8603	-0.2171	0.9023	0.9923	1.609	0.1304	0.474	0.4078
1550	DEN4B_HUMAN,DENND4B,KIAA0476	1550	1550	792.9	719.7	866.2	1.204	0.2673	0.1831	0.4022	0.02367	0.5282	6.719	8.087
1551	uc001fdg.1,uc001fde.1,uc001fdf.1,CRTC2,TORC2,CRTC2_HUMAN	1551	1551	308.4	314.5	302.4	0.9613	-0.05688	0.8177	0.9413	0.00992	0.01249	6.037	5.804
1552	CGI-08,CGI-71,SLC39A1,ZIP1,ZIRTL,IRT1,S39A1_HUMAN	1552	1552	1654	1937	1372	0.708	-0.4981	0.008226	0.03726	0.6164	0.04105	30.89	21.87
1553	uc001fdn.1,CREB3L4,CREB4,JAL,CR3L4_HUMAN,uc001fdo.1,RP11-422P24.8-004,AIBZIP	1553	1553	142	141.7	142.2	1.004	0.005857	1	1	0.1592	0.1106	4.065	4.082
1554	JTB_HUMAN,JTB	1554	1554	1150	1394	905.9	0.6501	-0.6213	0.0009795	0.00597	2.363	0.2625	48.01	31.21
1555	GIG4,RAB13_HUMAN,RAB13	1555	1555	348.1	401.7	294.6	0.7333	-0.4475	0.05459	0.1697	0.3642	0.6378	9.309	6.826
1556	RS27_HUMAN,RPS27,MPS1	1556	1556	67.37	93.32	41.42	0.4439	-1.172	0.001906	0.01067	5.479	0.06794	13.46	5.973
1557	P210L_HUMAN,NUP210L,DKFZp434E2118	1557	1557	5.596	4.504	6.688	1.485	0.5704	0.4429	0.6932	3.794	1.187	0.03918	0.05819
1558	TPM3,RP11-205M9.1-011,RP11-205M9.1-014,RP11-205M9.1-007,RP11-205M9.1-010	1558	1558	793.3	889.7	697	0.7834	-0.3522	0.06598	0.1957	1.99	0.03121	3.876	3.036
1559	CA189_HUMAN,C1orf189	1559	1559	3.888	1.931	5.845	3.027	1.598	0.1816	0.3997	0.2402	0.08013	0.2554	0.7733
1560	uc001fek.1,NS5ATP4,HSPC012,uc001feg.1,uc001fei.1,uc001feh.1,C1orf43,NICE3,CA043_HUMAN,uc001fej.1,uc001fel.1	1560	1560	2567	2562	2572	1.004	0.005478	0.951	1	0.639	0.3817	46.08	46.25
1561	NICE4,UBAP2L,UBP2L_HUMAN,RP11-205M9.4-013,RP11-205M9.4-003,uc001fem.1,uc001fep.1,uc001feq.1,KIAA0144,RP11-205M9.4-004	1561	1561	2849	2872	2826	0.9842	-0.023	0.9001	0.9911	0.1281	0.1051	27.94	27.5
1562	A8W4X0,A8W4X0_HUMAN,HAX1_HUMAN,HAX1,HS1BP1	1562	1562	642.8	729.2	556.4	0.7631	-0.3901	0.04887	0.1556	5.271	0.5062	27.53	21.01
1563	AQP10,uc001fev.1,AQP10_HUMAN	1563	1563	4.211	7.965	0.4571	0.05739	-4.123	0.001531	0.008795	5.484	0.1638	0.18	0.01033
1564	RP11-350G8.2-003,ATP8B2,RP11-350G8.2-001	1564	1564	906.8	1081	732.3	0.6773	-0.5622	0.006845	0.03195	0.0236	2.594	8.411	5.697
1565	IL6R,IL6RA_HUMAN	1565	1565	94.05	106.6	81.5	0.7645	-0.3874	0.1963	0.4223	10.36	0.004766	1.307	0.9991
1566	FLJ00138,SHE,SHE_HUMAN	1566	1566	18.78	22.17	15.4	0.6943	-0.5264	0.3685	0.6222	0.7515	0.3184	0.1819	0.1263
1567	TDRD10,UNQ9380/PRO34205	1567	1567	3.745	4.988	2.502	0.5016	-0.9955	0.3267	0.5756	0.05679	0.216	0.101	0.05064
1568	UBE2Q1,NICE5,PRO3094,UB2Q1_HUMAN,UBE2Q	1568	1568	1037	1158	915.3	0.7902	-0.3397	0.08354	0.2317	0.07595	0.01787	18.4	14.54
1569	ACHB2_HUMAN,CHRNB2	1569	1569	122.2	83.65	160.8	1.922	0.9428	0.002753	0.01466	2.198	0.002829	0.749	1.44
1570	B1AQQ9_HUMAN,ADAR1,ADAR,A2IBT1,B1AQQ9,IFI4,DSRAD,G1P1,RP11-61L14.5-002,A2IBT1_HUMAN	1570	1570	4910	4768	5053	1.06	0.08396	0.6375	0.8259	0.3879	0.1324	36.15	38.32
1571	RP11-274N19.1-003,KCNN3	1571	1571	580.4	209.4	951.3	4.543	2.184	1.434e-38	1.128e-36	0.2685	5.429	2.914	13.24
1572	PMKI,PMVK,PMVK_HUMAN	1572	1572	573.5	539.2	607.9	1.127	0.1731	0.4792	0.7218	3.738	0.8078	21.25	23.96
1573	HPIP,PBIP1_HUMAN,PBXIP1	1573	1573	2097	1878	2317	1.234	0.3033	0.105	0.2749	0.01826	1.338	25.82	31.86
1574	PYGO2,PP7910,PYGO2_HUMAN	1574	1574	722.7	781.9	663.6	0.8487	-0.2367	0.2434	0.4797	4.484e-05	0.03392	12.59	10.68
1575	SHC1,SHC,SHCA,SHC1_HUMAN	1575	1575	2114	3062	1166	0.3807	-1.393	1.592e-19	5.508e-18	0.3585	0.0004047	31.43	11.96
1576	CKS1_HUMAN,CKS1B,PNAS-16,PNAS-143,CKS1	1576	1576	17.72	22.47	12.97	0.577	-0.7935	0.1368	0.3292	1.517	0.4532	1.319	0.7612
1577	RP11-307C12.7-006,FLAD1,FAD1_HUMAN,PP591,uc001fgc.1,RP11-307C12.7-004	1577	1577	390.3	374.3	406.3	1.086	0.1184	0.5976	0.7981	0.0553	0.5688	4.819	5.231
1578	LEP503,LENEP_HUMAN,CCDS1080,LENEP	1578	1578	1.549	1.126	1.973	1.752	0.8089	0.7328	0.8879	1.391	0.0182	0.08881	0.1556
1579	uc001fgj.1,uc001fgk.1,ZBTB7B,ZBTB15,uc001fgl.1,ZBT7B_HUMAN,ZFP67	1579	1579	317.6	334.1	301.1	0.901	-0.1503	0.5053	0.7308	0.3674	0.001896	4.13	3.721
1580	DCST2_HUMAN,DCST2	1580	1580	16.06	10.54	21.58	2.048	1.034	0.09633	0.2581	0.007773	2.167	0.2169	0.4442
1581	DCST1_HUMAN,DCST1	1581	1581	1.039	0.563	1.515	2.692	1.429	0.6631	0.8431	0.7255	0.4402	0.01573	0.04235
1582	uc001fgp.1	1582	1582	15.3	13.94	16.65	1.194	0.2556	0.6463	0.8335	0.1123	2.847	0.7819	0.9334
1583	RP11-540D14.1-001,ADAM15	1583	1583	538.9	637.9	439.9	0.6896	-0.5361	0.01085	0.04677	1.288	0.07288	7.233	4.988
1584	EFNA4_HUMAN,LERK4,RP11-540D14.2-002,EFNA4,EPLG4	1584	1584	212.1	257	167.2	0.6508	-0.6198	0.01459	0.05965	2.173	1.003	10.47	6.811
1585	EFL2,LERK3,EFNA3,EFNA3_HUMAN,EPLG3	1585	1585	342.8	292.2	393.4	1.346	0.429	0.09698	0.2594	0.5067	3.16	8.026	10.81
1586	EPLG1,EFNA1_HUMAN,EFNA1,TNFAIP4,LERK1	1586	1586	349.3	511.2	187.5	0.3667	-1.447	2.485e-13	5.466e-12	25.34	0.02115	11.05	4.053
1587	RP11-540D14.5-001,uc001fhk.1,RAG1AP1,uc001fhl.1,uc001fhj.1,RP11-540D14.5-002,RP11-540D14.5-003	1587	1587	268.4	385	151.7	0.3941	-1.344	2.852e-08	4.017e-07	0.651	0.02254	14.68	5.783
1588	DPM3,DPM3_HUMAN	1588	1588	197	194.7	199.2	1.023	0.03253	0.9789	1	0.3779	3.457	18.22	18.64
1589	KRTCAP2,KTAP2_HUMAN,KCP2	1589	1589	752.3	790.7	713.8	0.9027	-0.1477	0.4578	0.7085	1.914	1.688	23.88	21.56
1590	B1AVQ4,TRI46_HUMAN,TRIFIC,uc001fhx.1,TRIM46,B1AVQ4_HUMAN,RP11-263K19.1-004,uc001fhr.1,uc001fhv.1,uc001fhq.1,RP11-263K19.1-002	1590	1590	182.6	159.7	205.6	1.287	0.3643	0.1998	0.4263	0.03285	0.00105	1.766	2.273
1591	uc001fir.1,RP11-263K19.2-007,A5YRV0_HUMAN,RP11-263K19.2-002,A5YRU5_HUMAN,A5YRU7_HUMAN,MUC1,A6ZID4_HUMAN,A6ZIE0,A6ZIE5,A5YRV4_HUMAN,B1AVR0_HUMAN,RP11-263K19.2-005,A6ZIE5_HUMAN,A6ZIF0_HUMAN,RP11-263K19.2-009,RP11-263K19.2-014,A6ZIE6_HUMAN,A6ZID9_HUMAN,A6ZID6,A5YRV0,A5YRV2,B1AVQ8,B1AVR0,A6ZID4,A5YRU8,RP11-263K19.2-006,A6ZIE4,A5YRV2_HUMAN,RP11-263K19.2-013,A5YRU5,A6ZID7_HUMAN,A6ZIE4_HUMAN,A5YRU7,A5YR…	1591	1591	99.95	96.66	103.2	1.068	0.09505	0.7236	0.8837	0.6118	0.3949	2.202	2.352
1592	MUC1,uc001fiu.1	1592	1592	0	0	0	NA	NA	NA	NA	NA	NA	0	0
1593	TSP3_HUMAN,TSP3,uc001fja.1,THBS3	1593	1593	808.7	908.8	708.6	0.7798	-0.3589	0.0974	0.2603	0.07141	2.942	12.86	10.03
1594	B1AVS0_HUMAN,MTX1,B2R9P4_HUMAN,B2R9P4,B1AVS0,RP11-263K19.5-002	1594	1594	215.9	224	207.7	0.9271	-0.1091	0.6391	0.8273	0.7819	0.01154	8.432	7.818
1595	GBA,uc001fjf.1,uc001fje.1	1595	1595	36.85	39.18	34.52	0.8812	-0.1824	0.8035	0.9322	0.1678	5.176	0.8667	0.7637
1596	MTX1	1596	1596	3.533	2.28	4.787	2.1	1.07	0.4348	0.6869	1.983	0.8235	0.1544	0.3242
1597	GC,GLUC,GBA,GLCM_HUMAN	1597	1597	299.9	278.6	321.1	1.152	0.2047	0.4368	0.6886	1.394	0.4318	5.413	6.238
1598	B1AVS2_HUMAN,B1AVS5_HUMAN,RP11-263K19.11-003,RP11-263K19.11-001,B1AVS2,RP11-263K19.11-004,RP11-263K19.11-002,B1AVS5,C1orf2	1598	1598	406.8	505.6	308.1	0.6093	-0.7148	0.00091	0.005602	2.494	1.241	6.197	3.776
1599	A9Z1W6,RP11-263K19.12-001,A9Z1W6_HUMAN,SCAMP3,B1AVS6,B1AVS6_HUMAN,RP11-263K19.12-002	1599	1599	639.5	635.9	643.1	1.011	0.01611	0.9829	1	0.953	0.3023	19.41	19.63
1600	CLK2,CLK2_HUMAN	1600	1600	366.3	372.2	360.4	0.9682	-0.04666	0.8353	0.9515	2.205	3.031	8.72	8.443
1601	HCN3,HCN3_HUMAN,KIAA1535	1601	1601	138.2	121.9	154.6	1.269	0.3432	0.2944	0.5367	0.4812	0.07092	2.056	2.609
1602	uc001fka.1,uc001fkb.1,PKL,PK1,RP11-263K19.15-002,KPYR_HUMAN,PKLR,B1AVT1_HUMAN,B1AVT1	1602	1602	23.09	43.22	2.959	0.06845	-3.869	8.419e-11	1.487e-09	1.483	0.00226	0.8481	0.05806
1603	KIAA1293,FPS,RP11-21N7.1-001,FDPS,FPPS_HUMAN	1603	1603	834.4	915.5	753.3	0.8228	-0.2813	0.1292	0.317	1.644	0.4482	43.35	35.67
1604	C1orf104,CA104_HUMAN	1604	1604	130.5	125	135.9	1.087	0.1203	0.7051	0.8734	0.425	1.019	3.067	3.334
1605	NESCA,uc001fkn.1,uc001fko.1,uc001fkj.1,RUSC1_HUMAN,uc001fkr.1,uc001fks.1,uc001fkl.1,RP11-21N7.4-001,uc001fkm.1,uc001fkk.1,uc001fkp.1,DKFZp761A1822,RUSC1,nesca,uc001fkq.1	1605	1605	602.4	618.2	586.5	0.9487	-0.076	0.7	0.87	0.05087	0.5866	6.839	6.488
1606	ASH1L,ASH1L_HUMAN,KIAA1420,KMT2H	1606	1606	2685	2551	2819	1.105	0.1436	0.4021	0.6544	0.6815	0.8013	11.19	12.36
1607	POU5FLC1,uc001fku.1,POU5F1P4,PO5L4_HUMAN	1607	1607	1.549	1.126	1.973	1.752	0.8089	0.7328	0.8879	1.391	0.0182	0.05327	0.09333
1608	uc001fkv.1	1608	1608	12.44	13.11	11.76	0.8972	-0.1565	0.856	0.9648	1.398	0.001177	0.8694	0.78
1609	uc001fld.1,uc001flc.1,SLTP005,uc001fkx.1,MSTO1,LST005,uc001fkw.1,MSTO1_HUMAN	1609	1609	58.87	54.01	63.72	1.18	0.2387	0.5766	0.782	1.239	1.579	1.004	1.185
1610	uc001fle.1	1610	1610	3.673	4.988	2.358	0.4727	-1.081	0.3277	0.5767	0.0575	0.8452	0.8263	0.3906
1611	uc001flf.1	1611	1611	31.24	20.03	42.46	2.12	1.084	0.02733	0.09939	0.2379	1.745	0.7967	1.689
1612	YYAP1_HUMAN,RP11-243J18.1-042,HCCA2,YY1AP1,B0QZ55_HUMAN,B0QZ55,YY1AP	1612	1612	516.9	489.2	544.6	1.113	0.1549	0.4991	0.7274	0.4719	0.113	5.707	6.354
1613	DAP3,RT29_HUMAN,DKFZp686G12159,MRPS29	1613	1613	816.4	932.7	700.1	0.7506	-0.4138	0.03776	0.1284	0.45	0.05291	27.38	20.55
1614	LST005,uc001flv.1,uc001flw.1	1614	1614	28.59	21.88	35.29	1.613	0.6895	0.1904	0.4139	0.1502	0.002947	0.4576	0.738
1615	uc001flv.1,MSTO1,SLTP005,LST005	1615	1615	1.003	0.563	1.443	2.564	1.358	0.6627	0.843	0.7452	0.1901	0.1026	0.263
1616	B2RCN4,KIAA1606,GON4L_HUMAN,uc001flz.1,B2RCN4_HUMAN,uc001fmd.1,GON4,uc001fmf.1,DKFZp761I241,GON4L,uc001fmb.1,uc001fme.1	1616	1616	821.2	741.1	901.2	1.216	0.2822	0.1334	0.3232	0.8177	0.8573	4.079	4.96
1617	SYT11,RP11-101O6.3-001	1617	1617	8268	7298	9239	1.266	0.3402	0.1114	0.2867	0.07474	0.7449	73.42	92.94
1618	RIT1,RIT1_HUMAN,RIT,RIBB,ROC1	1618	1618	919.7	896.2	943.3	1.053	0.074	0.7021	0.8717	0.08354	0.009026	13.39	14.1
1619	BLOM7,uc001fmo.1,K0907_HUMAN,uc001fmm.1,KIAA0907	1619	1619	898.2	929.5	867	0.9328	-0.1004	0.5932	0.7945	0.01356	0.2069	8.728	8.141
1620	uc001fmk.1	1620	1620	1.178	0.9119	1.443	1.583	0.6625	1	1	1.263	0.1838	0.3484	0.5514
1621	uc001fmn.1	1621	1621	1.67	1.824	1.515	0.8309	-0.2673	0.761	0.9055	2.533	0.3853	0.7238	0.6014
1622	RLN3R2,GPR100,RL3R2_HUMAN,RXFP4	1622	1622	2.057	0	4.114	Inf	Inf	0.01593	0.06394	0	7.259	0	0.1838
1623	RP11-336K24.3-003,DKFZp547L106,ARHGEF2,KIAA0651	1623	1623	1967	2642	1293	0.4893	-1.031	1.707e-08	2.466e-07	5.108	0.4036	28.61	14
1624	HSD25,SSRB_HUMAN,DKFZp686F19123,TRAPB,SSR2	1624	1624	2624	3432	1816	0.5293	-0.9177	9.194e-07	1.06e-05	1.502	0.4195	29.72	15.73
1625	C1orf6,UBQL4_HUMAN,UBQLN4,UBIN	1625	1625	127	113.7	140.3	1.234	0.3038	0.394	0.6495	0.1085	1.161	1.659	2.048
1626	HSPC003,MAPIP_HUMAN,MAPBPIP,uc001fnb.1	1626	1626	530.9	515.5	546.4	1.06	0.08397	0.7547	0.903	0.5425	0.1371	19.14	20.28
1627	CATX8,RAB25,RAB25_HUMAN	1627	1627	16.66	26.65	6.663	0.25	-2	0.001656	0.009421	6.414	1.074	1.257	0.3144
1628	uc001fnd.1,A1L020,RKHD4,MEX3A,MEX3A_HUMAN	1628	1628	2109	2094	2125	1.015	0.02123	0.9024	0.9924	2.467	3.218	17.5	17.76
1629	uc001fnk.1,uc001fng.1,RP11-54H19.1-006,RP11-54H19.1-004,RP11-54H19.1-002,LMNA_HUMAN,LMN1,LMNA,RP11-54H19.1-007,uc001fni.1,uc001fnh.1	1629	1629	2409	3150	1668	0.5297	-0.9168	1.128e-06	1.281e-05	2.481	0.01898	33.61	17.8
1630	uc001fnf.1,LMNA	1630	1630	973.3	1284	662.1	0.5155	-0.9561	8.963e-07	1.034e-05	2.94	0.3811	44.58	22.98
1631	SEMB,SEMAB,UNQ783/PRO1317,SEMA4A,SEM4A_HUMAN	1631	1631	86.55	75.61	97.5	1.289	0.3667	0.31	0.5559	0.3991	0.123	1.107	1.428
1632	S2544_HUMAN,SLC25A44,KIAA0446	1632	1632	539.5	465.7	613.3	1.317	0.3973	0.05898	0.1803	0.03308	0.6825	6.836	9.004
1633	RP11-54H19.4-002,PMF1_HUMAN,PMF1	1633	1633	589.4	668.3	510.6	0.7641	-0.3882	0.05066	0.1601	1.984	0.218	16.21	12.39
1634	OSTC_HUMAN,BGLAP,uc001fnt.1	1634	1634	39.6	38.48	40.72	1.058	0.08189	0.872	0.9742	0.5108	0.6966	3.689	3.904
1635	PAQR6_HUMAN,PAQR6	1635	1635	352.4	255	449.8	1.764	0.8192	0.0004343	0.002913	0.05368	5.616	6.165	10.88
1636	SMG5_HUMAN,SMG5,EST1B,KIAA1089,uc001foc.1	1636	1636	1290	1217	1364	1.121	0.1643	0.3645	0.6178	0.0774	3.334	13.65	15.3
1637	TMEM79,TMM79_HUMAN,RP11-443G18.1-004	1637	1637	106.9	126.1	87.66	0.6951	-0.5247	0.1192	0.3019	0.0331	0.01374	2.84	1.974
1638	UNQ2553,uc001fof.1,RP11-443G18.2-006,UNQ2553/PRO6182,CA085_HUMAN,PSEC0030,C1orf85	1638	1638	578.6	681.1	476	0.6988	-0.5171	0.01301	0.05449	0.2175	0.08057	13.41	9.372
1639	VLP,VHLL,VHLL_HUMAN	1639	1639	1.109	1.689	0.5291	0.3133	-1.674	0.3972	0.6525	2.788	0.8273	0.1279	0.04007
1640	A6NE14,CCT3,TCPG_HUMAN,CCTG,TRIC5,A6NE14_HUMAN	1640	1640	3292	3250	3335	1.026	0.03743	0.8286	0.9472	0.1404	0.004305	79.37	81.45
1641	CA182_HUMAN,C1orf182,uc001fop.1	1641	1641	6.775	4.988	8.563	1.717	0.7798	0.4195	0.6728	0.03511	1.416	0.3137	0.5386
1642	RP11-139I14.1-002,RHBG	1642	1642	7.865	4.183	11.55	2.761	1.465	0.06359	0.1906	0.2848	1.068	0.1021	0.2819
1643	uc001fot.1	1643	1643	2925	1098	4753	4.327	2.114	6.092e-31	3.62e-29	0.01001	0.3925	15.63	67.64
1644	CROC4,B1ALL8,C1orf61,B1ALL5,CROC4_HUMAN	1644	1644	3439	1325	5554	4.191	2.067	3.47e-25	1.553e-23	0.02711	0.03606	13.96	58.51
1645	uc001foz.1	1645	1645	1.549	1.126	1.973	1.752	0.8089	0.7328	0.8879	1.391	0.0182	0.6477	1.135
1646	MEF2D variant protein,RP11-98G7.2-004,MEF2D_HUMAN,MEF2D	1646	1646	751	813.4	688.5	0.8464	-0.2406	0.2143	0.4478	0.02298	1.658	6.612	5.596
1647	IQGAP3,RP11-284F21.1-001	1647	1647	404.3	452.7	355.8	0.7859	-0.3475	0.1234	0.3092	0.9392	0.7613	3.83	3.01
1648	TTC24	1648	1648	0	0	0	NA	NA	NA	NA	NA	NA	0	0
1649	APOA1BP,RP11-284F21.3-002,AIBP_HUMAN,RP11-284F21.3-004,AIBP	1649	1649	643.8	496.6	790.9	1.593	0.6713	0.002049	0.01134	0.05487	2.36	15.87	25.27
1650	GPATCH4,A8MRS9_HUMAN,A8MRS9	1650	1650	336.8	316.6	356.9	1.127	0.1728	0.4506	0.701	0.002537	0.3589	8.241	9.289
1651	BRAL1,HPLN2_HUMAN,HAPLN2	1651	1651	16.57	7.132	26	3.646	1.866	0.004675	0.02314	0.02784	1.939	0.2062	0.7517
1652	BCAN,BEHAB,PGCB_HUMAN,UNQ2525/PRO6018,CSPG7	1652	1652	2033	561.9	3505	6.238	2.641	1.084e-53	1.299e-51	0.03388	2.009	7.11	44.35
1653	NEST_HUMAN,NES,Nbla00170	1653	1653	8593	5331	11850	2.224	1.153	1.504e-07	1.924e-06	0.5444	0.07304	49.11	109.2
1654	RABP2_HUMAN,CRABP2	1654	1654	1724	2790	658.4	0.236	-2.083	1.966e-88	5.072e-86	0.606	2.475	147.9	34.89
1655	HSD-38,ISG20L2,I20L2_HUMAN,HSD38	1655	1655	438.6	452.9	424.2	0.9365	-0.0946	0.7358	0.89	0.4564	0.5764	10.95	10.26
1656	CA066_HUMAN,CGI-41,RP11-66D17.7-007,C1orf66	1656	1656	250.3	225.7	275	1.218	0.2851	0.2853	0.528	0.3732	0.0949	5.151	6.276
1657	RM24_HUMAN,MRPL24	1657	1657	409	429.9	388	0.9027	-0.1478	0.4431	0.6933	3.315	0.01916	23.74	21.43
1658	HDGF,uc001fpy.1,A8K8G0_HUMAN,A8K8G0,HDGF_HUMAN,uc001fpz.1,HMG1L2	1658	1658	2928	3077	2779	0.903	-0.1472	0.42	0.6732	0.114	0.2866	47.1	42.54
1659	PRCC_HUMAN,A6NG79_HUMAN,PRCC,TPRC,A6NG79	1659	1659	840.8	857.1	824.5	0.962	-0.05594	0.7093	0.8758	0.1076	1.851	20.67	19.88
1660	SCAP,SH2D2A,VRAP,TSAD	1660	1660	12.37	10.72	14.02	1.308	0.387	0.5781	0.7833	2.386	1.151	0.3251	0.4251
1661	A8K3Z4_HUMAN,TRK,A6NF12_HUMAN,NTRK1,NTRK1_HUMAN,A6NF12,A8K3Z4	1661	1661	21.92	35.8	8.034	0.2244	-2.156	0.0001369	0.001055	0.001243	0.3013	0.6583	0.1477
1662	INSRR_HUMAN,INSRR,IRR	1662	1662	30.84	48.37	13.3	0.275	-1.862	0.0003675	0.002506	2.608e-05	0.9121	0.5426	0.1492
1663	FLJ00193,MEGF12,PEAR1_HUMAN,PEAR1	1663	1663	297.2	536	58.38	0.1089	-3.199	2.517e-34	1.693e-32	0.05481	1.088	5.553	0.6047
1664	uc001fqm.1,CA092_HUMAN,C1orf92,uc001fql.1	1664	1664	71.65	1.475	141.8	96.17	6.587	1.22e-28	6.511e-27	0.0007556	7.811	0.03459	3.326
1665	ARHGB_HUMAN,ARHGEF11,KIAA0380,ARHGEF11/KIAA0380,RP11-356J7.2-001	1665	1665	1041	935.6	1146	1.225	0.2928	0.1398	0.3346	0.05518	0.2725	6.952	8.517
1666	ETV3L_HUMAN,ETV3L	1666	1666	0.2286	0	0.4571	Inf	Inf	1	1	0	0.9142	0	0.01184
1667	ETV3,PE1,METS	1667	1667	98.84	118.9	78.73	0.6619	-0.5953	0.0818	0.2282	0.0005133	0.4244	3.389	2.243
1668	uc001fqs.1	1668	1668	0.7374	1.475	0	0	-Inf	0.1287	0.3165	0.1511	0	0.2436	0
1669	FCRH5,UNQ503/PRO820,FCRL5,IRTA2,A0N0M2_HUMAN,A0N0M2	1669	1669	0.2646	0	0.5291	Inf	Inf	1	1	0	1.058	0	0.003369
1670	FCRH4,FCRL4,IRTA1,IFGP2,FCRL4_HUMAN	1670	1670	0.2646	0	0.5291	Inf	Inf	1	1	0	1.058	0	0.007831
1671	IFGP3,FCRH3,FCRL3_HUMAN,uc001fqz.1,A0N0M4,IRTA3,SPAP2,uc001fqy.1,uc001fqx.1,FCRL3	1671	1671	0	0	0	NA	NA	NA	NA	NA	NA	0	0
1672	FCRL2_HUMAN,FCRL2,FCRH2,IFGP4,SPAP1,UNQ9236/PRO31998,IRTA4	1672	1672	0	0	0	NA	NA	NA	NA	NA	NA	0	0
1673	IRTA5,IFGP1,FCRL1,DKFZp667D0116,FCRL1_HUMAN,FCRH1	1673	1673	0	0	0	NA	NA	NA	NA	NA	NA	0	0
1674	CD5L_HUMAN,API6,uc001frk.1,CD5L,UNQ203/PRO229	1674	1674	0.2286	0	0.4571	Inf	Inf	1	1	0	0.9142	0	0.01046
1675	uc001frl.1	1675	1675	0	0	0	NA	NA	NA	NA	NA	NA	0	0
1676	uc001frm.1,CCDS1172,RP11-444M10.2-003,uc001fro.1,NEPH1,KIRREL,KIRR1_HUMAN,uc001frn.1,KIRREL1,RP11-444M10.2-002	1676	1676	1148	1502	793.3	0.528	-0.9213	1.843e-06	2.037e-05	0.04005	0.3013	21.01	11.1
1677	uc001frp.1	1677	1677	2292	3139	1445	0.4605	-1.119	6.536e-10	1.069e-08	1.292	0.4403	40.29	18.55
1678	uc001frq.1	1678	1678	0	0	0	NA	NA	NA	NA	NA	NA	0	0
1679	CD1D_HUMAN,CD1D	1679	1679	20.01	32.12	7.89	0.2456	-2.025	0.0007961	0.004984	1.845	0.01753	0.3807	0.09352
1680	uc001frs.1	1680	1680	0.6839	1.368	0	0	-Inf	0.1296	0.317	2.53	0	0.1297	0
1681	RP11-101J8.1-001,CD1A	1681	1681	0.5461	0.563	0.5291	0.9399	-0.08939	1	1	1.029	1.022	0.01376	0.01293
1682	CD1C,RP11-101J8.3-003,CD1C_HUMAN	1682	1682	0	0	0	NA	NA	NA	NA	NA	NA	0	0
1683	CD1B,CD1B_HUMAN	1683	1683	0	0	0	NA	NA	NA	NA	NA	NA	0	0
1684	RP11-101J8.5-012,RP11-101J8.5-006,RP11-101J8.5-005,CD1E,RP11-101J8.5-002,RP11-101J8.5-007,RP11-101J8.5-013,RP11-101J8.5-009,RP11-101J8.5-001,RP11-101J8.5-003,RP11-101J8.5-004,CDIE,RP11-101J8.5-010,RP11-101J8.5-008	1684	1684	0.2815	0.563	0	0	-Inf	0.4933	0.7218	1.126	0	0.01397	0
1685	O10T2_HUMAN,OR10T2	1685	1685	0	0	0	NA	NA	NA	NA	NA	NA	0	0
1686	OR10K2,O10K2_HUMAN	1686	1686	0	0	0	NA	NA	NA	NA	NA	NA	0	0
1687	O10K1_HUMAN,OR10K1	1687	1687	0	0	0	NA	NA	NA	NA	NA	NA	0	0
1688	uc001fso.1	1688	1688	0	0	0	NA	NA	NA	NA	NA	NA	0	0
1689	O10R2_HUMAN,OR10R2	1689	1689	0	0	0	NA	NA	NA	NA	NA	NA	0	0
1690	OR6Y1_HUMAN,OR6Y2,OR6Y1	1690	1690	0	0	0	NA	NA	NA	NA	NA	NA	0	0
1691	O10X1_HUMAN,OR10X1,OR10X1P	1691	1691	0	0	0	NA	NA	NA	NA	NA	NA	0	0
1692	OR10Z1,O10Z1_HUMAN	1692	1692	0	0	0	NA	NA	NA	NA	NA	NA	0	0
1693	SPTA1,RP11-452O22.2-001	1693	1693	1.475	2.95	0	0	-Inf	0.02495	0.0923	0.2718	0	0.01884	0
1694	OR6K2,OR6K2_HUMAN	1694	1694	0	0	0	NA	NA	NA	NA	NA	NA	0	0
1695	OR6K3_HUMAN,OR6K3	1695	1695	0	0	0	NA	NA	NA	NA	NA	NA	0	0
1696	OR6K6_HUMAN,OR6K6	1696	1696	0	0	0	NA	NA	NA	NA	NA	NA	0	0
1697	OR6N1_HUMAN,OR6N1	1697	1697	0	0	0	NA	NA	NA	NA	NA	NA	0	0
1698	OR6N2_HUMAN,OR6N2	1698	1698	0	0	0	NA	NA	NA	NA	NA	NA	0	0
1699	MNDA_HUMAN,MNDA	1699	1699	0	0	0	NA	NA	NA	NA	NA	NA	0	0
1700	IFIX,PYHIN1,IFIX_HUMAN,uc001fta.1	1700	1700	0.4565	0.456	0.4571	1.003	0.003643	1	1	0.869	0.8991	0.008035	0.008055
1701	CCDS1180,uc001fti.1,IFI16,IFNGIP1	1701	1701	2100	2285	1914	0.8378	-0.2552	0.1857	0.4066	0.2448	0.2902	34.92	29.25
1702	AIM2,A8K7M7,AIM2_HUMAN	1702	1702	31.58	35.77	27.4	0.766	-0.3846	0.4496	0.7002	0.3571	0.01909	1.234	0.9452
1703	uc001ftk.1,uc001ftl.1,SYNCAM3,CADM3,UNQ225/PRO258,NECL1,CADM3_HUMAN,IGSF4B,TSLL1	1703	1703	2134	1399	2870	2.051	1.036	6.386e-08	8.602e-07	0.1331	0.0863	26.43	54.21
1704	uc001ftm.1	1704	1704	2.108	1.931	2.286	1.184	0.2433	1	1	0.4103	3.651	0.08149	0.09646
1705	uc001ftp.1,DARC,FY,GPD,DUFFY_HUMAN	1705	1705	113.3	83.9	142.8	1.702	0.767	0.01558	0.06292	2.01	0.1218	3.179	5.41
1706	FCERA_HUMAN,FCER1A,FCE1A	1706	1706	0	0	0	NA	NA	NA	NA	NA	NA	0	0
1707	OR10J3,OR10J3P,O10J3_HUMAN	1707	1707	0	0	0	NA	NA	NA	NA	NA	NA	0	0
1708	uc001fts.1	1708	1708	0	0	0	NA	NA	NA	NA	NA	NA	0	0
1709	O10J1_HUMAN,OR10J1	1709	1709	0.2815	0.563	0	0	-Inf	0.4933	0.7218	1.126	0	0.02993	0
1710	O10J5_HUMAN,OR10J5	1710	1710	0.228	0.456	0	0	-Inf	0.4933	0.7218	0.9119	0	0.0251	0
1711	PTX2,APCS,SAMP_HUMAN	1711	1711	0	0	0	NA	NA	NA	NA	NA	NA	0	0
1712	CRP,PTX1,CRP_HUMAN	1712	1712	0.228	0.456	0	0	-Inf	0.4933	0.7218	0.9119	0	0.01158	0
1713	VHZ,DUSP23,DUS23_HUMAN,LDP3	1713	1713	127.4	142.1	112.8	0.7941	-0.3326	0.2589	0.4968	0.8696	0.1304	9.409	7.472
1714	A1KXW6,A2A4D6,uc001fud.1,FCRH6,FCRL6_HUMAN,FCRL6	1714	1714	0.228	0.456	0	0	-Inf	0.4933	0.7218	0.9119	0	0.01141	0
1715	SLAMF8,uc001fue.1,BLAME,SLAF8_HUMAN	1715	1715	10.13	5.444	14.82	2.722	1.445	0.04964	0.1575	0.08416	2.302	0.1197	0.3259
1716	uc001fuf.1	1716	1716	17.72	10.97	24.47	2.231	1.158	0.04435	0.1445	0.5638	2.323	0.5146	1.148
1717	VSIG8,VSIG8_HUMAN	1717	1717	40.53	17.64	63.41	3.594	1.846	0.0001144	0.0008958	0.312	1.637	0.2935	1.055
1718	CCDC19,NESG1	1718	1718	656.8	188.6	1125	5.965	2.576	3.369e-32	2.081e-30	0.0006089	3.524	4.563	27.22
1719	TAGLN2,TAGL2_HUMAN,KIAA0120,CDABP0035	1719	1719	1398	933.2	1863	1.996	0.9973	5.928e-07	7.008e-06	0.05463	3.553	27.87	55.64
1720	TUTLA_HUMAN,KIAA1355,IGSF9,NRT1,IGSF9A	1720	1720	296.6	337.2	256.1	0.7594	-0.397	0.1017	0.2684	0.659	1.01	3.45	2.62
1721	CD2F10,UNQ1938/PRO4421,SLAMF9,UNQ1938,SLAF9_HUMAN	1721	1721	1.515	0	3.031	Inf	Inf	0.06191	0.1866	0	0.8695	0	0.1385
1722	uc001fuu.1	1722	1722	47.56	83.5	11.62	0.1391	-2.845	1.048e-10	1.837e-09	0.01334	0.06194	10.11	1.406
1723	PIGM,PIGM_HUMAN	1723	1723	515.9	492.7	539	1.094	0.1296	0.5335	0.7452	1.405	1.316	5.836	6.385
1724	KCNJ10,IRK10_HUMAN	1724	1724	804.3	346	1263	3.649	1.867	4.662e-26	2.194e-24	0.005362	0.9226	3.99	14.56
1725	IRK9_HUMAN,KCNJ9,GIRK3	1725	1725	60.24	54.51	65.96	1.21	0.2751	0.439	0.6902	1.55	0.09653	0.8721	1.055
1726	KCT4,CD81P3,IGSF8,uc001fva.1,EWI2,IGSF8_HUMAN	1726	1726	590.2	629.5	551	0.8753	-0.1922	0.3129	0.5594	0.9191	0.3706	13.86	12.13
1727	B1AKY9_HUMAN,ATP1A2,KIAA0778,B1AKY9,RP11-536C5.4-003,AT1A2_HUMAN,B1AKZ0_HUMAN,B1AKZ0,RP11-536C5.4-008	1727	1727	3018	3845	2190	0.5696	-0.8119	6.299e-05	0.0005213	0.5278	3.118	33.62	19.15
1728	B1AKZ1,ATP1AL2,RP11-536C5.5-002,AT1A4_HUMAN,ATP1A4,uc001fve.1,B1AKZ1_HUMAN,uc001fvf.1	1728	1728	12.56	18.82	6.303	0.3348	-1.579	0.01666	0.06641	0.4633	0.1024	0.1736	0.05814
1729	CASQ1,CASQ,CASQ1_HUMAN	1729	1729	54.4	82.96	25.84	0.3114	-1.683	0.0001423	0.00109	1.101	0.8445	2.261	0.7043
1730	uc001fvj.1	1730	1730	12.54	16.2	8.876	0.5481	-0.8676	0.1737	0.3873	0.02547	0.03739	0.5952	0.3262
1731	B1AKZ4_HUMAN,PEA15,B1AKZ5,B1AKZ4,RP11-536C5.8-001,RP11-536C5.8-003,B1AKZ5_HUMAN,PEA15_HUMAN	1731	1731	9335	7154	11520	1.61	0.6868	0.003	0.01584	0.06747	0.9194	141.5	227.7
1732	uc001fvp.1,WD42A_HUMAN,H326,uc001fvq.1,WDR42A	1732	1732	1948	1688	2209	1.309	0.3886	0.0392	0.1321	0.01307	2.949	19.24	25.18
1733	PXF,PEX19_HUMAN,OK/SW-cl.22,PEX19,HK33	1733	1733	1454	1567	1341	0.8555	-0.2251	0.2295	0.4684	0.394	0.003381	21.95	18.78
1734	uc001fvv.1,uc001fvu.1,RP11-179G5.3-002,RP11-179G5.3-001,COPA	1734	1734	5884	6715	5054	0.7527	-0.4099	0.0492	0.1563	0.1119	0.1933	62.99	47.41
1735	uc001fvw.1	1735	1735	292.4	328.6	256.2	0.7795	-0.3593	0.1243	0.3107	0.2415	0.4391	13.95	10.87
1736	RP11-517F10.1-008,UNQ1874,NICA_HUMAN,KIAA0253,UNQ1874/PRO4317,NCSTN	1736	1736	2447	2500	2395	0.9583	-0.06147	0.717	0.8786	0.7238	0.05386	41.96	40.21
1737	NHLH1,HEN1,HEN1_HUMAN,CCDS1204,uc001fwa.1	1737	1737	41.65	27.59	55.71	2.019	1.014	0.03885	0.1311	0.847	17.5	0.5519	1.114
1738	VANG2_HUMAN,VANGL2,KIAA1215,STB1	1738	1738	3139	2389	3888	1.627	0.7023	0.000377	0.002563	1.398	2.061	22.83	37.15
1739	UNQ6123/PRO20080,SLAF6_HUMAN,SLAMF6,DKFZp667L0225,A6NMW2,RP11-528G1.1-001,KALI	1739	1739	0.5095	1.019	0	0	-Inf	0.2431	0.4797	0.02163	0	0.01643	0
1740	uc001fwh.1,uc001fwi.1,uc001fwj.1,uc001fwf.1,SLAF5_HUMAN,CD84,SLAMF5,uc001fwg.1,uc001fwk.1	1740	1740	0	0	0	NA	NA	NA	NA	NA	NA	0	0
1741	uc001fwm.1,SLAF1_HUMAN,SLAM,uc001fwl.1,SLAMF1	1741	1741	0	0	0	NA	NA	NA	NA	NA	NA	0	0
1742	BCM1,uc001fwp.1,BLAST1,CD48_HUMAN,CD48,RP11-404F10.3-002	1742	1742	6.325	11.66	0.9863	0.08455	-3.564	0.000722	0.004572	0.05429	0.001971	0.1865	0.01577
1743	SLAMF7,SLAF7_HUMAN,UNQ576/PRO1138,A8K3U1_HUMAN,A8K3U1,CS1	1743	1743	0	0	0	NA	NA	NA	NA	NA	NA	0	0
1744	LY9_HUMAN,RP11-312J18.1-005,CDABP0070,RP11-312J18.1-002,RP11-312J18.1-004,LY9	1744	1744	0	0	0	NA	NA	NA	NA	NA	NA	0	0
1745	CD244_HUMAN,CD244,2B4,uc001fxb.1	1745	1745	0	0	0	NA	NA	NA	NA	NA	NA	0	0
1746	ITLN1_HUMAN,ITLN,INTL,LFR,ITLN1,UNQ640/PRO1270	1746	1746	0.6839	1.368	0	0	-Inf	0.1296	0.317	2.53	0	0.05924	0
1747	ITLN2,ITLN2_HUMAN,UNQ2789/PRO7179	1747	1747	0.6851	0.456	0.9142	2.005	1.004	1	1	0.7322	1.749	0.0203	0.0407
1748	uc001fxg.1,JAM1_HUMAN,JAM1,RP11-544M22.2-001,JCAM,uc001fxe.1,uc001fxf.1,UNQ264/PRO301,F11R	1748	1748	592.9	635.6	550.2	0.8655	-0.2083	0.2622	0.5017	1.181	1.234	6.352	5.498
1749	LOC100131187,uc001fxh.1,KAT_HUMAN,LOC100134860,KAT	1749	1749	116.2	103.3	129	1.249	0.321	0.3609	0.6138	0.5588	0.1219	7.788	9.728
1750	USF1,USF,USF1_HUMAN,usf1-bd	1750	1750	726.6	659.2	794	1.204	0.2684	0.177	0.3923	0.00138	1.384	18.78	22.62
1751	FLJ00267,RHG30_HUMAN,ARHGAP30	1751	1751	8.539	11.91	5.172	0.4344	-1.203	0.1335	0.3233	0.2634	1.516	0.1229	0.05337
1752	PVRL4_HUMAN,PVRL4,PRR4,LNIR	1752	1752	4.465	6.355	2.574	0.405	-1.304	0.1556	0.362	0.642	1.124	0.1186	0.04802
1753	uc001fxp.1	1753	1753	0.456	0.9119	0	0	-Inf	0.2442	0.4797	1.78	0	0.02728	0
1754	A8MU55,A8MU55_HUMAN,uc001fxt.1,KLHDC9,KARCA1,KLDC9_HUMAN	1754	1754	85.96	52.61	119.3	2.268	1.181	0.001978	0.01101	0.2442	0.1117	1.976	4.481
1755	HSPC231,PFDN2,PFD2_HUMAN,PFD2	1755	1755	617.8	634.4	601.2	0.9476	-0.07768	0.6417	0.8298	0.1223	1.679	50.59	47.94
1756	NIT1_HUMAN,uc001fxw.1,RP11-544M22.11-002,B1AQP4,B1AQP4_HUMAN,NIT1	1756	1756	399.3	361	437.5	1.212	0.2774	0.2645	0.5042	1.003	0.09676	6.61	8.011
1757	KE05,B1AQP5,DEDPRO1,DEDD,DEFT,RP11-544M22.12-002,DEDD_HUMAN,B1AQP5_HUMAN	1757	1757	536.9	534.9	539	1.008	0.01097	0.9851	1	0.03762	0.05287	13.35	13.45
1758	HSPC155,uc001fyd.1,CGI-126,UFC1_HUMAN,UFC1	1758	1758	1194	1257	1131	0.9	-0.152	0.4165	0.6699	0.0655	0.1065	57.35	51.61
1759	uc001fye.1,UBP21_HUMAN,USP16,uc001fyf.1,USP21,USP23	1759	1759	393.5	405.4	381.5	0.9412	-0.08744	0.7264	0.8852	0.02242	0.6703	8.816	8.298
1760	uc001fyi.1,uc001fyg.1,uc001fyn.1,uc001fyl.1,uc001fyh.1,PPOX,uc001fyk.1,uc001fyj.1,PPOX_HUMAN,uc001fym.1	1760	1760	257.6	200.4	314.8	1.57	0.6512	0.01073	0.04635	0.5804	3.928	3.439	5.401
1761	A8K5Z0,A8K5Z0_HUMAN,B4GT3_HUMAN,B4GALT3	1761	1761	520	571.9	468.1	0.8186	-0.2888	0.1409	0.3368	0.8542	1.769	14.44	11.82
1762	ATS4_HUMAN,UNQ769/PRO1563,ADAMTS4,uc001fyt.1,KIAA0688,RP11-297K8.6-002,uc001fyu.1	1762	1762	109.4	164.6	54.24	0.3295	-1.601	4.301e-06	4.492e-05	3.648	0.05949	1.764	0.5813
1763	NDUS2_HUMAN,NDUFS2,RP11-297K8.7-001	1763	1763	1247	1281	1213	0.9469	-0.07879	0.6846	0.8588	0.5496	0.8036	28.79	27.26
1764	FCER1G,FCERG_HUMAN	1764	1764	2.672	3.299	2.045	0.6198	-0.6901	0.4811	0.7218	1.832	0.8652	0.2843	0.1762
1765	APOA2,APOA2_HUMAN	1765	1765	27.85	55.71	0	0	-Inf	4.286e-17	1.235e-15	38.37	0	6.029	0
1766	TOMM40B,TOMM40L,TM40L_HUMAN	1766	1766	265.6	239.9	291.3	1.214	0.2799	0.2298	0.4686	0.3617	1.165	3.735	4.534
1767	CAR,RP11-297K8.11-001,NR1I3_HUMAN,NR1I3	1767	1767	6.813	6.193	7.433	1.2	0.2634	0.6801	0.8554	5.248	0.1737	0.2764	0.3318
1768	IQM1,A6NKN8,PCP4L1,PC4L1_HUMAN	1768	1768	154.5	193.3	115.7	0.5988	-0.7399	0.01276	0.05365	0.5299	0.8723	6.948	4.16
1769	uc001gae.1,MPZ,uc001gaf.1,MYP0_HUMAN	1769	1769	28.61	22.63	34.59	1.529	0.6121	0.2207	0.4565	0.3825	0.2735	0.5801	0.8867
1770	CYB560,O75609_HUMAN,SDHC,C560_HUMAN,LOC642502,SDH3	1770	1770	486.4	429.1	543.6	1.267	0.3411	0.1409	0.3366	0.1454	0.9598	7.744	9.81
1771	C1orf192,CA192_HUMAN	1771	1771	486.9	100.3	873.5	8.705	3.122	3.337e-53	3.935e-51	0.01116	0.5627	6.768	58.91
1772	FCGR2A1,FCG2A_HUMAN,CD32,FCGR2A,FCG2,IGFR2	1772	1772	15.85	15.31	16.38	1.07	0.09741	1	1	0.3702	0.3896	0.2402	0.257
1773	HSPA6,HSP70B',HSP76_HUMAN	1773	1773	11.85	16.41	7.289	0.4442	-1.171	0.08591	0.2367	0.4123	0.08961	0.2877	0.1278
1774	uc001gat.1,FCG3A_HUMAN,FCG3,CD16A,FCGR3A,FCGR3,A2N6W9,IGFR3,A2N6W9_HUMAN	1774	1774	0.2815	0.563	0	0	-Inf	0.4933	0.7218	1.126	0	0.012	0
1775	FCGR2B,uc001gau.1,FCGR2C	1775	1775	1.811	2.708	0.9142	0.3376	-1.567	0.3504	0.6029	1.772	1.247	0.08041	0.02715
1776	FCGR3B,FCG3,uc001gax.1,FCG3B_HUMAN,FCGR3,CD16B,IGFR3	1776	1776	0	0	0	NA	NA	NA	NA	NA	NA	0	0
1777	IGFR2,FCGR2B,CD32,FCG2B_HUMAN,FCG2,FCGR2C	1777	1777	0.2286	0	0.4571	Inf	Inf	1	1	0	0.9142	0	0.01362
1778	uc001gbc.1	1778	1778	133.6	168.6	98.65	0.5849	-0.7736	0.009596	0.04248	5.199	0.001884	5.577	3.262
1779	FCRL,FREB,FCRL1,RP11-474I16.5-006,FCRLA,FCRLM1,FCRX,UNQ291/PRO329,FCRLA_HUMAN	1779	1779	0.4926	0.456	0.5291	1.161	0.2148	1	1	0.8483	1.035	0.007127	0.008271
1780	FCRLB,FCRL2,FCRY,FCRLB_HUMAN,FREB2,FCRLM2,A2A3J7,A2A3J5,uc001gbn.1	1780	1780	19.85	25.29	14.41	0.5698	-0.8115	0.1293	0.317	0.4376	0.2895	0.4905	0.2795
1781	DUSP12,DUS12_HUMAN	1781	1781	339.8	382.9	296.6	0.7746	-0.3685	0.09486	0.2551	3.548	0.05479	15.53	12.03
1782	uc001gbs.1,ATF6A_HUMAN,ATF6	1782	1782	1797	1800	1794	0.9966	-0.004872	1	1	0.006237	0.1871	9.972	9.939
1783	OLM2B_HUMAN,OLFML2B	1783	1783	362.3	479.3	245.3	0.5117	-0.9666	5.607e-05	0.0004695	6.173	0.1302	7.192	3.68
1784	uc001gbw.1,CAPON,KIAA0464,CAPON_HUMAN,NOS1AP,uc001gbv.1	1784	1784	276.9	258.4	295.4	1.143	0.1931	0.4076	0.6608	0.000272	1.383	2.963	3.388
1785	NOS1AP,uc001gbv.1	1785	1785	157.9	148.5	167.2	1.126	0.1717	0.5023	0.7281	0.1164	2.372	1.367	1.54
1786	HSD20,C1orf111,CA111_HUMAN	1786	1786	13.88	9.091	18.67	2.053	1.038	0.1349	0.3259	1.227	0.00841	0.5283	1.085
1787	FLJ13137,uc001gby.1,YA022_HUMAN,A1L170	1787	1787	673.8	605.1	742.5	1.227	0.2953	0.1551	0.3611	0.3738	1.312	7.508	9.213
1788	EAT2,SH21B_HUMAN,SH2D1B	1788	1788	0	0	0	NA	NA	NA	NA	NA	NA	0	0
1789	KIS,DKFZp667I0511,UHMK1,KIST,UHMK1_HUMAN	1789	1789	420.7	423.2	418.3	0.9884	-0.01678	0.9337	1	0.0434	0.0008966	7.167	7.084
1790	uc001gcd.1	1790	1790	859.9	896	823.9	0.9195	-0.121	0.4674	0.718	0.3398	2.457	10.84	9.971
1791	SPAG2,UAP1,uc001gce.1	1791	1791	866.6	1034	699.6	0.677	-0.5629	0.005157	0.0252	0.0001895	0.01781	22.74	15.39
1792	RP11-572K18.1-001,DDR2	1792	1792	756	1049	462.5	0.4407	-1.182	1.721e-09	2.713e-08	0.01644	2.336	16.56	7.299
1793	uc001gch.1	1793	1793	516.2	708.5	323.9	0.4572	-1.129	2.056e-07	2.571e-06	2.325	0.2267	8.129	3.716
1794	DHB7_HUMAN,HSD17B7,UNQ2563/PRO6243	1794	1794	51.99	60.34	43.64	0.7232	-0.4675	0.2533	0.4908	0.9027	0.0006243	1.217	0.8802
1795	CA110_HUMAN,uc001gck.1,uc001gcj.1,C1orf110	1795	1795	2.973	2.145	3.801	1.772	0.8255	0.5007	0.7277	0.6959	1.155	0.04772	0.08456
1796	RP11-430G6.1-002,A7YVV7_HUMAN,B1APZ3,uc001gcl.1,RP11-430G6.1-003,B1APZ3_HUMAN,RGS4,RGS4_HUMAN,A7YVV7	1796	1796	342.1	504.6	179.6	0.3559	-1.49	3.027e-11	5.584e-10	3.572	0.5734	6.493	2.311
1797	RGS5_HUMAN,RGS5,uc001gcm.1	1797	1797	560.3	986.6	134.1	0.1359	-2.879	8.038e-45	7.765e-43	17.99	0.6276	8.666	1.178
1798	uc001gco.1	1798	1798	26.2	18.08	34.33	1.899	0.9253	0.1016	0.2682	2.411	1.132	0.6426	1.22
1799	B1AQT4_HUMAN,NUF2,RP11-77M5.2-004,NUF2R,NUF2_HUMAN,CDCA1,B1AQT4	1799	1799	241.4	282.4	200.5	0.71	-0.4941	0.04913	0.1562	0.1459	0.4095	5.996	4.257
1800	PBX1_HUMAN,RP11-477H21.1-002,PRL,PBX1	1800	1800	1255	1136	1375	1.211	0.2758	0.1501	0.3527	0.7626	0.4174	32.07	38.82
1801	uc001gcu.1	1801	1801	8.337	6.114	10.56	1.727	0.7886	0.2958	0.5384	0.04678	1.141	0.1679	0.29
1802	uc001gcv.1	1802	1802	1862	1797	1927	1.072	0.1007	0.5885	0.7917	3.069	4.007	31.79	34.09
1803	LMX1A,LMX1A_HUMAN	1803	1803	8.685	15.47	1.9	0.1228	-3.025	0.0009855	0.006005	4.819	0.1532	0.2058	0.02528
1804	NR2B3,RXRG,A6NNL4_HUMAN,RXRG_HUMAN,A6NNL4	1804	1804	110.3	86.85	133.8	1.54	0.6234	0.06962	0.2033	0.1288	1.129	2.101	3.237
1805	uc009wvd.1	1805	1805	0.9857	0.456	1.515	3.324	1.733	0.6624	0.843	0.5676	0.4443	0.007888	0.02622
1806	A2RUN7_HUMAN,A2RUN7,LRRC52	1806	1806	2.481	1.475	3.488	2.365	1.242	0.4495	0.7002	0.07832	0.2597	0.05515	0.1304
1807	MGST3_HUMAN,MGST3,RP11-466F5.1-002	1807	1807	1149	1304	994.4	0.7625	-0.3912	0.0331	0.116	4.534	0.0005814	94.97	72.41
1808	B2R6X1,B2R6X1_HUMAN,ALDH9A1	1808	1808	1588	1660	1517	0.9141	-0.1295	0.5439	0.754	0.03385	0.8942	33.99	31.07
1809	LOC440700,uc001gdi.1	1809	1809	3.515	2.387	4.643	1.945	0.96	0.4349	0.687	0.5973	4.176	0.1011	0.1968
1810	TMCO1,TMCO1_HUMAN,uc001gdm.1,UNQ151,PNAS-10,uc001gdl.1,uc001gdk.1,TMCC4,UNQ151/PRO177,uc001gdn.1,B2REA0_HUMAN,PNAS-136,uc001gdj.1,B2REA0	1810	1810	1841	1778	1905	1.072	0.1	0.6025	0.8025	0.1123	0.3686	17.97	19.26
1811	uc001gdo.1	1811	1811	7.878	10.3	5.46	0.5303	-0.915	0.2632	0.5027	0.4187	0.1353	0.2457	0.1303
1812	UCK2,TSA903,UCK2_HUMAN,UMPK	1812	1812	256.6	326.7	186.5	0.5709	-0.8088	0.001192	0.007075	1.487	0.003791	14.63	8.354
1813	FA78B_HUMAN,uc001gdq.1,FAM78B	1813	1813	29.6	38.51	20.69	0.5372	-0.8964	0.06068	0.1844	0.06803	1.568	0.86	0.462
1814	FMO9P	1814	1814	0.2286	0	0.4571	Inf	Inf	1	1	0	0.9142	0	0.01718
1815	uc001gdu.1,SLTP003,POGK_HUMAN,POGK,LST003,KIAA1513	1815	1815	1202	1178	1226	1.04	0.05715	0.7488	0.899	0.2212	0.001178	15.66	16.29
1816	TADA1L,TAD1L_HUMAN	1816	1816	416.8	393.7	439.8	1.117	0.1596	0.4822	0.7218	0.02244	0.06239	5.868	6.555
1817	CA032_HUMAN,C1orf32	1817	1817	338.3	228	448.5	1.967	0.9762	4.191e-05	0.0003602	0.03415	0.6361	4.538	8.928
1818	MAEL,RP11-102C16.1-003,DKFZp434L0217,MAEL_HUMAN	1818	1818	14.81	12.23	17.39	1.422	0.5084	0.3821	0.6377	0.08226	0.7468	0.2365	0.3364
1819	GPA33,GPA33_HUMAN	1819	1819	6.097	11.21	0.9863	0.08799	-3.506	0.0009943	0.006052	0.1515	0.002075	0.2054	0.01808
1820	DUS27_HUMAN,A0AUM4,DUSP27	1820	1820	4.882	8.393	1.371	0.1634	-2.614	0.01445	0.05914	0.4008	0.9185	0.1061	0.01733
1821	RP11-52A20.1-001,OCT1,uc001geg.1,B1AL93,OTF1,POU2F1,B1AL93_HUMAN,PO2F1_HUMAN	1821	1821	172	164.3	179.7	1.094	0.1293	0.5862	0.7899	3.776	0.4756	2.578	2.82
1822	B1AK49,uc001gei.1,uc001gej.1,CD247,uc001gek.1,TCRZ,B1AK49_HUMAN,CD3Z,RP11-104L21.1-001,CD3Z_HUMAN,T3Z	1822	1822	4.136	1.368	6.904	5.047	2.335	0.05983	0.1824	0.7205	0.05694	0.03486	0.1759
1823	UNQ727/PRO1409,CREG1_HUMAN,CREG,CREG1	1823	1823	824.9	892.4	757.5	0.8488	-0.2365	0.2012	0.4277	2.456	0.01284	22.56	19.15
1824	RCSD1,B1AK48_HUMAN,B1AK48,RP3-503M14.1-001	1824	1824	3.711	3.406	4.017	1.18	0.2382	1	1	0.4025	0.5713	0.05561	0.0656
1825	B2REC0_HUMAN,uc001gen.1,MPZL1,PZR,MPZL1_HUMAN,B2REC0,UNQ849/PRO1787,RP1-313L4.1-006	1825	1825	2283	2415	2151	0.8907	-0.167	0.3943	0.65	0.09851	0.0195	25.01	22.27
1826	ADCY10,ADCYA_HUMAN,SAC	1826	1826	3.445	4.076	2.815	0.6906	-0.5341	0.6864	0.8598	0.05298	1.444	0.03794	0.0262
1827	BR44_HUMAN,BRP44	1827	1827	514.2	572.8	455.6	0.7953	-0.3304	0.1017	0.2684	1.229	0.3895	19.87	15.8
1828	IQWD1_HUMAN,IQWD1,A2A295,MSTP055	1828	1828	477.7	500.1	455.3	0.9106	-0.1351	0.5881	0.7913	0.4562	0.2531	6.819	6.21
1829	uc001gfa.1	1829	1829	207.2	187.7	226.6	1.208	0.2723	0.2879	0.5299	2.596	1.059	8.361	10.1
1830	GP161_HUMAN,GPR161,RP4-745I14.2-004	1830	1830	405.9	364.6	447.1	1.226	0.2945	0.1668	0.3777	0.07416	2.108	5.176	6.348
1831	TIPRL_HUMAN,TIPRL	1831	1831	1268	1376	1160	0.8429	-0.2466	0.1931	0.4176	0.01333	0.2546	21.86	18.42
1833	uc001gfi.1,UNQ512/PRO1027,SFT2B_HUMAN,SFT2D2	1833	1832	151.6	156.4	146.8	0.9389	-0.09088	0.7776	0.9152	0.01955	0.2852	9.351	8.78
1832	TBX19,TPIT,RP4-747L4.2-004,uc001gfj.1,TBX19_HUMAN,RP4-747L4.2-003	1832	1833	95	97.98	92.01	0.9391	-0.09072	0.7663	0.9093	0.9902	0.3756	1.646	1.545
1834	uc001gfk.1	1834	1834	185.8	192.3	179.4	0.9326	-0.1006	0.7279	0.8864	1.064	1.638	5.136	4.79
1835	SCYC2,uc001gfn.1,XCL2_HUMAN,XCL2	1835	1835	0	0	0	NA	NA	NA	NA	NA	NA	0	0
1836	XCL1,SCYC1,LTN,XCL1_HUMAN	1836	1836	0.7217	0	1.443	Inf	Inf	0.2845	0.5276	0	0.1988	0	0.06047
1837	DERM_HUMAN,DPT	1837	1837	36.97	69.07	4.859	0.07035	-3.829	1.087e-12	2.263e-11	0.2953	0.008679	2.076	0.1461
1838	uc001gfq.1	1838	1838	5.337	10.22	0.4571	0.04474	-4.482	0.0003454	0.002373	1.501	0.1147	0.5512	0.02466
1839	A3KLL5,A3KLL5_HUMAN,ATP1B1	1839	1839	3156	2918	3393	1.163	0.2174	0.2952	0.5376	0.2676	0.05969	74.25	86.33
1840	NDK7_HUMAN,A8K3T6_HUMAN,A8K3T6,NME7	1840	1840	576.1	537.4	614.8	1.144	0.1941	0.3856	0.6407	0.03501	0.2693	4.991	5.71
1841	uc001gfw.1,BLZF1,JEM1,RP1-206D15.1-005,GO45_HUMAN	1841	1841	499.5	522.4	476.7	0.9125	-0.1321	0.5197	0.7351	0.5095	0.02398	7.2	6.571
1842	CA114_HUMAN,uc001ggd.1,C1orf114,uc001ggb.1	1842	1842	196.6	128.1	265.1	2.068	1.049	0.0001873	0.001384	0.3571	0.7621	1.727	3.572
1843	TRMA,S19A2_HUMAN,uc001ggf.1,uc001gge.1,RP1-206D15.4-002,THT1,SLC19A2	1843	1843	330.5	357.1	304	0.8514	-0.232	0.3341	0.5846	0.3169	0.2616	5.027	4.28
1844	RP1-86F14.1-001,F5	1844	1844	130.6	170.1	91.15	0.5358	-0.9003	0.008015	0.03648	3.782	1.292	0.9488	0.5084
1845	SELP,uc001ggi.1,RP1-86F14.2-002,uc001ggh.1	1845	1845	0.456	0.9119	0	0	-Inf	0.2442	0.4797	1.78	0	0.01425	0
1849	C1orf112,A6NFP1,CA112_HUMAN,uc001ggo.1	1849	1846	189.5	204	175	0.8575	-0.2218	0.4396	0.6902	7.736e-05	0.1274	2.197	1.884
1846	SELL,LYAM1_HUMAN,LNHR,LYAM1	1846	1847	16.06	15.12	17.01	1.125	0.1696	0.7001	0.8701	3.984	0.2551	0.3134	0.3525
1847	LYAM2_HUMAN,ELAM1,uc001ggm.1,SELE	1847	1848	7.527	13.54	1.515	0.1119	-3.159	0.001143	0.00684	6.901	0.09924	0.1789	0.02002
1848	CCDS1284,C1orf156,ASTP2,CA156_HUMAN	1848	1849	149.6	174.7	124.6	0.7133	-0.4875	0.1175	0.2986	0.9376	0.1019	6.541	4.665
1850	PACE1_HUMAN,uc001ggt.1,uc001ggs.1,PACE1,uc001ggu.1,SCYL3	1850	1850	228.9	216.5	241.2	1.114	0.156	0.5555	0.7646	0.4631	1.508	3.393	3.78
1851	SMAP,KIFA3_HUMAN,KIFAP3	1851	1851	1487	1573	1402	0.891	-0.1665	0.4099	0.6634	0.5601	0.05263	26.87	23.94
1852	METTL11B,B2RXI0_HUMAN,B2RXI0	1852	1852	0.9142	0	1.828	Inf	Inf	0.1652	0.3764	0	3.481	0	0.09979
1853	LOC284688	1853	1853	1.249	1.126	1.371	1.218	0.2844	1	1	1.602	2.403	0.03956	0.04818
1854	uc001ggy.1	1854	1854	1.707	0.9119	2.502	2.743	1.456	0.5311	0.7433	0.9516	0.3148	0.02195	0.06021
1855	uc001ggz.1,NTKLBP1,SCYL1BP1	1855	1855	260.7	315.7	205.7	0.6514	-0.6184	0.01792	0.07048	1.187	0.02261	4.492	2.926
1856	PRRX1_HUMAN,PMX1,PRRX1	1856	1856	728.3	1164	292.9	0.2517	-1.99	8.917e-31	5.271e-29	5.718	0.3293	14.63	3.684
1857	A0PJM0,A0PJM2,CA129_HUMAN,C1orf129	1857	1857	0.8445	1.689	0	0	-Inf	0.1264	0.3136	3.031	0	0.03824	0
1858	FMO3,FMO3_HUMAN	1858	1858	5.416	5.444	5.388	0.9899	-0.0147	1	1	0.156	0.00217	0.1347	0.1333
1859	uc001ghj.1	1859	1859	1.3	2.601	0	0	-Inf	0.04105	0.1367	0.39	0	0.06266	0
1860	FMO2	1860	1860	56.97	79.47	34.47	0.4337	-1.205	0.003845	0.01957	4.926	2.232	0.7853	0.3406
1861	FMO1,RP4-798A17.1-006,FMO1_HUMAN	1861	1861	76.37	127.2	25.6	0.2013	-2.313	2.349e-09	3.656e-08	0.5365	0.1989	2.843	0.5722
1862	FMO4,FMO2,FMO4_HUMAN	1862	1862	50.71	58.27	43.16	0.7406	-0.4332	0.3385	0.5895	0.3373	1.95	1.395	1.033
1863	uc001ghp.1	1863	1863	176.2	185.4	166.9	0.9004	-0.1514	0.635	0.8244	1.251	0.1389	4.006	3.607
1864	BAT2D1,KIAA1096,XTP2	1864	1864	4845	4666	5025	1.077	0.107	0.5352	0.7468	1.5	0.04564	22.48	24.21
1865	MYOC_HUMAN,GLC1A,TIGR,MYOC	1865	1865	1.596	2.736	0.4571	0.1671	-2.581	0.1095	0.2832	4.31	0.5318	0.06848	0.01144
1866	VAMP4_HUMAN,VAMP4	1866	1866	479.6	516.1	443	0.8582	-0.2205	0.341	0.5919	0.444	0.0145	6.446	5.532
1867	KIAA0859,K0859_HUMAN,CGI-01,A6NFK0	1867	1867	513	464.6	561.5	1.208	0.2732	0.1951	0.4204	0.372	0.008171	4.491	5.427
1868	uc001gid.1,DNM3,KIAA0820,RP1-106H8.3-002	1868	1868	355.8	251.3	460.2	1.831	0.8727	0.0001507	0.001148	2.233	0.3174	1.481	2.713
1869	uc001gig.1	1869	1869	7.212	9.035	5.388	0.5964	-0.7457	0.428	0.6805	2.197	0.001747	4.205	2.508
1870	uc009wwc.1	1870	1870	8.349	12.9	3.801	0.2947	-1.763	0.0364	0.1247	0.6723	0.5312	6.002	1.769
1872	uc001gim.1,GPI2,PIGC,PIGC_HUMAN,CCDS1302	1872	1871	365.4	421.2	309.6	0.7351	-0.4441	0.0517	0.1629	0.1994	0.001494	7.026	5.165
1871	CA105_HUMAN,C1orf105	1871	1872	0.228	0.456	0	0	-Inf	0.4933	0.7218	0.9119	0	0.02382	0
1873	B2RNU4_HUMAN,CA009_HUMAN,C1orf9,uc001gip.1,B2RNU4,uc001giq.1,CH1	1873	1873	2998	3066	2931	0.956	-0.06498	0.7904	0.9242	0.2865	0.32	27.76	26.53
1874	FASL,FASLG,TNFL6_HUMAN,TNFSF6,APT1LG1	1874	1874	0.4931	0	0.9863	Inf	Inf	0.5126	0.7314	0	0.0104	0	0.02716
1875	uc001giu.1,TNFSF18	1875	1875	2.815	3.513	2.117	0.6025	-0.7309	0.4788	0.7218	0.006569	2.872	0.2404	0.1449
1876	TNFSF4,TXGP1,TNFL4_HUMAN	1876	1876	89.29	112.1	66.51	0.5934	-0.7529	0.033	0.1158	3.462	4.557	1.534	0.9101
1877	uc001gix.1	1877	1877	22.26	18.21	26.32	1.446	0.5317	0.2563	0.493	0.8341	7.941	0.1659	0.2398
1878	PRDX6,KIAA0106,PRDX6_HUMAN,AOP2	1878	1878	2735	3306	2163	0.6543	-0.6119	0.001173	0.006993	0.1667	1.122	101.3	66.31
1879	S9A11_HUMAN,SLC9A11	1879	1879	30.7	14.4	47	3.264	1.707	0.001266	0.007437	0.07973	1.126	0.1602	0.5229
1880	ANKRD45,uc001gjb.1	1880	1880	288.8	123.2	454.4	3.69	1.884	2.814e-16	7.656e-15	0.006004	0.2278	1.531	5.651
1881	uc001gjd.1,KLHL20,KLHLX	1881	1881	579.6	597	562.3	0.9419	-0.0863	0.7649	0.9085	1.677	0.09115	8.096	7.626
1882	CENPL_HUMAN,C1orf155,ICEN33,uc001gjf.1,uc001gjg.1,CENPL,uc001gje.1	1882	1882	176.5	195.5	157.6	0.806	-0.3111	0.2705	0.5121	0.0367	0.1337	3.373	2.719
1883	SYDM_HUMAN,DARS2	1883	1883	377.9	375.1	380.8	1.015	0.0216	0.9477	1	0.2413	0.07826	6.159	6.252
1884	uc001gjm.1,uc001gjl.1	1884	1884	985.6	1367	604.2	0.442	-1.178	4.693e-12	9.297e-11	11.71	1.088	39.69	17.55
1885	uc009wwi.1	1885	1885	0.9863	0	1.973	Inf	Inf	0.1666	0.3776	0	0.01992	0	2.348
1886	uc001gjl.1	1886	1886	9.248	11.66	6.832	0.5857	-0.7718	0.321	0.569	0.04132	0.03095	7.372	4.318
1887	uc009wwl.1	1887	1887	0	0	0	NA	NA	NA	NA	NA	NA	0	0
1888	uc001gjn.1	1888	1888	4.149	6.784	1.515	0.2234	-2.162	0.04807	0.1535	0.9306	0.2033	5.693	1.272
1889	uc009wwm.1	1889	1889	4.29	8.124	0.4571	0.05627	-4.151	0.002727	0.01454	4.766	0.1593	6.818	0.3836
1890	uc009wwo.1	1890	1890	0	0	0	NA	NA	NA	NA	NA	NA	0	0
1891	uc001gjo.1	1891	1891	0.456	0.9119	0	0	-Inf	0.2442	0.4797	1.78	0	0.6484	0
1892	uc001gjq.1,ZBT37_HUMAN,ZBTB37	1892	1892	105.3	85	125.6	1.477	0.5632	0.1081	0.2803	0.1199	0.0004148	1.708	2.523
1893	uc001gjs.1	1893	1893	0	0	0	NA	NA	NA	NA	NA	NA	0	0
1894	PRO0309,AT3,SERPINC1,ANT3_HUMAN	1894	1894	2.508	5.016	0	0	-Inf	0.002573	0.01383	7.532	0	0.165	0
1895	KIAA2025,uc001gju.1,RC3H1_HUMAN,RC3H1,RNF198	1895	1895	739.9	735.9	744	1.011	0.01577	0.9353	1	1.058	1.484	3.425	3.463
1896	uc001gkh.1,uc001gkd.1,uc001gjz.1,uc001gkc.1,IDN4-GGTR7,uc001gke.1,KIAA0471,RABGAP1L,uc001gkb.1,RP1-102G20.1-003,uc001gjw.1,uc001gjy.1,RP1-102G20.1-002,RP1-102G20.1-001,RP1-102G20.1-004	1896	1896	291	278.3	303.7	1.092	0.1264	0.5608	0.7684	0.1891	0.5689	1.872	2.044
1897	GPR52,GPR52_HUMAN	1897	1897	0	0	0	NA	NA	NA	NA	NA	NA	0	0
1898	PNAS-107,CACYBP,SIP,CYBP_HUMAN,S100A6BP,RP1-102G20.6-002	1898	1898	443.5	422.4	464.6	1.1	0.1374	0.574	0.7801	0.04974	1.755	6.523	7.174
1899	RT14_HUMAN,MRPS14	1899	1899	317.1	334.4	299.8	0.8965	-0.1576	0.4866	0.7218	0.278	0.002522	14.6	13.09
1900	TNN,TENN_HUMAN	1900	1900	23.24	27.67	18.81	0.6798	-0.5567	0.3645	0.6179	4.656	0.1925	0.2828	0.1923
1901	KIAA0040,K0040_HUMAN,uc001gkm.1	1901	1901	83.28	31.61	135	4.269	2.094	3.884e-08	5.353e-07	0.006849	2.984	0.4295	1.834
1902	uc001gko.1,KIAA0040,uc001gkm.1,uc001gkn.1	1902	1902	45.3	16.84	73.76	4.38	2.131	4.727e-06	4.878e-05	0.5237	3.222	0.5237	2.294
1903	A1L306_HUMAN,TNR,A1L306,uc001gkq.1,TENR_HUMAN	1903	1903	202.6	36.3	368.8	10.16	3.345	1.714e-62	2.684e-60	0.1395	26.34	0.3569	3.626
1904	uc001gks.1	1904	1904	0	0	0	NA	NA	NA	NA	NA	NA	0	0
1905	RP11-318C24.3-003,B1AMD3,A8MTP5_HUMAN,COP1,RFWD2_HUMAN,A8MTP5,RNF200,RFWD2,B1AMD3_HUMAN	1905	1905	552.5	611.9	493.2	0.806	-0.3111	0.1436	0.3404	0.0008822	0.03019	10.83	8.733
1906	uc001gkx.1	1906	1906	0.2815	0.563	0	0	-Inf	0.4933	0.7218	1.126	0	0.2001	0
1907	PAPPE,PAPP2_HUMAN,PLAC3,PAPPA2	1907	1907	1092	923.5	1261	1.365	0.4492	0.01372	0.05685	0.9243	7.426	6.01	8.205
1908	uc001gla.1	1908	1908	570.8	526	615.6	1.17	0.2269	0.2219	0.4579	1.986	1.114	11.45	13.4
1909	B1AJS1,ASTN,ASTN1,B1AJS1_HUMAN,RP4-774I24.2-002,KIAA0289,uc001gle.1	1909	1909	3027	1590	4464	2.807	1.489	3.392e-16	9.194e-15	0.3477	8.78	8.939	25.09
1910	DBCCR1L2,BRINP2,FAM5B_HUMAN,FAM5B,KIAA1747	1910	1910	758.2	396.7	1120	2.822	1.497	3.259e-15	8.168e-14	0.1688	17.38	5.242	14.8
1911	B1AM07,uc001glm.1,KIAA1928,A3EYF1,B1AM07_HUMAN,B1AM08,B1AM08_HUMAN,RP4-798P15.1-005,uc001gll.1,SEC16B,SC16B_HUMAN,LZTR2,SEC16S,RP4-798P15.1-001,RGPR	1911	1911	185.5	214.7	156.3	0.7283	-0.4574	0.1529	0.3574	0.5388	6.623	0.9085	0.6617
1912	uc001glo.1	1912	1912	16.23	22.07	10.39	0.4709	-1.086	0.07383	0.2111	0.5411	0.09948	0.4777	0.2249
1913	B1AKC7,NGAP,B1AKC7_HUMAN,NGAP_HUMAN,RP4-593C16.1-002,RASAL2	1913	1913	529.9	532.8	526.9	0.9888	-0.01623	0.99	1	0.6299	0.5359	4.504	4.454
1914	DKFZp564J047,CA049_HUMAN,C1orf49	1914	1914	8.746	6.114	11.38	1.861	0.8962	0.2529	0.4904	0.04455	0.1856	0.08299	0.1545
1915	B2RN72,CA220_HUMAN,CCDS1324,B2RN72_HUMAN,C1orf220	1915	1915	30.29	20.97	39.62	1.889	0.9179	0.0719	0.2074	0.06275	0.04594	0.4166	0.7871
1916	RGPS2_HUMAN,RALGPS2	1916	1916	471.2	311.9	630.4	2.021	1.015	3.007e-06	3.212e-05	0.8765	0.8391	4.938	9.979
1917	ANGPT3,ANGL1_HUMAN,ARP1,UNQ162/PRO188,ANGPTL1,ANG3,PSEC0154	1917	1917	547.7	768.6	326.8	0.4252	-1.234	5.423e-09	8.225e-08	3.79	0.7102	11.1	4.718
1918	KIAA0475,FAM20B,FA20B_HUMAN	1918	1918	1702	1911	1493	0.7815	-0.3557	0.07072	0.2049	1.494	0.4118	16.46	12.87
1919	ADIR,TOR3A_HUMAN,TOR3A	1919	1919	324.4	306.5	342.2	1.116	0.1587	0.5131	0.7314	0.1948	0.383	7.395	8.255
1920	ABL2_HUMAN,uc001gmj.1,ABL2,uc001gmg.1,uc001gmh.1,ABLL,ARG,uc001gmi.1,uc001gmk.1	1920	1920	1130	1096	1163	1.061	0.08605	0.6256	0.8213	1.501	0.4781	4.294	4.558
1921	SOAT,ACACT1,SOAT1,STAT,ACACT,ACAT,ACAT1,SOAT1_HUMAN,A8K3P4,A8K3P4_HUMAN,A9Z1V7,A6NC40	1921	1921	687.9	623.4	752.3	1.207	0.2712	0.1851	0.4054	0.2391	0.08318	9.406	11.35
1922	B1AM31_HUMAN,CA125_HUMAN,RP11-215I23.2-001,B1AM31,DKFZp434N1720,C1orf125	1922	1922	8.286	0.9119	15.66	17.17	4.102	9.309e-05	0.0007448	0.135	4.61	0.009127	0.1567
1923	NPHS2,PODO_HUMAN,uc001gmq.1	1923	1923	0	0	0	NA	NA	NA	NA	NA	NA	0	0
1924	uc001gms.1	1924	1924	0	0	0	NA	NA	NA	NA	NA	NA	0	0
1925	uc001gmt.1	1925	1925	0	0	0	NA	NA	NA	NA	NA	NA	0	0
1926	uc001gmu.1	1926	1926	0	0	0	NA	NA	NA	NA	NA	NA	0	0
1927	uc001gmv.1	1927	1927	0	0	0	NA	NA	NA	NA	NA	NA	0	0
1928	uc001gmw.1	1928	1928	2.408	2.843	1.973	0.6939	-0.5273	0.6207	0.8171	1.342	0.01527	2.425	1.683
1929	uc001gmx.1	1929	1929	0	0	0	NA	NA	NA	NA	NA	NA	0	0
1930	uc001gmy.1	1930	1930	0	0	0	NA	NA	NA	NA	NA	NA	0	0
1931	uc001gmz.1	1931	1931	1.478	1.368	1.587	1.161	0.2148	1	1	1.867	2.7	1.591	1.847
1932	uc001gna.1	1932	1932	0	0	0	NA	NA	NA	NA	NA	NA	0	0
1933	uc001gnb.1	1933	1933	0	0	0	NA	NA	NA	NA	NA	NA	0	0
1934	uc001gnc.1	1934	1934	0	0	0	NA	NA	NA	NA	NA	NA	0	0
1935	uc001gnd.1	1935	1935	0	0	0	NA	NA	NA	NA	NA	NA	0	0
1936	uc001gne.1	1936	1936	0	0	0	NA	NA	NA	NA	NA	NA	0	0
1937	TDRD5,TDRD5_HUMAN,A1L4G5	1937	1937	1.214	0.456	1.973	4.326	2.113	0.4394	0.6902	0.4687	0.01927	0.006288	0.0272
1938	CA076_HUMAN,uc001gni.1,NDSP,C1orf76,FAM163A	1938	1938	42.48	70.19	14.77	0.2104	-2.249	2.36e-06	2.569e-05	6.049	0.9066	1.045	0.2198
1939	TOR1AIP2,TOIP2_HUMAN,LULL1	1939	1939	486	527.3	444.8	0.8434	-0.2457	0.271	0.5128	0.003058	0.09286	7.773	6.556
1940	IFRG15,uc001gnm.1,uc001gnn.1	1940	1940	328.4	338.6	318.2	0.9398	-0.08956	0.7415	0.8938	0.01496	0.3568	10.47	9.843
1941	uc001gno.1	1941	1941	7.723	6.57	8.876	1.351	0.4342	0.6242	0.82	0.004125	0.05642	0.4975	0.6722
1942	TOR1AIP1,TOIP1_HUMAN	1942	1942	1180	1279	1081	0.8451	-0.2429	0.2349	0.475	0.05981	0.4801	18.72	15.82
1943	RP11-502H18.1-007,uc001gns.1,RP11-502H18.1-011,CAP350,RP11-502H18.1-005,GM133,A2A4F6,CE350_HUMAN,CEP350,A2A4F6_HUMAN	1943	1943	1558	1375	1740	1.266	0.3399	0.075	0.2135	0.06021	0.1926	5.024	6.359
1944	QSCN6,QSOX1,QSOX1_HUMAN,UNQ2520/PRO6013	1944	1944	2061	2254	1869	0.8293	-0.2701	0.1485	0.3497	0.004568	0.6762	23.89	19.81
1945	uc001god.1	1945	1945	105	109.1	100.9	0.9249	-0.1126	0.7756	0.9138	1.405	0.4665	2.443	2.259
1946	LHX4_HUMAN,LHX4	1946	1946	6.693	8.286	5.1	0.6155	-0.7002	0.4323	0.6851	0.8566	3.328	0.361	0.2222
1947	uc001gof.1	1947	1947	52.75	41.94	63.56	1.515	0.5997	0.1558	0.3623	0.1095	0.8441	0.6129	0.9288
1948	ACBD6_HUMAN,ACBD6	1948	1948	509.2	513.9	504.5	0.9818	-0.02653	0.9022	0.9923	0.1227	0.1985	24.82	24.37
1949	LOC148756	1949	1949	0	0	0	NA	NA	NA	NA	NA	NA	0	0
1950	XR,SYG1,XPR1_HUMAN,XPR1	1950	1950	3069	2845	3292	1.157	0.2103	0.2652	0.505	0.6092	0.03232	31.99	37.01
1951	uc001goj.1	1951	1951	776.2	711.5	840.9	1.182	0.241	0.2209	0.4567	2.837	2.808	11.16	13.19
1952	KIAA1614,uc001gok.1	1952	1952	59.49	62.1	56.87	0.9157	-0.1271	0.7678	0.9103	0.08287	0.4166	0.8031	0.7353
1953	B2R652_HUMAN,STX6,uc001gon.1,STX6_HUMAN,B2R652	1953	1953	1009	1046	971.5	0.9288	-0.1066	0.5375	0.7491	0.267	0.5925	9.422	8.751
1954	O97985_HUMAN,RP11-309G3.1-003,RP11-309G3.1-004,MR1,RP11-309G3.1-002,MR1B,uc001gop.1,MR1C,RP11-309G3.1-001,O97986_HUMAN	1954	1954	28.85	15.34	42.36	2.762	1.465	0.007095	0.03292	1.176	0.3689	0.3528	0.9742
1955	SBBI48,PP4583,IER5,uc001got.1,IER5_HUMAN	1955	1955	704.6	734.8	674.5	0.918	-0.1234	0.4231	0.676	1.468	4.877	16.06	14.74
1956	uc001gou.1	1956	1956	2.164	0.9119	3.416	3.746	1.905	0.2758	0.518	0.7569	0.02888	0.08677	0.325
1957	uc001gov.1	1957	1957	0.4571	0	0.9142	Inf	Inf	0.5096	0.7314	0	1.813	0	0.3416
1958	CACH6,CACNL1A6,CACNA1E	1958	1958	351.1	163.5	538.7	3.295	1.72	6.814e-15	1.657e-13	0.1708	1.7	0.7477	2.464
1959	ZNF648,ZN648_HUMAN,CCDS30952	1959	1959	3.503	1.689	5.316	3.148	1.654	0.1429	0.3391	1.238	0.3441	0.02369	0.07459
1960	GLNA_HUMAN,GLNS,GLUL	1960	1960	6065	6628	5502	0.8302	-0.2684	0.1706	0.3831	1.781	0.0006312	78.45	65.13
1961	TEDM1_HUMAN,TEDDM1	1961	1961	0.5461	0.563	0.5291	0.9399	-0.08939	1	1	1.029	1.022	0.01153	0.01084
1962	uc001gpf.1	1962	1962	0	0	0	NA	NA	NA	NA	NA	NA	0	0
1963	uc001gpi.1,uc001gpg.1,RGSL2,RGS,DKFZp434E169	1963	1963	0.2815	0.563	0	0	-Inf	0.4933	0.7218	1.126	0	0.006836	0
1964	RGS,uc001gph.1	1964	1964	0.2646	0	0.5291	Inf	Inf	1	1	0	1.058	0	0.004779
1965	uc001gpk.1,DKFZp781D08126,RNASEL,RNS4,RN5A_HUMAN	1965	1965	326.2	260.9	391.5	1.5	0.5852	0.01212	0.05126	0.1266	1.579	2.182	3.273
1966	RP11-317P15.1-001,RGS16,uc001gpl.1	1966	1966	1221	1703	738.5	0.4337	-1.205	7.404e-12	1.439e-10	7.011	0.5213	35.85	15.55
1967	RGS8,A8MVW6_HUMAN,A8MVW6,RGS8_HUMAN	1967	1967	75.9	57.92	93.89	1.621	0.6969	0.07474	0.2129	0.1229	0.08393	3.251	5.27
1968	C1orf13,NPL,NPL_HUMAN,uc001gpp.1	1968	1968	83.08	31.78	134.4	4.229	2.08	1.052e-07	1.373e-06	0.3994	0.8384	0.6573	2.779
1969	LKP,NDH2,DDX9,DHX9,DHX9_HUMAN	1969	1969	2592	2433	2750	1.13	0.1768	0.3281	0.5773	0.4933	0.2342	24.76	27.99
1970	C1orf14	1970	1970	0	0	0	NA	NA	NA	NA	NA	NA	0	0
1971	LAMC1,RP11-181K3.1-001,uc001gpy.1,uc001gpx.1	1971	1971	7004	9230	4777	0.5176	-0.9502	8.671e-06	8.554e-05	0.2765	0.03016	50.79	26.29
1972	LAMC2_HUMAN,LAMB2T,LAMNB2,LAMC2,uc001gpz.1,uc001gqa.1	1972	1972	102.5	110.3	94.8	0.8598	-0.218	0.4791	0.7218	0.5743	4.762	0.868	0.7463
1973	C1orf15,KIAA0479,NMNAT2,NMNA2_HUMAN,uc001gqd.1	1973	1973	420	261.2	578.8	2.216	1.148	1.66e-07	2.107e-06	2.821	0.7957	1.842	4.081
1974	uc001gqe.1	1974	1974	8.338	2.387	14.29	5.987	2.582	0.003394	0.01759	0.2287	3.206	0.05504	0.3295
1975	RP1-127C7.1-003,EST1C,B1ALB4_HUMAN,SMG7_HUMAN,C1orf16,SMG7,uc001gqf.1,KIAA0250,B1ALB4	1975	1975	1491	1396	1586	1.136	0.1842	0.312	0.5585	0.2027	0.4427	12.02	13.65
1976	P67PHOX,uc001gqj.1,NOXA2,NCF2,uc001gqk.1,NCF2_HUMAN	1976	1976	5.471	7.454	3.488	0.468	-1.096	0.2622	0.5017	2.158	0.163	0.1536	0.07188
1977	ARPC5,A6NEC4,ARC16,ARPC5_HUMAN	1977	1977	1894	2098	1689	0.8049	-0.3131	0.08851	0.2422	0.009346	2.056	54.2	43.63
1978	RGL,RGL1,KIAA0959,RGL1_HUMAN	1978	1978	1457	1468	1445	0.9844	-0.02265	0.9496	1	0.01735	0.718	14.13	13.91
1979	APOBEC4,ABEC4_HUMAN,CCDS1358,C1orf169	1979	1979	1.672	0	3.344	Inf	Inf	0.03872	0.1309	0	0.8129	0	0.06162
1980	RP11-498P10.2-002,GLT25D2,KIAA0584,GT252_HUMAN,RP11-498P10.2-003,C1orf17	1980	1980	575.6	830.4	320.8	0.3863	-1.372	1.174e-11	2.246e-10	3.357	0.06138	6.315	2.44
1981	SEN15_HUMAN,SEN15,uc001gqu.1,B1ALV1_HUMAN,TSEN15,uc001gqt.1,C1orf19,B1ALV1,GS1-215N23.1-004	1981	1981	634.6	603	666.1	1.105	0.1436	0.5061	0.7314	0.003325	0.191	14.88	16.43
1982	C1orf21,CA021_HUMAN,uc001gqw.1,PIG13	1982	1982	1683	2131	1236	0.5799	-0.7862	4.958e-05	0.0004207	0.792	0.1401	10.58	6.137
1983	uc001gqx.1,EDEM3,uc001gqy.1,EDEM3_HUMAN,C1orf22	1983	1983	1238	1319	1156	0.8765	-0.1902	0.3652	0.6185	1.735	0.09615	9.134	8.006
1984	uc001gqz.1	1984	1984	0.7205	0.9119	0.5291	0.5803	-0.7852	0.6319	0.8219	1.598	0.9698	0.01628	0.009445
1985	FAM129A,NIBAN,GIG39,C1orf24,NIBA_HUMAN	1985	1985	931.6	1199	664.1	0.5538	-0.8526	1.638e-05	0.0001531	3.456	1.075	7.842	4.343
1986	HIPI3,DING,BAP1,RNF2,RING2_HUMAN,RING1B	1986	1986	488.8	437.6	540	1.234	0.3033	0.1764	0.3912	0.7135	3.424	6.308	7.784
1987	C1orf25,uc001grf.1,MSTP070,TRM1L_HUMAN,TRM1L	1987	1987	346.8	393.9	299.6	0.7607	-0.3946	0.1009	0.2668	0.1935	0.03956	4.576	3.481
1988	uc001grh.1,uc001grg.1,C1orf26,CA026_HUMAN	1988	1988	190.5	165.8	215.1	1.298	0.3758	0.1746	0.3884	0.1377	0.02458	2.151	2.792
1989	ARA3,NS1BP_HUMAN,HSPC068,IVNS1ABP,KIAA0850,FLARA3,DKFZp686K06216,uc001grk.1,NS1BP,NS1	1989	1989	3154	3537	2771	0.7832	-0.3525	0.06405	0.1915	0.237	1.769	26.35	20.64
1990	uc001grn.1	1990	1990	0.5095	1.019	0	0	-Inf	0.2431	0.4797	0.02163	0	0.0824	0
1991	uc001gro.1	1991	1991	0.2646	0	0.5291	Inf	Inf	1	1	0	1.058	0	0.04507
1992	uc001grp.1	1992	1992	0	0	0	NA	NA	NA	NA	NA	NA	0	0
1993	HMCN1,FIBL6,A6NGE3,HMCN1_HUMAN,FIBL-6	1993	1993	878.6	1238	518.7	0.4188	-1.256	1.356e-10	2.344e-09	17.39	0.01674	3.443	1.442
1994	MSF,SZP,uc001grt.1,PRG4,uc001gru.1,PRG4_HUMAN	1994	1994	44.19	22.25	66.13	2.972	1.571	0.0003686	0.002513	1.226	8.67	0.2605	0.774
1995	TPR,tpr	1995	1995	3339	3063	3615	1.18	0.2392	0.1823	0.401	0.6557	1.907	16.8	19.83
1996	ODR4,TTG1,C1orf27,TTG1A	1996	1996	543.3	530.9	555.7	1.047	0.06587	0.7452	0.8965	0.0111	0.389	7.183	7.518
1997	TISR_HUMAN,OCLM	1997	1997	18.81	18.05	19.58	1.085	0.1177	0.9468	1	1.096	0.01213	1.045	1.134
1998	PHOS_HUMAN,PDC	1998	1998	12.2	19.09	5.316	0.2785	-1.844	0.01024	0.04462	4.126	0.128	0.7477	0.2082
1999	COX-2,COX2,PGH2_HUMAN,PTGS2	1999	1999	116.4	206.6	26.12	0.1265	-2.983	9.852e-18	3.018e-16	1.957	0.09045	2.369	0.2995
[truncated: 24,571 more rows]
