# Supplementary material for: ExpressionPlot: a web-based framework for analysis of RNA-Seq and microarray gene expression data
Source: Genome Biol. 2011 Jul 28;12(7):R69. doi: 10.1186/gb-2011-12-7-r69 (PMC3218831; doi:10.1186/gb-2011-12-7-r69)
Supplement: Additional file 3 — Data for Figure 2d. [file gb-2011-12-7-r69-S3.ZIP › combined.MSC.tsv]

clusterID	aliases	ID	n1	n2	p	lfc	rpkm1	rpkm2
1	uc001aaa.1	1	0	0	1	0	0	0
2	uc001aac.1,uc001aae.1,uc001aab.1,uc001aaj.1,FLJ00038,WASH2P,uc001aah.1,DKFZp434K1323	2	34	45	0.2611	0.3777	0.1881	0.246
3	uc009vjg.1	3	0	0	1	0	0	0
4	F379	4	0	0	1	0	0	0
5	OR4F5,OR4F5_HUMAN	5	0	0	1	0	0	0
6	uc009vji.1	6	2	6	0.2891	1.209	0.01725	0.05114
7	uc009vjj.1	7	0	1	1	0.9958	0	0.01609
8	uc001aam.1	8	0	1	1	0.9958	0	0.02603
9	uc001aap.1	9	0	0	1	0	0	0
10	uc001aaq.1	10	0	0	1	0	0	0
11	uc001aar.1	11	0	0	1	0	0	0
12	uc001aas.1	12	0	0	1	0	0	0
13	uc001aat.1	13	0	0	1	0	0	0
14	uc001aau.1	14	0	0	1	0	0	0
15	uc009vjk.1	15	0	0	1	0	0	0
16	uc001aav.1	16	0	0	1	0	0	0
17	OR4F16,OR4F3,OR4F29,OR4F3_HUMAN	17	0	0	1	0	0	0
18	uc001aax.1	18	0	0	1	0	0	0
19	uc001aay.1	19	0	0	1	0	0	0
20	uc009vjl.1	20	17	53	1.963e-05	1.569	0.4254	1.311
21	uc001aaz.1	21	281	1560	1.834e-211	2.452	4.535	24.88
22	uc001aba.1	22	4	15	0.01925	1.663	0.1475	0.5468
23	uc001abb.1	23	0	0	1	0	0	0
24	uc001abc.1	24	1278	2255	6.524e-59	0.8017	40.04	69.82
25	OR4F16,OR4F3,OR4F29,OR4F3_HUMAN	25	0	0	1	0	0	0
26	uc009vjm.1	26	0	0	1	0	0	0
27	uc001abe.1	27	1	1	1	-0.008513	0.01701	0.01681
28	uc001abg.1	28	0	0	1	0	0	0
29	uc001abh.1	29	0	0	1	0	0	0
30	uc001abi.1	30	0	0	1	0	0	0
31	uc001abj.1	31	0	0	1	0	0	0
32	uc001abk.1	32	0	0	1	0	0	0
33	uc001abl.1	33	0	0	1	0	0	0
34	uc001abm.1	34	0	0	1	0	0	0
35	uc001abo.1	35	11	9	0.6618	-0.2785	0.2151	0.1739
36	uc001abq.1	36	83	81	0.876	-0.05159	1.33	1.283
37	LOC643837	37	23	41	0.03296	0.7909	0.2194	0.3864
38	uc001abt.1	38	1	0	0.497	-1.004	0.01421	0
39	uc001abu.1	39	129	181	0.00448	0.4685	1.085	1.505
40	RP11-54O7.4-003,A2AA76,SAM11_HUMAN,SAMD11	40	781	178	2.885e-92	-2.144	9.026	2.033
41	DKFZp564C186,NOC2L,NOC2L_HUMAN,uc001abz.1,uc001aby.1	41	690	743	0.2451	0.08961	3.5	3.724
42	KLHL17,KLH17_HUMAN	42	325	275	0.03043	-0.2572	2.82	2.358
43	PLEKHN1,PKHN1_HUMAN	43	8	6	0.6052	-0.3774	0.08012	0.05938
44	CA170_HUMAN,C1orf170	44	4	8	0.3878	0.8336	0.03355	0.06631
45	HES4,HES4_HUMAN	45	175	188	0.5997	0.08588	5.102	5.417
46	uc001acj.1,UCRP,ISG15,UCRP_HUMAN,G1P2	46	216	346	9.47e-08	0.6603	8.302	13.14
47	AGRN,AGRIN_HUMAN,AGRIN	47	12465	13398	1.231e-06	0.0871	43.6	46.31
48	uc009vjs.1	48	104	27	3.846e-12	-1.924	1.794	0.4603
49	uc001acm.1,CCDS7,uc001acr.1,C1orf159,uc001act.1,uc001acu.1,CA159_HUMAN,uc001acn.1,UNQ2998/PRO9739,uc001acp.1,uc001acs.1,UNQ2998	49	248	242	0.7178	-0.05215	1.83	1.765
50	uc001acv.1	50	1	2	1	0.575	0.01584	0.03131
51	uc001acw.1	51	0	0	1	0	0	0
52	uc001acx.1	52	1	78	2.921e-22	5.291	0.007518	0.5795
53	TTLL10,TTL10_HUMAN	53	7	130	2.373e-30	4.018	0.05967	1.095
54	B1AME3_HUMAN,RP5-902P8.2-001,AITR,GITR,TNR18_HUMAN,TNFRSF18,B1AME3,RP5-902P8.2-002,UNQ319/PRO364	54	6	10	0.4546	0.637	0.1107	0.1823
55	uc001adf.1,TNFRSF4,TNR4_HUMAN,TXGP1L	55	4	4	1	-0.01362	0.0597	0.059
56	PSEC0034,CAB45_HUMAN,uc001adi.1,B1AME6,SDF4,B1AME6_HUMAN,RP5-902P8.6-007,uc001adh.1,CAB45	56	4337	3478	1.347e-24	-0.3354	21.85	17.31
57	B3GALT6,B3GT6_HUMAN	57	938	883	0.1277	-0.1041	8.6	8.001
58	FAM132A,F132A_HUMAN,C1QDC2	58	63	28	0.0002087	-1.159	1.557	0.6837
59	A6NGS0_HUMAN,A6NGS0,UBE2J2	59	1261	967	7.368e-11	-0.3996	11.06	8.381
60	B1AMF4,uc001adx.1,RP5-902P8.9-005,SCNND_HUMAN,A9Z1X6,SCNN1D,B1AMF4_HUMAN,DNACH	60	148	207	0.002904	0.4643	1.181	1.633
61	CENTB5,RP5-902P8.11-003,B1AMF5,B1AMF5_HUMAN,CENB5_HUMAN,KIAA1716	61	1139	1439	2.156e-08	0.32	5.286	6.6
62	PUSL1,PUSL1_HUMAN	62	243	157	1.012e-05	-0.6439	3.298	2.106
63	RC68,CPSF3L,INTS11,DKFZp434A1923,INT11_HUMAN,A8K5S2,A8K5S2_HUMAN,RP5-890O3.8-016	63	1777	1715	0.1652	-0.06822	7.573	7.223
64	GLTD1_HUMAN,GLTPD1	64	520	435	0.003567	-0.2739	6.07	5.018
65	TR3,TAS1R3,TS1R3_HUMAN,T1R3	65	41	19	0.004253	-1.087	0.4101	0.1878
66	uc001aer.1,A6NKG8,DVL1,A6NKG8_HUMAN,uc001aet.1	66	1461	1177	5.63e-09	-0.3286	7.578	6.034
67	MXRA8,MXRA8_HUMAN,uc001aey.1,uc001aex.1,UNQ662	67	3952	856	0	-2.223	35.38	7.574
68	AIP,AKIP_HUMAN,AURKAIP1,AKIP,uc001afc.1,uc001afd.1	68	1038	1028	0.6284	-0.03096	21.73	21.26
69	FLJ00183,SB138,CCNL2_HUMAN,CCNL2	69	4607	4988	0.0009398	0.09759	22.22	23.78
70	LOC148413,A4QMS8_HUMAN,A4QMS8	70	495	585	0.01152	0.2236	6.224	7.269
71	uc001afo.1,RM20_HUMAN,MRPL20	71	588	663	0.05815	0.1559	36.89	41.11
72	uc001afp.1,uc001afq.1	72	273	12	3.335e-66	-4.414	4.738	0.2058
73	VWA1,CCDS28,VWA1_HUMAN	73	5840	582	0	-3.342	58.93	5.803
74	ATD3C_HUMAN,ATAD3C	74	90	6	8.959e-21	-3.716	0.6822	0.04495
75	ATAD3C	75	50	6	4.685e-10	-2.881	0.6797	0.08061
76	KIAA1273,ATD3B_HUMAN,ATAD3B	76	243	328	0.0006871	0.4142	1.457	1.944
77	ATAD3A,RP5-832C2.1-002,ATD3A_HUMAN	77	394	411	0.6725	0.04381	2.179	2.246
78	CA070_HUMAN,C1orf70	78	182	239	0.008433	0.3742	4.171	5.413
79	SSU72_HUMAN,SSU72,PNAS-120,HSPC182	79	2421	2395	0.4365	-0.03259	14.04	13.73
80	uc001agf.1	80	12	10	0.6759	-0.2566	0.2931	0.2414
81	SKD,A2AGM6,A2AGM5_HUMAN,RP11-345P4.1-003,A2AGM5,ZZANK1,MIB2_HUMAN,MIB2,A2AGM8_HUMAN,DKFZp434A0311,A2AGM7_HUMAN,RP11-345P4.1-008,A2AGM8,A2AGM7,RP11-345P4.1-006	81	907	908	0.8327	-0.01542	6.697	6.625
82	RP11-345P4.2-002,O75086_HUMAN,MMP23B,mifr-2,MMP23_HUMAN,MMP23A,mifr-1,MMP22,MMP21,A2AGN1,A2AGN0	82	12	2	0.00707	-2.129	0.2221	0.03658
83	uc001ahl.1,PITSLREB,PITSLREA,Q9UQ88-10,CDC2L3,P21127-12,uc001ahm.1,uc001ahj.1,CDC2L1,uc001ahp.1,uc001ahb.1,uc001ahs.1,CDC2L2,uc001ahr.1,PK58,uc001agu.1	83	773	927	0.0005201	0.2448	3.569	4.229
84	CDC2L1	84	56	62	0.6462	0.1276	4.279	4.682
85	RP1-283E3.5-002,uc001ahf.1,LOC728661,uc001ahy.1,S35E2_HUMAN,uc001ahe.1,SLC35E2,uc001ahh.1,uc001ahg.1,uc001ahz.1,KIAA0447	85	1531	1414	0.01353	-0.1316	3.607	3.292
86	MMP21/22B	86	1	0	0.497	-1.004	0.02607	0
87	uc001ahx.1	87	99	128	0.07296	0.3505	3.064	3.916
88	uc001aia.1	88	239	429	4.499e-13	0.8243	2.139	3.795
89	A6NNN3,NADK,FLJ13052,RP1-283E3.6-001,NADK_HUMAN,uc001aid.1	89	1133	1036	0.01924	-0.146	6.839	6.18
90	GNB1,GBB1_HUMAN	90	18036	18846	0.002051	0.04635	147.6	152.4
91	uc001aig.1	91	8	6	0.6052	-0.3774	0.2224	0.1648
92	CAGLP,A2A2M3,CALML6,CALGP,CALL6_HUMAN	92	3	6	0.5079	0.7937	0.06975	0.1379
93	TMEM52,UNQ3048/PRO9864,TMM52_HUMAN	93	24	20	0.5494	-0.2678	0.4762	0.3922
94	CA222_HUMAN,C1orf222	94	0	69	3.668e-21	6.121	0	0.6334
95	KIAA1751,A4VCI2,K1751_HUMAN	95	16	290	1.297e-65	4.081	0.06607	1.183
96	uc001aio.1	96	1	3	0.625	0.9894	0.0131	0.03884
97	uc001aip.1,GBRD_HUMAN,GABRD	97	9	9	1	-0.01532	0.1197	0.1183
98	PKC2,A8MU64,KPCZ_HUMAN,PRKCZ,A8MU64_HUMAN	98	461	449	0.5732	-0.05496	3.11	2.994
99	uc001aiu.1	99	29	29	1	-0.01646	0.6506	0.643
100	uc009vlc.1	100	15	20	0.4998	0.3762	1.259	1.659
101	FP7162,C1orf86	101	780	615	3.542e-06	-0.3594	7.354	5.73
102	CA086_HUMAN,A6PW40,C1orf86,FP7162,A6PW39,A6PW41	102	686	459	4.875e-12	-0.5957	24.09	15.93
103	uc001aiz.1	103	95	115	0.2142	0.2562	1.252	1.497
104	SKI,SKI_HUMAN,uc001aja.1	104	4387	3940	5.423e-08	-0.172	20.01	17.76
105	A6NKZ6,MORN1_HUMAN,MORN1	105	190	342	1.059e-10	0.8277	1.902	3.384
106	LOC100129534,uc001ajc.1	106	112	180	0.0001067	0.6628	1.628	2.586
107	RER1_HUMAN,RP4-740C4.2-002,RER1	107	2796	2690	0.06243	-0.07276	27.86	26.49
108	PEX10_HUMAN,PEX10,RNF69	108	494	535	0.2892	0.09781	8.782	9.399
109	FLJ00414,PLCL4,PLCH2,KIAA0450	109	566	153	1.132e-57	-1.897	2.281	0.6094
110	PANK4_HUMAN,PANK4	110	816	768	0.1521	-0.1044	7.906	7.354
111	HES5,HES5_HUMAN	111	30	61	0.001542	0.9834	0.588	1.182
112	uc001ajp.1	112	0	0	1	0	0	0
113	HVEM,uc001ajt.1,TNR14_HUMAN,HVEA,UNQ329/PRO509,TNFRSF14	113	134	57	1.122e-08	-1.236	1.357	0.5706
114	TNFRSF14	114	152	63	4.929e-10	-1.274	0.8724	0.3573
115	CA093_HUMAN,C1orf93	115	1327	1781	5.476e-15	0.4072	14.67	19.46
116	C1orf93	116	1315	1771	3.282e-15	0.4122	15.86	21.1
117	MELL1,MMEL1,NEP2,MMEL1_HUMAN,MMEL2	117	49	225	8.92e-28	2.16	0.516	2.341
118	ACTT2_HUMAN,ARPM2,ACTRT2	118	0	0	1	0	0	0
119	DKFZp761G0122,FLJ42875	119	175	97	1.424e-06	-0.8616	1.194	0.654
120	PRDM16,B1AJP8_HUMAN,RP4-785P20.1-002,B1WB48,PFM13,MEL1,B1WB48_HUMAN,B1AJP8,KIAA1675	120	1024	807	1.087e-07	-0.3602	3.004	2.34
121	B0QZD4_HUMAN,ARHGG_HUMAN,uc001akg.1,NBR,B0QZD4,RP11-168F9.1-007,ARHGEF16	121	195	82	3.709e-12	-1.257	1.144	0.4754
122	MEGF6,EGFL3,KIAA0815,MEGF6_HUMAN	122	995	618	4.627e-22	-0.7032	3.262	2.002
123	TPRGL_HUMAN,FAM79A,TPRG1L	123	1110	648	1e-29	-0.7926	11.71	6.754
124	WDR8_HUMAN,uc001akn.1,WDR8	124	332	405	0.01221	0.269	4.237	5.108
125	O15350-10,P73,uc001akr.1,uc001aks.1,TP73,P73_HUMAN,uc001akp.1	125	12	32	0.003683	1.328	0.07743	0.2041
126	KIAA0495,uc001aku.1,uc001akt.1,DKFZp434N0450	126	1280	1241	0.2912	-0.06162	5.153	4.938
127	CCD27_HUMAN,CCDC27	127	17	7	0.04215	-1.185	0.1999	0.08134
128	LOC388588,B2RUZ4_HUMAN,B2RUZ4,uc001akw.1	128	142	17	3.458e-26	-3.006	6.694	0.792
129	LRC47_HUMAN,LRRC47,KIAA1185	129	1629	1566	0.1518	-0.07388	15.75	14.96
130	KIAA0562,K0562_HUMAN,uc001akz.1	130	810	866	0.2613	0.07932	4.25	4.49
131	DFF40,RP13-531C17.1-004,DFF2,DFFB,CAD,DFFB_HUMAN	131	179	187	0.7939	0.0458	1.261	1.302
132	C1orf174,CA174_HUMAN	132	693	568	0.0001993	-0.3035	7.087	5.741
133	uc001alh.1	133	13	5	0.0621	-1.237	0.08723	0.03316
134	uc001ali.1	134	0	0	1	0	0	0
135	uc001alj.1	135	0	1	1	0.9958	0	0.0122
136	MOT8,AJAP1_HUMAN,SHREW1,AJAP1	136	66	125	3.265e-05	0.8944	0.5093	0.9533
137	uc001alo.1	137	60	99	0.002541	0.6963	0.6033	0.9837
138	uc001alp.1	138	0	1	1	0.9958	0	0.02987
139	KIAA0673,RP11-33M12.1-004,NPHP4_HUMAN,NPHP4	139	772	898	0.004525	0.2008	2.165	2.489
140	uc001alu.1,KCNA2B,KCAB2_HUMAN,KCNAB2,A0AVM9,B0AZR7,KCNK2,B0AZR7_HUMAN	140	360	358	0.8229	-0.02499	1.692	1.663
141	RP1-233K16.2-005,CHD5_HUMAN,CHD5,KIAA0444	141	401	594	2.788e-09	0.5487	1.047	1.532
142	RL22_HUMAN,RPL22	142	3973	2693	5.353e-59	-0.5779	48.78	32.68
143	uc001amh.1,RN207_HUMAN,C1orf188,RNF207,uc001ami.1,A2VCM8	143	549	378	6.765e-09	-0.5542	2.442	1.662
144	PCCMT,ICMT,ICMT_HUMAN	144	2199	1912	1.219e-06	-0.2187	11.69	10.05
145	C1orf211,uc001amm.1	145	2	1	0.6228	-0.5949	0.04102	0.02027
146	HES3_HUMAN,uc001amn.1,HES3	146	1	0	0.497	-1.004	0.03726	0
147	GPR153	147	1192	548	1.463e-56	-1.137	11.26	5.116
148	GPR153,GP153_HUMAN,PGR1	148	722	306	1.661e-40	-1.253	7.022	2.941
149	BACH_HUMAN,ACOT7,BACH	149	1129	999	0.002076	-0.1933	11.74	10.27
150	HES2_HUMAN,HES2,uc001amw.1	150	72	30	2.512e-05	-1.252	0.3481	0.1434
151	LP2654,B1AK53,ESPN,B1AK53-2,DFNB36,ESPN_HUMAN	151	449	315	5.587e-07	-0.527	3.187	2.21
152	TNFRSF12,B1ALX0_HUMAN,APO3,DDR3,UNQ455/PRO779,Q93038-11,TNFRSF25,TNR25_HUMAN,Q93038-10,RP4-650H14.2-006,RP4-650H14.2-010,B1ALX4,B1ALX0,B1ALX4_HUMAN,WSL,DR3,WSL1	152	274	441	1.171e-09	0.6676	3.666	5.832
153	RP4-650H14.3-003,PKHG5_HUMAN,KIAA0720,PLEKHG5	153	1527	1982	2.209e-13	0.359	5.69	7.298
154	NOL9_HUMAN,NOL9	154	568	379	2.528e-10	-0.5994	5.13	3.383
155	T1R1,GM148,TS1R1_HUMAN,TAS1R1,GPR70,RP11-58A11.3-003,TR1	155	2	9	0.06548	1.724	0.01897	0.08436
156	pp9964,HKR3,ZBT48_HUMAN,ZBTB48	156	435	521	0.009649	0.2427	3.072	3.636
157	KLHL21,KIAA0469,KLH21_HUMAN	157	946	819	0.001106	-0.2247	3.796	3.247
158	uc001aob.1,RP1-126A5.1-001,PHF13	158	1314	1126	4.289e-05	-0.2396	9.165	7.762
159	uc001aoc.1,THAP3,THAP3_HUMAN,uc001aod.1	159	306	311	0.9679	0.006337	5.103	5.126
160	DNAJC11,DJC11_HUMAN	160	1035	1035	0.792	-0.01701	14.87	14.69
161	uc001aoh.1,CAMTA1,MST023,uc001aok.1,KIAA0833,CMTA1_HUMAN	161	2215	2763	2.006e-13	0.3018	6.391	7.879
162	VAMP3_HUMAN,SYB3,VAMP3	162	3911	2328	2.63e-94	-0.7652	45.26	26.62
163	A2I2N5_HUMAN,PER3,RP3-467L1.3-001,uc001aon.1,A2I2N5,RP3-467L1.3-003	163	815	680	0.0002147	-0.2779	3.681	3.036
164	uc001aoq.1,UTS2_HUMAN,UTS2,UNQ525/PRO1068,RP3-467L1.5-001	164	51	220	7.466e-26	2.071	1.338	5.702
165	CD137,TNFRSF9,ILA,TNR9_HUMAN	165	243	29	4.746e-44	-3.041	3.302	0.3894
166	uc001aow.1,uc001aov.1,PARK7,uc001aou.1,PARK7_HUMAN,uc001aox.1,dj-1	166	4930	4313	2.902e-12	-0.2099	32.46	28.06
167	ERRFI_HUMAN,Mig-6,ERRFI1,MIG6	167	3589	7277	3.206e-270	1.003	23.04	46.16
168	DNB5,SLC45A1,S45A1_HUMAN	168	192	289	1.737e-05	0.5705	1.988	2.958
169	RERE_HUMAN,RERE,ARP,ARG,ATN1L,KIAA0458	169	4352	5402	8.909e-24	0.2947	11.5	14.11
170	DKFZp566H0824	170	1	1	1	-0.008513	0.04383	0.04332
171	ENOA_HUMAN,ENO1,B2RD59_HUMAN,B2RD59,MPB1,ENO1L1,MBPB1,DKFZp666C036	171	57083	48533	2.004e-175	-0.2511	441.1	370.6
172	CA6,CAH6_HUMAN	172	0	0	1	0	0	0
173	SLC2A7,GLUT7,GTR7_HUMAN,uc001apn.1,A2A333	173	2	0	0.2471	-1.591	0.03327	0
174	RP5-963K15.1-002,SLC2A5,uc001app.1,GLUT5,GTR5_HUMAN	174	27	16	0.09443	-0.7361	0.1812	0.1061
175	A2A334,uc001apr.1,GP157_HUMAN,GPR157	175	42	34	0.3598	-0.3136	0.3232	0.2586
176	uc001aps.1,GPR157	176	12	5	0.09439	-1.13	0.1282	0.05279
177	uc009vmq.1	177	761	598	3.887e-06	-0.3642	4.951	3.845
178	GDH,H6PD,G6PE_HUMAN	178	4775	3710	9.209e-34	-0.381	13.41	10.3
179	SSB1,A2A275,SPSB1_HUMAN,SPSB1	179	881	644	3.233e-10	-0.4685	7.265	5.249
180	S2533_HUMAN,SLC25A33	180	99	93	0.6142	-0.1061	1.649	1.531
181	TMEM201,RP13-15M17.2-001	181	482	704	3.907e-10	0.5286	1.926	2.781
182	PIK3CD,RP11-558F24.3-003,uc001aqa.1,uc001aqb.1,uc001aqe.1,PK3CD_HUMAN,A6NCG0	182	148	275	1.27e-09	0.8724	0.6682	1.227
183	uc001aqc.1,C1orf200,CA200_HUMAN	183	0	0	1	0	0	0
184	uc001aqd.1	184	43	51	0.4712	0.2243	1.155	1.354
185	CSTN1_HUMAN,KIAA0911,CLSTN1,RP11-558F24.5-003,A8K183,CS1	185	10528	12232	2.369e-25	0.1994	52.01	59.72
186	CNBP1_HUMAN,ICAT,CTNNBIP1	186	2330	1236	6.14e-79	-0.9311	19.91	10.44
187	LZIC,LZIC_HUMAN	187	1206	1237	0.7462	0.01957	17.89	18.13
188	NMNA1_HUMAN,NMNAT,NMNAT1	188	460	448	0.5727	-0.05504	3.114	2.997
189	RET7_HUMAN,RBP7	189	22	20	0.7596	-0.1475	0.6618	0.5945
190	uc001aqr.1,HDNB1,UFD2,KIAA0684,uc001aqs.1,UBE4B_HUMAN,UBE4B	190	3008	2460	4.146e-15	-0.3071	12.61	10.19
191	RP4-736L20.1-003,uc001aqz.1,uc001ara.1,KIAA0591,RP4-736L20.1-005,uc001arb.1,KIF1Bbeta,uc001aqy.1,uc001aqx.1,KIF1B,uc001aqv.1,KIF1B_HUMAN,KIAA1448,A6NKQ4,uc001aqw.1,RP4-736L20.1-002	191	10321	16067	1.176e-261	0.6214	15.8	24.31
192	PGD,PGDH,6PGD_HUMAN	192	3758	3630	0.04664	-0.067	49.56	47.31
193	CORT,A6NIJ4,APITD1,UNQ307/PRO350,CENPS_HUMAN,A6NIJ4_HUMAN,CORT_HUMAN,CENPS	193	318	446	8.249e-06	0.4697	2.642	3.662
194	Cort	194	105	153	0.004116	0.522	1.917	2.761
195	DFFA,RP5-1113E3.2-002,DFFA_HUMAN,H13,DFF45,DFF1	195	1074	1100	0.7804	0.01747	8.103	8.202
196	uc001arl.1,Pex14,B2R7N1,PEX14_HUMAN,PEX14,B2R7N1_HUMAN	196	699	764	0.1432	0.1111	4.461	4.819
197	ZNF693,SRG,CST,CASZ1	197	195	149	0.009653	-0.4028	0.4973	0.3756
198	CA127_HUMAN,A0AVG8,C1orf127,A6NKM7	198	2	2	1	-0.01135	0.02181	0.02156
199	TADBP_HUMAN,TDP43,TARDBP	199	3103	3509	6.355e-06	0.1603	18.84	21.05
200	uc001arw.1,A8K458_HUMAN,A8K458,sMAP,MASP2	200	163	247	6.021e-05	0.5797	1.025	1.535
201	SPEE_HUMAN,SRM,SRML1,SPS1	201	1395	795	1.406e-39	-0.8275	27.47	15.47
202	EXOSC10,B1AKQ1,PMSCL2,EXOSX_HUMAN,PMSCL	202	1943	1886	0.2017	-0.05995	13.45	12.91
203	RP4-635E18.1-002,B1AKP8,FRAP_HUMAN,FRAP,B1AKP8_HUMAN,FRAP2,FRAP1	203	2371	2951	5.545e-14	0.2986	6.417	7.893
204	ANGPTL7,CDT6,ANGL7_HUMAN,UNQ313/PRO356	204	156	5	1.456e-40	-4.725	1.784	0.05652
205	UBIAD1,TERE1,UBIA1_HUMAN	205	477	445	0.2231	-0.117	3.909	3.604
206	uc001ash.1,DISP3,KIAA1337,PTCHD2,PTHD2_HUMAN	206	590	291	6.175e-25	-1.034	2.571	1.253
207	B2R7K7_HUMAN,B2R7K7,FBXO2,FBX2_HUMAN,FBX2	207	585	106	1.545e-82	-2.47	8.504	1.523
208	FBX44_HUMAN,FBXO44,FBG3,FBX6A,FBX30,FBX44,FBXO6A	208	664	507	1.835e-06	-0.4055	5.12	3.863
209	FBXO6,FBX6_HUMAN,FBG2,FBX6	209	158	250	9.765e-06	0.6417	2.664	4.166
210	MD2L2_HUMAN,uc001asq.1,MAD2L2,REV7,MAD2B	210	1165	835	2.117e-14	-0.497	16.29	11.54
211	PSEC0258,CA187_HUMAN,C1orf187,UNQ3119/PRO10268	211	143	170	0.158	0.231	2.065	2.426
212	uc001ass.1	212	447	498	0.1433	0.1386	3.069	3.379
213	ATRAP_HUMAN,ATRAP,AGTRAP,A8MVQ5_HUMAN,A8MVQ5	213	684	679	0.7248	-0.02757	13.68	13.42
214	C1orf167	214	0	1	1	0.9958	0	0.03485
215	uc001asz.1,uc001ata.1,RP11-56N19.2-005,RP11-56N19.2-004,C1orf167	215	0	0	1	0	0	0
216	RP11-56N19.4-001,MTHFR,MTHR_HUMAN	216	1571	1118	1.458e-19	-0.5074	5.281	3.714
217	CLCN6_HUMAN,KIAA0046,uc001atg.1,CLCN6,uc001ate.1	217	1911	2540	1.608e-19	0.3933	7.568	9.941
218	B0ZBE8,B0ZBE8_HUMAN,NPPA	218	100	258	5.697e-17	1.342	3.047	7.77
219	ANFB_HUMAN,NPPB	219	143	231	1.017e-05	0.6711	5.244	8.372
220	KIAA2013,K2013_HUMAN	220	268	289	0.4714	0.09148	2.449	2.61
221	LLH,PLOD1_HUMAN,PLOD,PLOD1	221	17594	7687	4.94065645841247e-324	-1.212	149.9	64.74
222	KIAA0214,CPRP1,uc001atn.1,MFN2,MFN2_HUMAN	222	3592	3548	0.3088	-0.0348	19.66	19.19
223	IIP45,uc001atp.1,IIP45_HUMAN	223	515	530	0.8046	0.02435	6.366	6.474
224	TNFRSF8,RP11-426M1.1-001,B1AN79_HUMAN,B1AN79	224	79	2	9.248e-22	-4.751	0.5413	0.01354
225	TNFRSF1B,TNR1B_HUMAN,TNFBR,TNFR2	225	246	93	1.629e-17	-1.411	1.714	0.6402
226	VP13D_HUMAN,B1AJZ2,VPS13D,B1AJZ2_HUMAN,uc001aua.1,RP5-888M10.1-003,KIAA0453	226	3674	4155	9.283e-07	0.1604	5.078	5.675
227	uc001atz.1	227	4	2	0.4504	-0.7495	0.6736	0.3329
228	DHRS3,UNQ2424/PRO4983,DHRS3_HUMAN,RP11-514N2.1-004,uc001aud.1	228	6093	5792	0.0006658	-0.0901	53.97	50.7
229	ADCL4_HUMAN,AADACL4	229	5	1	0.1228	-1.596	0.08126	0.01606
230	AADACL3	230	2	0	0.2471	-1.591	0.01264	0
231	C1orf158,CA158_HUMAN	231	13	442	8.038e-112	4.967	0.3266	10.97
232	PRA12_HUMAN,PRAMEF12	232	0	3	0.25	1.994	0	0.04252
233	PRAM1_HUMAN,PRAMEF1	233	0	0	1	0	0	0
234	PRAMEF11,PRA11_HUMAN	234	0	0	1	0	0	0
235	CCDS30591,HNRNPCL1,HNRCL_HUMAN,HNRPCL1	235	251	167	2.453e-05	-0.6019	5.799	3.813
236	PRAMEF2,PRAM2_HUMAN	236	1	0	0.497	-1.004	0.01559	0
237	A2BDD6,PRAM4_HUMAN,PRAMEF23,B2RPE1_HUMAN,A0AUJ9,A4FU31,uc001aun.1,PRAMEF5,A6NMV5,PRAM5_HUMAN,PRAMEF15,B2RPE1,PRAMEF4,uc001auq.1,PRA23_HUMAN,PRAMEF9,PRAM6_HUMAN,uc001aur.1,PRAMEF6	237	0	0	1	0	0	0
238	PRAMEF10,PRA10_HUMAN	238	0	0	1	0	0	0
239	PRAMEF7,PRAM7_HUMAN,PRAMEF8	239	0	0	1	0	0	0
240	A6NMM3,PRAMEF22,A3QJZ6,PRA22_HUMAN	240	0	0	1	0	0	0
241	PRAM3_HUMAN,PRAMEF22,PRAMEF3	241	0	0	1	0	0	0
242	A2BDD6,PRAM5_HUMAN,A4FU31,PRAMEF5,PRAMEF6	242	0	0	1	0	0	0
243	PRAMEF8,PRAM8_HUMAN	243	0	0	1	0	0	0
244	PRAMEF10	244	0	0	1	0	0	0
245	PRAMEF9,PRAM9_HUMAN,PRAMEF15	245	0	0	1	0	0	0
246	PRAMEF13,PRA13_HUMAN,PRAMEF14,CCDS41257,PRA14_HUMAN	246	0	0	1	0	0	0
247	PRAMEF18,PRA18_HUMAN	247	0	0	1	0	0	0
248	PRAMEF16,PRA16_HUMAN	248	0	0	1	0	0	0
249	PRA20_HUMAN,PRAMEF21,PRAMEF20	249	0	0	1	0	0	0
250	A6NMC2,PRAMEF8,PRAMEF24,PRA24_HUMAN	250	0	0	1	0	0	0
251	PRAMEF10,uc001auz.1	251	0	0	1	0	0	0
252	PRAMEF9,PRAM9_HUMAN,PRAMEF15	252	0	0	1	0	0	0
253	PRAMEF13,PRA13_HUMAN,PRAMEF14,PRA14_HUMAN	253	0	0	1	0	0	0
254	PRAMEF18,PRAMEF19,PRA19_HUMAN	254	0	0	1	0	0	0
255	PRAMEF17,PRA17_HUMAN	255	0	0	1	0	0	0
256	PRA20_HUMAN,PRAMEF21,PRAMEF20	256	0	0	1	0	0	0
257	uc001avb.1,LRRC38,LRC38_HUMAN	257	0	0	1	0	0	0
258	A8MT07_HUMAN,A9Z1Y2,CTA-520D8.1-002,A9Z1Y2_HUMAN,A8MT07,PDPN	258	8749	9131	0.03901	0.04462	69.7	71.89
259	RP5-1177E19.1-004,RP5-1177E19.1-002,KMT8,PRDM2_HUMAN,B1AJZ4,PRDM2,B1AJZ4_HUMAN,RIZ	259	1988	2137	0.05351	0.0872	3.967	4.214
260	uc001avp.1,KAZ,uc001avn.1,uc001avs.1,HRIHFB2003,uc001avm.1,uc001avo.1,KIAA1026,uc001avq.1,uc001avr.1,KAZRN_HUMAN	260	2873	2266	5.752e-19	-0.3593	9.371	7.304
261	uc001avu.1,C1orf126,uc001avv.1	261	10	12	0.8319	0.2254	0.2351	0.2788
262	C1orf72,uc001avw.1,uc001avz.1,TMEM51,TMM51_HUMAN	262	357	308	0.04367	-0.2293	4.221	3.599
263	RP3-467K16.1-006,B1AJZ8,uc001awf.1,KIAA1937,RP3-467K16.1-005,RP3-467K16.1-004,uc001awb.1,B1AJZ8_HUMAN,B1AJZ9,FHAD1,uc001awg.1,B1AJZ9_HUMAN	263	29	747	8.591e-180	4.623	0.09665	2.46
264	uc001awc.1	264	8	33	0.0001134	1.902	0.07664	0.3124
265	SWS1,EFHD2_HUMAN,EFHD2	265	646	859	1.4e-07	0.3936	6.992	9.189
266	CLCR,CTRC,CTRC_HUMAN	266	2	5	0.4532	0.9872	0.05695	0.1407
267	ELA2A_HUMAN,ELA2A	267	0	1	1	0.9958	0	0.02765
268	ELA2B,RP11-265F14.2-001	268	3	3	1	-0.01277	0.094	0.09289
269	RP11-265F14.3-002,CASP9_HUMAN,CASP9,RP11-265F14.3-003,MCH6,RP11-265F14.3-007	269	447	479	0.3929	0.08255	2.657	2.814
270	RP4-680D5.1-002,uc001awu.1,DNAJC16,DJC16_HUMAN,KIAA0962	270	1081	1125	0.523	0.0405	3.701	3.806
271	SPEB_HUMAN,AGMAT	271	25	36	0.2005	0.4925	0.3027	0.4308
272	uc001aww.1,DDI2_HUMAN,DDI2	272	217	217	0.9235	-0.01695	2.228	2.202
273	RSCA1_HUMAN,RSC1A1	273	306	358	0.06258	0.2088	4.225	4.885
274	uc001awz.1	274	354	314	0.09609	-0.1894	3.269	2.866
275	SKIP,KIAA0842,uc001axa.1,PKHM2_HUMAN,PLEKHM2	275	2203	2195	0.6188	-0.02226	13.41	13.21
276	SLC25A34,S2534_HUMAN	276	25	43	0.03869	0.7425	0.2084	0.3542
277	TMEM82,B2RP27_HUMAN,B2RP27	277	0	1	1	0.9958	0	0.01664
278	FBLIM1,FBLP1,FBLI1_HUMAN	278	984	746	2.353e-09	-0.416	6.26	4.69
279	LOC440567	279	1025	1152	0.01455	0.1514	48.77	54.17
280	uc001axj.1	280	228	195	0.08877	-0.2414	2.404	2.032
281	MINT_HUMAN,MINT,KIAA0929,SPEN,SHARP	281	3924	5429	5.182e-51	0.4512	8.242	11.27
282	ZNF60,ZBT17_HUMAN,MIZ1,ZNF151,uc001axl.1,A0AV07,ZBTB17	282	720	782	0.1715	0.102	5.55	5.957
283	uc001axm.1	283	0	0	1	0	0	0
284	CA064_HUMAN,C1orf64	284	2	2	1	-0.01135	0.05559	0.05494
285	uc001axs.1,CVHSP,RP11-5P18.6-001,HSPB7_HUMAN,uc001axo.1,uc001axr.1,uc001axp.1,DKFZp779D0968,uc001axq.1,HSPB7,RP11-5P18.6-003	285	715	199	2.595e-70	-1.857	5.434	1.495
287	RP11-5P18.7-002,CLCKA_HUMAN,CLCNKA	287	55	16	2.148e-06	-1.736	0.4461	0.1283
286	RP11-5P18.8-002,CLCNKB,uc001axw.1,uc001axx.1,RP11-5P18.8-001,uc001axy.1	286	24	29	0.5835	0.2466	0.2051	0.2449
288	F131C_HUMAN,C1orf117,FAM131C,uc001axz.1	288	27	45	0.04464	0.6997	0.4063	0.6693
289	EPHA2,RP11-276H7.1-001	289	2071	1451	2.962e-27	-0.53	13.43	9.302
290	ARHGEF19,A6NJ04,ARHGJ_HUMAN	290	347	123	1.94e-26	-1.506	2.933	1.027
291	C1orf89,CA089_HUMAN	291	154	157	0.9548	0.01074	2.955	2.977
292	FBX42_HUMAN,FBXO42,KIAA1332,uc001ayh.1,FBX42,uc001aye.1	292	1193	1172	0.4845	-0.04261	4.941	4.797
293	CA144_HUMAN,uc001ayk.1,uc001aym.1,DKFZp566C0424,uc001ayi.1,C1orf144	293	3602	3145	1.53e-09	-0.2127	32.78	28.28
294	SPATA21,SPT21_HUMAN	294	4	3	0.725	-0.3351	0.03207	0.02377
295	uc001ayp.1,NECP2_HUMAN,NECAP2	295	1791	1640	0.003504	-0.144	22.88	20.7
296	uc001ayt.1,uc001ayr.1,KIAA1922	296	317	456	1.362e-06	0.5062	1.512	2.149
297	uc001ays.1,KIAA1922	297	57	77	0.1012	0.4107	1.3	1.736
298	LOC440570,uc001ayu.1	298	0	1	1	0.9958	0	0.02019
299	YA016_HUMAN,A6NLT3	299	0	1	1	0.9958	0	0.02133
300	uc001ayw.1	300	199	232	0.1485	0.2034	4.391	5.06
301	NBPF9_HUMAN,uc001aza.1,uc001ayy.1,NBPF10,NBPF9,NBPF1	301	765	1003	6.455e-08	0.3733	2.102	2.724
302	uc001azd.1,FLJ00313,uc001azh.1,uc001azf.1,uc001aze.1	302	545	700	3.038e-05	0.3435	2.61	3.312
303	uc001azk.1,MST1,uc001azm.1,uc001azl.1	303	8	31	0.0002967	1.814	0.05976	0.2288
304	O95559_HUMAN	304	23	14	0.1412	-0.6942	0.2922	0.1758
305	uc001azu.1,CROCC,KIAA0445,CROCC_HUMAN,uc001azt.1,uc001azv.1	305	662	873	2.785e-07	0.3816	1.858	2.422
306	uc001azp.1	306	4	11	0.1186	1.248	0.0227	0.06169
307	uc001azs.1	307	17	9	0.12	-0.8637	1.212	0.6342
308	MAGP1,RP1-37C10.2-003,MFAP2,MFAP2_HUMAN	308	3949	1450	1.026e-269	-1.462	88.67	32.18
309	DKFZp761H191,AT132_HUMAN,RP1-37C10.4-002,ATP13A2,PARK9	309	1288	2022	1.248e-35	0.6332	7.103	11.02
310	SDHB,DHSB_HUMAN,SDH,SDH1	310	1413	1347	0.1186	-0.08597	31.59	29.76
311	KIAA0994,RP1-37C10.6-004,PADI2,PDI2,PADI2_HUMAN	311	144	221	0.000102	0.5976	0.802	1.216
312	PDI1,PADI1_HUMAN,PADI1	312	8	8	1	-0.01513	0.05323	0.05261
313	hPAD-colony10,uc001bah.1	313	8	6	0.6052	-0.3774	0.09817	0.07277
314	PDI3,PADI3_HUMAN,PADI3	314	2	2	1	-0.01135	0.01606	0.01587
315	PADI4,PADI5,PDI5,PADI4_HUMAN	315	0	1	1	0.9958	0	0.009615
316	PADI6	316	1	0	0.497	-1.004	0.01091	0
317	RCC2,KIAA1470,RCC2_HUMAN,TD60	317	1834	1337	4.934e-20	-0.4727	11.44	8.244
318	ARGAL_HUMAN,ARHGEF10L,KIAA1626,GRINCHGEF,RP11-473A10.1-002	318	1049	2003	2.109e-65	0.9155	2.677	5.052
319	ACTL8,ACTL8_HUMAN	319	1	0	0.497	-1.004	0.01403	0
320	IGSF21,IGS21_HUMAN	320	44	71	0.01517	0.6614	0.4186	0.6675
321	uc001baw.1	321	0	5	0.06252	2.578	0	0.1139
322	A8MPP6_HUMAN,A7E2V3,A8MPP6,KLHDC7A,A7E2V3_HUMAN	322	34	1	8.973e-10	-4.142	0.1701	0.004944
323	PAX7,PAX7_HUMAN,HUP1	323	0	16	3.065e-05	4.079	0	0.1791
324	T1R2,TS1R2_HUMAN,TAS1R2,TR2,GPR71	324	0	0	1	0	0	0
325	P5CDH,A8K1Q7,ALDH4A1,AL4A1_HUMAN,ALDH4	325	656	2259	1.727e-200	1.765	5.314	18.08
326	FLJ00074	326	2015	2750	1.066e-24	0.4314	10.62	14.33
327	UBR4_HUMAN,A8MQ33,A8MQ33_HUMAN,KIAA0462,UBR4,KIAA1307,A8MPT2,A8MPT2_HUMAN,RP5-1126H10.1-002,ZUBR1,RBAF600	327	9089	11745	4.125e-69	0.3528	10.58	13.51
328	K0090_HUMAN,KIAA0090,PSEC0263	328	3491	3129	8.236e-07	-0.1749	16.84	14.92
329	MRTO4,C1orf33,MRT4_HUMAN,MRT4	329	761	713	0.1447	-0.1109	8.57	7.936
330	AFAR3	330	14	35	0.003831	1.247	0.1643	0.406
331	AKR7A3,ARK73_HUMAN,AFAR2	331	4	11	0.1186	1.248	0.08251	0.2242
332	AKR7,AFAR,AFAR1,AKR7A2,ARK72_HUMAN	332	929	833	0.01155	-0.1742	13.38	11.85
333	PQLC2_HUMAN,PQLC2	333	383	438	0.08105	0.1761	2.834	3.202
334	B1AK87_HUMAN,B1AK85,B1AK85_HUMAN,RP4-657E11.7-002,B1AK87,RP4-657E11.7-001,CAPZB	334	4381	4116	0.0006319	-0.107	52.5	48.75
335	uc001bcf.1	335	70	56	0.2123	-0.3336	0.8561	0.6769
336	NBL1_HUMAN,NBL1,DAND1,DAN	336	2217	1301	9.449e-57	-0.7855	22.48	13.04
337	C1orf151,CA151_HUMAN	337	957	797	4.872e-05	-0.2806	9.182	7.557
338	HTR6,5HT6R_HUMAN	338	5	4	0.7525	-0.2769	0.06451	0.051
339	TMCO4_HUMAN,TMCO4	339	70	134	1.223e-05	0.9102	0.4877	0.9227
340	RNF186,RN186_HUMAN	340	2	0	0.2471	-1.591	0.04096	0
341	KIAA0459,uc001bcs.1,OTUD3,OTUD3_HUMAN	341	928	1005	0.1393	0.09787	3.647	3.903
342	PLA2G2E,PA2GE_HUMAN	342	1	0	0.497	-1.004	0.05256	0
343	PA2GA_HUMAN,PLA2L,PLA2G2A,PLA2B,RASF-A	343	133	1	2.939e-39	-6.079	3.398	0.02525
344	PA2G5_HUMAN,PLA2G5	344	23	1	1.376e-06	-3.597	0.1915	0.00823
345	SPLASH,PA2GD_HUMAN,PLA2G2D,PLA2	345	0	0	1	0	0	0
346	PLA2G2F,PA2GF_HUMAN,uc001bda.1	346	0	1	1	0.9958	0	0.009304
347	PA2GC_HUMAN,PLA2G2C	347	0	1	1	0.9958	0	0.05585
348	CCDS205,UBXD3,uc001bdc.1,UBXN10,UBXD3_HUMAN	348	90	749	1.206e-128	3.026	0.7752	6.376
349	uc001bde.1,VWA5B1	349	80	552	1.066e-86	2.754	0.3792	2.586
350	uc001bdf.1	350	5	8	0.5811	0.5703	0.05188	0.08204
351	CaMKIINalpha,CK2N1_HUMAN,CAMK2N1	351	1515	2583	1.979e-60	0.7523	14.75	24.85
352	MUL1,RNF218,MULAN,C1orf166,uc001bdi.1,MAPL,MUL1_HUMAN	352	917	984	0.2071	0.08462	9.55	10.13
353	FA43B_HUMAN,FAM43B	353	243	60	7.312e-28	-2.017	2.421	0.5908
354	CDD,CDA,CDD_HUMAN	354	40	6	1.539e-07	-2.566	0.9481	0.1405
355	PINK1_HUMAN,PINK1	355	2032	2330	3.797e-05	0.1803	19.18	21.73
356	RP11-401M16.6-001,DDOST	356	9101	6402	1.003e-111	-0.5245	109.1	75.86
357	KIAA1405,A2A3Q7,A2A3Q7_HUMAN,KIF17,uc001bds.1,uc001bdq.1,A2A3Q8,A2A3Q8_HUMAN,uc001bdr.1,uc001bdp.1,RP11-401M16.8-009,RP11-401M16.8-004	357	112	586	3.093e-77	2.36	0.7193	3.719
358	SH2D5,SH2D5_HUMAN	358	66	87	0.1065	0.3765	0.4272	0.5565
359	HP1B3_HUMAN,A8K5D7,RP5-930J4.3-006,HP1BP3,DKFZp434I0612,A6NI71	359	8017	8107	0.9686	-0.0009199	27.23	27.21
360	uc001beg.1,IF4G3_HUMAN,EIF4G3,A6NI77_HUMAN,uc001beh.1,RP11-190H11.1-001,A6NI77	360	5383	5628	0.08628	0.04718	20.78	21.47
361	ECE1,uc001bem.1,ECE1_HUMAN,uc001bej.1,uc001bek.1,uc001bei.1	361	6791	2534	4.94065645841247e-324	-1.439	28.08	10.36
362	uc001ben.1	362	5	2	0.2862	-1.013	0.05503	0.02175
363	uc001beo.1	363	22	38	0.05214	0.7454	0.2311	0.3945
364	uc001bep.1	364	7	10	0.6292	0.4442	0.08711	0.123
365	uc001beq.1	365	0	0	1	0	0	0
366	NBPF3,NBPF3_HUMAN,L7	366	266	187	0.0001363	-0.5231	1.558	1.083
367	PPBT_HUMAN,ALPL,uc001beu.1,A1A4E7	367	1592	199	2.407e-273	-3.011	15.03	1.857
368	RPGP1_HUMAN,RAP1GAP,RP11-63N8.1-005,KIAA0474,RP11-63N8.1-001,RAP1GA1,O75062_HUMAN	368	1302	2050	1.558e-36	0.6375	8.704	13.54
369	UBP48_HUMAN,USP31,USP48	369	3119	2780	1.185e-06	-0.183	10.32	9.093
370	LDLRAD2,LRAD2_HUMAN	370	19	41	0.006271	1.054	0.1718	0.3664
371	HSPG2,RP11-132G19.2-003	371	11262	6077	4.94065645841247e-324	-0.9069	21.13	11.27
372	ELA3,ELA3B,B2RE44_HUMAN,ELA3A,B2RE44,ELA3A_HUMAN	372	0	0	1	0	0	0
373	uc001bfm.1,uc001bfn.1	373	367	291	0.002049	-0.3507	7.848	6.15
374	CDC42_HUMAN,CDC42	374	2730	2992	0.002575	0.1151	22.15	23.99
375	uc001bfs.1,WNT4_HUMAN,UNQ426/PRO864,WNT4	375	750	447	2.67e-19	-0.7623	4.916	2.896
376	KIAA0478,ZBTB40,uc001bft.1,uc001bfu.1,ZBT40_HUMAN	376	1315	1657	2.701e-09	0.3163	3.504	4.364
377	EPHA8_HUMAN,KIAA1459,EEK,RP1-61A9.2-002,EPHA8	377	32	15	0.01282	-1.061	0.1514	0.07016
378	C1QA,C1QA_HUMAN	378	0	0	1	0	0	0
379	uc001bga.1,C1QG,C1QC_HUMAN,uc001bgc.1,C1QC	379	0	0	1	0	0	0
380	C1QB_HUMAN,C1QB	380	0	1	1	0.9958	0	0.02423
381	EPHT3,DRT,EPTH3,ERK,HEK5,EPHB2,TYRO5,EPHB2_HUMAN	381	6338	4033	2.47e-120	-0.6691	33.32	20.95
382	uc001bgg.1	382	759	669	0.009488	-0.1988	5.45	4.747
383	uc001bgh.1	383	2	3	1	0.403	0.1004	0.1488
384	KIAA0601,LSD1,LSD1_HUMAN,AOF2	384	4722	4423	0.000232	-0.1114	38.97	36.07
385	uc001bgl.1,LUZP1_HUMAN,LUZP1	385	1919	2062	0.05928	0.08662	5.774	6.132
386	HTR1D,HTRL,HTR1DA,5HT1D_HUMAN	386	124	134	0.6187	0.09414	1.12	1.196
387	DKFZp686O0665,HNRNPR,RP5-1057J7.2-002,HNRPR_HUMAN,uc001bgs.1,DKFZp686A13234,HNRPR,uc001bgp.1,uc001bgr.1	387	4900	5274	0.001913	0.08907	42.19	44.88
388	ZNF436,ZN436_HUMAN,KIAA1710	388	3203	2953	0.0002667	-0.1342	19	17.31
389	CA213_HUMAN,A6NHI1,C1orf213,A6NHI1_HUMAN	389	199	279	0.0004209	0.4685	2.199	3.046
390	TCEA3_HUMAN,hTFIIS.h,TCEA3,TFIISH	390	614	471	5.912e-06	-0.3988	8.961	6.793
391	DDEFL1,uc001bhb.1,DDFL1_HUMAN,UPLC1	391	2665	2151	5.368e-15	-0.326	15.89	12.67
392	uc001bhd.1	392	15	19	0.6078	0.3059	0.1881	0.2355
393	E2F2,E2F2_HUMAN	393	188	201	0.6122	0.07903	0.9269	0.9794
394	uc001bhf.1	394	0	1	1	0.9958	0	0.01162
395	uc001bhh.1,A8K1T8_HUMAN,A8K1T8,ID3	395	2346	790	2.154e-181	-1.586	31.38	10.44
396	uc001bhi.1,uc001bhj.1,MDS2	396	0	0	1	0	0	0
397	RL11_HUMAN,RP11-223J15.3-004,RPL11	397	21435	15213	4.579e-249	-0.5117	266	186.6
398	TCEB3,MSTP059,ELOA1_HUMAN	398	1273	1128	0.001172	-0.1913	12.2	10.68
399	uc001bhp.1	399	446	447	0.8936	-0.01376	10.63	10.53
400	AD039,PP603,C1orf128,CA128_HUMAN,HT014	400	1418	1466	0.5764	0.03098	22.55	23.04
401	RP5-886K2.5-005,RP5-886K2.5-010,RP5-886K2.5-004,LYPLA2,LYPA2_HUMAN	401	270	457	1.159e-11	0.7401	3.827	6.402
402	GALE_HUMAN,GALE,RP5-886K2.6-005,RP5-886K2.6-015	402	668	434	3.953e-13	-0.638	6.169	3.961
403	B1AK13,HMGCL_HUMAN,B1AK13_HUMAN,RP5-886K2.8-001,HMGCL	403	1106	843	5.097e-10	-0.4083	6.255	4.712
404	FUCO_HUMAN,Nbla10230/alpha-L-fucosidase,FUCA1,Nbla10230	404	838	631	1.919e-08	-0.4257	10.02	7.456
405	CCDS245,CNR2,CNR2_HUMAN	405	0	0	1	0	0	0
406	HSPC208,PNRC2_HUMAN,PNRC2,CCDS246	406	643	736	0.02366	0.1776	6.954	7.866
408	A6NFM6,TASR,FUSIP_HUMAN,A6NI42,A6NIU7,FUSIP1,uc001bii.1,FUSIP2,RP11-4M23.6-003,uc001bik.1	408	2122	2082	0.3236	-0.04446	11.19	10.85
407	FUSIP1,uc001bih.1	407	872	801	0.05044	-0.1394	14.01	12.72
409	A6NF75,A6NIU4_HUMAN,MYOM3_HUMAN,uc001bil.1,uc001bio.1,uc001bin.1,MYOM3,A6NIU4,uc001bim.1	409	28	10	0.003215	-1.415	0.07542	0.02662
410	I22R1_HUMAN,A8K839,IL22R,IL22RA1	410	2	0	0.2471	-1.591	0.01794	0
411	IL28RA,uc001biv.1,IFNLR1,I28RA_HUMAN,LICR2,RP11-10N16.1-003	411	19	56	2.296e-05	1.495	0.1032	0.3007
412	uc001biw.1	412	0	0	1	0	0	0
413	SOM,GRHL3,TFCP2L4	413	17	22	0.5227	0.3375	0.1512	0.1934
414	CA201_HUMAN,C1orf201,uc001bjf.1	414	197	730	2.107e-71	1.867	1.26	4.616
415	RP3-462O23.3-004,DKFZp686E22155,A8MPU6,A8MPU6_HUMAN,NPAL3,NPAL3_HUMAN,uc001bji.1	415	1517	1265	3.684e-07	-0.2789	5.016	4.134
416	A4LA69_HUMAN,RP4-594I10.1-002,A4LA69,A4GU14,RCAN3_HUMAN,DSCR1L2,RCAN3,A4GU14_HUMAN	416	169	250	0.0001334	0.5452	2.546	3.722
417	C1orf130,uc001bjl.1,A0PK04,CA130_HUMAN	417	16	19	0.736	0.2184	0.1036	0.1216
418	SRM160,RP11-373M8.1-002,SRRM1,A9Z1X7,SRRM1_HUMAN,A9Z1X7_HUMAN	418	1774	1635	0.006462	-0.1347	10.69	9.737
419	CLIC4,CLIC4_HUMAN	419	10974	7739	1.128e-132	-0.5208	65.48	45.64
420	RUNX3,CBFA3,uc001bjs.1,O14814_HUMAN,PEBP2A3,AML2,RUNX3_HUMAN	420	9	11	0.8239	0.2476	0.03278	0.0396
421	SYF2_HUMAN,GCIPIP,SYF2,CBPIN	421	1715	1260	4.27e-18	-0.4615	12.29	8.924
422	CA063_HUMAN,uc001bjy.1,NPD014,C1orf63,HT033	422	1259	1282	0.8739	0.009085	22	22.14
423	B2ZGQ0,RHD_HUMAN,B2ZGQ0_HUMAN,RHD	423	7	8	1	0.1549	0.06254	0.07064
424	uc001bkd.1	424	17	27	0.1745	0.6212	0.1911	0.3
425	TMEM50A,TM50A_HUMAN,SMP1,UNQ386/PRO718	425	3070	2930	0.02386	-0.08434	36.27	34.21
426	RP11-335G20.2-004,RHC,RP11-335G20.2-002,RP11-335G20.2-001,RP11-335G20.2-005,RHE,RHCE	426	22	44	0.00929	0.9518	0.2824	0.5582
427	MACOI_HUMAN,TMEM57	427	1327	900	1.03e-20	-0.5767	10.56	7.075
428	ARH_HUMAN,A2BHI5,DKFZp586D0624,LDLRAP1,ARH,uc001bkl.1	428	441	164	4.227e-31	-1.439	3.516	1.292
429	RP1-317E23.1-002,uc001bkm.1,A6NNE2,B1AJZ5,MAN1A3,B1AJZ5_HUMAN,pp6318,MAN1C1,MAN1C,uc001bkn.1,MA1C1_HUMAN	429	2450	2591	0.118	0.06368	17.66	18.45
430	SEPN1	430	6077	8141	4.059e-62	0.4048	35.91	47.54
431	uc001bkq.1,uc001bku.1,FA54B_HUMAN,A6NCB4,uc001bkt.1,uc001bkv.1,uc001bks.1,HYST1888,uc001bkr.1,FAM54B,MSTP116	431	2454	2362	0.08377	-0.07212	16.68	15.87
432	CA135_HUMAN,C1orf135	432	69	64	0.6648	-0.1237	0.857	0.7856
433	CCDS267,MRPA,PAQR7,MPRA_HUMAN	433	693	882	6.332e-06	0.3305	5.868	7.381
434	C1orf215	434	59	56	0.7799	-0.09074	0.8471	0.7946
435	OP18,A2A2D1,STMN1,LAP18,STMN1_HUMAN	435	14106	15808	1.152e-18	0.1473	188.3	208.5
436	uc001ble.1,PAFAH2,uc001bld.1,PAFA2_HUMAN	436	400	384	0.4751	-0.07573	2.814	2.67
437	EXTL1_HUMAN,EXTL1,EXTL	437	116	66	0.0001479	-0.8211	0.7398	0.416
438	RP11-96L14.2-004,ZNT2_HUMAN,SLC30A2,ZNT2	438	7	4	0.3849	-0.6923	0.07246	0.04092
439	TRIM63,TRI63_HUMAN,SMRZ,IRF,MURF1,RNF28	439	103	10	4.904e-21	-3.257	1.495	0.1434
440	uc001blj.1,PDIK1L,CLIK1L,PDK1L_HUMAN	440	687	744	0.2045	0.09783	4.103	4.391
441	A8K3V0,CCDS41285,GRRP1,GRPP1_HUMAN	441	2	12	0.01296	2.102	0.03359	0.1992
442	uc001bll.1,ZNF593,B2R4S0,B2R4S0_HUMAN	442	314	232	0.0002701	-0.452	12.38	9.043
443	uc001bln.1,CNKSR1,CNKR1_HUMAN,CNK1,uc001blm.1	443	49	52	0.8427	0.06737	0.4622	0.4847
444	CATSPER4,CTSR4_HUMAN,A1A4W6	444	0	0	1	0	0	0
445	uc001blq.1	445	5	14	0.06365	1.307	0.1188	0.3289
446	CCD21_HUMAN,uc001blr.1,CCDC21	446	683	719	0.4709	0.057	4.36	4.536
447	P1725,SH3L3_HUMAN,SH3BGRL3	447	3235	3272	0.9901	-0.0006185	74.27	74.24
448	UBXN11,UBXD5,SOC,PP2243,UBXD5_HUMAN	448	521	1168	1.718e-55	1.146	5.639	12.49
449	CDW52,HE5,CD52_HUMAN,CD52	449	44	0	4.381e-14	-5.5	0.9777	0
450	uc001bmf.1,uc001bmd.1,AIM1L_HUMAN,AIM1L,DKFZp434L1713	450	16	15	0.8593	-0.1035	0.1321	0.1224
451	uc001bmd.1,uc001bme.1,AIM1L	451	5	11	0.2102	0.9851	0.04885	0.1062
452	ZNF683,ZN683_HUMAN	452	0	0	1	0	0	0
453	LIN28,LN28A_HUMAN,CSDD1,LIN28A,ZCCHC1	453	19	9	0.06003	-1.016	0.1212	0.05672
454	HDS,DHDDS,DHDDS_HUMAN,RP3-476K8.2-002	454	1258	1194	0.1152	-0.09228	9.694	9.093
455	uc001bmo.1	455	10	9	0.8228	-0.1529	0.3908	0.3476
456	HMGN2,uc001bmp.1,HMG17,HMGN2_HUMAN	456	775	750	0.3841	-0.06425	10.08	9.636
457	HMGN2,uc001bmq.1	457	627	589	0.197	-0.107	7.795	7.237
458	RPS6KA1,KS6A1_HUMAN,A6NGG4,A6NGG4_HUMAN,RSK1	458	235	239	0.9634	0.007293	1.738	1.746
459	ARID1A variant protein,SMARCF1,C1orf4,OSA1,ARI1A_HUMAN,ARID1A	459	5759	6557	6.373e-11	0.1702	16.39	18.44
460	PIGV,PIGV_HUMAN	460	415	465	0.138	0.1468	3.611	3.998
461	ZDH18_HUMAN,A6NHY9,ZDHHC18	461	716	643	0.02802	-0.1719	5.845	5.187
462	1433S_HUMAN,HME1,SFN	462	25	10	0.01091	-1.257	0.4867	0.1924
463	UNQ5828/PRO19647,ATPBD1B,GPN2_HUMAN,GPN2	463	448	435	0.5448	-0.05937	7.595	7.288
464	DKFZp547G125,GPATCH3,GPATC3,GPTC3_HUMAN	464	388	409	0.571	0.05887	4.678	4.874
465	NR0B2_HUMAN,SHP,NR0B2	465	2	1	0.6228	-0.5949	0.04413	0.02181
466	NUDC_HUMAN,A8MU04,NUDC,A8MU04_HUMAN	466	1237	1554	1.317e-08	0.3119	21.14	26.24
467	C1orf172,CA172_HUMAN	467	10	5	0.2075	-0.8893	0.1434	0.07086
468	TNRP,YA024_HUMAN,CCDS41289,uc001bnj.1	468	829	495	4.354e-21	-0.7598	10.89	6.425
469	FAM46B,FA46B_HUMAN	469	180	179	0.8744	-0.02492	1.946	1.912
470	APNH1,SL9A1_HUMAN,SLC9A1,RP4-633N17.1-003,NHE1	470	1188	753	2.785e-24	-0.6741	5.371	3.364
471	WDTC1_HUMAN,WDTC1,KIAA1037	471	1613	1851	0.000226	0.1814	9.652	10.95
472	DKFZp564D0478,uc001bns.1,C1orf160,CA160_HUMAN,uc001bnr.1,uc001bnu.1,TMEM222,uc001bnt.1	472	775	786	0.9798	0.003303	10.69	10.72
473	SYTL1,SLP1,FLJ00227,SYTL1_HUMAN,uc001bnx.1	473	106	32	1.029e-10	-1.714	0.6465	0.1929
474	MEKK6,A2VDG5,ASK2,A2VDG4,A2ACE8,MAPKKK6,M3K6_HUMAN,MAP3K6	474	759	573	1.176e-07	-0.4219	4.463	3.33
475	FCNH,HAKA1,FCN3,UNQ172,FCN3_HUMAN	475	0	2	0.5	1.579	0	0.04903
476	UNQ6122/PRO20044,CD164L2	476	4	2	0.4504	-0.7495	0.06653	0.03288
477	GPR3,ACCA,CCDS303,GPR3_HUMAN	477	73	105	0.02426	0.5016	0.8856	1.259
478	WASF2,WAVE2,uc001boe.1,WASF2_HUMAN	478	4293	2878	1.049e-66	-0.5938	19.41	12.86
479	uc001bog.1,AHDC1_HUMAN,CCDS30652,AHDC1	479	1704	1713	0.8508	-0.00942	6.59	6.547
480	FGR_HUMAN,SRC2,FGR	480	2	3	1	0.403	0.01732	0.02567
481	RP11-288L9.2-003,RP11-288L9.2-002,IFI6_HUMAN,IFI6,G1P3	481	892	1409	6.42e-26	0.642	26.55	41.45
482	FAM76A,FA76A_HUMAN	482	290	556	1.532e-19	0.9197	3.245	6.148
483	uc001bou.1,STX12_HUMAN,STX12	483	2857	3353	5.639e-09	0.2139	23.75	27.55
484	PP1R8_HUMAN,PPP1R8,ARD1,RP4-547C9.1-003,NIPP1	484	1574	1648	0.3414	0.04922	14.09	14.58
485	uc001boy.1	485	2	4	0.6875	0.7245	0.3084	0.6096
486	uc001bpc.1,C1orf38,ICB1_HUMAN,ICB1	486	59	72	0.2955	0.2662	0.5553	0.6697
487	RPA2,RPA34,REPA2,RFA2_HUMAN,RPA32	487	1151	1033	0.005394	-0.1729	17.13	15.19
488	ASM3B_HUMAN,SMPDL3B,ASML3B	488	48	40	0.3945	-0.2738	0.541	0.4456
489	XRG8,XKR8,XKR8_HUMAN	489	169	148	0.2165	-0.2071	2.005	1.735
490	RP11-460I13.4-001,RP11-460I13.4-003,EYA3,A8K190_HUMAN,A8K190,uc001bpj.1	490	482	409	0.008956	-0.2534	5.412	4.538
491	PTAFR_HUMAN,CCDS318,PAFR,A3KMC8,uc001bpm.1,PTAFR	491	4	1	0.216	-1.333	0.05087	0.01257
492	HSPC331,HSPC315,DNAJC8,SPF31,DNJC8_HUMAN	492	1390	1513	0.0513	0.1052	18.87	20.29
493	A6NE74_HUMAN,ATPIF1,ATIF1_HUMAN,ATPI,A6NE74	493	2942	2738	0.001661	-0.1207	39.41	36.25
494	SEST2,SESN2_HUMAN,SESN2	494	1628	1349	5.659e-08	-0.288	11.96	9.793
495	MED18,uc001bpt.1,MED18_HUMAN	495	348	344	0.7612	-0.03361	4.766	4.656
496	A2APK6,PRO2963,PHAR4_HUMAN,uc001bpu.1,uc001bpz.1,PHACTR4	496	2006	2036	0.9248	0.004388	7.04	7.062
497	CHC1,RCC1,SNHG3-RCC1,RCC1_HUMAN	497	1478	1011	4.004e-22	-0.5644	13.11	8.865
498	uc001bqd.1	498	237	165	0.0002167	-0.5367	4.099	2.82
499	SECP43,TRSPAP1,TSAP1_HUMAN,uc001bqj.1	499	656	574	0.01115	-0.2093	8.359	7.228
500	uc001bqr.1,uc001bqt.1,uc001bqp.1,TRG11,uc001bqs.1,uc001bqk.1,uc001bqn.1,uc001bqo.1,uc001bql.1,uc001bqm.1	500	429	353	0.0042	-0.2976	3.261	2.651
501	uc001bqq.1	501	17	13	0.4707	-0.3785	5.44	4.111
502	CCDS325,RAB42,RAB42_HUMAN	502	30	23	0.3385	-0.3856	0.5849	0.4431
503	TAF15,TAF12,TAFII20,TAF12_HUMAN,TAF2J	503	833	619	5.324e-09	-0.4448	11.41	8.379
504	uc009vtj.1	504	17	25	0.2803	0.5143	3.223	4.685
505	GMEB1,GMEB1_HUMAN	505	389	360	0.228	-0.1285	5.075	4.642
506	HGRG8,YTHDF2,YTHD2_HUMAN,A6NKG4	506	1186	1190	0.8375	-0.01216	8.504	8.433
507	OPRD,OPRD1,OPRD_HUMAN	507	9	9	1	-0.01532	0.1299	0.1283
508	EPB41,uc001brk.1,41_HUMAN,E41P,EPB4.1,A8MU61_HUMAN,A8MU61	508	1669	1964	5.862e-06	0.2177	6.881	8.002
509	TTMB,CCDS30658,T200B_HUMAN,TMEM200B	509	123	37	2.988e-12	-1.723	2.183	0.6491
510	SRP75,SFRS4,SFRS4_HUMAN	510	3293	2985	1.331e-05	-0.1586	29.43	26.37
511	CGI-63,MECR_HUMAN,MECR,NBRF1	511	606	622	0.8194	0.02054	4.263	4.324
512	RP11-316H11.1-003,A6H8L1_HUMAN,A6H8L1,PTPRU,RP11-316H11.1-001	512	3246	1802	1.014e-96	-0.8657	13.65	7.489
513	uc001bry.1	513	1	0	0.497	-1.004	0.0169	0
514	CRTM,MATN1_HUMAN,CMP,MATN1	514	160	29	1.612e-23	-2.441	2.145	0.3843
515	uc001bsb.1	515	51	33	0.04923	-0.6296	1.044	0.6673
516	LAPM5_HUMAN,KIAA0085,LAPTM5	516	105	15	3.418e-18	-2.744	1.209	0.1707
517	SDC3,uc001bsd.1,KIAA0468,uc001bse.1,SDC3_HUMAN	517	9865	25256	4.94065645841247e-324	1.339	38.39	97.13
518	RP1-65J11.4-003,PUM1,RP1-65J11.4-002,RP1-65J11.4-004,PUMH1,PUM1_HUMAN,KIAA0099	518	5583	5991	0.001625	0.08472	25.53	27.07
519	uc009vts.1	519	1	2	1	0.575	0.1454	0.2875
520	uc001bsl.1	520	0	3	0.25	1.994	0	1.012
521	uc001bsm.1	521	26	21	0.4686	-0.3118	1.168	0.932
522	NKAIN1,FAM77C,NKAI1_HUMAN,A2VDJ3	522	1297	650	3.14e-51	-1.013	13.32	6.596
524	PRP8BP,WDR57,SFP38,WDR57_HUMAN	524	917	799	0.001998	-0.2155	14.45	12.45
523	uc001bso.1,DKFZp434D199	523	450	443	0.6881	-0.03956	9.373	9.119
525	HSPC243,ZCCHC17,PS1D,HSPC251,LDC4,NO40_HUMAN	525	2758	1895	3.928e-39	-0.5582	39.18	26.6
526	FABPH_HUMAN,FABP3,FABP11,MDGI	526	906	345	6.357e-60	-1.407	21.14	7.956
527	TDE2,UNQ263/PRO300,SERINC2,FKSG84,TDE2L,A0AVB4,SERC2_HUMAN	527	1792	1045	4.328e-47	-0.7945	15.34	8.839
528	uc001bsx.1	528	0	0	1	0	0	0
529	uc001bsy.1	529	0	0	1	0	0	0
530	TINAL_HUMAN,OLRG2,PSEC0088,TINAGL1,GIS5,LCN7,PP6614,TINAGL,UNQ204/PRO230	530	1114	143	1.918e-189	-2.97	11.43	1.451
531	uc001btc.1,OX1R_HUMAN,HCRTR1	531	7	22	0.008161	1.508	0.08086	0.2512
532	PEF1,ABP32,PEF1_HUMAN,UNQ1845/PRO3573	532	1607	1502	0.02738	-0.1144	11.81	10.91
533	uc001btl.1,A6NCT7,COL16A1,A6NCT7_HUMAN,COGA1_HUMAN	533	11695	3941	4.94065645841247e-324	-1.586	43.53	14.5
534	A2A3C4,BAI 2,A2A3C4_HUMAN,RP11-73M7.7-007,BAI2,BAI2_HUMAN	534	2291	3718	9.783e-73	0.6813	8.984	14.41
535	uc001btv.1,SPOCD1,uc001btt.1,uc001btu.1,SPOC1_HUMAN	535	97	105	0.673	0.09635	0.3347	0.358
536	uc001btx.1	536	2731	1973	1.823e-30	-0.4859	41.34	29.52
537	PRL2,BM-008,PTP4A2,PTPCAAX2,TP4A2_HUMAN	537	2190	1561	1.945e-26	-0.5052	25.98	18.3
538	SAM68,KHDRBS1,KHDR1_HUMAN	538	8652	7054	1.604e-41	-0.3116	64.53	52
539	uc001bue.1,uc001buf.1,TM39B_HUMAN,uc001bud.1,TMEM39B	539	475	341	1.285e-06	-0.4939	6.677	4.737
540	IPOA7,KPNA6,RP4-622L5.1-004,IMA7_HUMAN	540	3832	3452	7.577e-07	-0.1676	13.31	11.85
541	TXLNA,TXLNA_HUMAN,TXLN	541	4344	3055	2.28e-54	-0.5247	22.04	15.32
542	CCDC28B,CC28B_HUMAN,uc001buk.1	542	865	902	0.5363	0.04335	15.27	15.74
543	IQCC_HUMAN,IQCC	543	191	254	0.004415	0.3924	2.166	2.847
544	DCDC2B,uc001bun.1,A2VCK2,DCD2B_HUMAN	544	17	49	0.0001033	1.458	0.532	1.515
545	C1orf91,UNQ548,UNQ548/PRO1105,PP1065,uc001buo.1,uc001bup.1,uc001buq.1	545	371	410	0.2238	0.1269	4.683	5.114
546	RP4-675E8.1-001,EIF3S2,uc001bur.1,EIF3I_HUMAN,TRIP1,EIF3I	546	3808	3027	2.731e-23	-0.3481	52.41	41.17
547	uc001buv.1,LOC339483,uc001but.1,uc001buu.1	547	233	208	0.1986	-0.18	2.096	1.849
548	FAM167B,C1orf90,CA090_HUMAN	548	35	18	0.01922	-0.9383	0.9372	0.4763
549	LCK,LCK_HUMAN	549	2	2	1	-0.01135	0.0205	0.02026
550	HDAC1,RPD3L1,DKFZp686H12203,HDAC1_HUMAN	550	2494	2449	0.2926	-0.04328	20.02	19.43
551	MRP_HUMAN,MLP,MARCKSL1,MRP	551	9167	11545	1.734e-55	0.3157	152.9	190.3
552	uc001bve.1	552	78	104	0.07495	0.3936	1.325	1.746
553	STK22C,SPOGA3,TSSK3,TSSK3_HUMAN	553	45	64	0.08481	0.4821	1.58	2.221
554	BSDC1_HUMAN,uc001bvh.1,UNQ2494,BSDC1,UNQ2494/PRO5781,uc001bvg.1	554	2871	2967	0.4247	0.03042	15.41	15.74
556	RP1-27O5.1-003,RP1-27O5.1-002,uc001bvm.1,BOZF1,ZBTB8	556	1038	1148	0.03803	0.1282	3.013	3.293
555	uc001bvl.1,DKFZp547H154	555	138	232	1.993e-06	0.7283	1.204	2
557	ZBTB8OS,ARCH_HUMAN,ARCH	557	152	170	0.3732	0.1435	5.442	6.015
558	B2R6G9_HUMAN,RBBP4,B2R6G9,RBAP48,RBBP4_HUMAN	558	929	881	0.1728	-0.09346	15.22	14.27
559	SYNC1_HUMAN,uc001bvt.1,SYNC1	559	1046	1848	8.306e-49	0.8035	9.754	17.03
560	KIAA1522,K1522_HUMAN	560	1521	1595	0.3245	0.05148	6.986	7.24
561	YARS,SYYC_HUMAN	561	6102	4507	1.849e-58	-0.4541	30.97	22.61
562	S100PBP,S1PBP_HUMAN,A8MTZ6_HUMAN,S100PBPR,A8MTZ6	562	1630	1596	0.3508	-0.04741	9.459	9.153
563	uc001bwe.1,FNDC5,FRCP2,DKFZp779L0160	563	1913	855	7.357e-95	-1.178	16.53	7.302
564	HPCA,HPCA_HUMAN,BDR2	564	75	222	8.787e-18	1.536	1.418	4.148
565	CAC1,TMM54_HUMAN,TMEM54,BCLP	565	299	664	1.162e-31	1.131	8.134	17.85
566	NKLAM,RNF19B,uc001bwm.1,IBRDC3,RN19B_HUMAN,uc001bwl.1	566	632	712	0.04956	0.1547	6.208	6.912
567	uc001bwn.1	567	7	5	0.5788	-0.4296	0.1148	0.08103
568	KAD2_HUMAN,ADK2,RP1-117O3.1-002,AK2	568	1423	1500	0.2751	0.05896	9.508	9.905
569	ADC_HUMAN,KIAA1945,ODCP,B2RDU5_HUMAN,ADC,B2RDU5	569	464	529	0.0612	0.1718	1.839	2.072
570	uc001bxa.1	570	24	24	1	-0.01634	0.4517	0.4464
571	TRI62_HUMAN,TRIM62	571	331	414	0.00424	0.3049	2.466	3.048
572	ZNF362,ZN362_HUMAN,PP6997	572	1490	1424	0.1242	-0.08233	12.28	11.6
573	A3LT2_HUMAN,A3GALT2	573	0	0	1	0	0	0
574	A8KA40_HUMAN,PHC2,EDR2,PHC2_HUMAN,A8KA40,A1L4Q1,PH2	574	4934	4275	1.058e-13	-0.2238	26.21	22.44
575	A9Z1W3,RP4-580O19.1-004,ZSCAN20,uc001bxk.1,B1ALI4,A9Z1W3_HUMAN,uc001bxj.1,RP4-580O19.1-002,uc001bxl.1,B1ALI4_HUMAN	575	317	284	0.142	-0.175	1.581	1.4
576	CSMD2_HUMAN,CSMD2,KIAA1884	576	363	525	1.537e-07	0.5141	0.6262	0.895
577	CCDS30668,B2R4X7_HUMAN,HMGB4,B2R4X7	577	0	0	1	0	0	0
578	uc001bxr.1	578	0	0	1	0	0	0
579	uc001bxs.1,C1orf94,CA094_HUMAN	579	6	13	0.1672	0.9848	0.06308	0.1351
580	CCDS382,CXB5_HUMAN,GJB5	580	5	0	0.03034	-2.592	0.09992	0
581	CXB4_HUMAN,GJB4,uc001bxw.1	581	3	1	0.3721	-1.011	0.02704	0.008908
582	GJB3,uc001bxz.1,CX31,CCDS384,CXB3_HUMAN	582	9	0	0.001852	-3.33	0.09795	0
583	A8K698_HUMAN,GJA4,CXA4_HUMAN,A8K698,CCDS30669	583	6	1	0.06873	-1.819	0.07373	0.01214
584	C1orf212,CCDS385,CA212_HUMAN	584	614	594	0.4374	-0.06469	6.217	5.944
585	DLGP3_HUMAN,DLGAP3,DAP3	585	41	108	4.121e-08	1.359	0.2926	0.7617
586	ZMYM6,uc001byd.1	586	200	226	0.2652	0.1586	1.614	1.802
587	ZMYM6	587	515	355	2.049e-08	-0.5525	14.75	10.05
588	DKFZp762A1615,ZMYM6,uc001byj.1,uc001byk.1,ZMYM6_HUMAN,RP11-244H3.3-001,ZNF258,uc001byi.1,uc001byg.1,KIAA1353,RP11-244H3.3-002	588	1278	1241	0.3096	-0.05936	3.914	3.756
589	RP11-248I9.4-003,ZMYM1_HUMAN,ZMYM1	589	983	840	0.0003366	-0.2436	3.216	2.716
591	SFPQ,SFPQ_HUMAN,uc001byr.1,PSF	591	6133	8405	9.835e-74	0.4376	47.79	64.73
590	uc001byq.1,uc001byp.1	590	3176	4452	2.656e-45	0.4701	30.46	42.2
592	KIAA0425,ZMYM4_HUMAN,ZMYM4,ZNF262,A0JP20,A0JP19	592	3881	4031	0.2469	0.03767	13.73	14.09
593	uc001byv.1	593	17	13	0.4707	-0.3785	0.3284	0.2482
594	B1AN13,B1AP96_HUMAN,K319L_HUMAN,KIAA1837,B1AP96,PP791,RP4-765A10.3-010,KIAA0319L	594	3201	4265	2.976e-32	0.3969	10.63	14
595	NCDN,NCDN_HUMAN,KIAA0607	595	1198	1392	0.0004672	0.1994	8.277	9.505
596	PSMB2,PSB2_HUMAN	596	3390	3522	0.2737	0.03807	14.04	14.42
597	TFAP2E,AP2E_HUMAN	597	32	42	0.296	0.3653	0.5576	0.7233
598	CA216_HUMAN,C1orf216,CCDS395	598	696	1235	1.541e-33	0.8094	6.072	10.65
599	A6NFL4,A6NFL4_HUMAN,CLSPN	599	408	349	0.022	-0.2417	2.385	2.016
600	KIAA1567,AGO4,I2C4_HUMAN,EIF2C4	600	757	1196	2.99e-22	0.6421	4.073	6.359
601	AGO1,EIF2C1,I2C1_HUMAN,RP4-789D17.1-001	601	2647	2872	0.009747	0.1006	8.802	9.438
602	uc001bzm.1	602	777	774	0.7607	-0.02258	5.265	5.183
603	I2C3_HUMAN,RP4-789D17.2-002,RP4-789D17.2-001,uc001bzo.1,B1ALI0_HUMAN,B1ALI0,EIF2C3,AGO3	603	1024	914	0.005975	-0.1808	5.536	4.883
604	h-tektin-t,TEKT2_HUMAN,TEKT2,A6NIS6	604	164	802	4.861e-100	2.266	2.323	11.23
605	ARHL2_HUMAN,arh3,ADPRHL2,ARH3	605	1144	1065	0.05032	-0.1202	17.66	16.25
606	COL8A2,CO8A2_HUMAN	606	4471	1454	0	-1.637	25.76	8.279
607	TRAPPC3,TPPC3_HUMAN,A6NDN0,BET3,A6NDN0_HUMAN,CDABP0066	607	1691	1988	5.742e-06	0.2163	28.14	32.7
608	PP2464,MA7D1_HUMAN,RPRC1,MAP7D1,KIAA1187,PARCC1	608	3238	3558	0.0007121	0.1189	24.17	26.24
609	uc001cae.1,TRAP150,uc001caf.1,TR150_HUMAN,THRAP3	609	4363	4146	0.003796	-0.0906	23.86	22.41
610	C1orf113,A4FU49-2	610	613	623	0.9546	0.006309	5.767	5.792
611	FAM176B,C1orf78,CA078_HUMAN	611	823	452	1.507e-26	-0.8801	29.18	15.84
612	STK40_HUMAN,SHIK,SGK495,STK40,FLJ00113	612	2049	1832	0.0001242	-0.1784	9.989	8.826
613	CCDS408,LSM10_HUMAN,LSM10	613	649	614	0.2373	-0.09685	19.55	18.27
614	A6NHS9_HUMAN,A6NHS9,A6NIN9,NOR1,OSCP1_HUMAN,A6NIN9_HUMAN,C1orf102,OSCP1,A6NHM5	614	344	785	4.107e-39	1.171	5.302	11.96
615	uc001cas.1,RT15_HUMAN,DC37,MRPS15,RPMS15	615	1089	790	9.034e-13	-0.4796	28.89	20.71
616	GCSFR,CSF3R,CSF3R_HUMAN	616	49	1	3.528e-14	-4.656	0.4031	0.008129
617	RP4-614N24.2-002,A9Z1Z8,RP4-614N24.2-001,B1AMS6_HUMAN,A9Z1Z8_HUMAN,uc001caz.1,B1AMS6,GRIK3	617	548	2322	7.327e-254	2.064	1.463	6.127
618	uc001cbb.1,MCPIP,ZC12A_HUMAN,MCPIP1,ZC3H12A	618	129	83	0.001214	-0.6469	1.082	0.688
619	CA149_HUMAN,B1AK63,C1orf149,RP3-423B22.2-003,B1AK63_HUMAN	619	1352	1511	0.007954	0.1433	11.45	12.65
620	SNIP1,SNIP1_HUMAN	620	506	519	0.8513	0.01953	5.242	5.313
621	IDLC_HUMAN,DNALI1	621	974	4670	0	2.243	9.564	45.32
622	GNL2,NOG2_HUMAN,NGP1	622	1882	1730	0.003991	-0.1384	18.83	17.11
623	RP11-566C13.1-004,RSPO1,RSPO1_HUMAN	623	326	13	1.534e-80	-4.562	2.797	0.1102
624	CA109_HUMAN,C1orf109	624	780	673	0.002543	-0.2296	7.075	6.033
625	BOREA_HUMAN,PESCRG3,CDCA8	625	706	420	2.127e-18	-0.7649	7.53	4.427
626	uc001cbu.1,uc001cbt.1,EPHAA_HUMAN,uc001cbw.1,EPHA10	626	48	50	0.9197	0.04103	0.1599	0.1646
627	MANEL_HUMAN,uc001cbz.1,MANEAL,uc001cbx.1,uc001cby.1	627	244	443	7.136e-14	0.8408	2.01	3.607
628	DRIP3,IRIP,YRDC_HUMAN,YRDC	628	377	405	0.4109	0.08611	7.317	7.768
629	CA122_HUMAN,RP11-109P14.5-002,C1orf122	629	1415	1555	0.02517	0.119	21.13	22.95
630	MTF1_HUMAN,B2RAK6_HUMAN,MTF1,B2RAK6	630	762	1110	5.803e-15	0.5251	2.431	3.5
631	RP11-109P14.7-004,B1ARF3_HUMAN,INPP5B,B1ARF3,uc001cch.1	631	975	797	7.832e-06	-0.3075	3.19	2.577
632	SF3A3_HUMAN,SAP61,SF3A3	632	1402	1334	0.1083	-0.08869	12.65	11.9
633	FHL3	633	876	468	3.632e-30	-0.92	12.49	6.592
634	HDCMB12P,uc001cco.1,uc001ccn.1,CGI-94,UTP11L,UTP11_HUMAN,A8K785,A8K785_HUMAN	634	1096	960	0.001096	-0.208	8.949	7.747
635	POU3F1,RP5-884C9.1-001	635	26	63	0.0001126	1.229	0.2273	0.5443
636	RRAGC,RRAGC_HUMAN	636	1069	978	0.02282	-0.1452	11.33	10.24
637	MYCBP,AMY1,MYCBP_HUMAN	637	343	287	0.01868	-0.2733	4.199	3.472
638	GJA10,CCDS432,GJA9,CXA9_HUMAN	638	23	44	0.01404	0.8904	0.2114	0.3997
639	RHBDL2,uc001ccv.1,RHBL2_HUMAN	639	53	34	0.04131	-0.6422	0.7163	0.4541
640	AKIRIN1,CA108_HUMAN,C1orf108	640	1926	2084	0.03433	0.09667	25.06	26.8
641	NDUFS5,NDUS5_HUMAN	641	2971	4045	5.305e-35	0.428	148.8	200.3
642	uc001cdd.1,uc001cdg.1,B1ANR2_HUMAN,B1ALC5_HUMAN,B1ALC5,uc001ccz.1,KIAA1251,RP11-69E11.1-024,MACF1,KIAA0465,B1ANR2,CCDS435,CCDS436,ACF7,ABP620,MACF1_HUMAN,uc001cdh.1,RP11-69E11.1-005	642	15476	21617	1.414e-208	0.4651	15.24	21.03
643	KIAA0754,K0754_HUMAN	643	861	1160	1.62e-10	0.4126	3.158	4.205
644	BMP8A_HUMAN,BMP8A	644	66	57	0.4173	-0.2249	0.3129	0.2671
645	uc001cdj.1	645	143	132	0.4695	-0.1315	0.8314	0.7584
646	B1ANR7_HUMAN,PABP4,PABPC4,RP11-69E11.6-002,APP1,PABP4_HUMAN,RP11-69E11.6-004,B1ANR7	646	4336	2567	3.332e-106	-0.7731	35.85	20.98
647	uc001cdo.1	647	8	1	0.02078	-2.182	1.495	0.1847
648	HEYL,HRT3,HEYL_HUMAN	648	327	91	4.202e-33	-1.851	2.035	0.5596
649	NT5C1A,5NT1A_HUMAN	649	15	3	0.004216	-2.014	0.3469	0.06856
650	HPCL4_HUMAN,HPCAL4	650	727	621	0.002074	-0.244	4.37	3.689
651	B2R971,CYP33,PPIE_HUMAN,B2R971_HUMAN,PPIE,RP1-118J21.1-003,CYP-33	651	1500	1391	0.01911	-0.1258	6.798	6.23
652	BMP8B,uc001cdy.1,BMP8,BMP8B_HUMAN	652	24	36	0.1554	0.5491	0.1539	0.2282
653	FKSG25,OXCT2,SCOT2_HUMAN	653	0	1	1	0.9958	0	0.01387
654	uc001cef.1,uc001cec.1,uc001cej.1,uc001cei.1,MOD5,uc001ced.1,MOD5_HUMAN,uc001cee.1,TRIT1,uc001ceg.1,uc001ceh.1,IPT	654	846	691	2.842e-05	-0.3086	9.875	7.971
655	MYCL,A2A2C9,RP1-118J21.4-004,LMYC,MYCL1,A2A2C9_HUMAN	655	240	386	1.214e-08	0.6663	1.242	1.974
656	HMFN0656,MFSD2,MFSD2_HUMAN,PP9177,UNQ300/PRO341	656	344	1094	2.235e-89	1.649	2.372	7.454
657	CAP1_HUMAN,uc001cey.1,uc001cfa.1,CAP1,uc001cez.1,CAP	657	2870	2629	0.0002313	-0.1435	26.47	23.96
658	PPT1_HUMAN,PPT1,PPT	658	4791	6908	2.332e-80	0.5108	51.14	72.88
659	uc001cfc.1,uc001cfd.1,RLF_HUMAN,RLF	659	2990	3156	0.09986	0.06091	10.99	11.47
660	TMCO2,TMCO2_HUMAN,uc001cfe.1	660	1	0	0.497	-1.004	0.03455	0
661	uc001cff.1	661	363	363	0.882	-0.01698	5.957	5.887
662	FACE1,STE24,ZMPSTE24,FACE1_HUMAN	662	2065	2056	0.6072	-0.02332	16.76	16.49
663	CO9A2_HUMAN,COL9A2	663	1579	977	1.804e-34	-0.709	12.43	7.603
664	SMAP1L,SMAP2_HUMAN,SMAP2	664	1025	1140	0.02836	0.1363	10.06	11.06
665	ZNF643,ZN643_HUMAN	665	294	267	0.2054	-0.1554	3.212	2.883
666	ZNF642,ZN642_HUMAN	666	182	348	1.317e-12	0.9144	1.897	3.585
667	CCDS453,CA176_HUMAN,C1orf176	667	257	315	0.02389	0.2756	2.151	2.606
668	ZNF684,ZN684_HUMAN	668	180	165	0.3607	-0.1417	2.199	1.992
669	RIMS3,RIMS3_HUMAN,KIAA0237	669	1616	2625	4.919e-52	0.6825	5.722	9.186
670	RP5-1066H13.1-010,uc001cfy.1,uc001cfz.1,RP5-1066H13.1-015,uc001cgd.1,NFYC_HUMAN,uc001cge.1,NFYC,uc001cgb.1,uc001cfx.1,uc001cfw.1	670	1201	929	7.171e-10	-0.3871	9.788	7.482
671	uc001cga.1	671	3	7	0.3438	0.9862	0.1527	0.3521
672	uc001cgf.1	672	0	0	1	0	0	0
673	uc001cgg.1	673	0	0	1	0	0	0
674	KCNQ4_HUMAN,KCNQ4	674	96	301	3.123e-25	1.622	1.052	3.261
675	MRG2,CITE4_HUMAN,CITED4	675	88	133	0.00373	0.5735	1.745	2.606
676	uc001cgk.1,PYRG1_HUMAN,CTPS,uc001cgl.1	676	1140	1274	0.01542	0.1432	8.8	9.719
677	SLFNL1,SLNL1_HUMAN	677	29	15	0.03475	-0.9231	0.3493	0.1786
678	SCMH1_HUMAN,SCMH1	678	1400	1385	0.5569	-0.03254	9.501	9.289
680	EDN2,EDN2_HUMAN	680	67	38	0.004452	-0.8187	1.21	0.6784
679	EDN2,uc001cgv.1	679	68	38	0.003396	-0.8398	1.358	0.7499
681	uc001cha.1,A7YY91,ZEP3_HUMAN,KRC,uc001cgz.1,KIAA1555,HIVEP3,ZAS3,KBP1	681	330	314	0.4541	-0.08845	0.8072	0.7591
682	GUC2B_HUMAN,GUCA2B	682	1	0	0.497	-1.004	0.04288	0
683	GUCA2,GUCA2A,GUC2A_HUMAN	683	0	0	1	0	0	0
684	A7MD18,KIAA1041,A7MBL7,FOXJ3_HUMAN,FOXJ3	684	2685	2459	0.0003571	-0.1438	11.9	10.77
685	uc001chi.1,FAM80A,RIMKA_HUMAN	685	456	981	4.147e-43	1.087	1.104	2.348
686	ZMY12_HUMAN,ZMYND12	686	26	108	5.01e-13	1.997	0.3985	1.636
687	RP11-163G10.1-003,PPCS,COAB,PPCS_HUMAN	687	1140	837	1.479e-12	-0.4623	19.6	14.22
688	uc001chm.1,LOC728621,A8MQ72,A8MQ72_HUMAN,PFD6L_HUMAN,PFDN6L,uc001chp.1,uc001cho.1,uc001chn.1,DKFZp686K01114	688	371	766	3.201e-31	1.027	0.8913	1.819
689	CYPH,A6NNE7,CYP20,PPIH,PPIH_HUMAN,A6NNE7_HUMAN	689	522	444	0.007544	-0.25	10.59	8.9
690	uc001chr.1	690	3	15	0.007556	1.986	0.1183	0.5847
691	YBOX1_HUMAN,YB1,NSEP1,YBX1	691	648	712	0.1358	0.1187	10.73	11.65
692	CLD19_HUMAN,uc001chu.1,CLDN19	692	255	21	4.025e-53	-3.557	1.812	0.1475
693	GROS1,P3H1_HUMAN,LEPRE1,PSEC0109,uc001chv.1,P3H1,CCDS472,uc001chx.1,uc001chw.1,uc001chy.1	693	5480	1656	0	-1.743	21.84	6.521
694	CA050_HUMAN,uc001cia.1,C1orf50	694	392	333	0.01928	-0.2517	9.867	8.283
695	CCD23_HUMAN,CCDC23	695	701	634	0.04279	-0.1617	30.47	27.23
696	SC,ERMAP,ERMAP_HUMAN,RD	696	602	528	0.01728	-0.2059	3.498	3.032
697	ZNF691,CCDS476	697	263	360	0.0001906	0.4345	3.566	4.824
698	uc001cij.1	698	20	13	0.227	-0.601	0.2168	0.1392
699	GTR1_HUMAN,uc001cik.1,SLC2A1,GLUT1	699	37255	12113	9.88131291682493e-324	-1.638	265.1	85.19
700	uc001cil.1	700	178	95	3.022e-07	-0.9157	4.751	2.506
701	uc009vwn.1	701	44	85	0.0003988	0.9177	0.9897	1.89
702	YA029_HUMAN,A6NL82,LOC440585	702	47	437	2.415e-79	3.173	2.327	21.38
703	EBNA1BP2,RP5-1034F7.2-001	703	1115	1226	0.04499	0.1198	17.29	18.79
704	WDR65_HUMAN,WDR65	704	18	133	9.06e-23	2.802	0.1642	1.199
705	CCDS480,TMEM125,TM125_HUMAN	705	23	5	0.0005103	-2.015	0.3182	0.06837
706	C1orf210,uc001cit.1,CA210_HUMAN	706	4	3	0.725	-0.3351	0.06942	0.05145
707	TIE1,TIE1_HUMAN,TIE	707	163	33	3.252e-22	-2.287	1.075	0.2151
708	MPL,TPOR,uc001civ.1,TPOR_HUMAN,RP1-92O14.1-002	708	22	41	0.02272	0.8523	0.1474	0.2715
709	CDC20,CDC20_HUMAN	709	296	236	0.00629	-0.3425	4.163	3.28
710	CGI-88,ELOVL1,SSC1,ELOV1_HUMAN	710	1222	1015	3.249e-06	-0.2845	16.32	13.39
711	RP1-92O14.5-001,uc001cjf.1,uc001cjd.1,uc001cjg.1,MED8_HUMAN,A9IZ91,MED8	711	1457	824	3.201e-42	-0.8385	19.97	11.16
712	K0467_HUMAN,KIAA0467,C1orf84,uc001cjj.1,A0PJK5	712	1473	2046	1.12e-20	0.4568	2.557	3.51
713	HYI_HUMAN,SB156,HT036,HYI	713	75	60	0.1966	-0.334	2.616	2.068
714	RP5-1029K14.1-003,PTPRF_HUMAN,PTPRF,RP5-1029K14.1-004,DKFZp686B1310,uc001cjt.1,LAR,uc001cjq.1	714	14933	16598	8.039e-17	0.1355	39.93	43.86
715	JHDM3A,JMJD2,KIAA0677,JMJD2A,JHD3A_HUMAN	715	3082	3174	0.4868	0.0254	18.04	18.36
716	uc001cjy.1	716	17	23	0.4299	0.3988	0.5537	0.7403
717	RP11-7O11.1-006,Q11203-17,Q11203-22,RP11-7O11.1-008,RP11-7O11.1-004,RP11-7O11.1-003,Q11203-18,ST3GAL3,SIAT6_HUMAN,RP11-7O11.1-007,RP11-7O11.1-012,Q11203-16,RP11-7O11.1-009,RP11-7O11.1-005,RP11-7O11.1-002,SIAT6,Q11203-19,ST3GalIII,RP11-7O11.1-010,Q11203-21	717	780	709	0.04059	-0.1545	6.065	5.448
718	ARTN,EVN,ARTN_HUMAN	718	4	26	5.996e-05	2.418	0.04583	0.2944
719	IPO13,RP11-7O11.4-002,RP11-7O11.4-001	719	980	1568	4.244e-30	0.6605	5.932	9.38
720	A8MVC9,DPH2L2,A8MVC9_HUMAN,DPH2,DPH2_HUMAN	720	406	437	0.3708	0.08892	4.162	4.427
721	uc001clc.1,A8MXF8,ATP6F,VATO_HUMAN,uc001clf.1,ATP6V0B,A8MXF8_HUMAN	721	1499	1572	0.3298	0.05154	15.48	16.05
722	B4GALT2,B4GT2_HUMAN	722	1885	1991	0.1825	0.06187	20.86	21.78
723	CCD24_HUMAN,CCDC24,uc001clk.1	723	97	275	2.169e-20	1.477	1.488	4.168
724	RP5-1198O20.3-001,RP5-1198O20.3-002,A6NII2,RP5-1198O20.3-003,SLC6A9	724	1275	2591	5.148e-98	1.005	8.666	17.4
725	ZNF393,KLF17_HUMAN,KLF17	725	46	25	0.01236	-0.8707	0.2028	0.1089
726	KIAA1425,DMAP1,DMAP1_HUMAN	726	698	758	0.1814	0.1018	10.12	10.86
727	PINT1,PRNIP_HUMAN,PRNPIP1,RP5-891H21.3-006,PRNPIP	727	1632	1825	0.003435	0.1441	22.87	25.27
728	C1orf164,RNF220,CA164_HUMAN,RP4-678E16.1-013	728	1525	1834	6.067e-07	0.249	10.15	12.07
729	RP4-678E16.2-003,TMEM53,RP4-678E16.2-008,TMM53_HUMAN	729	375	470	0.001955	0.308	3.229	3.999
730	A1KXE5,YA012_HUMAN,uc001cme.1,MGC33556	730	25	139	2.824e-20	2.412	0.4911	2.699
731	uc001cmg.1,KIF2C_HUMAN,KNSL6,uc001cmh.1,KIF2C	731	1189	909	1.72e-10	-0.404	9.432	7.126
732	RPS8,OK/SW-cl.83,RS8_HUMAN	732	3667	2074	2.036e-103	-0.8389	133.1	74.42
733	uc001cmj.1	733	75	86	0.432	0.1782	25.94	29.4
734	uc001cmk.1	734	8	6	0.6052	-0.3774	2.09	1.549
735	uc009vxi.1	735	7	2	0.1073	-1.428	2.524	0.7126
736	uc001cml.1	736	3	3	1	-0.01277	1.113	1.1
737	VMD2L2,BEST4,BEST4_HUMAN	737	31	69	0.0001878	1.113	0.3786	0.8328
738	CNK,PLK3,FNK,PRK,PLK3_HUMAN	738	506	562	0.1337	0.1342	5.691	6.247
739	CCDS30699,TCTEX1D4,TC1D4_HUMAN	739	7	33	4.276e-05	2.072	0.1516	0.7063
740	uc001cmq.1	740	124	132	0.7079	0.0726	2.503	2.634
741	uc001cmr.1	741	143	175	0.09274	0.2726	1.688	2.041
742	PTC2_HUMAN,UNQ560/PRO1121/PRO57079,PTCH2	742	113	258	8.284e-14	1.167	0.7982	1.801
743	EI2BG_HUMAN,B2RBH8_HUMAN,RP5-882O7.2-008,EIF2B3,B2RBH8	743	696	676	0.4498	-0.059	9.976	9.575
744	HECTD3,uc001cmx.1,HECD3_HUMAN,uc001cmz.1,uc001cmy.1	744	1292	1252	0.2756	-0.06235	7.152	6.85
745	DCUP_HUMAN,B0AZT7_HUMAN,UROD,A8K762,A8K762_HUMAN,B0AZT7	745	2004	1686	2.343e-08	-0.2662	25.48	21.19
746	ZSWM5_HUMAN,ZSWIM5,KIAA1511,uc001cnd.1	746	394	577	1.238e-08	0.5322	1.728	2.501
747	GLOXD1,HPDL_HUMAN,HPDL	747	46	36	0.2701	-0.3617	0.6535	0.5054
748	RP4-534D1.2-016,MUTYH,MUTYH_HUMAN,MYH	748	231	251	0.4391	0.1023	3.235	3.474
749	TOE1,uc001cnp.1,TOE1_HUMAN,uc001cnr.1,uc001cnq.1	749	270	234	0.09042	-0.2226	3.155	2.702
750	TESK2,TESK2_HUMAN	750	193	121	3.514e-05	-0.6861	1.658	1.027
751	uc001cnv.1,uc001cnt.1,uc001cnu.1,uc001cnw.1,LOC126661	751	79	68	0.3643	-0.2302	1.604	1.364
752	MMACHC,uc001cnx.1,MMAC_HUMAN,uc001cny.1	752	250	317	0.0081	0.3244	2.272	2.847
753	PAGB,PAGA,PRDX1_HUMAN,PRDX1,TDPX2	753	7304	8285	1.063e-12	0.1648	153	171.5
754	ALR,AKR1A1,ALDR1,AK1A1_HUMAN	754	3152	2550	3.834e-17	-0.3227	32.24	25.77
755	RP4-697E16.3-005,NASP,RP4-697E16.3-002,NASP_HUMAN	755	3378	4431	3.688e-30	0.3743	12.18	15.78
756	uc001com.1,CCDC17,uc001con.1	756	15	20	0.4998	0.3762	0.1636	0.2156
757	GPBL1_HUMAN,GPBP1L1,SP192	757	2881	2693	0.003208	-0.1143	14.18	13.1
758	TMM69_HUMAN,HSPC229,C1orf154,TMEM69	758	516	415	0.000507	-0.3306	9.698	7.708
759	KLHL27,A2A6V3,RP11-767N6.6-002,A2A6V3_HUMAN,uc001cos.1,IPP,IPP_HUMAN	759	871	676	2.074e-07	-0.3822	7.038	5.398
760	hMAST205,A0JLR0,A0JLR0_HUMAN,MAST2,uc001cpa.1,KIAA0807,MAST205,MAST2_HUMAN	760	2526	2945	1.782e-07	0.2043	8.719	10.05
761	uc001cpb.1,PIK3R3,uc001cpc.1,RP4-533D7.2-002	761	2365	3512	5.917e-48	0.5532	10.08	14.8
762	TSPAN1,TSN1_HUMAN,uc001cpd.1	762	27	12	0.01603	-1.123	0.428	0.188
763	UNQ746/PRO1475,POMGNT1,uc001cpj.1,RP11-322N21.3-002,MGAT1.2,PMGT1_HUMAN,UDP-GlcNAc	763	2095	2511	1.063e-08	0.2442	9.512	11.27
764	CA190_HUMAN,C1orf190	764	28	78	1.306e-06	1.429	0.4807	1.323
765	RAD54_HUMAN,RAD54L,RAD54A	765	263	206	0.006384	-0.3679	2.206	1.708
766	PP7759,LRC41_HUMAN,MUF1,LRRC41	766	3390	2627	6.875e-25	-0.3848	26.86	20.57
767	UQCRH,QCR6_HUMAN	767	1951	2260	1.199e-05	0.195	74.1	84.83
768	NSUN4,NSUN4_HUMAN	768	806	744	0.07135	-0.1323	2.87	2.618
769	FAAH,uc001cpv.1,FAAH1_HUMAN,DKFZp434A091,FAAH1,uc001cpu.1	769	139	139	0.9522	-0.0169	1.698	1.678
770	OTX3,A6NNN2,DMBX1_HUMAN,DMBX1,MBX,PAXB	770	1951	229	0	-3.102	17.32	2.009
771	KNCN,FLJ32011,uc001cpy.1	771	8	142	1.035e-32	3.974	0.0885	1.552
772	KNCN,A6PVL3,A8MXE3,KNCN_HUMAN,uc001cpy.1	772	8	142	1.035e-32	3.974	0.08561	1.502
773	MNK1B,MKNK1_HUMAN,MKNK1,MNK1,RP11-49P4.3-002,DKFZp686E14208	773	579	501	0.01057	-0.2254	5.104	4.364
774	MOB3C,MOBKL2C,MOL2C_HUMAN,uc001cqf.1,uc001cqe.1	774	713	606	0.001686	-0.2512	6.114	5.136
775	ATPAF1,A8MRA7_HUMAN,ATPF1_HUMAN,ATP11,A8MRA7	775	2497	2520	0.9325	-0.003796	14.43	14.39
776	YA013_HUMAN,uc001cqj.1,A1A4F8,C1orf223	776	2	5	0.4532	0.9872	0.0603	0.149
777	RP11-8J9.3-001,uc001cqk.1,K0494_HUMAN,KIAA0494	777	3872	4836	1.343e-22	0.3036	16.26	20.07
778	CYP4B1,RP4-732G19.1-002,CP4B1_HUMAN,uc001cqn.1,RP4-732G19.1-003,uc001cqm.1	778	0	1	1	0.9958	0	0.01021
779	CYP4Z2P	779	0	0	1	0	0	0
780	CYP4A2,CP4AB_HUMAN,CYP4A11,uc001cqp.1,uc001cqq.1	780	1	0	0.497	-1.004	0.006729	0
781	UNQ1929/PRO4404,CP4X1_HUMAN,CYP4X1	781	42	18	0.001774	-1.195	0.3733	0.1581
782	UNQ3060/PRO9882,CP4Z1_HUMAN,CYP4Z1	782	0	0	1	0	0	0
783	A5PL05,A5PL05_HUMAN,CYP4A22,CP4AM_HUMAN	783	0	0	1	0	0	0
784	PDZK1IP1,MAP17,PDZ1I_HUMAN	784	5	3	0.5053	-0.5984	0.1432	0.08489
785	uc001cqx.1,TAL1	785	12	7	0.2605	-0.7157	0.07289	0.04202
786	TAL1,SCL,STIL,TCL5,TAL1_HUMAN	786	19	14	0.389	-0.4311	0.09307	0.06777
787	RP1-18D14.8-003,STIL_HUMAN,SIL,STIL,RP1-18D14.8-002	787	478	397	0.003635	-0.2842	1.788	1.468
788	UCK,KCY_HUMAN,UMK,CMPK,CMPK1,CMK,UMPK	788	4505	2777	1.685e-96	-0.7148	34.03	20.73
789	uc001crj.1	789	1	0	0.497	-1.004	0.0145	0
790	FKHL12,FOXE3,FOXE3_HUMAN,FREAC8	790	3	1	0.3721	-1.011	0.03877	0.01277
791	uc001crl.1	791	113	24	2.477e-15	-2.206	1.153	0.2421
792	FOXD2_HUMAN,FKHL17,FREAC9,FOXD2	792	115	10	3.176e-24	-3.415	0.6297	0.05411
793	uc009vyr.1	793	0	0	1	0	0	0
794	uc009vys.1	794	0	0	1	0	0	0
795	SC5A9_HUMAN,SGLT4,uc001crq.1,SLC5A9	795	25	84	1.29e-08	1.692	0.1567	0.5202
796	SPAT6_HUMAN,SPATA6	796	370	753	9.535e-30	1.006	2.401	4.83
797	uc001cru.1,AGBL4,B1AMW3_HUMAN,A6NJL9_HUMAN,A6NJL9,RP11-342A17.1-004,B1AMW3	797	40	29	0.1861	-0.4672	0.1673	0.1198
798	uc001crw.1,C1orf165,CA165_HUMAN,uc001crx.1	798	379	382	0.9711	-0.005636	6.881	6.854
799	uc001csc.1,HUD,ELAV4_HUMAN,RP11-567C20.1-001,uc001cry.1,A8MT34,uc001csa.1,A8MT34_HUMAN,uc001crz.1,PNEM,ELAVL4	799	441	389	0.05185	-0.1976	5.509	4.803
800	uc001csd.1,DMRT5,DMRTA2	800	12	5	0.09439	-1.13	0.09906	0.04079
801	CGI-03,FAF1_HUMAN,FAF1	801	1339	1088	7.293e-08	-0.3162	13.27	10.66
802	CDKN6,CDKN2C,CDN2C_HUMAN	802	510	425	0.00323	-0.2795	4.033	3.321
803	CA185_HUMAN,C1orf185	803	0	0	1	0	0	0
804	CGI-123,RNF11,uc001csi.1,RNF11_HUMAN	804	3919	3580	9.707e-06	-0.1475	32.63	29.46
805	C1orf34,CA034_HUMAN,KIAA0452,uc001csn.1,TTC39A	805	91	124	0.03428	0.4254	0.2624	0.3533
806	B1AUU8_HUMAN,uc001csp.1,EPS15,AF1P,B1AUU8,RP11-275F13.2-002,EP15_HUMAN	806	3832	3607	0.001886	-0.1043	14.11	13.13
807	ORP9,OSBP4,OSBL9_HUMAN,OSBPL9	807	3208	2852	5.048e-07	-0.1867	17	14.93
808	RP4-657D16.2-003,RP4-657D16.2-002,uc001ctd.1,A6NI41_HUMAN,B1AKJ5_HUMAN,B1AKJ5,A6NI41,uc001ctf.1,uc001ctc.1,uc001cte.1,NRD1	808	6357	5751	7.551e-10	-0.1615	24.24	21.67
809	RAB3B,RAB3B_HUMAN	809	120	187	2e-04	0.6188	1.983	3.054
810	TXNDC12,TLP19,UNQ713/PRO1376,TXD12_HUMAN	810	2886	2685	0.001795	-0.1211	46.2	42.48
811	KTI12,SBBI81,KTI12_HUMAN	811	242	239	0.8197	-0.03488	3.653	3.565
812	BT3L4_HUMAN,BTF3L4	812	774	801	0.6684	0.0324	8.957	9.161
813	MADHIP,ZFYV9_HUMAN,RP11-155O18.1-002,ZFYVE9,SMADIP,SARA	813	1149	1320	0.001688	0.183	5.778	6.561
814	C2D1B_HUMAN,RP11-155O18.2-002,CC2D1B,KIAA1836	814	926	1009	0.1065	0.1067	4.204	4.527
815	ORC1,ORC1L,PARC1,ORC1_HUMAN	815	230	177	0.006359	-0.393	1.865	1.418
816	PRPF38A,uc001ctw.1	816	1053	1498	1.433e-17	0.4911	11.06	15.54
817	PR38A_HUMAN,PRPF38A,uc001ctv.1	817	1187	1643	1.358e-16	0.4517	10.96	14.99
818	ZCCHC11,RP5-965L7.2-002,KIAA0191,A2RRP0,uc001cud.1,ZCH11_HUMAN,uc001cty.1,uc001cuc.1,uc001cub.1,uc001ctx.1,uc001ctz.1	818	2841	2831	0.568	-0.0221	8.492	8.363
819	GPX7_HUMAN,GPX6,GPX7,UNQ469/PRO828	819	1596	1083	1.394e-24	-0.576	33.3	22.33
820	UNQ2783/PRO7171,UNQ2783,FAM159A,uc001cuh.1,U514A_HUMAN	820	10	18	0.1851	0.7727	0.1098	0.1954
821	CA163_HUMAN,C1orf163	821	340	559	9.529e-13	0.6987	5.392	8.762
822	ZYG11B,ZY11B_HUMAN,KIAA1730	822	2088	2537	5.837e-10	0.2639	8.15	9.787
823	ZYG11A,ZYG11	823	6	55	5.603e-11	2.984	0.04523	0.4097
824	uc001cum.1	824	3	9	0.1461	1.308	0.3324	0.9856
825	uc001cup.1,uc001cun.1,ECHD2_HUMAN,ECHDC2,uc001cuo.1	825	91	487	1.448e-65	2.39	1.316	6.961
826	A6NM69_HUMAN,SCP2,NLTP_HUMAN,A6NM69	826	3240	3835	4.779e-11	0.2261	15.32	17.92
827	PODN,UNQ293/PRO332,SLRR5A,PODN_HUMAN	827	245	567	1.825e-29	1.19	1.926	4.405
828	SLC1A7,RP11-334A14.7-002,uc001cuz.1,RP11-334A14.7-001	828	45	16	0.0001639	-1.452	0.2899	0.1019
829	uc001cva.1	829	2	1	0.6228	-0.5949	0.03093	0.01529
830	CPT2,CPT1,uc001cvb.1,CPT2_HUMAN	830	521	615	0.009828	0.2219	4.452	5.193
831	CA123_HUMAN,C1orf123	831	1144	932	8.646e-07	-0.3124	27.71	22.31
832	MAGOH,MGN_HUMAN	832	685	756	0.1024	0.1251	25.75	28.08
833	uc001cvg.1	833	132	345	1.42e-22	1.362	2.864	7.396
834	B1AMT7,B1AMT6_HUMAN,B1AMT8,B1AMT7_HUMAN,RP5-1024G6.6-003,B1AMT8_HUMAN,APOER2,B1AMT6,RP5-1024G6.6-002,LRP8,RP5-1024G6.6-001	834	2372	5934	0	1.306	9.063	22.41
835	uc001cvn.1	835	4	37	1.045e-07	2.911	0.08031	0.7341
836	uc001cvo.1,FLJ40434	836	2	0	0.2471	-1.591	0.05541	0
837	uc001cvp.1	837	2	0	0.2471	-1.591	0.0513	0
838	DMRTB_HUMAN,DMRTB1	838	0	0	1	0	0	0
839	GLIS1,RP5-1199C23.1-001	839	26	23	0.6702	-0.1863	0.2363	0.2066
840	NDC1_HUMAN,TMEM48,NDC1	840	840	803	0.2564	-0.08192	8.529	8.058
841	DKFZp761P7010,YIPF1,YIPF1_HUMAN	841	960	1010	0.392	0.05617	13.25	13.77
842	A8K415_HUMAN,ITDI1,DIO1,TXDI1,A8K415	842	13	8	0.2836	-0.6529	0.1789	0.1088
843	A6NIR2,HSPC034,PP25_HUMAN,HSPB11,A6NIR2_HUMAN,A6NG57,C1orf41	843	1115	952	0.0001178	-0.2448	10.43	8.799
844	LRRC42,LRC42_HUMAN	844	1656	1274	1.562e-13	-0.3951	24.25	18.44
845	A0PJY0,LDLRAD1,LRAD1_HUMAN	845	2	0	0.2471	-1.591	0.06522	0
846	UNQ169/PRO195,TMEM59,HSPC001,RP4-758J24.2-008,C1orf8,RP4-758J24.2-002,TMM59_HUMAN	846	6285	4979	2.571e-38	-0.353	50.45	39.5
847	C1orf83,CA083_HUMAN	847	540	747	2.739e-08	0.4504	2.484	3.396
848	CDCP2,CDCP2_HUMAN	848	10	7	0.4782	-0.4746	0.09401	0.06503
849	uc001cwx.1,LOC606495,uc001cwy.1,FLJ00377	849	220	365	4.715e-09	0.7108	1.444	2.368
850	MRPL37,A6NHR2_HUMAN,A6NHR2,MRPL2,uc001cxa.1,uc001cxc.1,HSPC235,RM37_HUMAN,RPML2	850	1797	1655	0.005823	-0.1357	25.23	22.97
851	SSDP1,SSDP,SSBP3_HUMAN,SSBP3	851	1242	1331	0.1501	0.08276	14.48	15.34
852	uc001cxi.1	852	2	0	0.2471	-1.591	0.02715	0
853	ACOT11,ACO11_HUMAN,THEA,uc001cxk.1,BFIT,KIAA0707	853	174	180	0.8733	0.0317	1.038	1.061
854	FAM151A,F151A_HUMAN,C1orf179,UNQ3034/PRO9836	854	15	12	0.5695	-0.3154	0.3163	0.2501
855	C1orf175,DKFZp434K085,uc001cxu.1,TTC4	855	705	906	1.9e-06	0.3444	2.522	3.203
856	RP5-1043G4.2-002,uc001cxw.1,My044,TTC4_HUMAN,uc001cxx.1,TTC4	856	600	694	0.0168	0.1926	7.191	8.219
857	CCDS597,PARS2,SYPM_HUMAN	857	234	292	0.01846	0.3013	2.552	3.147
858	TTC22_HUMAN,uc001cxz.1,TTC22	858	6	13	0.1672	0.9848	0.04998	0.107
859	uc001cya.1,uc001cyb.1,C1orf177,CA177_HUMAN	859	5	1	0.1228	-1.596	0.07154	0.01414
860	DHCR24,DHC24_HUMAN,KIAA0018	860	6862	8145	1.81e-22	0.2302	40.98	48.08
861	TMM61_HUMAN,TMEM61	861	1	10	0.01173	2.447	0.02333	0.2306
862	BART,BSND_HUMAN,BSND	862	0	0	1	0	0	0
863	NARC1,PCSK9_HUMAN,PSEC0052,PCSK9,A8T640	863	595	94	2.132e-91	-2.666	4.189	0.654
864	uc001cyg.1,USP24,UBP24_HUMAN,KIAA1057	864	3797	4498	7.938e-13	0.2273	9.653	11.3
865	A6NJP1	865	3	2	0.6857	-0.4271	0.0189	0.01245
866	PPAP2B,LPP3,LPP3_HUMAN	866	3851	6039	1.482e-102	0.6319	29.93	46.38
867	PRKAA2,AMPK,uc001cyk.1,AMPK2,AAPK2_HUMAN	867	954	1730	2.287e-49	0.841	2.611	4.68
868	DKFZp686O04253,CA168_HUMAN,C1orf168,uc001cym.1	868	117	27	7.24e-15	-2.092	0.7031	0.1603
869	uc001cyn.1	869	1	0	0.497	-1.004	0.0141	0
870	CO8A_HUMAN,C8A	870	0	1	1	0.9958	0	0.01074
871	A1L4K7,C8B,A1L4K7_HUMAN	871	2	0	0.2471	-1.591	0.02513	0
872	DAB1	872	420	317	7.922e-05	-0.4218	2.832	2.112
873	uc001cyu.1	873	0	0	1	0	0	0
874	LOC644928	874	0	0	1	0	0	0
875	uc001cyw.1	875	1	5	0.2188	1.574	0.02372	0.1172
876	OMA1_HUMAN,OMA1,MPRP1	876	307	393	0.00218	0.3383	3.048	3.857
877	uc001cyz.1,M1S1,TROP2,GA733-1,TACD2_HUMAN,TACSTD2	877	60	30	0.001445	-0.9932	0.7413	0.3663
878	uc001cza.1,KIAA1915	878	1149	1413	9.42e-07	0.2811	6.922	8.413
879	uc001czb.1,KIAA1915,MYSM1_HUMAN,uc001czd.1,uc001czc.1,MYSM1	879	681	1019	1.488e-15	0.5637	2.471	3.653
880	JUN_HUMAN,JUN	880	4670	5229	4.995e-07	0.1461	35.97	39.81
881	uc001czf.1	881	4	12	0.07689	1.364	0.1028	0.3048
882	uc001czg.1,uc001czj.1,RP11-242B9.1-002,uc001czh.1,uc001czi.1,uc001czk.1,uc001czm.1,FGGY_HUMAN,FGGY,FLJ10986,uc001czl.1,B1AK93,B1AK92	882	176	196	0.3781	0.1375	1.143	1.258
883	uc001czn.1	883	1	1	1	-0.008513	0.04867	0.04809
884	HOOK1_HUMAN,HOOK1	884	346	639	3.302e-20	0.8661	1.464	2.673
885	CYP2J2,CP2J2_HUMAN	885	39	210	3.792e-29	2.382	0.5376	2.861
886	C1orf87,CA087_HUMAN	886	3	148	5.572e-40	5.204	0.02282	1.113
887	uc001czt.1	887	105	187	2.519e-06	0.8098	1.147	2.018
888	uc001czu.1	888	87	183	7.641e-09	1.047	1.755	3.648
889	RP5-902P15.1-003,NFIA_HUMAN,NFIA,KIAA1439	889	1549	1631	0.2639	0.05736	13.97	14.53
890	uc001czy.1	890	1195	1026	0.0001119	-0.2368	11.77	9.983
891	TM2D1_HUMAN,BBP,A6NDA8,TM2D1	891	1268	1057	3.336e-06	-0.2794	25.97	21.39
892	uc001dac.1,INADL,hINADL,INADL_HUMAN,uc001dad.1,uc001daa.1,PATJ	892	801	1209	7.972e-19	0.5763	2.094	3.123
893	ECAT11,L1TD1,LITD1_HUMAN,uc001dae.1	893	150	70	3.462e-08	-1.106	0.9958	0.4592
894	uc001daf.1,uc001dah.1,uc001dag.1,ANKRD38,B1ALP6,RP5-1155K23.5-004,B1ALP5,B1ALP6_HUMAN,KANK4_HUMAN,B1ALP5_HUMAN,KANK4,RP5-1155K23.5-003,uc001dai.1	894	2619	737	4.718e-250	-1.845	9.871	2.745
895	A0PJ95,USP1,UBP1_HUMAN	895	2559	2080	1.037e-13	-0.3159	14.12	11.35
896	KIAA1771,RP4-740B20.2-001,DOCK7	896	4487	5579	7.404e-25	0.2972	12.63	15.51
897	UNQ153/PRO179,ANGL3_HUMAN,ANGPTL3,ANGPT5	897	6	4	0.5465	-0.4995	0.07224	0.0476
898	ATG4C_HUMAN,ATG4C,A6NLR8,APG4C,AUTL3,AUTL1	898	414	392	0.3598	-0.09557	5.865	5.488
899	uc001dav.1	899	0	0	1	0	0	0
900	uc001daw.1	900	0	0	1	0	0	0
901	FOXD3_HUMAN,FOXD3,HFH2,uc001dax.1	901	0	14	0.0001225	3.899	0	0.1713
902	ALG6_HUMAN,ALG6,uc001day.1,My046	902	407	281	6.796e-07	-0.5498	5.238	3.574
903	A6NE34,CENPR,ITGB3BP,CENPR_HUMAN,NRIF3,A6NE34_HUMAN	903	604	508	0.00221	-0.2663	3.238	2.691
904	EFCB7_HUMAN,EFCAB7,A8K855,KIAA1799	904	429	670	1.393e-12	0.625	5.214	8.048
905	uc001dbg.1	905	47	61	0.2116	0.3525	0.7261	0.9313
906	PGM1,PGM1_HUMAN	906	3999	3880	0.06304	-0.06059	41.39	39.69
907	ROR1_HUMAN,uc001dbi.1,NTRKR1,ROR1,RP11-24J23.1-002,uc001dbj.1	907	1130	374	2.123e-90	-1.61	7.053	2.307
908	uc001dbl.1,uc001dbk.1	908	22	11	0.05629	-0.9545	0.1591	0.07861
909	uc001dbm.1	909	624	196	5.539e-54	-1.683	8.556	2.656
910	UBE2U	910	0	0	1	0	0	0
911	VWCD1,uc001dbr.1,KIAA1573,CACHD1	911	2124	2435	2.586e-05	0.18	8.991	10.19
912	KIAA1579,RAVR2_HUMAN,RAVER2	912	873	1122	1.087e-07	0.3446	5.089	6.464
913	uc001dbv.1,JAK1	913	6897	5123	1.006e-63	-0.4459	16.81	12.34
914	uc001dbw.1	914	3	3	1	-0.01277	0.06643	0.06565
915	uc001dbx.1	915	0	0	1	0	0	0
916	AK4,KAD4_HUMAN,AK3,B2R927_HUMAN,AK3L1,B2R927,AK3L2	916	164	189	0.2416	0.1866	1.596	1.817
917	DNAJC6,KIAA0473,AUXI_HUMAN	917	961	1818	3.716e-58	0.902	3.135	5.86
919	OBR,LEPROT,LEPR,OBRG_HUMAN	919	1689	1845	0.02315	0.1104	28.92	31.22
918	OBR,LEPROT,LEPR,DB,LEPR_HUMAN	918	1375	1283	0.03793	-0.1168	5.551	5.119
920	uc001dcl.1	920	0	0	1	0	NA	NA
921	uc001dcm.1	921	0	0	1	0	NA	NA
922	RP5-876C12.1-003,A5YW33,PDE4B,A5YW33_HUMAN,PDE4B_HUMAN,RP5-876C12.1-007,DPDE4,PDE4B5	922	1226	2014	5.763e-42	0.6986	5.486	8.906
923	SGIP1_HUMAN,SGIP1,RP11-266I14.1-004,A6NLD1	923	531	671	0.0001384	0.32	2.436	3.042
924	TC1D1_HUMAN,TCTEX1D1	924	102	2828	0	4.763	1.225	33.56
925	INSL5,RP11-266I14.4-001	925	0	3	0.25	1.994	0	0.1061
926	A8K9W5_HUMAN,A8K9W5,RP11-342H21.1-006,WDR78	926	259	1031	2.048e-107	1.972	1.406	5.532
927	KIAA1610,MIER1,RP5-944N15.1-008,uc001dda.1	927	1610	1398	2.95e-05	-0.2206	5.376	4.613
928	UGTREL7,KIAA0260,S35D1_HUMAN,SLC35D1	928	162	198	0.08185	0.271	3.263	3.941
929	CA141_HUMAN,C1orf141	929	0	58	7.342e-18	5.874	0	0.5588
930	IL-23R,IL23R_HUMAN,IL23R	930	3	0	0.1228	-2.006	0.02436	0
931	IL12RB2,I12R2_HUMAN	931	5	19	0.006633	1.722	0.03168	0.119
932	CGI-55,PAIRBP1,SERBP1,PAIRB_HUMAN	932	3815	3605	0.00331	-0.09868	14.44	13.48
933	GA45A_HUMAN,GADD45A,GADD45,DDIT1,RP5-975D15.1-003	933	1316	876	3.37e-22	-0.6036	24.86	16.35
934	GBG12_HUMAN,GNG12	934	6967	7403	0.00341	0.07054	40.57	42.6
935	uc001deb.1	935	80	73	0.5716	-0.1472	0.89	0.8026
936	ARHI,NOEY2,DIRA3_HUMAN,CCDS641,RHOI,DIRAS3	936	647	897	9.357e-10	0.4537	10.03	13.74
937	RP11-518D3.2-004,C1orf139,UNQ85/PRO18667,WLS,GP177_HUMAN,GPR177	937	10494	18674	4.94065645841247e-324	0.8144	84.42	148.5
938	RPE65_HUMAN,RPE65	938	643	2245	2.583e-202	1.785	6.311	21.78
939	DEPDC1A,A8QXE0_HUMAN,uc001dek.1,uc001del.1,DEPDC1-V1,uc001dem.1,DEPDC1,uc001dej.1,A8QXE0	939	408	246	8.81e-11	-0.7446	1.801	1.073
940	uc001den.1	940	1	0	0.497	-1.004	0.02056	0
941	LRRC7,LRRC7_HUMAN,A1L1C6,KIAA1365,LAP1,A1L1C6_HUMAN	941	239	336	0.0001019	0.4727	0.6552	0.9103
942	PINL_HUMAN,PIN1L	942	123	80	0.001974	-0.6312	3.161	2.032
943	LRC40_HUMAN,LRRC40	943	1164	1169	0.8685	-0.01083	10.47	10.39
944	RP4-677H15.3-003,RP4-677H15.3-002,DKFZp686P22142,SFRS11,SFR11_HUMAN	944	7757	8852	1.007e-14	0.1735	34.08	38.43
945	AN13C_HUMAN,uc001dey.1,ANKRD13C,uc001dex.1	945	1542	1693	0.02125	0.1177	5.775	6.266
946	RP11-180O5.1-003,HHLA3	946	228	219	0.603	-0.07479	6.137	5.826
947	CTH,CGL_HUMAN	947	362	230	2.536e-08	-0.669	4.974	3.123
948	uc001dff.1	948	0	0	1	0	0	0
949	PTGER3,O00325_HUMAN,B1AK19_HUMAN,uc001dfn.1,RP5-952N6.2-004,B1AK19,PE2R3_HUMAN	949	492	282	9.924e-15	-0.8178	1.287	0.7289
950	uc001dfr.1	950	51	62	0.3478	0.2601	2.161	2.597
951	ZRANB2,ZRAB2_HUMAN,ZIS,ZNF265	951	4220	4286	0.8708	0.005362	39.15	39.3
952	uc001dfu.1	952	15	16	1	0.07147	0.5189	0.547
953	UNQ2433/PRO4993,NEGR1_HUMAN,NEGR1,RP11-316C12.1-002	953	645	582	0.04568	-0.165	2.759	2.46
954	uc001dfx.1	954	0	0	1	0	0	0
955	uc001dfy.1,A6PVS9,uc001dfz.1,LRRC44,LRIQ3_HUMAN,A6PVS8,LRRIQ3	955	18	3	0.0008026	-2.262	0.08819	0.01453
956	FPGT,FPGT_HUMAN,CARK,uc001dgd.1,TNI3K_HUMAN,GFPP,TNNI3K	956	659	635	0.3888	-0.07044	2.005	1.909
957	uc001dgi.1,C1orf173	957	18	470	5.835e-114	4.615	0.06022	1.554
958	uc001dgh.1	958	0	3	0.25	1.994	0	0.01557
959	CRYZ,A6NN60_HUMAN,A6NN60,QOR_HUMAN,DKFZp686C16101	959	914	529	2.251e-25	-0.8048	12.15	6.948
960	TYW3,C1orf171,TYW3_HUMAN	960	404	214	5.011e-15	-0.9306	4.345	2.275
961	LHX8_HUMAN,LHX8	961	34	5	1.223e-06	-2.56	0.4479	0.0651
962	uc001dgp.1	962	4	0	0.06104	-2.329	0.06037	0
963	CTL5_HUMAN,SLC44A5,CTL5	963	826	2004	7.027e-109	1.261	7.647	18.34
964	uc001dgv.1	964	99	76	0.07008	-0.3939	0.7569	0.5743
965	RP4-682C21.1-001,uc001dgw.1,RP4-682C21.1-002,ACADM,uc001dgx.1,ACADM_HUMAN	965	1548	1389	0.001161	-0.1733	13.65	12.1
966	uc001dhb.1,PGTB2_HUMAN,GGTB,RABGGTB	966	1862	1396	1.715e-17	-0.4323	27.27	20.2
967	uc001dgz.1	967	4	6	0.7539	0.4713	1.313	1.946
968	uc009wbu.1	968	4	10	0.1797	1.123	1.219	3.012
969	uc009wbv.1	969	13	11	0.6884	-0.2381	4.687	3.919
970	MSH4,MSH4_HUMAN	970	11	2	0.01245	-2.013	0.08791	0.0158
971	ASB17,ASB17_HUMAN	971	0	0	1	0	0	0
972	ST6GALNAC3,uc001dhg.1,UNQ2787/PRO7177,SIAT7C,SIA7C_HUMAN	972	1445	600	2.435e-82	-1.284	10.37	4.255
973	SIA7E_HUMAN,SIAT7E,ST6GALNAC V,uc001dhj.1,ST6GALNAC5	973	938	811	0.001049	-0.2267	6.512	5.565
974	A6NEM5_HUMAN,PIGK,GPI8_HUMAN,RP4-564M11.1-002,B1AK81_HUMAN,B1AK81,A6NEM5,GPI8	974	1220	1185	0.3178	-0.05897	5.639	5.413
975	B2R4H3_HUMAN,B2R4H3,LOC645441	975	16	10	0.2452	-0.6438	0.3005	0.1856
976	AK5	976	111	193	4.031e-06	0.7757	0.5147	0.8844
977	ZZZ3_HUMAN,ZZZ3	977	1854	1837	0.5317	-0.0303	10.56	10.34
978	USP33,UBP33_HUMAN,KIAA1097,VDU1	978	2447	2902	7.184e-09	0.2289	12.56	14.72
979	FA73A_HUMAN,FAM73A	979	1145	1067	0.05303	-0.1187	3.608	3.323
980	NEXN_HUMAN,uc001dia.1,A0PJ84,uc001dib.1,NEXN,uc001dic.1,uc001dig.1	980	521	470	0.0752	-0.1653	3.675	3.276
981	FUBP1,uc001dih.1,FUBP1_HUMAN	981	3757	4269	2.21e-07	0.1672	31.25	35.09
982	DNAJB4,DNAJW,DNJB4_HUMAN,HLJ1	982	1154	946	1.551e-06	-0.3035	13.21	10.7
983	GIPC2,GIPC2_HUMAN	983	3	3	1	-0.01277	0.0272	0.02688
984	uc001dil.1	984	2	0	0.2471	-1.591	0.02069	0
985	RP5-944H6.1-003,PTGFR,PF2R_HUMAN	985	340	132	7.988e-23	-1.375	1.603	0.6149
986	C1orf29,IFI44L,uc001dio.1,IF44L_HUMAN	986	1830	1132	8.674e-40	-0.7095	7.975	4.875
987	uc001dip.1,MTAP44,IFI44_HUMAN,IFI44	987	712	410	2.19e-20	-0.8118	10.56	6.009
988	B1AR71_HUMAN,uc001diq.1,ELTD1,RP11-143H12.1-001,B1AR71	988	870	19	1.407e-231	-5.461	6.154	0.1328
989	uc001dit.1,uc001dir.1,LEC1,RP11-563M18.1-012,LPHH1,B1ALU6_HUMAN,LPHN2,KIAA0786,B1ALU6,A5XEI2_HUMAN,A5XEI2	989	5801	5257	6.927e-09	-0.1591	22.13	19.82
990	uc001dix.1	990	6	15	0.07846	1.177	0.101	0.2497
991	uc001diy.1	991	0	0	1	0	0	0
992	uc001diz.1	992	3	0	0.1228	-2.006	0.02428	0
993	uc001dja.1	993	3	2	0.6857	-0.4271	0.04396	0.02896
994	TTLL7,TTLL7_HUMAN	994	630	1431	2.375e-69	1.165	3.62	8.126
995	B1APG4,KAPCB_HUMAN,B1APG3_HUMAN,RP11-82H13.1-003,B1APF9_HUMAN,B1APF9,RP11-82H13.1-005,PRKACB,RP11-82H13.1-002,RP11-82H13.1-008,B1APG3,B1APG4_HUMAN	995	2808	3360	5.336e-11	0.2418	8.482	10.03
996	HSD42,HSD-42,SAMD13	996	104	112	0.6832	0.08906	1.232	1.311
997	uc009wcg.1	997	2	4	0.6875	0.7245	0.03301	0.06524
998	DNASE2B,DLAD	998	0	5	0.06252	2.578	0	0.09328
999	RPF1_HUMAN,RPF1,uc001djv.1,BXDC5	999	849	913	0.2067	0.08772	11.16	11.86
1000	uc001djw.1,GBG5_HUMAN,GNGT5,GNG5	1000	1050	796	7.515e-10	-0.4161	35.04	26.25
1001	RP11-118B23.4-001,RP11-118B23.4-007,SPATA1,uc001djx.1	1001	24	11	0.02798	-1.075	0.2352	0.1065
1002	CTBS,CTB,RP11-118B23.5-003,DIAC_HUMAN	1002	706	440	6.892e-16	-0.6979	10.02	6.17
1003	C1orf180,CA180_HUMAN	1003	1	2	1	0.575	0.008876	0.01754
1004	SSX2IP,KIAA0923,ADIP_HUMAN	1004	2479	2027	1.023e-12	-0.3073	9.442	7.63
1005	A0AVA3,uc001dkl.1,EDG7,LPA3,LPAR3,LPAR3_HUMAN	1005	18	15	0.6057	-0.264	0.2645	0.2178
1006	MCOLN2,RP4-678I3.1-001	1006	14	6	0.07671	-1.115	0.1177	0.04986
1007	uc001dks.1,uc001dkr.1,MCLN3_HUMAN,B1ANB7_HUMAN,B1ANB7,RP11-507C22.1-006,MCOLN3	1007	81	30	8.41e-07	-1.42	0.3142	0.115
1008	A8K988_HUMAN,WDR63,A8K988	1008	161	807	1.519e-102	2.301	1.378	6.826
1009	uc001dku.1,SYDE2,SYDE2_HUMAN	1009	243	311	0.006497	0.3377	1.102	1.393
1010	GM117,uc001dkx.1,CA052_HUMAN,BAG,C1orf52	1010	831	973	0.002034	0.2103	15.54	17.98
1011	BCL10_HUMAN,BCL10,CLAP,CIPER	1011	639	550	0.005365	-0.233	5.318	4.523
1012	uc001dla.1	1012	5	12	0.1436	1.101	0.07235	0.1716
1013	DDAH1,DKFZp686N2176,DDAH1_HUMAN,DDAH	1013	6217	5986	0.006257	-0.07164	36.37	34.61
1014	uc001dld.1	1014	0	0	1	0	0	0
1015	uc001dlf.1,CYR61_HUMAN,IGFBP10,CCN1,CYR61,GIG1	1015	3390	4180	1.039e-17	0.2851	42.71	52.04
1016	ZNHIT6,B2RBA1,C1orf181,B2RBA1_HUMAN	1016	1201	1267	0.3046	0.06011	10.99	11.46
1017	COOA1_HUMAN,COL24A1	1017	281	260	0.3024	-0.1286	0.7406	0.6772
1018	A8MU56_HUMAN,A8MU56,KIAA1229,ODF2L,ODF2L_HUMAN	1018	641	1018	1.478e-19	0.6495	2.849	4.472
1019	CLCA2_HUMAN,CaCC3,A8K2T3,CLCA2,uc001dlr.1	1019	6	2	0.1772	-1.235	0.03817	0.01257
1020	CACC1,CLCA1,A8K7I4,CLCA1_HUMAN	1020	1	0	0.497	-1.004	0.007874	0
1021	uc001dlu.1,CaCC2,CLCA4,RP4-651E10.2-001,UNQ562	1021	0	2	0.5	1.579	0	0.01577
1022	CLCA3_HUMAN,CLCA3	1022	4	3	0.725	-0.3351	0.03001	0.02224
1023	CGI-61,KIAA0491,SH3GLB1,SHLB1_HUMAN	1023	6910	6698	0.01231	-0.06197	27.28	26.13
1024	A6ND92_HUMAN,A6ND92,SEP15	1024	6042	4879	6.785e-32	-0.3254	84.06	67.08
1025	uc001dmc.1,LOC339524,HS2ST,uc001dmg.1,KIAA0448,HS2ST1,HS2ST_HUMAN	1025	6021	5659	6.914e-05	-0.1065	12.8	11.89
1026	LMO4_HUMAN,LMO4	1026	4251	2955	2.792e-56	-0.5415	49.26	33.84
1027	uc001dmk.1	1027	1	1	1	-0.008513	0.02896	0.02862
1028	uc001dml.1	1028	6	6	1	-0.01459	0.07634	0.07544
1029	B1AL79,RP5-905H16.1-002,PKN2_HUMAN,PRKCL2,B1AL79_HUMAN,PRK2,PKN2	1029	2633	2566	0.1785	-0.05419	10.25	9.874
1030	uc001dmo.1,TF2B,GTF2B,TF2B_HUMAN,TFIIB	1030	883	755	0.0007072	-0.2427	13.74	11.61
1031	DKFZp547N1117,KAT3_HUMAN,CCBL2,RBMXL1,KAT3	1031	1882	875	2.265e-86	-1.121	22.08	10.14
1032	DKFZp547N1117,RP4-531M19.2-001,RBMXL1,CCBL2,CCDS716	1032	641	682	0.3644	0.07231	4.232	4.45
1033	GBP3,A2A317_HUMAN,DKFZp564C2478,RP4-531M19.1-008,A2A317,uc001dmw.1	1033	709	778	0.1198	0.1168	5.704	6.185
1034	GBP1,uc001dmx.1,RP5-837D10.1-001	1034	569	527	0.1471	-0.1274	4.776	4.371
1035	GBP2	1035	1350	423	4.321e-115	-1.689	8.174	2.531
1036	GBP7_HUMAN,GBP4L,uc001dna.1,GBP7	1036	12	0	0.0002274	-3.708	0.1252	0
1037	GBP4_HUMAN,GBP4	1037	194	18	5.712e-39	-3.376	0.9117	0.0836
1038	GBP5,UNQ2427/PRO4987,GBP5_HUMAN,FLJ00401	1038	35	33	0.8091	-0.099	0.1731	0.1613
1039	A2RRM3,GBP6_HUMAN,uc001dnf.1,GBP6	1039	4	3	0.725	-0.3351	0.02104	0.01559
1040	uc001dng.1	1040	49	6	8.447e-10	-2.852	1.016	0.123
1041	KIAA0231,LRC8B_HUMAN,LRRC8B,UNQ6413/PRO21207	1041	338	617	5.878e-19	0.8493	2.277	4.108
1042	uc001dnk.1	1042	7	29	0.0003151	1.891	0.2271	0.9298
1043	AD158,LRC8C_HUMAN,uc001dnl.1,LRRC8C	1043	388	460	0.02142	0.228	1.39	1.629
1044	LRRC8D,CCDS726,LRC8D_HUMAN,LRRC5,UNQ213/PRO239	1044	1257	2207	6.69e-57	0.7946	9.144	15.87
1045	LOC492303	1045	28	48	0.02884	0.7402	0.4211	0.7135
1046	uc001dnq.1,ZNF326,ZN326_HUMAN,uc001dnr.1,uc001dnp.1	1046	1390	1765	2.233e-10	0.3273	8.956	11.24
1047	BARHL2,BARH2_HUMAN,A0AVP2	1047	12	0	0.0002274	-3.708	0.2053	0
1048	uc001dnt.1	1048	70	183	1.3e-12	1.357	0.574	1.483
1049	ZN644_HUMAN,ZEP2,ZNF644,KIAA1221	1049	2223	3057	1.724e-28	0.4424	9.769	13.28
1050	HFM1,uc001doa.1,RP11-509K22.1-002,B1B0B6,uc001dob.1,RP11-509K22.1-008,A8MQ67,B1B0B5_HUMAN,B1B0B5,A8MQ67_HUMAN,B1B0B6_HUMAN	1050	127	244	2.44e-09	0.9197	0.5841	1.109
1051	CDC7,CDC7_HUMAN,CDC7L1	1051	608	752	0.0002487	0.2892	4.674	5.713
1052	uc001dog.1	1052	1925	1294	1.702e-30	-0.5897	5.62	3.734
1053	TBR III,A0AUW8,TGFBR3,TGBR3_HUMAN	1053	1554	862	2.591e-47	-0.8665	7.744	4.245
1054	uc001dom.1,BRDT,uc001dol.1,A6NF68_HUMAN,uc001dok.1,A6NF68	1054	0	4	0.125	2.315	0	0.02505
1055	ABHD7_HUMAN,ABHD7,EPHXRP	1055	53	91	0.001993	0.7519	0.9568	1.623
1056	BTBD8_HUMAN,BTBD8	1056	28	72	1.301e-05	1.315	0.5076	1.29
1057	KIAA1107,K1107_HUMAN	1057	211	414	1.001e-15	0.9521	1.265	2.452
1058	CA146_HUMAN,C1orf146	1058	2	3	1	0.403	0.06817	0.1011
1059	FAP48,RP11-163M2.2-001,GLMN_HUMAN,GLOMULIN,GLMN,VMGLOM,FAP68	1059	531	459	0.01435	-0.2268	6.689	5.714
1060	RPAP2,RPAP2_HUMAN,C1orf82	1060	462	452	0.6199	-0.04849	3.832	3.705
1061	GFI1_HUMAN,ZNF163,uc001dou.1,uc001dow.1,uc001dov.1,GFI1	1061	5	4	0.7525	-0.2769	0.04398	0.03477
1062	NB4S,EVI5,A6NKX8,EVI5_HUMAN	1062	1577	2574	6.828e-52	0.6895	5.261	8.487
1063	MSTP030,uc001dpf.1,RL5_HUMAN,RPL5,RP4-716F6.1-006	1063	9133	7232	4.556e-55	-0.3537	98.4	77
1064	uc001dpc.1,FAM69A,FA69A_HUMAN,uc001dpg.1	1064	981	1376	3.726e-15	0.4707	9.662	13.39
1065	uc001dpe.1	1065	6	6	1	-0.01459	1.617	1.598
1066	uc001dpl.1,uc001dpk.1,uc001dpm.1,MTF2_HUMAN,MTF2,uc001dpi.1,B1AKT6_HUMAN,B1AKT6,PCL2,M96,RP5-976O13.1-003,uc001dpj.1,uc001dph.1	1066	1521	1318	3.92e-05	-0.2235	7.089	6.071
1067	CGI-100,TMED5,UNQ397,B1AKT4_HUMAN,RP5-976O13.2-005,TMED5_HUMAN,B1AKT4,UNQ397/PRO733	1067	4133	3884	0.0009458	-0.1066	28.23	26.22
1068	RP4-717I23.1-005,RP4-717I23.1-003,RP4-717I23.1-004,CCDC18	1068	218	274	0.01688	0.3115	1.298	1.612
1069	uc001dps.1	1069	174	282	7.971e-07	0.6765	4.779	7.655
1070	uc001dpt.1	1070	522	864	2.513e-19	0.7089	3.308	5.412
1071	NC2B_HUMAN,DR1	1071	1961	1713	9.003e-06	-0.212	15.65	13.51
1072	FNBP1L,TOCA1,C1orf39	1072	4569	5349	4.391e-13	0.2103	22.53	26.06
1073	uc001dpx.1,UNQ271,NSP2,UNQ271/PRO308,SH2D3B,BCAR3,BCAR3_HUMAN	1073	634	934	2.066e-13	0.5412	3.72	5.416
1074	uc001dqc.1	1074	8	11	0.6477	0.3997	0.1429	0.1942
1075	MIG7	1075	6	8	0.7906	0.3477	0.1585	0.2089
1076	uc001dqe.1	1076	28	33	0.6093	0.213	0.3421	0.3985
1077	TDIF2,ERBP,DNTTIP2,TDIF2_HUMAN	1077	1649	1886	0.0002794	0.1766	17.74	20.05
1078	GCLM,GLCLR,GSH0_HUMAN	1078	654	639	0.5407	-0.05042	5.446	5.259
1079	ABCA4 variant protein,ABCA4,ABCA4_HUMAN,ABCR	1079	126	16	8.477e-23	-2.918	0.3903	0.04898
1080	PARG1,ARHGAP29,uc001dql.1,uc001dqj.1,uc001dqk.1,RHG29_HUMAN	1080	5496	2966	1.469e-175	-0.9067	8.293	4.423
1081	uc001dqm.1,PXMP1,uc001dqo.1,ABCD3,ABCD3_HUMAN,uc001dqn.1,PMP70	1081	3086	3207	0.2954	0.03845	14.43	14.82
1082	TF_HUMAN,F3	1082	3211	4028	8.576e-20	0.3099	31.03	38.47
1083	uc001dqu.1	1083	71	149	2.285e-07	1.042	1.37	2.841
1084	uc001dqx.1,uc001dqv.1,uc001dqw.1,SLC44A3,UNQ558	1084	295	781	3.947e-50	1.385	2.815	7.364
1085	CNN3_HUMAN,CNN3,uc001dqz.1	1085	19716	36630	4.94065645841247e-324	0.8766	244.3	448.5
1086	ALG14,ALG14_HUMAN	1086	270	312	0.1152	0.1909	6.809	7.776
1087	TMEM56,uc001drd.1,TMM56_HUMAN	1087	450	503	0.1279	0.1433	2.76	3.049
1088	uc001dre.1	1088	4	30	6.235e-06	2.617	0.04184	0.3102
1089	A6NP44,RWDD3,uc001dri.1,uc001drg.1,uc001drf.1,A8K9F0,DKFZp566K023,uc001drd.1,RSUME,RWDD3_HUMAN,uc001drh.1	1089	549	593	0.2737	0.09404	6.995	7.467
1090	uc001drj.1	1090	0	0	1	0	0	0
1091	uc001drl.1	1091	25	4	5.444e-05	-2.394	0.4447	0.07032
1092	PTBLP,PTB,NPTB,PTBP2_HUMAN,PTBP2	1092	1097	1320	2.303e-05	0.2497	4.562	5.425
1093	A8K5A2,DPYD_HUMAN,A2RRQ3,A8MWG9,A2RRQ2,DPYD	1093	981	400	3.678e-58	-1.309	4.479	1.805
1094	uc001drx.1	1094	8	10	0.8146	0.2742	0.08601	0.1062
1095	uc001dry.1	1095	16	36	0.007842	1.106	0.1644	0.3656
1096	SNX7,SNX7_HUMAN	1096	810	758	0.1235	-0.1126	10.8	9.987
1097	LPPR5,LPPR5_HUMAN,A8MPX4,PAP2D	1097	72	162	5.855e-09	1.142	0.4845	1.077
1098	uc001dsd.1	1098	0	1	1	0.9958	0	0.01084
1099	KIAA0455,PRG1,LPPR4_HUMAN,LPPR4	1099	636	689	0.2165	0.0983	3.276	3.507
1100	PALMD,PALMD_HUMAN,C1orf11,PALML	1100	629	1134	2.31e-32	0.8323	5.796	10.33
1101	SDR2,SDFR2,FRRS1	1101	224	190	0.07682	-0.2533	2.141	1.795
1102	AGL,GDE_HUMAN,GDE	1102	1742	2293	9.754e-17	0.3793	5.427	7.06
1103	uc001dso.1	1103	7	21	0.01258	1.444	0.3106	0.9207
1104	A8K3F8,S35A3_HUMAN,A8K3F8_HUMAN,SLC35A3	1104	498	534	0.3667	0.08351	5.18	5.489
1105	HIAT1_HUMAN,HIAT1	1105	2938	2183	4.916e-28	-0.4454	28.52	20.94
1106	SAS6_HUMAN,SASS6,SAS6	1106	289	249	0.06382	-0.2311	1.898	1.616
1107	TRM13_HUMAN,CCDC76	1107	663	539	0.0001564	-0.3152	6.023	4.839
1108	UNQ6500/PRO21368,LRRC39,LRC39_HUMAN	1108	107	55	3.792e-05	-0.9643	2.288	1.162
1109	RP11-305E17.3-001,uc001dtb.1,DBT	1109	1790	1555	1.114e-05	-0.2199	4.237	3.637
1110	RP11-440D18.1-002,RTCD1,RTC1_HUMAN,RPC,RPC1,RTC1	1110	1131	854	9.468e-11	-0.4219	18.37	13.71
1111	A6MA65,uc001dte.1,A6MA65_HUMAN,CC14A_HUMAN,uc001dtg.1,CDC14A,uc001dtf.1	1111	269	243	0.2003	-0.163	1.142	1.019
1112	CCDS772,GPR88	1112	89	33	2.464e-07	-1.421	0.6575	0.2409
1113	VCAM1_HUMAN,VCAM1,L1CAM	1113	4250	9785	4.94065645841247e-324	1.186	35.07	79.8
1114	EXTL2,EXTL2_HUMAN,EXTR2	1114	2404	2313	0.08576	-0.07267	21.32	20.27
1115	ZNTL2,ZNT7,SLC30A7,ZNT7_HUMAN	1115	1718	1268	1.097e-17	-0.4549	5.383	3.926
1116	A8JZY6_HUMAN,AD-018,NPD015,CGI-30,A8JZY6,DPH5,HSPC143,DPH5_HUMAN	1116	1236	1017	1.001e-06	-0.2981	13.91	11.31
1117	uc001dub.1,uc001dua.1,uc001duc.1	1117	177	200	0.303	0.1584	2.506	2.798
1118	CHEDG1,uc001dud.1,S1PR1,RP4-575N6.1-001,EDG1,CCDS777	1118	711	699	0.5944	-0.04152	5.967	5.798
1119	OLFM3,uc001dui.1,UNQ1924/PRO4399,uc001dug.1,uc001duf.1,uc001due.1,uc001duh.1,NOE3,NOE3_HUMAN,uc001duj.1	1119	572	291	1.213e-22	-0.9895	3.283	1.651
1120	B1ASK7,B1ASK7_HUMAN,COLL6,RP5-936J12.3-001,COL11A1	1120	31039	16622	9.88131291682493e-324	-0.918	106.5	56.37
1121	AMYP_HUMAN,AMY2A,AMY2B,AMY2B_HUMAN,KIAA1839	1121	505	550	0.242	0.1059	1.825	1.964
1122	AMYP_HUMAN,AMY2A	1122	0	0	1	0	0	0
1123	A6NJS5,AMY1,AMY1C,AMY1_HUMAN,AMY1B,AMY1A,A8K8H6	1123	0	0	1	0	0	0
1124	A6NJS5,AMY1,AMY1C,AMY1_HUMAN,AMY1B,AMY1A,A8K8H6	1124	16	26	0.1645	0.6512	0.2025	0.3251
1125	A6NJS5,AMY1,AMY1C,AMY1_HUMAN,AMY1B,AMY1A,A8K8H6	1125	0	0	1	0	0	0
1126	uc001dva.1	1126	0	0	1	0	0	0
1127	PRMT6,A3KME1_HUMAN,A3KME1	1127	726	709	0.5093	-0.05114	7.416	7.157
1128	uc001dvc.1,UNQ571/PRO1133,uc001dvf.1,NTNG1,LMNT1,NTNG1_HUMAN,uc001dvh.1,KIAA0976	1128	659	495	5.357e-07	-0.4291	2.568	1.907
1130	KIAA0976,uc001dvc.1	1130	284	225	0.006797	-0.3516	5.134	4.02
1129	NTNG1	1129	278	224	0.01236	-0.3273	4.51	3.591
1131	VAV3_HUMAN,VAV3,VAV-3	1131	144	185	0.03161	0.3423	0.6379	0.8099
1132	SLC25A24,SCAMC1,SCMC1_HUMAN,APC1,uc001dvn.1,MCSC1	1132	1513	1031	5.891e-23	-0.5699	10.41	7.008
1133	A4QN25_HUMAN,A4QN25,A4QN26_HUMAN,NBPF4,A4QN26	1133	0	0	1	0	0	0
1134	uc001dvp.1	1134	0	0	1	0	0	0
1135	uc001dvq.1,NBPF5	1135	0	0	1	0	0	0
1136	uc001dvr.1	1136	0	0	1	0	0	0
1137	A4QN25_HUMAN,A4QN25,A4QN26_HUMAN,NBPF4,A4QN26	1137	0	0	1	0	0	0
1138	uc001dvs.1,FAM102B,A1L1A1_HUMAN,A1L1A1	1138	1198	1113	0.04147	-0.1231	5.743	5.273
1139	uc001dvt.1,CA059_HUMAN,C1orf59,uc001dvu.1	1139	116	18	4.137e-19	-2.639	1.34	0.2055
1140	PR38B_HUMAN,uc001dvv.1,uc001dvw.1,DKFZp434O1172,PRPF38B	1140	1981	2414	8.092e-10	0.268	13.5	16.26
1141	FNDC7	1141	1	0	0.497	-1.004	0.01074	0
1142	STXBP3,A8K269_HUMAN,UNC-18c,RP11-475E11.1-001,A8K269	1142	1523	1492	0.382	-0.04666	15.55	15.06
1143	C1orf62,CA062_HUMAN	1143	9	14	0.4051	0.5694	0.07318	0.1125
1144	uc001dwc.1	1144	0	0	1	0	0	0
1145	GPSM2,uc001dwd.1	1145	767	1149	2.267e-17	0.5654	8.496	12.58
1146	RP11-475E11.6-002,CLCC1_HUMAN,A6NGP0,KIAA0761,CLCC1,MCLC	1146	2009	1774	2.918e-05	-0.1964	12.03	10.5
1147	A8MX09_HUMAN,KIAA0893,RP11-475E11.7-003,A8MX09,WDR47_HUMAN,RP11-475E11.7-001,WDR47	1147	1441	1918	2.862e-15	0.3953	8.657	11.39
1148	TAFII18,TAF2K,TAF13,TAF13_HUMAN	1148	635	564	0.02429	-0.1878	28.17	24.73
1149	AD-020,CA119_HUMAN,C1orf119,TMEM167B	1149	2803	1712	1.133e-62	-0.728	26.09	15.75
1150	uc001dwo.1	1150	109	57	4.739e-05	-0.9402	6.643	3.433
1151	CA194_HUMAN,uc001dwp.1,C1orf194	1151	40	491	1.024e-98	3.568	1.164	14.12
1152	KIAA1324,A8MQ66,EIG121,A8MQ66_HUMAN,K1324_HUMAN,UNQ2426/PRO4985	1152	124	79	0.001212	-0.6607	0.8827	0.5558
1153	SERS,B2R6Y9_HUMAN,SARS,RP11-352P4.2-004,B2R6Y9,SYSC_HUMAN	1153	7881	4973	7.599e-154	-0.6812	96.11	59.94
1154	MEGF3,CDHF10,KIAA0279,EGFL2,CELR2_HUMAN,uc001dxa.1,CELSR2	1154	4324	10913	4.94065645841247e-324	1.318	10.5	26.19
1155	PSRC1_HUMAN,DDA3,FP3214,PSRC1	1155	1358	4012	2.753e-293	1.545	15.13	44.17
1156	MYBPHL,RP11-297O4.3-001,uc001dxl.1	1156	7	16	0.09327	1.072	0.1002	0.2263
1157	SORT_HUMAN,SORT1	1157	7516	13560	4.94065645841247e-324	0.8342	26.57	47.38
1158	PSMA5,PSA5_HUMAN	1158	2068	2121	0.6653	0.01947	54.35	55.09
1159	SYPL2_HUMAN,uc001dxq.1,SYPL2,uc001dxo.1	1159	35	66	0.002699	0.8795	0.2009	0.3744
1160	RP5-831G13.2-002,ATXN7L2,AT7L2_HUMAN	1160	253	331	0.002174	0.3694	2.008	2.596
1161	uc001dxv.1,CYB561D1,RP5-831G13.3-003,C56D1_HUMAN	1161	505	508	0.9499	-0.008464	2.539	2.524
1162	AMIGO,ALI2,CCDS30795,KIAA1163,AMIGO1,uc001dxx.1,AMGO1_HUMAN	1162	105	285	7.029e-20	1.415	1.088	2.918
1163	GPR61_HUMAN,CCDS801,GPR61,uc001dxy.1,BALGR	1163	47	60	0.2468	0.3291	0.4262	0.5377
1164	GNAI3_HUMAN,GNAI3,uc001dxz.1	1164	6220	5532	2.843e-12	-0.1861	33.66	29.59
1165	GNATC,GNAT2,GNAT2_HUMAN	1165	61	13	7.148e-09	-2.163	1.144	0.2409
1166	RP5-1160K1.5-001,AMPD2,AMPD2_HUMAN,RP5-1160K1.5-003	1166	3149	1998	2.586e-61	-0.6731	17.06	10.7
1167	GSTM4,GSTM2,GST4,GSTM2_HUMAN,GSTM4_HUMAN	1167	1087	1075	0.6058	-0.03301	7.05	6.89
1168	GSTM1,GST1,GSTM1_HUMAN	1168	21	150	4.289e-25	2.762	0.463	3.268
1169	uc001dym.1,GSTM5,GSTM5_HUMAN	1169	113	11	6.349e-23	-3.264	1.846	0.1776
1170	GSTM3_HUMAN,GST5,GSTM3,A4UJ43,A4UJ43_HUMAN	1170	2167	2181	0.8675	-0.007732	13.47	13.4
1171	EPS8L3,EPS8R3,ES8L3_HUMAN	1171	3	1	0.3721	-1.011	0.03137	0.01033
1172	uc001dyv.1,uc001dyw.1,RP11-195M16.2-003,CSF1_HUMAN,uc001dyt.1,uc001dyu.1,CSF1,RP11-195M16.2-004	1172	923	1403	3.188e-22	0.5866	6.466	9.713
1173	XPVKONA,SAHH2_HUMAN,AHCYL1,DCAL	1173	7962	7034	1.042e-16	-0.1958	46.93	40.97
1174	FAM40A,KIAA1761,FA40A_HUMAN	1174	1447	1675	0.0001827	0.1939	10.29	11.77
1175	RP4-773N10.2-001,ALX3	1175	137	143	0.8113	0.0445	2.373	2.448
1176	UBL4B,UBL4B_HUMAN	1176	4	0	0.06104	-2.329	0.0679	0
1177	uc001dzd.1,A6NEA8,S6A17_HUMAN,NTT4,SLC6A17	1177	150	157	0.7757	0.04846	0.584	0.6041
1178	KCNC4,KCNC4_HUMAN	1178	125	261	8.042e-12	1.039	0.7531	1.554
1179	uc001dzj.1	1179	5	10	0.3019	0.8596	0.04904	0.09693
1180	RBM15_HUMAN,OTT,uc001dzk.1,RBM15	1180	326	402	0.00846	0.2845	2.514	3.063
1181	uc001dzn.1	1181	211	192	0.2957	-0.1524	3.544	3.187
1182	MCT5,RP5-1074L1.3-004,MOT5_HUMAN,MCT4,SLC16A4,A8K3V5_HUMAN,A8K3V5	1182	404	355	0.05435	-0.203	4.089	3.551
1183	HBXIP_HUMAN,HBXIP,XIP	1183	2647	2452	0.001626	-0.1274	79.9	73.15
1184	UNQ600/PRO1186,PROK1_HUMAN,PROK1	1184	54	1	1.174e-15	-4.794	1.008	0.01844
1185	uc009wft.1	1185	0	0	1	0	0	0
1186	KCA10_HUMAN,KCNA10	1186	0	0	1	0	0	0
1187	KCNA2,CCDS827,KCNA2_HUMAN,RP11-284N8.1-001	1187	111	113	1	0.00866	1.008	1.014
1188	B2RA23,KCNA3,B2RA23_HUMAN	1188	60	108	0.0002745	0.8206	0.459	0.8166
1189	MOX44,CD53,CD53_HUMAN,TSPAN25	1189	2	0	0.2471	-1.591	0.03145	0
1190	RIF1,CA103_HUMAN,C1orf103	1190	1016	713	4.482e-14	-0.5273	7.471	5.182
1191	uc001eae.1,UNQ154,TMEM77,PSEC0031,uc001ead.1,UNQ154/PRO180,uc001eaf.1,TMM77_HUMAN	1191	1171	1230	0.3692	0.05385	14.94	15.51
1192	PRO1101,CEPT1,CEPT1_HUMAN,uc001eag.1	1192	1252	1154	0.02241	-0.1345	8.556	7.793
1193	DENND2D,DEN2D_HUMAN	1193	47	6	2.729e-09	-2.793	0.558	0.0704
1194	CHI3L2,CH3L2_HUMAN,A8MTM3_HUMAN,A8MTM3	1194	74	88	0.3084	0.2301	1.176	1.382
1195	uc001eap.1	1195	0	1	1	0.9958	0	0.009025
1196	CHIA_HUMAN,CHIA	1196	0	1	1	0.9958	0	0.01387
1197	C1orf88,CA088_HUMAN,uc001eax.1,uc001eaw.1,RP5-1125M8.4-003,uc001eay.1	1197	520	4415	0	3.066	5.28	44.3
1198	OVGP1_HUMAN,OVGP1,A0AV19,OGP,MUC9	1198	104	158	0.00128	0.5817	0.9759	1.465
1199	HKMT1069,WDR77,Nbla10071,MEP50_HUMAN,MEP50	1199	761	922	0.0002312	0.2595	8.397	10.05
1200	AT5F1_HUMAN,uc001ebd.1,ATP5F1	1200	1677	1543	0.007382	-0.1371	20.22	18.39
1201	C1orf162,CA162_HUMAN	1201	24	27	0.78	0.1471	0.67	0.7449
1202	ADORA3,AA3R_HUMAN,UNQ1931/PRO4406,uc001ebh.1,uc001ebg.1	1202	0	0	1	0	0	0
1203	RAP1A_HUMAN,RAP1A,KREV1	1203	1542	1233	6.575e-10	-0.3394	18.81	14.87
1204	uc001ebj.1	1204	3	3	1	-0.01277	0.04723	0.04668
1205	uc001ebn.1	1205	187	213	0.2502	0.1699	1.929	2.172
1206	C1orf183,CA183_HUMAN	1206	306	552	1.249e-16	0.8321	3.448	6.146
1207	uc001ebq.1	1207	19	36	0.03019	0.8712	1.001	1.874
1208	uc001ebr.1	1208	0	9	0.003911	3.314	0	0.2029
1209	DDX20_HUMAN,DDX20,GEMIN3,DP103	1209	717	878	0.0001547	0.2749	3.602	4.359
1210	KCND3_HUMAN,KCND3	1210	210	1294	8.196e-188	2.601	1.996	12.16
1211	uc001ebw.1	1211	20	165	2.006e-29	2.966	0.167	1.362
1212	DKFZp547A023,CTTNBP2NL,CT2NL_HUMAN,KIAA1433,uc001ebz.1	1212	1693	1683	0.6177	-0.02556	8.404	8.256
1213	uc001eby.1	1213	21	16	0.4152	-0.3881	0.2101	0.1582
1214	WNT2B,WNT13,RP4-770C6.1-003,WNT2B_HUMAN	1214	729	296	6.132e-44	-1.314	8.429	3.382
1215	ST7L,A8K4S7,ST7R,ST7L_HUMAN	1215	1118	846	1.591e-10	-0.4188	5.696	4.26
1216	CAPZA1,CAZA1_HUMAN	1216	2779	2011	9.668e-31	-0.4835	27.36	19.57
1217	MOV10_HUMAN,MOV10,RP11-426L16.2-003,KIAA1631	1217	2177	1460	1.18e-34	-0.5931	12.8	8.485
1218	ARHC,RHOC_HUMAN,ARH9,RHOC	1218	6658	5323	8.522e-38	-0.3398	63.01	49.78
1219	PPP2CZ,PPM1J_HUMAN,DKFZp434P1514,PPM1J	1219	97	67	0.01887	-0.5441	0.9122	0.6227
1220	F19A3_HUMAN,TAFA3,FAM19A3	1220	22	6	0.002194	-1.732	0.4971	0.134
1221	uc009wgm.1	1221	24	5	0.0003021	-2.074	0.3377	0.06954
1222	SLC16A1,uc001ecz.1,RP4-580L15.1-001	1222	9792	8084	5.899e-42	-0.2935	43.19	35.24
1223	AFARP1	1223	112	75	0.005417	-0.5891	2.165	1.433
1224	uc001edb.1,uc001edd.1	1224	91	138	0.002868	0.5785	0.7742	1.16
1225	uc001ede.1	1225	27	38	0.2151	0.4615	0.2814	0.3914
1226	LIG2,KIAA0806,LRIG2_HUMAN,LRIG2	1226	954	700	9.165e-11	-0.4631	5.917	4.291
1227	uc001edg.1	1227	1	0	0.497	-1.004	0.01236	0
1228	uc001edi.1,KIAA1634,MAGI3,uc001edh.1	1228	1269	1362	0.1333	0.08494	4.403	4.671
1229	Lsx,PHTF,uc001edl.1,PHTF1_HUMAN,uc001edm.1,uc001edn.1,PHTF1	1229	981	1325	5.848e-12	0.4163	3.959	5.285
1230	RSBN1	1230	1728	2073	1.734e-07	0.2455	6.591	7.814
1231	PTPN22,B1ALC8_HUMAN,RP5-1073O3.1-001,B1ALC8,PTPN8	1231	8	5	0.4213	-0.5996	0.05064	0.03128
1232	uc001edv.1	1232	20	19	0.874	-0.08658	0.4417	0.4147
1233	B2L15_HUMAN,A0PJY6,C1orf178,BCL2L15	1233	11	16	0.4423	0.4867	0.05662	0.08139
1234	B1ALD0,uc001eed.1,uc001eec.1,uc001eeb.1,RP5-1073O3.4-002,B1ALD0_HUMAN,AP4B1,AP4B1_HUMAN	1234	516	464	0.06858	-0.1699	4.212	3.743
1235	SNM1B,uc001eeh.1,DCLRE1B,DCR1B_HUMAN	1235	436	433	0.7862	-0.02692	3.057	3
1236	uc001eek.1,uc001eej.1	1236	3	21	0.0002787	2.445	0.0316	0.2186
1237	HIPK1_HUMAN,KIAA0630,A6NJ34,HIPK1,RP4-786G8.2-003	1237	4432	8227	1.573e-243	0.8752	13.26	24.33
1238	PSEC0035,OLFML3,PSEC0244,OLFL3_HUMAN,HNOEL-iso,PSEC0173,UNQ663/PRO1294	1238	4798	572	0	-3.083	53.45	6.297
1239	SYT6	1239	77	196	6.408e-13	1.32	0.451	1.135
1240	TIF1G,RFG7,TRIM33,KIAA1113,TRI33_HUMAN	1240	2675	3075	1.379e-06	0.184	7.212	8.193
1242	DEN2C_HUMAN,uc001eez.1,DENND2C,B1AL26,B1AL26_HUMAN,RP5-1156J9.1-005	1242	3263	3160	0.08065	-0.06328	11.85	11.34
1241	BCAS2,DAM1,SPF27_HUMAN	1241	1053	1153	0.06707	0.1138	20.72	22.42
1243	AMPD1,RP5-1000E10.1-002,AMPD1_HUMAN	1243	0	0	1	0	0	0
1244	uc001efg.1,NRAS,RASN_HUMAN,uc001efh.1,HRAS1	1244	3763	3507	0.0004731	-0.1186	21.39	19.7
1245	D1S155E,A8K281,A8K281_HUMAN,NRU,KIAA0885,UNR,CSDE1_HUMAN,CSDE1	1245	24630	17999	1.581e-244	-0.4695	147.8	106.7
1246	SIKE,uc001efp.1,SIKE_HUMAN,uc001efo.1	1246	3177	2900	6.249e-05	-0.1486	14.78	13.33
1247	RP11-109G4.1-001,RP11-109G4.1-003,SYCP1	1247	4	2	0.4504	-0.7495	0.02931	0.01448
1248	B1AKP0,TSHB,RP4-666F24.1-001,B1AKP0_HUMAN	1248	0	8	0.00782	3.162	0	0.3501
1249	TSPAN2,TSN2_HUMAN	1249	739	1169	7.388e-22	0.6439	5.901	9.224
1250	NGF_HUMAN,CCDS882,NGF,NGFB	1250	95	72	0.07479	-0.412	2.318	1.736
1251	VANGL1,VANG1_HUMAN,STB2	1251	1018	1567	6.926e-26	0.6048	2.836	4.315
1252	uc001efx.1,CASQ2_HUMAN,CASQ2	1252	28	19	0.1911	-0.5524	0.2655	0.178
1253	CCDS885,NHLH2,HEN2_HUMAN,HEN2	1253	149	349	3.799e-19	1.205	1.424	3.296
1254	uc001efz.1	1254	4	8	0.3878	0.8336	0.0734	0.1451
1255	S22AF_HUMAN,uc001egb.1,UNQ9429/PRO34686,SLC22A15,uc001ega.1,FLIPT1,A8MUR3	1255	146	428	2.143e-32	1.528	0.7432	2.153
1256	C1orf161,CA161_HUMAN	1256	0	2	0.5	1.579	0	0.01567
1257	ATP1A1,PCIA2,AT1A1_HUMAN,RP4-655J12.1-006	1257	11035	13092	6.33e-35	0.2296	61.77	72.43
1258	uc001egk.1,uc001egg.1,uc001egi.1,uc001egj.1	1258	88	98	0.5576	0.1368	0.7841	0.8629
1259	uc001egl.1	1259	2	12	0.01296	2.102	0.02231	0.1323
1260	RP5-1086K13.2-002,B1AMW1,LFA3,uc001egp.1,CD58,LFA3_HUMAN,B1AMW1_HUMAN	1260	319	506	2.023e-10	0.6469	6.932	10.87
1261	A6NMC7,IGSF3_HUMAN,IGSF3,KIAA0466	1261	5152	6649	1.652e-39	0.3509	17.92	22.86
1262	SRBC,CD2_HUMAN,CD2,uc001egu.1	1262	0	2	0.5	1.579	0	0.03305
1263	FPRP_HUMAN,FPRP,CD9P1,PTGFRN,KIAA1436	1263	7388	7679	0.09984	0.0387	30.7	31.54
1264	V7,CD101,uc001egw.1,EWI101,IGSF2_HUMAN,IGSF2	1264	78	76	0.872	-0.0538	0.5629	0.542
1265	TTF2,TTF2_HUMAN	1265	511	507	0.7541	-0.02831	2.476	2.428
1266	TRIM45,RP11-229A19.2-003,RNF99,TRI45_HUMAN	1266	419	1092	1.24e-67	1.363	3.002	7.732
1267	B7H4,UNQ659/PRO1291,VTCN1_HUMAN,VTCN1	1267	54	20	6.001e-05	-1.406	0.5129	0.1877
1268	RP4-675C20.1-002,MA1A2_HUMAN,MAN1A2,MAN1B	1268	2250	3316	7.687e-44	0.5423	10.69	15.57
1269	A3KMG2,FA46C_HUMAN,FAM46C,CCDS896	1269	138	24	5.004e-21	-2.492	0.6176	0.1061
1270	GDAP2,GDAP2_HUMAN	1270	462	433	0.2559	-0.1103	3.28	3.038
1271	WDR3_HUMAN,WDR3	1271	1631	1579	0.2166	-0.06373	10.66	10.2
1272	RP4-776P7.2-002,SPG17_HUMAN,SPAG17	1272	136	1554	9.339e-302	3.488	0.4058	4.582
1273	RP4-794L19.1-003,TBX15	1273	72	194	7.046e-14	1.401	0.5128	1.366
1274	RP4-712E4.3-002,B1ALR1_HUMAN,B1ALR1,SYWM_HUMAN,WARS2	1274	823	447	2.521e-27	-0.8961	7.754	4.162
1275	uc001ehp.1	1275	183	205	0.3348	0.146	1.103	1.221
1276	HAO2,HAOX2_HUMAN,HAOX2	1276	4	1	0.216	-1.333	0.06037	0.01492
1277	3BHS2_HUMAN,YA027_HUMAN,HSD3B2,uc001ehu.1,HSDB3B	1277	3	0	0.1228	-2.006	0.01297	0
1278	HSDB3A,HSD3B1,3BHS1_HUMAN,3BH,uc001ehw.1	1278	0	0	1	0	0	0
1279	uc001ehx.1	1279	1	2	1	0.575	0.03342	0.06605
1280	ZN697_HUMAN,ZNF697	1280	1024	1196	0.0007945	0.2068	5.16	5.956
1281	B2RD08_HUMAN,PHGDH,B2RD08,PGDH3,SERA_HUMAN	1281	6502	4331	6.516e-103	-0.6031	41.48	27.3
1282	HMGCS2,HMCS2_HUMAN,RP4-683H9.2-001	1282	0	2	0.5	1.579	0	0.02474
1283	RELP,GISP,REG4,REG4_HUMAN	1283	2	1	0.6228	-0.5949	0.02332	0.01153
1284	NBPF7_HUMAN,P0C2Y1,NBPF7	1284	6	7	1	0.1779	0.08139	0.09385
1285	ADA30_HUMAN,ADAM30,UNQ2509/PRO5997	1285	0	0	1	0	0	0
1286	uc001eil.1,N2,NOTCH2,N2N,NOTC2_HUMAN,uc001eim.1,NOTCH2NL	1286	18543	12530	3.307e-272	-0.5825	31.67	21.15
1287	FA72B_HUMAN,FAM72B,uc001ein.1	1287	6	5	0.7731	-0.2368	0.0647	0.05328
1288	HIST2H2BA	1288	1	0	0.497	-1.004	0.04961	0
1289	FCGR1B,FCGRB_HUMAN,IGFRB,uc001eir.1	1289	0	1	1	0.9958	0	0.01068
1290	uc001eis.1,SRGAP2	1290	102	89	0.312	-0.2115	1.092	0.9417
1291	uc009wht.1	1291	14	22	0.2433	0.6006	0.08448	0.1312
1292	uc001eiv.1	1292	0	0	1	0	0	0
1293	uc001eiw.1	1293	0	0	1	0	0	0
1294	FLJ00310	1294	1	0	0.497	-1.004	0.00447	0
1295	uc001eiy.1	1295	0	0	1	0	0	0
1296	uc001eiz.1	1296	0	0	1	0	0	0
1306	uc001eja.1,LOC375010	1306	0	0	1	0	0	0
1297	uc001ejb.1	1297	0	0	1	0	0	0
1298	uc001ejc.1	1298	0	0	1	0	0	0
1299	uc001eje.1	1299	0	0	1	0	0	0
1300	uc009whu.1	1300	0	1	1	0.9958	0	0.009126
1301	uc001ejf.1	1301	0	0	1	0	0	0
1302	uc001ejg.1	1302	0	0	1	0	0	0
1303	uc001ejh.1	1303	0	0	1	0	0	0
1304	uc001eji.1	1304	0	0	1	0	0	0
1305	uc001ejj.1	1305	0	0	1	0	0	0
1307	uc001ejk.1	1307	0	0	1	0	0	0
1308	uc001ejl.1	1308	0	0	1	0	0	0
1309	uc001ejm.1	1309	0	0	1	0	0	0
1310	uc001ejn.1	1310	0	0	1	0	0	0
1311	uc001ejo.1	1311	0	0	1	0	0	0
1312	uc001ejr.1,uc001ejp.1	1312	4	7	0.5489	0.6638	0.02405	0.0416
1313	uc001ejq.1	1313	0	0	1	0	0	0
1314	uc001ejs.1	1314	0	0	1	0	0	0
1315	PPIAL4A,A2BFH1,PPIAL4,LOC644591,A1L431,PPAL4_HUMAN,COAS2	1315	0	0	1	0	0	0
1316	NRG2	1316	0	0	1	0	0	0
1317	uc001elh.1,RP4-791M13.1-001,uc001eld.1,uc001ejv.1,uc001enf.1,uc001eke.1,NBPF1,NBPF20,uc001end.1,A2BGT5_HUMAN,NBPF14,A8MSG8_HUMAN,uc001eli.1,RP3-377D14.1-001,NBPF8,KIAA1693,uc001elc.1,uc001emw.1,NBPF9_HUMAN,uc001emt.1,A8MQ35,uc001emr.1,A8MPP5,A2BGT5,A6NN08,uc001elj.1,A6NN08_HUMAN,A8MQ35_HUMAN,uc001ele.1,NBPF10,uc001eko.1,uc001emv.1,NBPF9,KIAA1245,A8MSG8,A8MPP5_HUMAN	1317	367	381	0.7422	0.03689	0.3357	0.3444
1318	uc001ekc.1	1318	0	0	1	0	0	0
1319	uc001ekp.1	1319	0	0	1	0	0	0
1320	uc001ekq.1	1320	0	0	1	0	0	0
1321	uc001ekr.1,uc001eks.1,uc001ekt.1	1321	0	0	1	0	0	0
1322	uc001eku.1	1322	2	0	0.2471	-1.591	0.01056	0
1323	PPIAL4C,PPIAL4,PPIAL4D,PAL4B_HUMAN,PPIAL4B,COAS2	1323	0	0	1	0	0	0
1324	uc001ekx.1	1324	0	0	1	0	0	0
1325	uc001ekz.1,uc001ela.1,uc001eky.1	1325	17	12	0.359	-0.4854	0.3235	0.2257
1326	uc001elb.1	1326	1	0	0.497	-1.004	0.005282	0
1327	uc001elf.1,COAS3	1327	3	1	0.3721	-1.011	0.1088	0.03583
1328	PDE4DIP,RP4-791M13.2-009,A2RU15,CMYA2,uc001eln.1,KIAA0477,uc001elv.1,MMGL,uc001emk.1,A8MY77_HUMAN,KIAA0454,A8MY77,MYOME_HUMAN,uc001elw.1,uc001elx.1,uc001elo.1,uc001ema.1,Q5VU43-11,uc001elm.1,uc001emh.1	1328	2732	4125	2.182e-60	0.5772	4.426	6.605
1329	uc001elr.1	1329	8	11	0.6477	0.3997	0.1481	0.2012
1330	uc001els.1	1330	0	1	1	0.9958	0	0.03015
1331	uc001elt.1	1331	0	0	1	0	0	0
1332	uc001elu.1	1332	0	0	1	0	0	0
1333	uc001emi.1	1333	170	203	0.1202	0.2376	8.617	10.17
1334	uc001emj.1	1334	108	191	2.498e-06	0.7999	4.532	7.921
1335	SEC22B	1335	3856	2736	2.203e-46	-0.5119	54.29	38.07
1336	uc009wil.1	1336	281	251	0.1527	-0.1792	5.149	4.545
1337	uc001emp.1,NT2NL_HUMAN,N2N,uc001emo.1,uc001emm.1,uc001emn.1,NOTCH2NL	1337	738	600	7.255e-05	-0.3152	2.741	2.203
1338	uc009wim.1	1338	312	272	0.07516	-0.2142	3.62	3.119
1339	uc001eng.1	1339	0	2	0.5	1.579	0	0.02957
1340	uc001enh.1	1340	1	5	0.2188	1.574	0.02857	0.1412
1341	RGMC_HUMAN,uc001enk.1,HFE2,uc001eni.1,RGMC,uc001enj.1,CCDS912,uc001enl.1,HJV	1341	2	2	1	-0.01135	0.02311	0.02284
1342	uc001enn.1,TXNIP,VDUP1,TXNIP_HUMAN	1342	16785	8283	4.94065645841247e-324	-1.036	145.9	71.18
1343	RPC7L_HUMAN,POLR3GL	1343	1055	923	0.001297	-0.2097	23.18	20.04
1344	ANKRD34,AN34A_HUMAN,ANKRD34A,CCDS30829	1344	88	142	0.0005783	0.6673	0.6237	0.9945
1345	LIX1L_HUMAN,LIX1L	1345	1009	756	3.591e-10	-0.433	18.44	13.65
1346	uc001ens.1	1346	1796	1384	2.228e-14	-0.3927	23.42	17.84
1347	RBM8,HSPC114,RBM8A_HUMAN,MDS014,RBM8A	1347	1014	805	2.736e-07	-0.3496	7.45	5.845
1348	uc001env.1,GnRHRII	1348	16	19	0.736	0.2184	0.9081	1.066
1349	GnRHRII,A6NNH5,uc001enx.1,GNRHR2	1349	23	22	0.8824	-0.0777	0.5824	0.5505
1350	PX11B_HUMAN,PEX11B	1350	906	812	0.0121	-0.1749	14.4	12.76
1351	ITA10_HUMAN,B2RTV5_HUMAN,UNQ468/PRO827,B2RTV5,ITGA10	1351	84	44	0.000368	-0.9343	0.3567	0.1846
1352	ANKRD35,A6NEU0,ANR35_HUMAN	1352	144	193	0.01046	0.4031	1.096	1.452
1353	PIAS3,A4CZ08,DKFZp727A051,PIAS3_HUMAN,A4CZ08_HUMAN	1353	1800	1569	1.639e-05	-0.215	13.09	11.28
1354	NUDT17,P0C025,NUD17_HUMAN	1354	77	125	0.001157	0.675	0.7881	1.264
1355	RPC3_HUMAN,POLR3C	1355	703	649	0.09708	-0.1321	9.407	8.583
1356	RNF115,ZN364_HUMAN,ZNF364	1356	627	636	0.9776	0.00353	8.922	8.944
1357	BY55_HUMAN,BY55,CD160,RP11-373C9.1-007	1357	51	50	0.9209	-0.04471	0.3338	0.3234
1358	PDZD1_HUMAN,CAP70,NHERF3,PDZD1,PDZK1	1358	5	6	1	0.208	0.06075	0.07204
1359	uc001eoq.1,GPR89A,GPR89_HUMAN,GPR89,uc001eor.1,UNQ192,A6NN37,UNQ192/PRO218,SH120,HSPC201,uc001eos.1,CGI-13,uc001eop.1,GPR89B,uc001eot.1	1359	20	32	0.1267	0.6357	0.112	0.1771
1360	GPR89C,GP89C_HUMAN,A6NKF9,uc001eou.1	1360	0	0	1	0	0	0
1361	uc001eov.1	1361	0	0	1	0	0	0
1362	uc001eow.1	1362	0	0	1	0	0	0
1363	NBPF11,KIAA1693,B1AKG1,LOC728912,RP11-94I2.2-001,B1AKG1_HUMAN	1363	3	2	0.6857	-0.4271	0.01047	0.0069
1364	F18A2_HUMAN,FAM108A3,FAM108A2,C1orf47	1364	0	0	1	0	0	0
1365	uc001epc.1	1365	65	55	0.3615	-0.2538	0.8893	0.7437
1366	uc001epd.1	1366	0	0	1	0	0	0
1367	DKFZp451B1418,uc001ery.1,LOC728912,uc001erx.1,NBPF1,NBPF20,NBPFA_HUMAN,A2BGT5_HUMAN,uc001erv.1,uc001eqy.1,NBPF14,NBPF12,A8MSG8_HUMAN,uc001erd.1,XXyac-YX155B6.1-001,RP3-377D14.1-001,NBPF16,KIAA1693,uc001erw.1,NBPFE_HUMAN,NBPF9_HUMAN,A8MVR3,A8K9F1,A8MPP5,NBPF11,A2BGT5,uc001erc.1,A8K9F1_HUMAN,A8MVR3_HUMAN,uc001erp.1,NBPF10,NBPFC_HUMAN,NBPF9,A8MSG8,A8MPP5_HUMAN	1367	126	117	0.5215	-0.1229	0.1267	0.1163
1368	PRKAB2,AAKB2_HUMAN,A8K9V5,A8K9V5_HUMAN	1368	2910	2940	0.9583	-0.002228	13.25	13.23
1369	uc001epf.1	1369	81	199	2.038e-12	1.269	1.32	3.205
1370	uc001epg.1	1370	7331	5011	2.198e-103	-0.5658	89.4	60.39
1371	B2RBG1,FMO5,RP11-337C18.2-004,uc001eph.1,uc001epk.1,uc001epl.1,B2RBG1_HUMAN	1371	47	125	2.563e-09	1.376	0.3384	0.8895
1372	ALC1,uc001epm.1,uc001epn.1,CHD1L,uc001epo.1,A5YM64,CHD1L_HUMAN	1372	1624	1378	1.563e-06	-0.2538	14.15	11.87
1373	uc001epp.1	1373	48	99	3.286e-05	1.012	0.4088	0.8332
1374	RP11-533N14.2-001,BCL9	1374	2159	2620	4.018e-10	0.2621	8.806	10.56
1375	uc001epr.1,ACP6,hPACPL1,UNQ205/PRO231,PPA6_HUMAN,ACPL1,LPAP	1375	513	601	0.01521	0.211	3.19	3.694
1376	CCDS929,GJA5,CXA5_HUMAN	1376	292	47	4.106e-45	-2.627	2.275	0.3619
1377	CXA8_HUMAN,GJA8,CCDS30834,A7L5M5	1377	1	0	0.497	-1.004	0.01863	0
1378	A6NKF9,GPR89A,GPR89_HUMAN,GPR89,DKFZp434H1228,GP89C_HUMAN,GPR89C,A6NN37,uc001epy.1,UNQ192/PRO218,SH120,HSPC201,uc001epv.1,uc001epw.1,CGI-13,GPR89B,uc001epx.1	1378	6	8	0.7906	0.3477	0.02965	0.03907
1379	uc001epz.1	1379	0	0	1	0	0	0
1380	uc001eqh.1	1380	0	0	1	0	0	0
1381	uc001eqj.1	1381	111	32	1.117e-11	-1.78	0.6388	0.182
1382	uc001eqk.1	1382	1	14	0.0009792	2.895	0.01923	0.2661
1383	uc001eql.1,uc001eqn.1	1383	2	9	0.06548	1.724	0.01125	0.05002
1384	uc001eqm.1	1384	2	2	1	-0.01135	0.02985	0.0295
1385	uc009wka.1	1385	0	0	1	0	0	0
1386	PPIAL4C,PPIAL4,PPIAL4D,PAL4B_HUMAN,PPIAL4B,COAS2	1386	0	0	1	0	0	0
1387	A8K2N7,A8K2N7_HUMAN,NBPFF_HUMAN,uc001esc.1,NBPF16,NBPF15	1387	51	51	1	-0.0167	0.2279	0.2252
1388	uc001esd.1	1388	0	2	0.5	1.579	0	0.1054
1389	A8K277,A8K277_HUMAN,uc001esf.1,uc001esb.1,NBPF16,NBPFG_HUMAN,NBPF15	1389	28	33	0.6093	0.213	0.09233	0.1075
1390	uc001ese.1	1390	0	0	1	0	0	0
1391	uc009wkv.1	1391	0	1	1	0.9958	0	0.02211
1392	uc009wkw.1	1392	119	53	3.483e-07	-1.169	2.759	1.214
1393	uc001esg.1	1393	7	13	0.2633	0.792	0.07754	0.1423
1394	FCGR1B,IGFRC,A6NKC4,FCGRC_HUMAN,FCGR1C	1394	0	0	1	0	0	0
1395	PPIAL4C,PPIAL4,PPIAL4D,PAL4B_HUMAN,PPIAL4B,COAS2	1395	0	1	1	0.9958	0	0.03833
1396	uc001esl.1,uc001esm.1,uc001esk.1	1396	93	236	3.008e-15	1.317	0.7517	1.885
1397	uc009wle.1	1397	33	118	2.307e-12	1.791	0.1742	0.6158
1398	uc009wlf.1	1398	15	24	0.1999	0.6277	0.6183	0.9777
1399	uc001esn.1	1399	5	10	0.3019	0.8596	0.02135	0.0422
1400	IGFR1,FCGR1_HUMAN,FCGR1,FCG1,FCGR1A,uc001esp.1	1400	2	0	0.2471	-1.591	0.03377	0
1401	uc001esq.1	1401	0	1	1	0.9958	0	0.01957
1402	H2B2F_HUMAN,HIST2H2BF	1402	2	6	0.2891	1.209	0.02852	0.08456
1403	HIST2H3D,A2BDF6,HIST2H3C,H3F2,H32_HUMAN,H3FM,A6NFS4,HIST2H3A	1403	0	0	1	0	0	0
1404	H4/J,HIST1H4F,H4/O,HIST1H4L,H4FN,H4FA,H4FH,HIST1H4H,H4F2,H4FM,H4/A,H4FK,H4FG,HIST2H4,H4FB,HIST2H4B,H4/K,HIST1H4I,H4/N,HIST1H4B,H4FE,HIST1H4A,H4/M,HIST1H4E,HIST4H4,HIST2H4A,H4FC,H4FI,H4/H,HIST1H4C,H4/G,HIST1H4K,H4FJ,H4FD,H4_HUMAN,H4/I,H4FO,H4/B,A2VCL0,H4/C,H4/D,HIST1H4J,HIST1H4D,H4/E	1404	1	0	0.497	-1.004	0.01502	0
1405	A2BDF6,HIST2H3C,H3F2,H32_HUMAN,H3FM,A6NFS4,HIST2H3A	1405	0	0	1	0	0	0
1406	HIST2H2AA4,HIST2H2AA3,H2A2A_HUMAN,H2AFO,HIST2H2AA	1406	0	0	1	0	0	0
1407	HIST2H2AA4,HIST2H2AA3,H2A2A_HUMAN,H2AFO,HIST2H2AA	1407	0	0	1	0	0	0
1408	A2BDF6,HIST2H3C,H3F2,H32_HUMAN,H3FM,A6NFS4,HIST2H3A	1408	0	0	1	0	0	0
1409	H4/J,HIST1H4F,H4/O,HIST1H4L,H4FN,H4FA,H4FH,HIST1H4H,H4F2,H4FM,H4/A,H4FK,H4FG,HIST2H4,H4FB,HIST2H4B,H4/K,HIST1H4I,H4/N,HIST1H4B,H4FE,HIST1H4A,H4/M,HIST1H4E,HIST4H4,HIST2H4A,H4FC,H4FI,H4/H,HIST1H4C,H4/G,HIST1H4K,H4FJ,H4_HUMAN,H4FD,H4/I,H4FO,H4/B,A2VCL0,H4/D,H4/C,HIST1H4J,HIST1H4D,H4/E	1409	0	2	0.5	1.579	0	0.02969
1410	H2BFQ,H2B2E_HUMAN,HIST2H2BE,A3KMC7	1410	414	461	0.1657	0.1378	4.767	5.246
1411	H2AFQ,HIST2H2AC,H2A2C_HUMAN	1411	8	6	0.6052	-0.3774	0.4686	0.3473
1412	HIST2H2AB,H2A2B_HUMAN	1412	4	8	0.3878	0.8336	0.2286	0.4517
1413	CGI-143,CCDS939,BOLA1_HUMAN,BOLA1	1413	183	191	0.796	0.04447	5.798	5.98
1414	SV2A_HUMAN,PSEC0174,SV2A,KIAA0736	1414	2297	3963	2.927e-95	0.7696	12.67	21.6
1415	SF3B4,RP11-196G18.20-002,SF3B4_HUMAN,SAP49	1415	589	670	0.03962	0.1686	6.324	7.11
1416	A4FU01-4,uc001etl.1,A4FU01,MTMR11,MTMRB_HUMAN	1416	1109	1309	0.0001673	0.222	10.57	12.33
1417	uc001eto.1,OTUD7B,OTU7B_HUMAN,ZA20D1,CEZANNE	1417	1446	1406	0.2944	-0.05746	3.82	3.671
1418	VPS45_HUMAN,VPS45,VPS45B,VPS45A,A0AR27,A0AR27_HUMAN	1418	1542	2075	1.728e-17	0.4111	12.13	16.13
1419	PKHO1_HUMAN,HQ0024c,RP11-458I7.3-002,PLEKHO1,OC120,CKIP1	1419	1112	1696	6.856e-27	0.5915	9.153	13.8
1420	AN32E_HUMAN,uc001etv.1,RP4-790G17.1-001,ANP32E	1420	5568	6341	1.237e-10	0.1705	41.91	47.17
1421	UNQ690/PRO1335,CA14,UNQ690,CAH14_HUMAN	1421	1426	4195	1.066e-304	1.539	12.57	36.56
1422	UNQ579/PRO1141,CGI-78,APH1A_HUMAN,PSF,APH1A	1422	4966	4581	6.357e-06	-0.1334	58.07	52.94
1423	C1orf54,RP4-790G17.4-002,CA054_HUMAN	1423	629	714	0.03565	0.1656	28.45	31.91
1424	RP4-790G17.5-003,CA051_HUMAN,C1orf51	1424	270	361	0.000526	0.4007	3.802	5.023
1425	MRPS21,MDS016,RPMS21,RT21_HUMAN	1425	1623	1579	0.2732	-0.05664	44.24	42.54
1426	PRPF3,uc001eum.1,PRPF3_HUMAN,HPRP3,PRP3	1426	979	1155	0.0004158	0.2213	7.819	9.117
1427	uc001euo.1,KIAA0460,RPRD2,K0460_HUMAN,uc001eup.1	1427	2635	2873	0.005736	0.1077	8.153	8.785
1428	RP11-54A4.9-010,DKFZp667F1511,TARSL1,TARS2,SYTM_HUMAN	1428	627	802	1.104e-05	0.3376	6.764	8.55
1429	RP11-54A4.6-013,RP11-54A4.6-011,ECM1,RP11-54A4.6-012	1429	1541	458	2.303e-139	-1.765	13.03	3.826
1430	UNQ2803/PRO34012,ADAMTSL4,TSRC1,ATL4_HUMAN,A8KAH2_HUMAN,B2RTT0,PP1396,A8KAH2,B2RTT0_HUMAN	1430	982	391	1.595e-60	-1.343	5.484	2.158
1431	ADAMTSL4,uc001euw.1	1431	49	45	0.6805	-0.137	0.693	0.629
1432	MCL1,MCL1_HUMAN	1432	8760	10653	2.408e-37	0.2652	56.07	67.39
1433	DKFZp779B2258,RP11-54A4.10-006,RP11-54A4.10-003,RP11-54A4.10-005,ENSA_HUMAN,ENSA,RP11-54A4.10-002,RP11-54A4.10-008,A6NMQ3_HUMAN,RP11-54A4.10-007,A6NMQ3	1433	2117	1915	0.0003937	-0.1616	13.07	11.69
1434	GPP34R,GOLPH3L,GLP3L_HUMAN	1434	1299	1089	4.512e-06	-0.2712	10.63	8.81
1435	HORMAD1,NOHMA,HORM1_HUMAN	1435	1	1	1	-0.008513	0.01362	0.01346
1436	CATS_HUMAN,CTSS	1436	226	319	0.0001333	0.4784	1.366	1.905
1437	CTSO2,CTSO,CTSK,CATK_HUMAN	1437	408	206	6.805e-17	-0.9994	5.944	2.966
1438	ARNT,ARNT_HUMAN,A8K6P0,A8K6P0_HUMAN,O43392_HUMAN	1438	2440	1729	3.618e-30	-0.5137	12.8	8.963
1439	A6NEW2,A6NEW2_HUMAN,uc001evx.1,uc001evw.1,KMT1E,SETB1_HUMAN,KIAA0067,SETDB1	1439	1770	1988	0.001464	0.1505	9.62	10.68
1440	LASS2,RP11-316M1.2-002,LASS2_HUMAN,TMSG1	1440	4881	3219	5.468e-81	-0.6174	49.88	32.51
1441	ANXA9,ANX31,ANXA9_HUMAN,uc001ewa.1	1441	41	53	0.2572	0.3459	0.7263	0.9279
1442	RP11-316M1.5-002,FAM63A	1442	741	1193	9.303e-24	0.6693	3.973	6.322
1443	B2RCH8,RP11-316M1.6-010,PRUNE,B2RCH8_HUMAN	1443	903	909	0.9251	-0.007463	7.765	7.725
1444	BNIPL_HUMAN,BNIPL,BNIPL-1	1444	30	46	0.08506	0.5838	0.3001	0.4548
1445	CA056_HUMAN,C1orf56,UNQ547/PRO1104,uc001ewm.1	1445	146	138	0.5934	-0.09764	2.331	2.178
1446	SPEC1,CDC42SE1,C42S1_HUMAN	1446	1883	2010	0.09557	0.0771	17.48	18.44
1447	AF1Q,AF1Q_HUMAN,CCDS982,MLLT11	1447	7876	6860	1.062e-19	-0.2163	93.43	80.42
1448	MGC29891,RP11-68I18.1-001,GABP2_HUMAN,GABPB2,B1AVJ8,B1AVJ8_HUMAN	1448	203	191	0.4809	-0.1044	1.532	1.425
1449	RP11-68I18.3-002,semaY,RP11-68I18.3-003,SEM6C_HUMAN,SEMA6C,KIAA1869,SEMAY	1449	679	862	1.027e-05	0.3268	4.361	5.471
1450	CCDS985,uc001ewx.1,TP8L2_HUMAN,TNFAIP8L2	1450	5	7	0.7745	0.4005	0.1087	0.1503
1451	LYSMD1,SB145,LYSM1_HUMAN	1451	540	504	0.1938	-0.1163	7.162	6.606
1452	SCNM1,SCNM1_HUMAN,uc001exa.1	1452	718	692	0.3653	-0.07014	21.42	20.4
1453	TMOD4,Sk-Tmod,TMOD4_HUMAN,uc001exc.1	1453	21	24	0.7662	0.1681	0.4066	0.4593
1454	uc001exg.1,VPS72,TCFL1,YL1,VPS72_HUMAN,A6NLK9	1454	1720	1786	0.4473	0.03728	22.32	22.9
1455	uc001exh.1,PI51A_HUMAN,PIP5K1A	1455	1422	1322	0.0268	-0.1221	9.697	8.909
1456	PSMD4,uc001exm.1,RP11-126K1.1-002,MCB1,PSMD4_HUMAN	1456	566	687	0.001403	0.2621	10.81	12.97
1457	uc001exo.1	1457	9	13	0.5236	0.4699	0.7432	1.061
1458	ZN687_HUMAN,RP11-126K1.3-003,KIAA1441,ZNF687	1458	1099	1382	7.233e-08	0.3133	5.034	6.257
1459	uc001exr.1,PIK4CB,uc001exu.1,uc001ext.1,PI4KB,A6PVV9,A6PVV9_HUMAN,RP11-126K1.4-009,PI4KB_HUMAN,uc001exs.1	1459	2255	2268	0.8467	-0.008729	13.89	13.81
1460	RFX5_HUMAN,RFX5	1460	1300	1653	6.779e-10	0.3293	9.198	11.56
1461	SBP1_HUMAN,SELENBP1,SBP,A6NML9	1461	1094	527	2.156e-47	-1.069	12.03	5.727
1462	PSB4_HUMAN,PSMB4	1462	4159	3290	3.684e-26	-0.3551	50.24	39.28
1463	POGZ_HUMAN,Nbla00003,POGZ,KIAA0461	1463	4184	4680	2.522e-06	0.1446	14.28	15.79
1464	KIAA1319,CGN,CING_HUMAN,uc001eyk.1	1464	149	90	9.72e-05	-0.7379	0.7477	0.4463
1465	TUFT1_HUMAN,TUFT1	1465	508	434	0.01002	-0.2436	4.18	3.529
1466	uc001eyp.1,My014,SNX27,KIAA0488	1466	1762	1756	0.6611	-0.02193	6.85	6.746
1467	uc001eyq.1	1467	0	0	1	0	NA	NA
1468	RP11-98D18.4-002,CAGH4,BRUNOL1,CELF3_HUMAN,ERDA4,CELF3,TNRC4	1468	479	873	4.172e-26	0.8476	3.719	6.699
1469	uc001eyu.1	1469	40	75	0.001444	0.8737	0.5818	1.078
1470	MRPL9,B2RD99,B2RD99_HUMAN	1470	1113	893	2.429e-07	-0.3344	16.29	12.92
1471	uc001eyw.1,uc001eyx.1,RP11-98D18.13-003,OAZ3	1471	26	20	0.3792	-0.3789	0.8097	0.6155
1472	uc001ezc.1,uc001eza.1,TDRD2,RP11-98D18.8-003,uc001eyy.1,uc001eyz.1,RP11-98D18.8-004,uc001ezb.1,uc001ezd.1,TDRKH	1472	520	474	0.1057	-0.1503	3.665	3.302
1473	uc001eze.1	1473	33	80	1.191e-05	1.236	0.8524	2.042
1474	UNQ9248/PRO34002,LRRN6D,LIGO4_HUMAN,CCDS30855,LINGO4	1474	2	0	0.2471	-1.591	0.01965	0
1475	RZRG,NR1F3,RORC,RP11-98D18.11-002,RORG,RORG_HUMAN	1475	8	8	1	-0.01513	0.06372	0.06297
1476	THEM5_HUMAN,THEM5,uc001ezi.1	1476	15	10	0.3243	-0.5563	0.3494	0.2302
1477	THEM4_HUMAN,THEM4,CTMP	1477	176	157	0.2731	-0.1807	1.848	1.629
1478	ANX2LG,CAL1L,S100A10,S10AA_HUMAN,CLP11	1478	10008	5553	9.313e-295	-0.8667	242.8	133.2
1479	uc001ezm.1	1479	15	2	0.001236	-2.429	0.09345	0.01231
1480	S100A11,S100C,MLN70,S10AB_HUMAN	1480	5148	2117	2.595e-293	-1.299	221.9	90.16
1481	TCHL1_HUMAN,THHL1,TCHHL1,S100A17	1481	2	0	0.2471	-1.591	0.01421	0
1482	uc001ezp.1,TCHH,RP11-107M16.3-001	1482	2	1	0.6228	-0.5949	0.007138	0.003527
1483	RPTN,RPTN_HUMAN	1483	0	0	1	0	0	0
1484	HRNR,HORN_HUMAN,S100A18	1484	0	0	1	0	0	0
1485	FILA_HUMAN,FLG	1485	0	0	1	0	0	0
1486	uc001ezv.1	1486	0	0	1	0	0	0
1487	uc001ezw.1,FLG2,IFPS,FILA2_HUMAN	1487	0	0	1	0	0	0
1488	DRC1,CRNN,CRNN_HUMAN,c1orf10,SEP53,PDRC1	1488	0	0	1	0	0	0
1489	SPRL5A,LCE5A_HUMAN,LCE5A,CCDS1011,LEP18	1489	0	0	1	0	0	0
1490	CCDS1012,NICE1,C1orf42,CRCT1,CRCT1_HUMAN	1490	0	0	1	0	0	0
1491	CCDS1013,LCE3E,LEP17,LCE3E_HUMAN	1491	0	0	1	0	0	0
1492	LCE3D,LEP16,SPRL6B,LCE3D_HUMAN,CCDS1014,SPRL6A	1492	0	0	1	0	0	0
1493	LCE3C_HUMAN,LEP15,LCE3C,SPRL3A	1493	0	0	1	0	0	0
1494	LCE3B_HUMAN,LEP14,LCE3B	1494	0	0	1	0	0	0
1495	LEP13,LCE3A_HUMAN,LCE3A	1495	0	0	1	0	0	0
1496	LCE2D_HUMAN,CCDS1018,SPRL1A,LEP12,LCE2D	1496	0	0	1	0	0	0
1497	LCE2C_HUMAN,LCE2C,CCDS1019,LEP11	1497	0	0	1	0	0	0
1498	LCE2B,XP5,SPRL1B,LCE2B_HUMAN,CCDS1020,LEP10	1498	0	0	1	0	0	0
1499	LCE2A_HUMAN,LCE2A,CCDS1021,LEP9	1499	0	0	1	0	0	0
1500	SPRL4A,LCE4A_HUMAN,uc001fak.1,LCE4A,LEP8	1500	0	0	1	0	0	0
1501	KPRP_HUMAN,CCDS30862,C1orf45,KPRP	1501	0	0	1	0	0	0
1502	LCE1F_HUMAN,LCE1F,LEP6	1502	0	0	1	0	0	0
1503	CCDS1024,LCE1E,LCE1E_HUMAN,LEP5	1503	0	0	1	0	0	0
1504	LCE1D_HUMAN,LCE1D,LEP4,CCDS1025	1504	0	0	1	0	0	0
1505	LCE1C_HUMAN,LEP3,LCE1C,CCDS1026	1505	0	0	1	0	0	0
1506	LEP2,SPRL2A,LCE1B_HUMAN,LCE1B	1506	0	0	1	0	0	0
1507	LCE1A,LEP1,LCE1A_HUMAN	1507	0	0	1	0	0	0
1508	uc001fas.1,LCE6A_HUMAN,C1orf44,A0A183,LCE6A	1508	0	0	1	0	0	0
1509	MCS,SMCP,CCDS1029,MCSP,MCSP_HUMAN	1509	0	0	1	0	0	0
1510	CCDS1030,RP1-13P20.5-001,IVL	1510	3	2	0.6857	-0.4271	0.03597	0.0237
1511	SPRR4,CCDS1031,SPRR4_HUMAN	1511	0	0	1	0	0	0
1512	CCDS1032,RP1-20N18.2-001,B1AN47,B1AN47_HUMAN,SPRR1A	1512	0	0	1	0	0	0
1513	uc001fay.1,A5YKK8,uc001fax.1,SPRR3_HUMAN,SPRC,A5YKK8_HUMAN,CCDS1033,uc001faz.1,SPRR3	1513	0	0	1	0	0	0
1514	CCDS30863,SPRR1B,SPR1B_HUMAN	1514	0	1	1	0.9958	0	0.04087
1515	SPR2D_HUMAN,uc001fbb.1,SPRR2D,CCDS30864	1515	0	1	1	0.9958	0	0.03709
1516	SPR2A_HUMAN,CCDS1034,SPRR2A	1516	0	0	1	0	0	0
1517	SPR2B_HUMAN,SPRR2B	1517	0	0	1	0	0	0
1518	CCDS30866,SPRR2E,SPR2E_HUMAN	1518	0	0	1	0	0	0
1519	SPRR2F,CCDS30867,SPR2F_HUMAN	1519	82	0	1.273e-25	-6.383	3.2	0
1520	SPRR2A	1520	0	0	1	0	0	0
1521	SPR2G_HUMAN,SPRR2G	1521	0	0	1	0	0	0
1522	CCDS30869,LELP1,LELP1_HUMAN	1522	0	0	1	0	0	0
1523	LOR,CCDS30870,RP1-140J1.5-001	1523	0	0	1	0	0	0
1524	PGRP3_HUMAN,PGLYRP3,A1A4U8,PGRPIA	1524	0	0	1	0	0	0
1525	PGRP4_HUMAN,PGRPIB,PGLYRP4,SBBI67	1525	0	0	1	0	0	0
1526	MRP14,CFAG,S10A9_HUMAN,CAGB,S100A9	1526	10	3	0.05598	-1.474	0.4436	0.1315
1527	S100A12,S10AC_HUMAN	1527	0	0	1	0	0	0
1528	CFAG,CAGA,S100A8,S10A8_HUMAN,MRP8	1528	3	0	0.1228	-2.006	0.1882	0
1529	S100A7A,S100A7L1,S1A7A_HUMAN,S100A15	1529	0	0	1	0	0	0
1530	S1A7B_HUMAN,S100A7L2,S100A7B	1530	0	0	1	0	0	0
1531	S100A7C,S100A7,PSOR1,S10A7_HUMAN	1531	0	0	1	0	0	0
1532	S100A6,S10A6_HUMAN,CACY	1532	3332	282	0	-3.575	124.9	10.45
1533	S100D,S10A5_HUMAN,S100A5	1533	6	1	0.06873	-1.819	0.2163	0.03563
1534	S10A4_HUMAN,S100A4,MTS1,CAPL	1534	516	107	2.058e-66	-2.276	25.85	5.297
1535	uc009wog.1	1535	16	2	0.0006828	-2.516	0.3264	0.04032
1536	S10A3_HUMAN,S100A3,S100E	1536	20	23	0.761	0.1764	0.7664	0.871
1537	S10A2_HUMAN,S100L,S100A2	1537	66	44	0.03556	-0.5909	1.756	1.157
1538	S10AG_HUMAN,uc001fcc.1,AAG13,S100A16	1538	777	1604	1.49e-63	1.028	16.93	34.53
1539	S100A14,S10AE_HUMAN,S100A15	1539	23	4	0.0001664	-2.278	0.565	0.09711
1540	S100A13,S10AD_HUMAN,uc001fcf.1	1540	1314	1211	0.01987	-0.1347	24.61	22.41
1541	S100A,S10A1_HUMAN,S100A1	1541	227	61	3.366e-24	-1.896	7.488	1.989
1542	uc001fcp.1,DKFZp564E1082,PP7704,CA077_HUMAN,HT031,pp7704,C1orf77,RP1-178F15.2-005	1542	3389	3871	2.555e-07	0.1748	13.24	14.94
1543	SNAPAP,SNAP25BP,SNAPIN,S25BP_HUMAN	1543	1133	1465	5.395e-10	0.3535	30.21	38.61
1544	ILF2,A6NDB0,PRO3063,B2R8G7,ILF2_HUMAN,NF45,B2R8G7_HUMAN	1544	5447	5239	0.008751	-0.07318	70.28	66.8
1545	ANPRA,NPR1,ANPRA_HUMAN,uc001fcs.1	1545	267	51	3.653e-37	-2.382	1.633	0.3083
1546	DKFZp686I1710,C1orf60,INTS3	1546	3920	4737	1.755e-16	0.256	13.14	15.69
1547	S27A3_HUMAN,VLCS-3,ACSVL3,SLC27A3,UNQ367/PRO703,FATP3	1547	374	264	7.299e-06	-0.5179	3.968	2.768
1548	uc001fdb.1,GATAD2B,P66B_HUMAN,KIAA1150	1548	2496	2518	0.9213	-0.004364	8.546	8.521
1549	uc001fdc.1	1549	16	15	0.8593	-0.1035	0.4476	0.4147
1550	DEN4B_HUMAN,DENND4B,KIAA0476	1550	1431	1774	1.02e-08	0.2928	6.681	8.185
1551	uc001fdg.1,uc001fde.1,uc001fdf.1,CRTC2,TORC2,CRTC2_HUMAN	1551	625	617	0.6704	-0.03555	5.999	5.853
1552	CGI-08,CGI-71,SLC39A1,ZIP1,ZIRTL,IRT1,S39A1_HUMAN	1552	3872	2792	6.91e-43	-0.4887	30.88	22
1553	uc001fdn.1,CREB3L4,CREB4,JAL,CR3L4_HUMAN,uc001fdo.1,RP11-422P24.8-004,AIBZIP	1553	283	291	0.8674	0.02311	4.061	4.127
1554	JTB_HUMAN,JTB	1554	2803	1839	3.42e-48	-0.6248	48.29	31.31
1555	GIG4,RAB13_HUMAN,RAB13	1555	792	596	4.161e-08	-0.4266	9.178	6.826
1556	RS27_HUMAN,RPS27,MPS1	1556	192	84	2.994e-11	-1.2	13.84	5.986
1557	P210L_HUMAN,NUP210L,DKFZp434E2118	1557	8	14	0.2865	0.7215	0.0348	0.06019
1558	TPM3,RP11-205M9.1-011,RP11-205M9.1-014,RP11-205M9.1-007,RP11-205M9.1-010	1558	1790	1419	6.185e-12	-0.3519	3.899	3.055
1559	CA189_HUMAN,C1orf189	1559	4	12	0.07689	1.364	0.2646	0.7844
1560	uc001fek.1,NS5ATP4,HSPC012,uc001feg.1,uc001fei.1,uc001feh.1,C1orf43,NICE3,CA043_HUMAN,uc001fej.1,uc001fel.1	1560	5129	5223	0.7531	0.009174	46.12	46.41
1561	NICE4,UBAP2L,UBP2L_HUMAN,RP11-205M9.4-013,RP11-205M9.4-003,uc001fem.1,uc001fep.1,uc001feq.1,KIAA0144,RP11-205M9.4-004	1561	5721	5774	0.8961	-0.003721	27.84	27.76
1562	A8W4X0,A8W4X0_HUMAN,HAX1_HUMAN,HAX1,HS1BP1	1562	1480	1141	4.372e-12	-0.392	27.94	21.29
1563	AQP10,uc001fev.1,AQP10_HUMAN	1563	17	1	7.013e-05	-3.182	0.192	0.01116
1564	RP11-350G8.2-003,ATP8B2,RP11-350G8.2-001	1564	2143	1513	3.648e-27	-0.519	8.336	5.816
1565	IL6R,IL6RA_HUMAN	1565	223	166	0.002748	-0.4406	1.367	1.006
1566	FLJ00138,SHE,SHE_HUMAN	1566	43	31	0.1635	-0.476	0.1764	0.1257
1567	TDRD10,UNQ9380/PRO34205	1567	10	5	0.2075	-0.8893	0.1012	0.05002
1568	UBE2Q1,NICE5,PRO3094,UB2Q1_HUMAN,UBE2Q	1568	2305	1868	9.102e-13	-0.3201	18.31	14.66
1569	ACHB2_HUMAN,CHRNB2	1569	160	328	4.793e-14	1.014	0.7163	1.451
1570	B1AQQ9_HUMAN,ADAR1,ADAR,A2IBT1,B1AQQ9,IFI4,DSRAD,G1P1,RP11-61L14.5-002,A2IBT1_HUMAN	1570	9394	10327	6.189e-09	0.1196	35.62	38.7
1571	RP11-274N19.1-003,KCNN3	1571	409	1960	5.08e-238	2.241	2.847	13.48
1572	PMKI,PMVK,PMVK_HUMAN	1572	1095	1247	0.004345	0.1704	21.58	24.29
1573	HPIP,PBIP1_HUMAN,PBXIP1	1573	3721	4756	9.128e-27	0.337	25.58	32.32
1574	PYGO2,PP7910,PYGO2_HUMAN	1574	1552	1351	5.18e-05	-0.217	12.49	10.75
1575	SHC1,SHC,SHCA,SHC1_HUMAN	1575	6104	2376	0	-1.378	31.33	12.05
1576	CKS1_HUMAN,CKS1B,PNAS-16,PNAS-143,CKS1	1576	46	26	0.01807	-0.8162	1.35	0.7543
1577	RP11-307C12.7-006,FLAD1,FAD1_HUMAN,PP591,uc001fgc.1,RP11-307C12.7-004	1577	745	833	0.04955	0.1439	4.796	5.3
1578	LEP503,LENEP_HUMAN,CCDS1080,LENEP	1578	2	4	0.6875	0.7245	0.07889	0.1559
1579	uc001fgj.1,uc001fgk.1,ZBTB7B,ZBTB15,uc001fgl.1,ZBT7B_HUMAN,ZFP67	1579	668	614	0.08842	-0.1384	4.128	3.75
1580	DCST2_HUMAN,DCST2	1580	21	45	0.004316	1.048	0.2161	0.4577
1581	DCST1_HUMAN,DCST1	1581	1	3	0.625	0.9894	0.01397	0.04143
1582	uc001fgp.1	1582	28	35	0.4505	0.2954	0.7851	0.9698
1583	RP11-540D14.1-001,ADAM15	1583	1280	899	3.124e-17	-0.5263	7.257	5.037
1584	EFNA4_HUMAN,LERK4,RP11-540D14.2-002,EFNA4,EPLG4	1584	519	337	1.745e-10	-0.6385	10.57	6.782
1585	EFL2,LERK3,EFNA3,EFNA3_HUMAN,EPLG3	1585	586	792	1.062e-07	0.417	8.048	10.75
1586	EPLG1,EFNA1_HUMAN,EFNA1,TNFAIP4,LERK1	1586	1059	383	3.176e-75	-1.482	11.45	4.092
1587	RP11-540D14.5-001,uc001fhk.1,RAG1AP1,uc001fhl.1,uc001fhj.1,RP11-540D14.5-002,RP11-540D14.5-003	1587	770	310	6.59e-47	-1.327	14.68	5.839
1588	DPM3,DPM3_HUMAN	1588	390	399	0.8868	0.01585	18.25	18.45
1589	KRTCAP2,KTAP2_HUMAN,KCP2	1589	1592	1469	0.01082	-0.1329	24.04	21.92
1590	B1AVQ4,TRI46_HUMAN,TRIFIC,uc001fhx.1,TRIM46,B1AVQ4_HUMAN,RP11-263K19.1-004,uc001fhr.1,uc001fhv.1,uc001fhq.1,RP11-263K19.1-002	1590	316	419	0.0002951	0.3889	1.747	2.289
1591	uc001fir.1,RP11-263K19.2-007,A5YRV0_HUMAN,RP11-263K19.2-002,A5YRU5_HUMAN,A5YRU7_HUMAN,MUC1,A6ZID4_HUMAN,A6ZIE0,A6ZIE5,A5YRV4_HUMAN,B1AVR0_HUMAN,RP11-263K19.2-005,A6ZIE5_HUMAN,A6ZIF0_HUMAN,RP11-263K19.2-009,RP11-263K19.2-014,A6ZIE6_HUMAN,A6ZID9_HUMAN,A6ZID6,A5YRV0,A5YRV2,B1AVQ8,B1AVR0,A6ZID4,A5YRU8,RP11-263K19.2-006,A6ZIE4,A5YRV2_HUMAN,RP11-263K19.2-013,A5YRU5,A6ZID7_HUMAN,A6ZIE4_HUMAN,A5YRU7,A5YR…	1591	189	212	0.318	0.1479	2.153	2.387
1592	MUC1,uc001fiu.1	1592	0	0	1	0	0	0
1593	TSP3_HUMAN,TSP3,uc001fja.1,THBS3	1593	1799	1464	5.554e-10	-0.3141	12.73	10.24
1594	B1AVS0_HUMAN,MTX1,B2R9P4_HUMAN,B2R9P4,B1AVS0,RP11-263K19.5-002	1594	450	423	0.279	-0.106	8.47	7.868
1595	GBA,uc001fjf.1,uc001fje.1	1595	77	73	0.7441	-0.09275	0.8518	0.7981
1596	MTX1	1596	5	10	0.3019	0.8596	0.1693	0.3346
1597	GC,GLUC,GBA,GLCM_HUMAN	1597	562	658	0.01172	0.2101	5.46	6.317
1598	B1AVS2_HUMAN,B1AVS5_HUMAN,RP11-263K19.11-003,RP11-263K19.11-001,B1AVS2,RP11-263K19.11-004,RP11-263K19.11-002,B1AVS5,C1orf2	1598	1019	621	5.429e-24	-0.7306	6.245	3.761
1599	A9Z1W6,RP11-263K19.12-001,A9Z1W6_HUMAN,SCAMP3,B1AVS6,B1AVS6_HUMAN,RP11-263K19.12-002	1599	1276	1306	0.7829	0.01649	19.48	19.7
1600	CLK2,CLK2_HUMAN	1600	752	745	0.6983	-0.03048	8.81	8.626
1601	HCN3,HCN3_HUMAN,KIAA1535	1601	245	316	0.004633	0.3489	2.067	2.635
1602	uc001fka.1,uc001fkb.1,PKL,PK1,RP11-263K19.15-002,KPYR_HUMAN,PKLR,B1AVT1_HUMAN,B1AVT1	1602	84	6	4.007e-19	-3.618	0.8242	0.05818
1603	KIAA1293,FPS,RP11-21N7.1-001,FDPS,FPPS_HUMAN	1603	1840	1528	1.143e-08	-0.2849	43.57	35.76
1604	C1orf104,CA104_HUMAN	1604	251	280	0.2779	0.1402	3.079	3.394
1605	NESCA,uc001fkn.1,uc001fko.1,uc001fkj.1,RUSC1_HUMAN,uc001fkr.1,uc001fks.1,uc001fkl.1,RP11-21N7.4-001,uc001fkm.1,uc001fkk.1,uc001fkp.1,DKFZp761A1822,RUSC1,nesca,uc001fkq.1	1605	1224	1189	0.3186	-0.05883	6.77	6.499
1606	ASH1L,ASH1L_HUMAN,KIAA1420,KMT2H	1606	5017	5778	1.937e-11	0.1867	11	12.52
1607	POU5FLC1,uc001fku.1,POU5F1P4,PO5L4_HUMAN	1607	2	4	0.6875	0.7245	0.04732	0.09352
1608	uc001fkv.1	1608	25	24	0.8872	-0.07294	0.829	0.7865
1609	uc001fld.1,uc001flc.1,SLTP005,uc001fkx.1,MSTO1,LST005,uc001fkw.1,MSTO1_HUMAN	1609	110	132	0.1986	0.244	1.022	1.213
1610	uc001fle.1	1610	10	5	0.2075	-0.8893	0.8284	0.4094
1611	uc001flf.1	1611	39	88	1.703e-05	1.137	0.7757	1.73
1612	YYAP1_HUMAN,RP11-243J18.1-042,HCCA2,YY1AP1,B0QZ55_HUMAN,B0QZ55,YY1AP	1612	979	1113	0.008143	0.1679	5.711	6.417
1613	DAP3,RT29_HUMAN,DKFZp686G12159,MRPS29	1613	1863	1430	3.059e-15	-0.3984	27.34	20.74
1614	LST005,uc001flv.1,uc001flw.1	1614	44	72	0.01202	0.6813	0.4601	0.7441
1615	uc001flv.1,MSTO1,SLTP005,LST005	1615	1	3	0.625	0.9894	0.0911	0.2701
1616	B2RCN4,KIAA1606,GON4L_HUMAN,uc001flz.1,B2RCN4_HUMAN,uc001fmd.1,GON4,uc001fmf.1,DKFZp761I241,GON4L,uc001fmb.1,uc001fme.1	1616	1455	1848	8.202e-11	0.3277	4.004	5.026
1617	SYT11,RP11-101O6.3-001	1617	14430	18941	1.071e-123	0.3754	72.58	94.16
1618	RIT1,RIT1_HUMAN,RIT,RIBB,ROC1	1618	1773	1922	0.03668	0.09934	13.25	14.2
1619	BLOM7,uc001fmo.1,K0907_HUMAN,uc001fmm.1,KIAA0907	1619	1847	1762	0.07765	-0.08495	8.672	8.176
1620	uc001fmk.1	1620	2	3	1	0.403	0.3821	0.5664
1621	uc001fmn.1	1621	4	3	0.725	-0.3351	0.7937	0.5883
1622	RLN3R2,GPR100,RL3R2_HUMAN,RXFP4	1622	0	9	0.003911	3.314	0	0.1987
1623	RP11-336K24.3-003,DKFZp547L106,ARHGEF2,KIAA0651	1623	5337	2652	5.125e-209	-1.026	28.9	14.19
1624	HSD25,SSRB_HUMAN,DKFZp686F19123,TRAPB,SSR2	1624	6879	3681	3.409e-224	-0.9189	29.79	15.75
1625	C1orf6,UBQL4_HUMAN,UBQLN4,UBIN	1625	227	283	0.02121	0.2999	1.657	2.041
1626	HSPC003,MAPIP_HUMAN,MAPBPIP,uc001fnb.1	1626	1032	1111	0.154	0.08931	19.16	20.38
1627	CATX8,RAB25,RAB25_HUMAN	1627	50	13	1.677e-06	-1.881	1.18	0.3031
1628	uc001fnd.1,A1L020,RKHD4,MEX3A,MEX3A_HUMAN	1628	4086	4282	0.1105	0.05056	17.08	17.69
1629	uc001fnk.1,uc001fng.1,RP11-54H19.1-006,RP11-54H19.1-004,RP11-54H19.1-002,LMNA_HUMAN,LMN1,LMNA,RP11-54H19.1-007,uc001fni.1,uc001fnh.1	1629	6332	3406	1.106e-203	-0.9114	33.78	17.96
1630	uc001fnf.1,LMNA	1630	2585	1358	1.571e-89	-0.9452	44.86	23.29
1631	SEMB,SEMAB,UNQ783/PRO1317,SEMA4A,SEM4A_HUMAN	1631	148	198	0.0114	0.4005	1.084	1.433
1632	S2544_HUMAN,SLC25A44,KIAA0446	1632	922	1257	4.859e-12	0.4297	6.768	9.119
1633	RP11-54H19.4-002,PMF1_HUMAN,PMF1	1633	1345	1037	4.488e-11	-0.3919	16.32	12.43
1634	OSTC_HUMAN,BGLAP,uc001fnt.1	1634	75	82	0.6331	0.1103	3.595	3.885
1635	PAQR6_HUMAN,PAQR6	1635	508	931	4.244e-28	0.8557	6.143	11.13
1636	SMG5_HUMAN,SMG5,EST1B,KIAA1089,uc001foc.1	1636	2423	2812	7.439e-07	0.1977	13.59	15.59
1637	TMEM79,TMM79_HUMAN,RP11-443G18.1-004	1637	251	179	0.000349	-0.5024	2.827	1.992
1638	UNQ2553,uc001fof.1,RP11-443G18.2-006,UNQ2553/PRO6182,CA085_HUMAN,PSEC0030,C1orf85	1638	1358	968	5.443e-17	-0.505	13.37	9.419
1639	VLP,VHLL,VHLL_HUMAN	1639	3	1	0.3721	-1.011	0.1136	0.03742
1640	A6NE14,CCT3,TCPG_HUMAN,CCTG,TRIC5,A6NE14_HUMAN	1640	6423	6802	0.009085	0.06568	78.44	82.1
1641	CA182_HUMAN,C1orf182,uc001fop.1	1641	10	17	0.248	0.6947	0.3145	0.5283
1642	RP11-139I14.1-002,RHBG	1642	8	24	0.007031	1.458	0.09766	0.2895
1643	uc001fot.1	1643	2186	9714	4.94065645841247e-324	2.134	15.56	68.32
1644	CROC4,B1ALL8,C1orf61,B1ALL5,CROC4_HUMAN	1644	2642	11331	4.94065645841247e-324	2.083	13.92	58.99
1645	uc001foz.1	1645	2	4	0.6875	0.7245	0.5752	1.137
1646	MEF2D variant protein,RP11-98G7.2-004,MEF2D_HUMAN,MEF2D	1646	1612	1390	1.276e-05	-0.2306	6.552	5.583
1647	IQGAP3,RP11-284F21.1-001	1647	908	731	4.246e-06	-0.3294	3.841	3.056
1648	TTC24	1648	0	0	1	0	0	0
1649	APOA1BP,RP11-284F21.3-002,AIBP_HUMAN,RP11-284F21.3-004,AIBP	1649	989	1598	9.121e-32	0.6747	15.8	25.23
1650	GPATCH4,A8MRS9_HUMAN,A8MRS9	1650	628	731	0.01075	0.2018	8.173	9.402
1651	BRAL1,HPLN2_HUMAN,HAPLN2	1651	14	52	2.893e-06	1.805	0.2024	0.7428
1652	BCAN,BEHAB,PGCB_HUMAN,UNQ2525/PRO6018,CSPG7	1652	1123	7184	4.94065645841247e-324	2.659	7.105	44.92
1653	NEST_HUMAN,NES,Nbla00170	1653	10425	24204	4.94065645841247e-324	1.198	48.02	110.2
1654	RABP2_HUMAN,CRABP2	1654	5509	1307	4.94065645841247e-324	-2.092	146	34.23
1655	HSD-38,ISG20L2,I20L2_HUMAN,HSD38	1655	892	870	0.4459	-0.05299	10.79	10.4
1656	CA066_HUMAN,CGI-41,RP11-66D17.7-007,C1orf66	1656	452	562	0.001086	0.2966	5.158	6.339
1657	RM24_HUMAN,MRPL24	1657	871	792	0.0309	-0.154	24.05	21.61
1658	HDGF,uc001fpy.1,A8K8G0_HUMAN,A8K8G0,HDGF_HUMAN,uc001fpz.1,HMG1L2	1658	6128	5644	3.437e-07	-0.1357	46.91	42.7
1659	PRCC_HUMAN,A6NG79_HUMAN,PRCC,TPRC,A6NG79	1659	1707	1665	0.2935	-0.05294	20.58	19.84
1660	SCAP,SH2D2A,VRAP,TSAD	1660	20	28	0.3127	0.4493	0.3031	0.4194
1661	A8K3Z4_HUMAN,TRK,A6NF12_HUMAN,NTRK1,NTRK1_HUMAN,A6NF12,A8K3Z4	1661	71	16	1.003e-09	-2.099	0.6528	0.1454
1662	INSRR_HUMAN,INSRR,IRR	1662	96	28	3.579e-10	-1.759	0.5384	0.1552
1663	FLJ00193,MEGF12,PEAR1_HUMAN,PEAR1	1663	1062	114	1.143e-195	-3.225	5.501	0.5836
1664	uc001fqm.1,CA092_HUMAN,C1orf92,uc001fql.1	1664	3	295	4.981e-83	6.195	0.03518	3.419
1665	ARHGB_HUMAN,ARHGEF11,KIAA0380,ARHGEF11/KIAA0380,RP11-356J7.2-001	1665	1862	2344	1.749e-12	0.3149	6.919	8.608
1666	ETV3L_HUMAN,ETV3L	1666	0	1	1	0.9958	0	0.0128
1667	ETV3,PE1,METS	1667	236	159	6.745e-05	-0.5838	3.362	2.238
1668	uc001fqs.1	1668	3	0	0.1228	-2.006	0.2477	0
1669	FCRH5,UNQ503/PRO820,FCRL5,IRTA2,A0N0M2_HUMAN,A0N0M2	1669	0	1	1	0.9958	0	0.003147
1670	FCRH4,FCRL4,IRTA1,IFGP2,FCRL4_HUMAN	1670	0	1	1	0.9958	0	0.007314
1671	IFGP3,FCRH3,FCRL3_HUMAN,uc001fqz.1,A0N0M4,IRTA3,SPAP2,uc001fqy.1,uc001fqx.1,FCRL3	1671	0	0	1	0	0	0
1672	FCRL2_HUMAN,FCRL2,FCRH2,IFGP4,SPAP1,UNQ9236/PRO31998,IRTA4	1672	0	0	1	0	0	0
1673	IRTA5,IFGP1,FCRL1,DKFZp667D0116,FCRL1_HUMAN,FCRH1	1673	0	0	1	0	0	0
1674	CD5L_HUMAN,API6,uc001frk.1,CD5L,UNQ203/PRO229	1674	0	1	1	0.9958	0	0.01131
1675	uc001frl.1	1675	0	0	1	0	0	0
1676	uc001frm.1,CCDS1172,RP11-444M10.2-003,uc001fro.1,NEPH1,KIRREL,KIRR1_HUMAN,uc001frn.1,KIRREL1,RP11-444M10.2-002	1676	2977	1609	1.297e-95	-0.9043	20.82	11.12
1677	uc001frp.1	1677	6175	2927	5.208e-268	-1.094	39.64	18.57
1678	uc001frq.1	1678	0	0	1	0	0	0
1679	CD1D_HUMAN,CD1D	1679	62	16	8.23e-08	-1.906	0.3675	0.09372
1680	uc001frs.1	1680	3	0	0.1228	-2.006	0.1422	0
1681	RP11-101J8.1-001,CD1A	1681	1	1	1	-0.008513	0.01222	0.01208
1682	CD1C,RP11-101J8.3-003,CD1C_HUMAN	1682	0	0	1	0	0	0
1683	CD1B,CD1B_HUMAN	1683	0	0	1	0	0	0
1684	RP11-101J8.5-012,RP11-101J8.5-006,RP11-101J8.5-005,CD1E,RP11-101J8.5-002,RP11-101J8.5-007,RP11-101J8.5-013,RP11-101J8.5-009,RP11-101J8.5-001,RP11-101J8.5-003,RP11-101J8.5-004,CDIE,RP11-101J8.5-010,RP11-101J8.5-008	1684	1	0	0.497	-1.004	0.01241	0
1685	O10T2_HUMAN,OR10T2	1685	0	0	1	0	0	0
1686	OR10K2,O10K2_HUMAN	1686	0	0	1	0	0	0
1687	O10K1_HUMAN,OR10K1	1687	0	0	1	0	0	0
1688	uc001fso.1	1688	0	0	1	0	0	0
1689	O10R2_HUMAN,OR10R2	1689	0	0	1	0	0	0
1690	OR6Y1_HUMAN,OR6Y2,OR6Y1	1690	0	0	1	0	0	0
1691	O10X1_HUMAN,OR10X1,OR10X1P	1691	0	0	1	0	0	0
1692	OR10Z1,O10Z1_HUMAN	1692	0	0	1	0	0	0
1693	SPTA1,RP11-452O22.2-001	1693	6	0	0.01508	-2.815	0.01916	0
1694	OR6K2,OR6K2_HUMAN	1694	0	0	1	0	0	0
1695	OR6K3_HUMAN,OR6K3	1695	0	0	1	0	0	0
1696	OR6K6_HUMAN,OR6K6	1696	0	0	1	0	0	0
1697	OR6N1_HUMAN,OR6N1	1697	0	0	1	0	0	0
1698	OR6N2_HUMAN,OR6N2	1698	0	0	1	0	0	0
1699	MNDA_HUMAN,MNDA	1699	0	0	1	0	0	0
1700	IFIX,PYHIN1,IFIX_HUMAN,uc001fta.1	1700	1	1	1	-0.008513	0.008812	0.008708
1701	CCDS1180,uc001fti.1,IFI16,IFNGIP1	1701	4513	3888	1.875e-13	-0.232	34.49	29.36
1702	AIM2,A8K7M7,AIM2_HUMAN	1702	70	56	0.2123	-0.3336	1.207	0.9546
1703	uc001ftk.1,uc001ftl.1,SYNCAM3,CADM3,UNQ225/PRO258,NECL1,CADM3_HUMAN,IGSF4B,TSLL1	1703	2761	5842	1.947e-239	1.064	26.08	54.54
1704	uc001ftm.1	1704	4	5	1	0.2491	0.08441	0.1043
1705	uc001ftp.1,DARC,FY,GPD,DUFFY_HUMAN	1705	161	292	1.434e-09	0.838	3.051	5.468
1706	FCERA_HUMAN,FCER1A,FCE1A	1706	0	0	1	0	0	0
1707	OR10J3,OR10J3P,O10J3_HUMAN	1707	0	0	1	0	0	0
1708	uc001fts.1	1708	0	0	1	0	0	0
1709	O10J1_HUMAN,OR10J1	1709	1	0	0.497	-1.004	0.02658	0
1710	O10J5_HUMAN,OR10J5	1710	1	0	0.497	-1.004	0.02753	0
1711	PTX2,APCS,SAMP_HUMAN	1711	0	0	1	0	0	0
1712	CRP,PTX1,CRP_HUMAN	1712	1	0	0.497	-1.004	0.0127	0
1713	VHZ,DUSP23,DUS23_HUMAN,LDP3	1713	286	229	0.00819	-0.3364	9.471	7.494
1714	A1KXW6,A2A4D6,uc001fud.1,FCRH6,FCRL6_HUMAN,FCRL6	1714	1	0	0.497	-1.004	0.01252	0
1715	SLAMF8,uc001fue.1,BLAME,SLAF8_HUMAN	1715	11	31	0.002907	1.399	0.121	0.3369
1716	uc001fuf.1	1716	21	51	0.0005434	1.225	0.4927	1.183
1717	VSIG8,VSIG8_HUMAN	1717	34	131	1.452e-14	1.898	0.2829	1.077
1718	CCDC19,NESG1	1718	374	2312	0	2.608	4.524	27.64
1719	TAGLN2,TAGL2_HUMAN,KIAA0120,CDABP0035	1719	1859	3763	3.515e-140	0.9999	27.76	55.54
1720	TUTLA_HUMAN,KIAA1355,IGSF9,NRT1,IGSF9A	1720	663	517	9.388e-06	-0.3752	3.392	2.614
1721	CD2F10,UNQ1938/PRO4421,SLAMF9,UNQ1938,SLAF9_HUMAN	1721	0	6	0.03127	2.8	0	0.1355
1722	uc001fuu.1	1722	166	24	9.832e-28	-2.756	10.05	1.435
1723	PIGM,PIGM_HUMAN	1723	964	1090	0.01264	0.16	5.71	6.38
1724	KCNJ10,IRK10_HUMAN	1724	688	2585	9.776e-252	1.891	3.967	14.73
1725	IRK9_HUMAN,KCNJ9,GIRK3	1725	105	135	0.07058	0.3427	0.8399	1.067
1726	KCT4,CD81P3,IGSF8,uc001fva.1,EWI2,IGSF8_HUMAN	1726	1262	1118	0.001199	-0.1917	13.89	12.16
1727	B1AKY9_HUMAN,ATP1A2,KIAA0778,B1AKY9,RP11-536C5.4-003,AT1A2_HUMAN,B1AKZ0_HUMAN,B1AKZ0,RP11-536C5.4-008	1727	7585	4536	2.003e-178	-0.7586	33.16	19.6
1728	B1AKZ1,ATP1AL2,RP11-536C5.5-002,AT1A4_HUMAN,ATP1A4,uc001fve.1,B1AKZ1_HUMAN,uc001fvf.1	1728	38	13	0.0003829	-1.494	0.1753	0.05926
1729	CASQ1,CASQ,CASQ1_HUMAN	1729	162	54	3.622e-14	-1.584	2.208	0.7274
1730	uc001fvj.1	1730	32	18	0.04774	-0.8128	0.588	0.3269
1731	B1AKZ4_HUMAN,PEA15,B1AKZ5,B1AKZ4,RP11-536C5.8-001,RP11-536C5.8-003,B1AKZ5_HUMAN,PEA15_HUMAN	1731	14138	23342	4.94065645841247e-324	0.7063	139.8	228.1
1732	uc001fvp.1,WD42A_HUMAN,H326,uc001fvq.1,WDR42A	1732	3354	4548	3.212e-38	0.4222	19.12	25.62
1733	PXF,PEX19_HUMAN,OK/SW-cl.22,PEX19,HK33	1733	3130	2735	2.093e-08	-0.2116	21.92	18.93
1734	uc001fvv.1,uc001fvu.1,RP11-179G5.3-002,RP11-179G5.3-001,COPA	1734	13372	10340	1.691e-94	-0.388	62.73	47.93
1735	uc001fvw.1	1735	656	519	2.958e-05	-0.3544	13.92	10.89
1736	RP11-517F10.1-008,UNQ1874,NICA_HUMAN,KIAA0253,UNQ1874/PRO4317,NCSTN	1736	5005	4891	0.0838	-0.05026	42.01	40.57
1737	NHLH1,HEN1,HEN1_HUMAN,CCDS1204,uc001fwa.1	1737	53	108	1.84e-05	0.9965	0.5302	1.068
1738	VANG2_HUMAN,VANGL2,KIAA1215,STB1	1738	4663	7866	6.97e-174	0.7372	22.28	37.15
1739	UNQ6123/PRO20080,SLAF6_HUMAN,SLAMF6,DKFZp667L0225,A6NMW2,RP11-528G1.1-001,KALI	1739	2	0	0.2471	-1.591	0.01612	0
1740	uc001fwh.1,uc001fwi.1,uc001fwj.1,uc001fwf.1,SLAF5_HUMAN,CD84,SLAMF5,uc001fwg.1,uc001fwk.1	1740	0	0	1	0	0	0
1741	uc001fwm.1,SLAF1_HUMAN,SLAM,uc001fwl.1,SLAMF1	1741	0	0	1	0	0	0
1742	BCM1,uc001fwp.1,BLAST1,CD48_HUMAN,CD48,RP11-404F10.3-002	1742	23	2	9.459e-06	-3.014	0.1839	0.0158
1743	SLAMF7,SLAF7_HUMAN,UNQ576/PRO1138,A8K3U1_HUMAN,A8K3U1,CS1	1743	0	0	1	0	0	0
1744	LY9_HUMAN,RP11-312J18.1-005,CDABP0070,RP11-312J18.1-002,RP11-312J18.1-004,LY9	1744	0	0	1	0	0	0
1745	CD244_HUMAN,CD244,2B4,uc001fxb.1	1745	0	0	1	0	0	0
1746	ITLN1_HUMAN,ITLN,INTL,LFR,ITLN1,UNQ640/PRO1270	1746	3	0	0.1228	-2.006	0.06497	0
1747	ITLN2,ITLN2_HUMAN,UNQ2789/PRO7179	1747	1	2	1	0.575	0.02226	0.044
1748	uc001fxg.1,JAM1_HUMAN,JAM1,RP11-544M22.2-001,JCAM,uc001fxe.1,uc001fxf.1,UNQ264/PRO301,F11R	1748	1276	1112	0.000269	-0.2153	6.376	5.491
1749	LOC100131187,uc001fxh.1,KAT_HUMAN,LOC100134860,KAT	1749	208	264	0.01468	0.3255	7.842	9.836
1750	USF1,USF,USF1_HUMAN,usf1-bd	1750	1309	1631	2.006e-08	0.3001	18.65	22.96
1751	FLJ00267,RHG30_HUMAN,ARHGAP30	1751	24	11	0.02798	-1.075	0.1238	0.05609
1752	PVRL4_HUMAN,PVRL4,PRR4,LNIR	1752	13	5	0.0621	-1.237	0.1213	0.0461
1753	uc001fxp.1	1753	2	0	0.2471	-1.591	0.02992	0
1754	A8MU55,A8MU55_HUMAN,uc001fxt.1,KLHDC9,KARCA1,KLDC9_HUMAN	1754	106	244	1.918e-13	1.178	1.991	4.529
1755	HSPC231,PFDN2,PFD2_HUMAN,PFD2	1755	1264	1214	0.1986	-0.07519	50.4	47.84
1756	NIT1_HUMAN,uc001fxw.1,RP11-544M22.11-002,B1AQP4,B1AQP4_HUMAN,NIT1	1756	726	890	0.0001264	0.2765	6.647	8.053
1757	KE05,B1AQP5,DEDPRO1,DEDD,DEFT,RP11-544M22.12-002,DEDD_HUMAN,B1AQP5_HUMAN	1757	1064	1097	0.6671	0.02701	13.28	13.53
1758	HSPC155,uc001fyd.1,CGI-126,UFC1_HUMAN,UFC1	1758	2501	2301	0.0009995	-0.1372	57.06	51.88
1759	uc001fye.1,UBP21_HUMAN,USP16,uc001fyf.1,USP21,USP23	1759	806	783	0.4222	-0.05872	8.765	8.415
1760	uc001fyi.1,uc001fyg.1,uc001fyn.1,uc001fyl.1,uc001fyh.1,PPOX,uc001fyk.1,uc001fyj.1,PPOX_HUMAN,uc001fym.1	1760	403	651	8.936e-14	0.6735	3.457	5.519
1761	A8K5Z0,A8K5Z0_HUMAN,B4GT3_HUMAN,B4GALT3	1761	1146	944	2.807e-06	-0.2965	14.47	11.78
1762	ATS4_HUMAN,UNQ769/PRO1563,ADAMTS4,uc001fyt.1,KIAA0688,RP11-297K8.6-002,uc001fyu.1	1762	319	110	2.36e-25	-1.544	1.709	0.5825
1763	NDUS2_HUMAN,NDUFS2,RP11-297K8.7-001	1763	2561	2487	0.1471	-0.0593	28.79	27.63
1764	FCER1G,FCERG_HUMAN	1764	7	4	0.3849	-0.6923	0.3017	0.1704
1765	APOA2,APOA2_HUMAN	1765	121	0	1.838e-37	-6.939	6.548	0
1766	TOMM40B,TOMM40L,TM40L_HUMAN	1766	472	599	0.0002423	0.3261	3.674	4.607
1767	CAR,RP11-297K8.11-001,NR1I3_HUMAN,NR1I3	1767	11	15	0.5574	0.3993	0.2455	0.3308
1768	IQM1,A6NKN8,PCP4L1,PC4L1_HUMAN	1768	380	233	1.146e-09	-0.7202	6.831	4.139
1769	uc001gae.1,MPZ,uc001gaf.1,MYP0_HUMAN	1769	44	70	0.01905	0.6412	0.564	0.8868
1770	CYB560,O75609_HUMAN,SDHC,C560_HUMAN,LOC642502,SDH3	1770	856	1101	1.344e-07	0.3457	7.724	9.818
1771	C1orf192,CA192_HUMAN	1771	198	1775	9.08999999998294e-313	3.141	6.678	59.16
1772	FCGR2A1,FCG2A_HUMAN,CD32,FCGR2A,FCG2,IGFR2	1772	31	33	0.9008	0.07095	0.2432	0.2558
1773	HSPA6,HSP70B',HSP76_HUMAN	1773	32	15	0.01282	-1.061	0.2805	0.13
1774	uc001gat.1,FCG3A_HUMAN,FCG3,CD16A,FCGR3A,FCGR3,A2N6W9,IGFR3,A2N6W9_HUMAN	1774	1	0	0.497	-1.004	0.01066	0
1775	FCGR2B,uc001gau.1,FCGR2C	1775	5	2	0.2862	-1.013	0.07424	0.02935
1776	FCGR3B,FCG3,uc001gax.1,FCG3B_HUMAN,FCGR3,CD16B,IGFR3	1776	0	0	1	0	0	0
1777	IGFR2,FCGR2B,CD32,FCG2B_HUMAN,FCG2,FCGR2C	1777	0	1	1	0.9958	0	0.01473
1778	uc001gbc.1	1778	345	201	2.535e-10	-0.7934	5.705	3.285
1779	FCRL,FREB,FCRL1,RP11-474I16.5-006,FCRLA,FCRLM1,FCRX,UNQ291/PRO329,FCRLA_HUMAN	1779	1	1	1	-0.008513	0.007816	0.007725
1780	FCRLB,FCRL2,FCRY,FCRLB_HUMAN,FREB2,FCRLM2,A2A3J7,A2A3J5,uc001gbn.1	1780	51	29	0.01357	-0.8101	0.4947	0.278
1781	DUSP12,DUS12_HUMAN	1781	776	606	1.641e-06	-0.3732	15.74	12.15
1782	uc001gbs.1,ATF6A_HUMAN,ATF6	1782	3569	3667	0.5179	0.02205	9.889	10.04
1783	OLM2B_HUMAN,OLFML2B	1783	929	498	1.098e-31	-0.9152	6.97	3.692
1784	uc001gbw.1,CAPON,KIAA0464,CAPON_HUMAN,NOS1AP,uc001gbv.1	1784	513	608	0.008561	0.2277	2.942	3.446
1785	NOS1AP,uc001gbv.1	1785	293	346	0.05259	0.2221	1.349	1.575
1786	HSD20,C1orf111,CA111_HUMAN	1786	19	38	0.01645	0.9471	0.5521	1.091
1787	FLJ13137,uc001gby.1,YA022_HUMAN,A1L170	1787	1210	1525	1.172e-08	0.3165	7.507	9.35
1788	EAT2,SH21B_HUMAN,SH2D1B	1788	0	0	1	0	0	0
1789	KIS,DKFZp667I0511,UHMK1,KIST,UHMK1_HUMAN	1789	842	853	1	0.001698	7.13	7.138
1790	uc001gcd.1	1790	1789	1661	0.01174	-0.1241	10.83	9.934
1791	SPAG2,UAP1,uc001gce.1	1791	2051	1428	8.104e-28	-0.539	22.56	15.52
1792	RP11-572K18.1-001,DDR2	1792	2085	959	1.224e-97	-1.137	16.45	7.479
1793	uc001gch.1	1793	1388	664	1.721e-60	-1.08	7.963	3.765
1794	DHB7_HUMAN,HSD17B7,UNQ2563/PRO6243	1794	122	89	0.0192	-0.4675	1.23	0.8871
1795	CA110_HUMAN,uc001gck.1,uc001gcj.1,C1orf110	1795	4	8	0.3878	0.8336	0.0445	0.08795
1796	RP11-430G6.1-002,A7YVV7_HUMAN,B1APZ3,uc001gcl.1,RP11-430G6.1-003,B1APZ3_HUMAN,RGS4,RGS4_HUMAN,A7YVV7	1796	985	362	1.379e-68	-1.459	6.338	2.302
1797	RGS5_HUMAN,RGS5,uc001gcm.1	1797	1903	267	5.294e-308	-2.846	8.359	1.159
1798	uc001gco.1	1798	38	71	0.002073	0.8678	0.6755	1.247
1799	B1AQT4_HUMAN,NUF2,RP11-77M5.2-004,NUF2R,NUF2_HUMAN,CDCA1,B1AQT4	1799	563	406	1.83e-07	-0.4877	5.978	4.26
1800	PBX1_HUMAN,RP11-477H21.1-002,PRL,PBX1	1800	2231	2792	6.428e-14	0.3065	31.5	38.96
1801	uc001gcu.1	1801	12	22	0.1217	0.8071	0.1648	0.2986
1802	uc001gcv.1	1802	3499	3880	8.718e-05	0.1321	30.95	33.92
1803	LMX1A,LMX1A_HUMAN	1803	29	4	5.526e-06	-2.6	0.1929	0.02629
1804	NR2B3,RXRG,A6NNL4_HUMAN,RXRG_HUMAN,A6NNL4	1804	171	270	4.49e-06	0.6389	2.069	3.228
1805	uc009wvd.1	1805	1	3	0.625	0.9894	0.008651	0.02565
1806	A2RUN7_HUMAN,A2RUN7,LRRC52	1806	3	7	0.3438	0.9862	0.0561	0.1294
1807	MGST3_HUMAN,MGST3,RP11-466F5.1-002	1807	2640	2027	6.432e-21	-0.398	96.13	72.94
1808	B2R6X1,B2R6X1_HUMAN,ALDH9A1	1808	3288	3113	0.008048	-0.0959	33.67	31.5
1809	LOC440700,uc001gdi.1	1809	5	10	0.3019	0.8596	0.106	0.2094
1810	TMCO1,TMCO1_HUMAN,uc001gdm.1,UNQ151,PNAS-10,uc001gdl.1,uc001gdk.1,TMCC4,UNQ151/PRO177,uc001gdn.1,B2REA0_HUMAN,PNAS-136,uc001gdj.1,B2REA0	1810	3541	3899	0.0002719	0.1219	17.9	19.48
1811	uc001gdo.1	1811	20	11	0.1083	-0.8233	0.2387	0.1297
1812	UCK2,TSA903,UCK2_HUMAN,UMPK	1812	657	380	1.23e-18	-0.8053	14.71	8.411
1813	FA78B_HUMAN,uc001gdq.1,FAM78B	1813	76	41	0.001127	-0.8912	0.8488	0.4525
1814	FMO9P	1814	0	1	1	0.9958	0	0.01857
1815	uc001gdu.1,SLTP003,POGK_HUMAN,POGK,LST003,KIAA1513	1815	2327	2499	0.03954	0.08582	15.46	16.41
1816	TADA1L,TAD1L_HUMAN	1816	780	895	0.0103	0.1812	5.813	6.591
1817	CA032_HUMAN,C1orf32	1817	451	919	4.169e-36	1.008	4.489	9.039
1818	MAEL,RP11-102C16.1-003,DKFZp434L0217,MAEL_HUMAN	1818	24	36	0.1554	0.5491	0.2321	0.3441
1819	GPA33,GPA33_HUMAN	1819	22	2	1.762e-05	-2.952	0.2016	0.01812
1820	DUS27_HUMAN,A0AUM4,DUSP27	1820	17	3	0.001405	-2.184	0.1074	0.01874
1821	RP11-52A20.1-001,OCT1,uc001geg.1,B1AL93,OTF1,POU2F1,B1AL93_HUMAN,PO2F1_HUMAN	1821	316	364	0.09908	0.1864	2.479	2.822
1822	B1AK49,uc001gei.1,uc001gej.1,CD247,uc001gek.1,TCRZ,B1AK49_HUMAN,CD3Z,RP11-104L21.1-001,CD3Z_HUMAN,T3Z	1822	3	14	0.01275	1.893	0.03823	0.1763
1823	UNQ727/PRO1409,CREG1_HUMAN,CREG,CREG1	1823	1799	1543	1.94e-06	-0.2383	22.74	19.28
1824	RCSD1,B1AK48_HUMAN,B1AK48,RP3-503M14.1-001	1824	7	8	1	0.1549	0.05716	0.06456
1825	B2REC0_HUMAN,uc001gen.1,MPZL1,PZR,MPZL1_HUMAN,B2REC0,UNQ849/PRO1787,RP1-313L4.1-006	1825	4778	4381	2.438e-06	-0.1421	24.74	22.42
1826	ADCY10,ADCYA_HUMAN,SAC	1826	8	6	0.6052	-0.3774	0.03724	0.0276
1827	BR44_HUMAN,BRP44	1827	1150	924	1.687e-07	-0.3324	19.94	15.84
1828	IQWD1_HUMAN,IQWD1,A2A295,MSTP055	1828	985	932	0.1438	-0.09672	6.717	6.281
1829	uc001gfa.1	1829	363	458	0.001675	0.3176	8.087	10.08
1830	GP161_HUMAN,GPR161,RP4-745I14.2-004	1830	721	921	2.688e-06	0.3358	5.118	6.461
1831	TIPRL_HUMAN,TIPRL	1831	2734	2356	1.145e-08	-0.2316	21.71	18.49
1833	uc001gfi.1,UNQ512/PRO1027,SFT2B_HUMAN,SFT2D2	1833	311	301	0.5993	-0.06397	9.3	8.896
1832	TBX19,TPIT,RP4-747L4.2-004,uc001gfj.1,TBX19_HUMAN,RP4-747L4.2-003	1832	198	189	0.5764	-0.08371	1.663	1.569
1834	uc001gfk.1	1834	376	361	0.4841	-0.07555	5.021	4.764
1835	SCYC2,uc001gfn.1,XCL2_HUMAN,XCL2	1835	0	0	1	0	0	0
1836	XCL1,SCYC1,LTN,XCL1_HUMAN	1836	0	3	0.25	1.994	0	0.06211
1837	DERM_HUMAN,DPT	1837	136	10	6.712e-30	-3.655	2.044	0.1485
1838	uc001gfq.1	1838	21	1	5.14e-06	-3.472	0.5665	0.02666
1839	A3KLL5,A3KLL5_HUMAN,ATP1B1	1839	5827	6907	5.085e-19	0.2282	74.14	86.85
1840	NDK7_HUMAN,A8K3T6_HUMAN,A8K3T6,NME7	1840	1069	1249	0.0005627	0.2073	4.965	5.732
1841	uc001gfw.1,BLZF1,JEM1,RP1-206D15.1-005,GO45_HUMAN	1841	1045	973	0.06462	-0.1199	7.203	6.628
1842	CA114_HUMAN,uc001ggd.1,C1orf114,uc001ggb.1	1842	251	537	4.543e-24	1.077	1.691	3.576
1843	TRMA,S19A2_HUMAN,uc001ggf.1,uc001gge.1,RP1-206D15.4-002,THT1,SLC19A2	1843	704	617	0.009675	-0.207	4.956	4.293
1844	RP1-86F14.1-001,F5	1844	329	189	3.421e-10	-0.8134	0.9175	0.5209
1845	SELP,uc001ggi.1,RP1-86F14.2-002,uc001ggh.1	1845	2	0	0.2471	-1.591	0.01563	0
1849	C1orf112,A6NFP1,CA112_HUMAN,uc001ggo.1	1849	405	358	0.06481	-0.1945	2.18	1.905
1846	SELL,LYAM1_HUMAN,LNHR,LYAM1	1846	28	35	0.4505	0.2954	0.2902	0.3585
1847	LYAM2_HUMAN,ELAM1,uc001ggm.1,SELE	1847	25	3	1.377e-05	-2.715	0.1652	0.01959
1848	CCDS1284,C1orf156,ASTP2,CA156_HUMAN	1848	342	253	0.0001582	-0.4503	6.404	4.682
1850	PACE1_HUMAN,uc001ggt.1,uc001ggs.1,PACE1,uc001ggu.1,SCYL3	1850	434	497	0.06172	0.1781	3.401	3.849
1851	SMAP,KIFA3_HUMAN,KIFAP3	1851	3099	2853	0.0002698	-0.1363	26.47	24.08
1852	METTL11B,B2RXI0_HUMAN,B2RXI0	1852	0	4	0.125	2.315	0	0.1079
1853	LOC284688	1853	2	3	1	0.403	0.03514	0.05209
1854	uc001ggy.1	1854	2	5	0.4532	0.9872	0.02407	0.05947
1855	uc001ggz.1,NTKLBP1,SCYL1BP1	1855	619	420	1.799e-10	-0.5754	4.404	2.953
1856	PRRX1_HUMAN,PMX1,PRRX1	1856	2271	603	2.377e-230	-1.928	14.28	3.747
1857	A0PJM0,A0PJM2,CA129_HUMAN,C1orf129	1857	3	0	0.1228	-2.006	0.03396	0
1858	FMO3,FMO3_HUMAN	1858	11	11	1	-0.01561	0.1361	0.1345
1859	uc001ghj.1	1859	5	0	0.03034	-2.592	0.06023	0
1860	FMO2	1860	152	68	6.8e-09	-1.166	0.751	0.332
1861	FMO1,RP4-798A17.1-006,FMO1_HUMAN	1861	250	53	2.135e-32	-2.233	2.795	0.5855
1862	FMO4,FMO2,FMO4_HUMAN	1862	117	90	0.05172	-0.3917	1.4	1.064
1863	uc001ghp.1	1863	362	339	0.3081	-0.1114	3.912	3.62
1864	BAT2D1,KIAA1096,XTP2	1864	9128	10259	2.907e-13	0.1515	21.99	24.42
1865	MYOC_HUMAN,GLC1A,TIGR,MYOC	1865	6	1	0.06873	-1.819	0.0751	0.01237
1866	VAMP4_HUMAN,VAMP4	1866	1017	904	0.004659	-0.1868	6.351	5.579
1867	KIAA0859,K0859_HUMAN,CGI-01,A6NFK0	1867	915	1144	1.894e-06	0.3049	4.423	5.465
1868	uc001gid.1,DNM3,KIAA0820,RP1-106H8.3-002	1868	486	935	5.682e-32	0.9256	1.432	2.723
1869	uc001gig.1	1869	17	11	0.2623	-0.6008	3.956	2.53
1870	uc009wwc.1	1870	25	8	0.002788	-1.546	5.818	1.84
1872	uc001gim.1,GPI2,PIGC,PIGC_HUMAN,CCDS1302	1872	840	631	1.447e-08	-0.4292	7.006	5.201
1871	CA105_HUMAN,C1orf105	1871	1	0	0.497	-1.004	0.02612	0
1873	B2RNU4_HUMAN,CA009_HUMAN,C1orf9,uc001gip.1,B2RNU4,uc001giq.1,CH1	1873	6051	5998	0.2586	-0.02971	27.39	26.83
1874	FASL,FASLG,TNFL6_HUMAN,TNFSF6,APT1LG1	1874	0	2	0.5	1.579	0	0.02722
1875	uc001giu.1,TNFSF18	1875	7	4	0.3849	-0.6923	0.2396	0.1353
1876	TNFSF4,TXGP1,TNFL4_HUMAN	1876	216	131	2.764e-06	-0.7341	1.478	0.8859
1877	uc001gix.1	1877	35	56	0.03574	0.6463	0.1594	0.2521
1878	PRDX6,KIAA0106,PRDX6_HUMAN,AOP2	1878	6585	4372	1.406e-105	-0.6078	100.9	66.23
1879	S9A11_HUMAN,SLC9A11	1879	29	97	9.996e-10	1.691	0.1613	0.5332
1880	ANKRD45,uc001gjb.1	1880	245	924	2.254e-91	1.894	1.523	5.678
1881	uc001gjd.1,KLHL20,KLHLX	1881	1168	1149	0.5062	-0.04065	7.92	7.7
1882	CENPL_HUMAN,C1orf155,ICEN33,uc001gjf.1,uc001gjg.1,CENPL,uc001gje.1	1882	387	320	0.007565	-0.2905	3.339	2.728
1883	SYDM_HUMAN,DARS2	1883	749	778	0.6268	0.03773	6.149	6.312
1884	uc001gjm.1,uc001gjl.1	1884	2785	1218	5.025e-143	-1.21	40.44	17.48
1885	uc009wwi.1	1885	0	4	0.125	2.315	0	2.353
1886	uc001gjl.1	1886	23	14	0.1412	-0.6942	7.269	4.372
1887	uc009wwl.1	1887	0	0	1	0	0	0
1888	uc001gjn.1	1888	13	3	0.01224	-1.822	5.455	1.244
1889	uc009wwm.1	1889	15	1	0.0002554	-3.012	6.295	0.4147
1890	uc009wwo.1	1890	0	0	1	0	0	0
1891	uc001gjo.1	1891	2	0	0.2471	-1.591	0.7111	0
1892	uc001gjq.1,ZBT37_HUMAN,ZBTB37	1892	170	256	5.521e-05	0.5708	1.708	2.542
1893	uc001gjs.1	1893	0	0	1	0	0	0
1894	PRO0309,AT3,SERPINC1,ANT3_HUMAN	1894	11	0	0.0004575	-3.593	0.181	0
1895	KIAA2025,uc001gju.1,RC3H1_HUMAN,RC3H1,RNF198	1895	1444	1504	0.4392	0.04168	3.361	3.459
1896	uc001gkh.1,uc001gkd.1,uc001gjz.1,uc001gkc.1,IDN4-GGTR7,uc001gke.1,KIAA0471,RABGAP1L,uc001gkb.1,RP1-102G20.1-003,uc001gjw.1,uc001gjy.1,RP1-102G20.1-002,RP1-102G20.1-001,RP1-102G20.1-004	1896	549	623	0.05037	0.1651	1.847	2.072
1897	GPR52,GPR52_HUMAN	1897	0	0	1	0	0	0
1898	PNAS-107,CACYBP,SIP,CYBP_HUMAN,S100A6BP,RP1-102G20.6-002	1898	836	938	0.03071	0.1489	6.456	7.158
1899	RT14_HUMAN,MRPS14	1899	668	611	0.0735	-0.1455	14.58	13.18
1900	TNN,TENN_HUMAN	1900	52	38	0.1401	-0.4592	0.2658	0.192
1901	KIAA0040,K0040_HUMAN,uc001gkm.1	1901	63	279	3.455e-33	2.112	0.428	1.873
1902	uc001gko.1,KIAA0040,uc001gkm.1,uc001gkn.1	1902	32	153	5.069e-20	2.206	0.4977	2.352
1903	A1L306_HUMAN,TNR,A1L306,uc001gkq.1,TENR_HUMAN	1903	70	773	4.35e-149	3.43	0.3441	3.755
1904	uc001gks.1	1904	0	0	1	0	0	0
1905	RP11-318C24.3-003,B1AMD3,A8MTP5_HUMAN,COP1,RFWD2_HUMAN,A8MTP5,RNF200,RFWD2,B1AMD3_HUMAN	1905	1214	1004	2.159e-06	-0.2908	10.75	8.786
1906	uc001gkx.1	1906	1	0	0.497	-1.004	0.1778	0
1907	PAPPE,PAPP2_HUMAN,PLAC3,PAPPA2	1907	1811	2611	1.846e-31	0.5106	5.893	8.396
1908	uc001gla.1	1908	1026	1264	2.809e-06	0.2837	11.17	13.6
1909	B1AJS1,ASTN,ASTN1,B1AJS1_HUMAN,RP4-774I24.2-002,KIAA0289,uc001gle.1	1909	3118	9220	4.94065645841247e-324	1.547	8.764	25.61
1910	DBCCR1L2,BRINP2,FAM5B_HUMAN,FAM5B,KIAA1747	1910	794	2328	2.89e-169	1.534	5.247	15.2
1911	B1AM07,uc001glm.1,KIAA1928,A3EYF1,B1AM07_HUMAN,B1AM08,B1AM08_HUMAN,RP4-798P15.1-005,uc001gll.1,SEC16B,SC16B_HUMAN,LZTR2,SEC16S,RP4-798P15.1-001,RGPR	1911	422	328	0.0003405	-0.3795	0.8931	0.686
1912	uc001glo.1	1912	43	21	0.005682	-1.016	0.4654	0.2246
1913	B1AKC7,NGAP,B1AKC7_HUMAN,NGAP_HUMAN,RP4-593C16.1-002,RASAL2	1913	1048	1080	0.6805	0.02634	4.43	4.512
1914	DKFZp564J047,CA049_HUMAN,C1orf49	1914	12	23	0.08973	0.8685	0.08146	0.1543
1915	B2RN72,CA220_HUMAN,CCDS1324,B2RN72_HUMAN,C1orf220	1915	42	81	0.0005712	0.9146	0.4172	0.7952
1916	RGPS2_HUMAN,RALGPS2	1916	609	1292	1.026e-54	1.067	4.82	10.11
1917	ANGPT3,ANGL1_HUMAN,ARP1,UNQ162/PRO188,ANGPTL1,ANG3,PSEC0154	1917	1501	673	2.096e-74	-1.173	10.84	4.801
1918	KIAA0475,FAM20B,FA20B_HUMAN	1918	3749	3030	3.084e-20	-0.3241	16.15	12.9
1919	ADIR,TOR3A_HUMAN,TOR3A	1919	612	701	0.02538	0.1786	7.383	8.357
1920	ABL2_HUMAN,uc001gmj.1,ABL2,uc001gmg.1,uc001gmh.1,ABLL,ARG,uc001gmi.1,uc001gmk.1	1920	2146	2361	0.0051	0.1207	4.205	4.572
1921	SOAT,ACACT1,SOAT1,STAT,ACACT,ACAT,ACAT1,SOAT1_HUMAN,A8K3P4,A8K3P4_HUMAN,A9Z1V7,A6NC40	1921	1230	1531	6.319e-08	0.2986	9.28	11.42
1922	B1AM31_HUMAN,CA125_HUMAN,RP11-215I23.2-001,B1AM31,DKFZp434N1720,C1orf125	1922	2	33	3.733e-08	3.489	0.01001	0.1632
1923	NPHS2,PODO_HUMAN,uc001gmq.1	1923	0	0	1	0	0	0
1924	uc001gms.1	1924	0	0	1	0	0	0
1925	uc001gmt.1	1925	0	0	1	0	0	0
1926	uc001gmu.1	1926	0	0	1	0	0	0
1927	uc001gmv.1	1927	0	0	1	0	0	0
1928	uc001gmw.1	1928	6	4	0.5465	-0.4995	2.56	1.687
1929	uc001gmx.1	1929	0	0	1	0	0	0
1930	uc001gmy.1	1930	0	0	1	0	0	0
1931	uc001gmz.1	1931	3	3	1	-0.01277	1.745	1.725
1932	uc001gna.1	1932	0	0	1	0	0	0
1933	uc001gnb.1	1933	0	0	1	0	0	0
1934	uc001gnc.1	1934	0	0	1	0	0	0
1935	uc001gnd.1	1935	0	0	1	0	0	0
1936	uc001gne.1	1936	0	0	1	0	0	0
1937	TDRD5,TDRD5_HUMAN,A1L4G5	1937	1	4	0.375	1.311	0.006896	0.02726
1938	CA076_HUMAN,uc001gni.1,NDSP,C1orf76,FAM163A	1938	134	29	1.154e-17	-2.187	0.9971	0.2133
1939	TOR1AIP2,TOIP2_HUMAN,LULL1	1939	1046	909	0.0008123	-0.2193	7.71	6.621
1940	IFRG15,uc001gnm.1,uc001gnn.1	1940	671	652	0.4747	-0.05838	10.38	9.966
1941	uc001gno.1	1941	13	18	0.4734	0.4246	0.4923	0.6736
1942	TOR1AIP1,TOIP1_HUMAN	1942	2533	2215	5.47e-07	-0.2105	18.53	16.01
1943	RP11-502H18.1-007,uc001gns.1,RP11-502H18.1-011,CAP350,RP11-502H18.1-005,GM133,A2A4F6,CE350_HUMAN,CEP350,A2A4F6_HUMAN	1943	2721	3557	5.683e-24	0.3694	4.971	6.422
1944	QSCN6,QSOX1,QSOX1_HUMAN,UNQ2520/PRO6013	1944	4470	3788	9.104e-16	-0.2558	23.69	19.84
1945	uc001god.1	1945	212	204	0.6241	-0.07217	2.374	2.258
1946	LHX4_HUMAN,LHX4	1946	17	11	0.2623	-0.6008	0.3704	0.2368
1947	uc001gof.1	1947	84	131	0.002079	0.6181	0.6138	0.9461
1948	ACBD6_HUMAN,ACBD6	1948	1024	1032	0.9297	-0.005793	24.73	24.63
1949	LOC148756	1949	0	0	1	0	0	0
1950	XR,SYG1,XPR1_HUMAN,XPR1	1950	5596	6704	9.832e-21	0.2436	31.46	37.24
1951	uc001goj.1	1951	1384	1696	1.268e-07	0.2761	10.86	13.15
1952	KIAA1614,uc001gok.1	1952	124	117	0.6067	-0.1	0.8018	0.7476
1953	B2R652_HUMAN,STX6,uc001gon.1,STX6_HUMAN,B2R652	1953	2087	1970	0.02793	-0.1002	9.401	8.769
1954	O97985_HUMAN,RP11-309G3.1-003,RP11-309G3.1-004,MR1,RP11-309G3.1-002,MR1B,uc001gop.1,MR1C,RP11-309G3.1-001,O97986_HUMAN	1954	32	87	4.943e-07	1.398	0.368	0.9887
1955	SBBI48,PP4583,IER5,uc001got.1,IER5_HUMAN	1955	1477	1353	0.008485	-0.1434	16.14	14.61
1956	uc001gou.1	1956	2	7	0.1798	1.402	0.09516	0.3292
1957	uc001gov.1	1957	0	2	0.5	1.579	0	0.3693
1958	CACH6,CACNL1A6,CACNA1E	1958	321	1106	3.567e-99	1.765	0.7341	2.5
1959	ZNF648,ZN648_HUMAN,CCDS30952	1959	3	11	0.05743	1.571	0.02105	0.07626
1960	GLNA_HUMAN,GLNS,GLUL	1960	13341	11216	1.407e-47	-0.2673	78.96	65.61
1961	TEDM1_HUMAN,TEDDM1	1961	1	1	1	-0.008513	0.01024	0.01012
1962	uc001gpf.1	1962	0	0	1	0	0	0
1963	uc001gpi.1,uc001gpg.1,RGSL2,RGS,DKFZp434E169	1963	1	0	0.497	-1.004	0.006072	0
1964	RGS,uc001gph.1	1964	0	1	1	0.9958	0	0.004463
1965	uc001gpk.1,DKFZp781D08126,RNASEL,RNS4,RN5A_HUMAN	1965	515	805	6.697e-15	0.6264	2.153	3.327
1966	RP11-317P15.1-001,RGS16,uc001gpl.1	1966	3448	1494	1.195e-179	-1.223	36.29	15.54
1967	RGS8,A8MVW6_HUMAN,A8MVW6,RGS8_HUMAN	1967	116	192	2.318e-05	0.7052	3.256	5.326
1968	C1orf13,NPL,NPL_HUMAN,uc001gpp.1	1968	65	276	1.03e-31	2.052	0.6723	2.821
1969	LKP,NDH2,DDX9,DHX9,DHX9_HUMAN	1969	4791	5624	4.083e-14	0.2142	24.38	28.28
1970	C1orf14	1970	0	0	1	0	0	0
1971	LAMC1,RP11-181K3.1-001,uc001gpy.1,uc001gpx.1	1971	18232	9757	4.94065645841247e-324	-0.9189	50.17	26.53
1972	LAMC2_HUMAN,LAMB2T,LAMNB2,LAMC2,uc001gpz.1,uc001gqa.1	1972	216	188	0.1356	-0.2163	0.8503	0.7314
1973	C1orf15,KIAA0479,NMNAT2,NMNA2_HUMAN,uc001gqd.1	1973	502	1174	2.173e-60	1.207	1.77	4.091
1974	uc001gqe.1	1974	5	30	2.26e-05	2.354	0.05765	0.3419
1975	RP1-127C7.1-003,EST1C,B1ALB4_HUMAN,SMG7_HUMAN,C1orf16,SMG7,uc001gqf.1,KIAA0250,B1ALB4	1975	2756	3246	4.549e-09	0.219	11.86	13.81
1976	P67PHOX,uc001gqj.1,NOXA2,NCF2,uc001gqk.1,NCF2_HUMAN	1976	14	7	0.1316	-0.9223	0.1443	0.07129
1977	ARPC5,A6NEC4,ARC16,ARPC5_HUMAN	1977	4161	3408	4.76e-20	-0.3049	53.74	43.5
1978	RGL,RGL1,KIAA0959,RGL1_HUMAN	1978	2910	2963	0.8143	0.009011	14.01	14.1
1979	APOBEC4,ABEC4_HUMAN,CCDS1358,C1orf169	1979	0	7	0.01564	2.993	0	0.06375
1980	RP11-498P10.2-002,GLT25D2,KIAA0584,GT252_HUMAN,RP11-498P10.2-003,C1orf17	1980	1624	656	1.193e-96	-1.323	6.176	2.466
1981	SEN15_HUMAN,SEN15,uc001gqu.1,B1ALV1_HUMAN,TSEN15,uc001gqt.1,C1orf19,B1ALV1,GS1-215N23.1-004	1981	1196	1354	0.004913	0.1619	14.75	16.51
1982	C1orf21,CA021_HUMAN,uc001gqw.1,PIG13	1982	4198	2511	1.494e-99	-0.7582	10.43	6.163
1983	uc001gqx.1,EDEM3,uc001gqy.1,EDEM3_HUMAN,C1orf22	1983	2584	2352	0.0002028	-0.1527	8.947	8.048
1984	uc001gqz.1	1984	2	1	0.6228	-0.5949	0.01785	0.008821
1985	FAM129A,NIBAN,GIG39,C1orf24,NIBA_HUMAN	1985	2417	1367	8.449e-69	-0.8388	7.904	4.418
1986	HIPI3,DING,BAP1,RNF2,RING2_HUMAN,RING1B	1986	859	1087	9.528e-07	0.3223	6.192	7.744
1987	C1orf25,uc001grf.1,MSTP070,TRM1L_HUMAN,TRM1L	1987	778	612	2.986e-06	-0.3627	4.519	3.513
1988	uc001grh.1,uc001grg.1,C1orf26,CA026_HUMAN	1988	327	438	0.0001242	0.4035	2.122	2.809
1989	ARA3,NS1BP_HUMAN,HSPC068,IVNS1ABP,KIAA0850,FLARA3,DKFZp686K06216,uc001grk.1,NS1BP,NS1	1989	6988	5593	3.169e-39	-0.3382	26.03	20.59
1990	uc001grn.1	1990	2	0	0.2471	-1.591	0.08088	0
1991	uc001gro.1	1991	0	1	1	0.9958	0	0.04209
1992	uc001grp.1	1992	0	0	1	0	0	0
1993	HMCN1,FIBL6,A6NGE3,HMCN1_HUMAN,FIBL-6	1993	2379	1056	4.184e-119	-1.188	3.307	1.451
1994	MSF,SZP,uc001grt.1,PRG4,uc001gru.1,PRG4_HUMAN	1994	42	139	2.914e-13	1.686	0.2458	0.8039
1995	TPR,tpr	1995	6021	7432	1.571e-30	0.2867	16.52	20.15
1996	ODR4,TTG1,C1orf27,TTG1A	1996	1055	1138	0.135	0.09215	7.137	7.608
1997	TISR_HUMAN,OCLM	1997	37	40	0.8201	0.09303	1.071	1.145
1998	PHOS_HUMAN,PDC	1998	36	11	0.0002064	-1.641	0.7051	0.2129
1999	COX-2,COX2,PGH2_HUMAN,PTGS2	1999	416	54	1.817e-71	-2.939	2.385	0.306
[truncated: 24,571 more rows]
