# Supplementary material for: ExpressionPlot: a web-based framework for analysis of RNA-Seq and microarray gene expression data
Source: Genome Biol. 2011 Jul 28;12(7):R69. doi: 10.1186/gb-2011-12-7-r69 (PMC3218831; doi:10.1186/gb-2011-12-7-r69)
Supplement: Additional file 3 — Data for Figure 2d. [file gb-2011-12-7-r69-S3.ZIP › rep1.DESeq.tsv]

clusterID	aliases	ID	id	baseMean	n1	n2	foldChange	lfc	p	padj	resVarA	resVarB	rpkm1	rpkm2
1	uc001aaa.1	1	1	0	0	0	NA	NA	NA	NA	NA	NA	0	0
2	uc001aac.1,uc001aae.1,uc001aab.1,uc001aaj.1,FLJ00038,WASH2P,uc001aah.1,DKFZp434K1323	2	2	19.93	17.47	22.39	1.282	0.3581	0.8403	1	NA	NA	0.2114	0.2709
3	uc009vjg.1	3	3	0	0	0	NA	NA	NA	NA	NA	NA	0	0
4	F379	4	4	0	0	0	NA	NA	NA	NA	NA	NA	0	0
5	OR4F5,OR4F5_HUMAN	5	5	0	0	0	NA	NA	NA	NA	NA	NA	0	0
6	uc009vji.1	6	6	2.46	1.027	3.893	3.789	1.922	0.6005	1	NA	NA	0.01938	0.07345
7	uc009vjj.1	7	7	0.4867	0	0.9733	Inf	Inf	1	1	NA	NA	0	0.03467
8	uc001aam.1	8	8	0	0	0	NA	NA	NA	NA	NA	NA	0	0
9	uc001aap.1	9	9	0	0	0	NA	NA	NA	NA	NA	NA	0	0
10	uc001aaq.1	10	10	0	0	0	NA	NA	NA	NA	NA	NA	0	0
11	uc001aar.1	11	11	0	0	0	NA	NA	NA	NA	NA	NA	0	0
12	uc001aas.1	12	12	0	0	0	NA	NA	NA	NA	NA	NA	0	0
13	uc001aat.1	13	13	0	0	0	NA	NA	NA	NA	NA	NA	0	0
14	uc001aau.1	14	14	0	0	0	NA	NA	NA	NA	NA	NA	0	0
15	uc009vjk.1	15	15	0	0	0	NA	NA	NA	NA	NA	NA	0	0
16	uc001aav.1	16	16	0	0	0	NA	NA	NA	NA	NA	NA	0	0
17	OR4F16,OR4F3,OR4F29,OR4F3_HUMAN	17	17	0	0	0	NA	NA	NA	NA	NA	NA	0	0
18	uc001aax.1	18	18	0	0	0	NA	NA	NA	NA	NA	NA	0	0
19	uc001aay.1	19	19	0	0	0	NA	NA	NA	NA	NA	NA	0	0
20	uc009vjl.1	20	20	17.14	4.11	30.17	7.342	2.876	0.08816	1	NA	NA	0.2249	1.652
21	uc001aaz.1	21	21	590.4	152.1	1029	6.766	2.758	2.409e-05	0.004371	NA	NA	5.368	36.32
22	uc001aba.1	22	22	5.921	3.082	8.76	2.842	1.507	0.5034	1	NA	NA	0.2487	0.7068
23	uc001abb.1	23	23	0	0	0	NA	NA	NA	NA	NA	NA	0	0
24	uc001abc.1	24	24	935.9	705.8	1166	1.652	0.7242	0.211	1	NA	NA	48.37	79.91
25	OR4F16,OR4F3,OR4F29,OR4F3_HUMAN	25	25	0	0	0	NA	NA	NA	NA	NA	NA	0	0
26	uc009vjm.1	26	26	0	0	0	NA	NA	NA	NA	NA	NA	0	0
27	uc001abe.1	27	27	0	0	0	NA	NA	NA	NA	NA	NA	0	0
28	uc001abg.1	28	28	0	0	0	NA	NA	NA	NA	NA	NA	0	0
29	uc001abh.1	29	29	0	0	0	NA	NA	NA	NA	NA	NA	0	0
30	uc001abi.1	30	30	0	0	0	NA	NA	NA	NA	NA	NA	0	0
31	uc001abj.1	31	31	0	0	0	NA	NA	NA	NA	NA	NA	0	0
32	uc001abk.1	32	32	0	0	0	NA	NA	NA	NA	NA	NA	0	0
33	uc001abl.1	33	33	0	0	0	NA	NA	NA	NA	NA	NA	0	0
34	uc001abm.1	34	34	0	0	0	NA	NA	NA	NA	NA	NA	0	0
35	uc001abo.1	35	35	5.029	6.164	3.893	0.6316	-0.663	0.7636	1	NA	NA	0.2637	0.1665
36	uc001abq.1	36	36	37.18	44.18	30.17	0.683	-0.5501	0.6682	1	NA	NA	1.549	1.058
37	LOC643837	37	37	15.95	14.38	17.52	1.218	0.2846	0.904	1	NA	NA	0.3001	0.3655
38	uc001abt.1	38	38	0	0	0	NA	NA	NA	NA	NA	NA	0	0
39	uc001abu.1	39	39	72.78	65.75	79.81	1.214	0.2795	0.8291	1	NA	NA	1.21	1.469
40	RP11-54O7.4-003,A2AA76,SAM11_HUMAN,SAMD11	40	40	270.2	430.5	110	0.2555	-1.969	0.009087	0.316	NA	NA	10.88	2.78
41	DKFZp564C186,NOC2L,NOC2L_HUMAN,uc001abz.1,uc001aby.1	41	41	331.8	311.3	352.3	1.132	0.1787	0.8107	1	NA	NA	3.454	3.909
42	KLHL17,KLH17_HUMAN	42	42	117	119.2	114.9	0.9637	-0.05334	0.9482	1	NA	NA	2.262	2.18
43	PLEKHN1,PKHN1_HUMAN	43	43	2.974	2.055	3.893	1.895	0.922	0.8239	1	NA	NA	0.04501	0.08529
44	CA170_HUMAN,C1orf170	44	44	1.487	1.027	1.947	1.895	0.922	1	1	NA	NA	0.01885	0.03571
45	HES4,HES4_HUMAN	45	45	90.79	65.75	115.8	1.762	0.8168	0.4546	1	NA	NA	4.193	7.387
46	uc001acj.1,UCRP,ISG15,UCRP_HUMAN,G1P2	46	46	124.7	98.63	150.9	1.53	0.6132	0.5318	1	NA	NA	8.292	12.68
47	AGRN,AGRIN_HUMAN,AGRIN	47	47	6563	6049	7077	1.17	0.2264	0.7543	1	NA	NA	46.28	54.14
48	uc009vjs.1	48	48	18.93	16.44	21.41	1.303	0.3814	0.8335	1	NA	NA	0.6202	0.8079
49	uc001acm.1,CCDS7,uc001acr.1,C1orf159,uc001act.1,uc001acu.1,CA159_HUMAN,uc001acn.1,UNQ2998/PRO9739,uc001acp.1,uc001acs.1,UNQ2998	49	49	95.9	93.49	98.31	1.051	0.07241	0.9645	1	NA	NA	1.509	1.587
50	uc001acv.1	50	50	0.4867	0	0.9733	Inf	Inf	1	1	NA	NA	0	0.03372
51	uc001acw.1	51	51	0	0	0	NA	NA	NA	NA	NA	NA	0	0
52	uc001acx.1	52	52	19.49	1.027	37.96	36.95	5.207	0.01014	0.34	NA	NA	0.01689	0.6242
53	TTLL10,TTL10_HUMAN	53	53	32.2	3.082	61.32	19.89	4.314	0.008097	0.2936	NA	NA	0.05747	1.143
54	B1AME3_HUMAN,RP5-902P8.2-001,AITR,GITR,TNR18_HUMAN,TNFRSF18,B1AME3,RP5-902P8.2-002,UNQ319/PRO364	54	54	3.92	1.027	6.813	6.632	2.729	0.3367	1	NA	NA	0.04145	0.2749
55	uc001adf.1,TNFRSF4,TNR4_HUMAN,TXGP1L	55	55	2.487	2.055	2.92	1.421	0.507	1	1	NA	NA	0.06709	0.09533
56	PSEC0034,CAB45_HUMAN,uc001adi.1,B1AME6,SDF4,B1AME6_HUMAN,RP5-902P8.6-007,uc001adh.1,CAB45	56	56	1710	1874	1546	0.8248	-0.2779	0.6128	1	NA	NA	20.65	17.03
57	B3GALT6,B3GT6_HUMAN	57	57	433.8	433.6	434.1	1.001	0.001798	0.9959	1	NA	NA	8.695	8.706
58	FAM132A,F132A_HUMAN,C1QDC2	58	58	19.85	32.88	6.813	0.2072	-2.271	0.131	1	NA	NA	1.777	0.3682
59	A6NGS0_HUMAN,A6NGS0,UBE2J2	59	59	493.1	520.9	465.3	0.8932	-0.163	0.7868	1	NA	NA	9.992	8.925
60	B1AMF4,uc001adx.1,RP5-902P8.9-005,SCNND_HUMAN,A9Z1X6,SCNN1D,B1AMF4_HUMAN,DNACH	60	60	73.78	66.78	80.79	1.21	0.2747	0.8308	1	NA	NA	1.166	1.41
61	CENTB5,RP5-902P8.11-003,B1AMF5,B1AMF5_HUMAN,CENB5_HUMAN,KIAA1716	61	61	483.1	475.7	490.6	1.031	0.04441	0.9548	1	NA	NA	4.829	4.98
62	PUSL1,PUSL1_HUMAN	62	62	82.06	103.8	60.35	0.5816	-0.782	0.4555	1	NA	NA	3.081	1.792
63	RC68,CPSF3L,INTS11,DKFZp434A1923,INT11_HUMAN,A8K5S2,A8K5S2_HUMAN,RP5-890O3.8-016	63	63	750	777.7	722.2	0.9286	-0.1069	0.8484	1	NA	NA	7.25	6.732
64	GLTD1_HUMAN,GLTPD1	64	64	208.1	213.7	202.5	0.9474	-0.078	0.9086	1	NA	NA	5.456	5.169
65	TR3,TAS1R3,TS1R3_HUMAN,T1R3	65	65	9.706	17.47	1.947	0.1115	-3.165	0.1048	1	NA	NA	0.3822	0.04259
66	uc001aer.1,A6NKG8,DVL1,A6NKG8_HUMAN,uc001aet.1	66	66	549.8	606.2	493.5	0.8141	-0.2967	0.6221	1	NA	NA	6.878	5.599
67	MXRA8,MXRA8_HUMAN,uc001aey.1,uc001aex.1,UNQ662	67	67	1046	1708	383.5	0.2246	-2.155	0.0002496	0.02612	NA	NA	33.44	7.511
68	AIP,AKIP_HUMAN,AURKAIP1,AKIP,uc001afc.1,uc001afd.1	68	68	452.1	406.9	497.4	1.222	0.2898	0.6613	1	NA	NA	18.63	22.77
69	FLJ00183,SB138,CCNL2_HUMAN,CCNL2	69	69	1851	1858	1844	0.993	-0.0102	0.9767	1	NA	NA	19.6	19.46
70	LOC148413,A4QMS8_HUMAN,A4QMS8	70	70	241.1	212.7	269.6	1.268	0.3423	0.6614	1	NA	NA	5.849	7.415
71	uc001afo.1,RM20_HUMAN,MRPL20	71	71	261.9	207.5	316.3	1.524	0.6081	0.4195	1	NA	NA	28.48	43.41
72	uc001afp.1,uc001afq.1	72	72	42.99	80.14	5.84	0.07287	-3.778	0.009816	0.3329	NA	NA	3.042	0.2217
73	VWA1,CCDS28,VWA1_HUMAN	73	73	1021	1755	287.1	0.1636	-2.612	1.276e-05	0.002579	NA	NA	38.73	6.337
74	ATD3C_HUMAN,ATAD3C	74	74	19.93	35.96	3.893	0.1083	-3.207	0.05215	0.8201	NA	NA	0.5962	0.06455
75	ATAD3C	75	75	8.652	14.38	2.92	0.203	-2.3	0.2275	1	NA	NA	0.4277	0.08683
76	KIAA1273,ATD3B_HUMAN,ATAD3B	76	76	106.9	105.8	108	1.021	0.02991	1	1	NA	NA	1.388	1.417
77	ATAD3A,RP5-832C2.1-002,ATD3A_HUMAN	77	77	172.7	182.9	162.5	0.8888	-0.17	0.8329	1	NA	NA	2.212	1.966
78	CA070_HUMAN,C1orf70	78	78	91.95	72.95	111	1.521	0.6051	0.5805	1	NA	NA	3.657	5.562
79	SSU72_HUMAN,SSU72,PNAS-120,HSPC182	79	79	1111	1070	1153	1.078	0.1089	0.8552	1	NA	NA	13.57	14.63
80	uc001agf.1	80	80	7.03	8.219	5.84	0.7105	-0.493	0.8175	1	NA	NA	0.4391	0.312
81	SKD,A2AGM6,A2AGM5_HUMAN,RP11-345P4.1-003,A2AGM5,ZZANK1,MIB2_HUMAN,MIB2,A2AGM8_HUMAN,DKFZp434A0311,A2AGM7_HUMAN,RP11-345P4.1-008,A2AGM8,A2AGM7,RP11-345P4.1-006	81	81	394	417.1	370.8	0.889	-0.1697	0.7898	1	NA	NA	6.737	5.989
82	RP11-345P4.2-002,O75086_HUMAN,MMP23B,mifr-2,MMP23_HUMAN,MMP23A,mifr-1,MMP22,MMP21,A2AGN1,A2AGN0	82	82	3.569	6.164	0.9733	0.1579	-2.663	0.2754	1	NA	NA	0.2496	0.03941
83	uc001ahl.1,PITSLREB,PITSLREA,Q9UQ88-10,CDC2L3,P21127-12,uc001ahm.1,uc001ahj.1,CDC2L1,uc001ahp.1,uc001ahb.1,uc001ahs.1,CDC2L2,uc001ahr.1,PK58,uc001agu.1	83	83	406	413	399.1	0.9662	-0.04957	0.9309	1	NA	NA	4.171	4.03
84	CDC2L1	84	84	33.58	36.99	30.17	0.8158	-0.2937	0.8174	1	NA	NA	6.182	5.043
85	RP1-283E3.5-002,uc001ahf.1,LOC728661,uc001ahy.1,S35E2_HUMAN,uc001ahe.1,SLC35E2,uc001ahh.1,uc001ahg.1,uc001ahz.1,KIAA0447	85	85	638.3	694.5	582.1	0.8381	-0.2549	0.6631	1	NA	NA	3.579	3
86	MMP21/22B	86	86	0	0	0	NA	NA	NA	NA	NA	NA	0	0
87	uc001ahx.1	87	87	48.4	45.21	51.59	1.141	0.1905	0.9027	1	NA	NA	3.061	3.493
88	uc001aia.1	88	88	148.7	102.7	194.7	1.895	0.922	0.3062	1	NA	NA	2.011	3.811
89	A6NNN3,NADK,FLJ13052,RP1-283E3.6-001,NADK_HUMAN,uc001aid.1	89	89	472.6	482.9	462.3	0.9574	-0.06274	0.9118	1	NA	NA	6.375	6.104
90	GNB1,GBB1_HUMAN	90	90	8656	8286	9027	1.089	0.1235	0.8824	1	NA	NA	148.3	161.6
91	uc001aig.1	91	91	3.515	4.11	2.92	0.7105	-0.493	0.8435	1	NA	NA	0.2498	0.1775
92	CAGLP,A2A2M3,CALML6,CALGP,CALL6_HUMAN	92	92	2.514	3.082	1.947	0.6316	-0.663	0.7981	1	NA	NA	0.1568	0.099
93	TMEM52,UNQ3048/PRO9864,TMM52_HUMAN	93	93	11.03	12.33	9.733	0.7895	-0.341	0.8076	1	NA	NA	0.5351	0.4225
94	CA222_HUMAN,C1orf222	94	94	8.273	0	16.55	Inf	Inf	0.03314	0.6581	NA	NA	0	0.3362
95	KIAA1751,A4VCI2,K1751_HUMAN	95	95	43.5	7.192	79.81	11.1	3.472	0.01654	0.4548	NA	NA	0.06496	0.7209
96	uc001aio.1	96	96	0.9733	0	1.947	Inf	Inf	0.5939	1	NA	NA	0	0.05578
97	uc001aip.1,GBRD_HUMAN,GABRD	97	97	2.487	2.055	2.92	1.421	0.507	1	1	NA	NA	0.05977	0.08493
98	PKC2,A8MU64,KPCZ_HUMAN,PRKCZ,A8MU64_HUMAN	98	98	216.8	230.1	203.4	0.8839	-0.178	0.8096	1	NA	NA	3.396	3.002
99	uc001aiu.1	99	99	16.57	19.52	13.63	0.6981	-0.5186	0.722	1	NA	NA	0.9579	0.6687
100	uc009vlc.1	100	100	10.46	9.247	11.68	1.263	0.337	0.9331	1	NA	NA	1.698	2.144
101	FP7162,C1orf86	101	101	317.9	318.5	317.3	0.9963	-0.005399	0.9844	1	NA	NA	6.568	6.544
102	CA086_HUMAN,A6PW40,C1orf86,FP7162,A6PW39,A6PW41	102	102	255.6	264	247.2	0.9363	-0.09494	0.8905	1	NA	NA	20.28	18.99
103	uc001aiz.1	103	103	41.39	38.01	44.77	1.178	0.2361	0.89	1	NA	NA	1.095	1.29
104	SKI,SKI_HUMAN,uc001aja.1	104	104	1984	2143	1824	0.8511	-0.2326	0.6729	1	NA	NA	21.39	18.2
105	A6NKZ6,MORN1_HUMAN,MORN1	105	105	106.2	77.06	135.3	1.756	0.8121	0.4243	1	NA	NA	1.687	2.963
106	LOC100129534,uc001ajc.1	106	106	53.91	32.88	74.95	2.28	1.189	0.344	1	NA	NA	1.045	2.383
107	RER1_HUMAN,RP4-740C4.2-002,RER1	107	107	1191	1215	1166	0.9594	-0.05982	0.9069	1	NA	NA	26.49	25.41
108	PEX10_HUMAN,PEX10,RNF69	108	108	218.2	193.2	243.3	1.26	0.3332	0.6819	1	NA	NA	7.511	9.462
109	FLJ00414,PLCL4,PLCH2,KIAA0450	109	109	161.9	252.7	71.05	0.2811	-1.831	0.03658	0.6877	NA	NA	2.228	0.6264
110	PANK4_HUMAN,PANK4	110	110	331.4	330.8	331.9	1.003	0.004709	0.995	1	NA	NA	7.011	7.034
111	HES5,HES5_HUMAN	111	111	28.28	20.55	36.01	1.753	0.8095	0.5941	1	NA	NA	0.881	1.544
112	uc001ajp.1	112	112	0	0	0	NA	NA	NA	NA	NA	NA	0	0
113	HVEM,uc001ajt.1,TNR14_HUMAN,HVEA,UNQ329/PRO509,TNFRSF14	113	113	30.31	42.12	18.49	0.439	-1.188	0.3682	1	NA	NA	0.9334	0.4098
114	TNFRSF14	114	114	31.31	43.15	19.47	0.4511	-1.148	0.3822	1	NA	NA	0.5417	0.2444
115	CA093_HUMAN,C1orf93	115	115	690.3	563	817.6	1.452	0.5382	0.3718	1	NA	NA	13.62	19.78
116	C1orf93	116	116	687.8	562	813.7	1.448	0.534	0.3761	1	NA	NA	14.82	21.46
117	MELL1,MMEL1,NEP2,MMEL1_HUMAN,MMEL2	117	117	42.5	24.66	60.35	2.447	1.291	0.3277	1	NA	NA	0.5679	1.39
118	ACTT2_HUMAN,ARPM2,ACTRT2	118	118	0	0	0	NA	NA	NA	NA	NA	NA	0	0
119	DKFZp761G0122,FLJ42875	119	119	51.37	65.75	36.99	0.5625	-0.8301	0.4864	1	NA	NA	0.9813	0.552
120	PRDM16,B1AJP8_HUMAN,RP4-785P20.1-002,B1WB48,PFM13,MEL1,B1WB48_HUMAN,B1AJP8,KIAA1675	120	120	401.6	464.4	338.7	0.7294	-0.4552	0.4835	1	NA	NA	2.98	2.174
121	B0QZD4_HUMAN,ARHGG_HUMAN,uc001akg.1,NBR,B0QZD4,RP11-168F9.1-007,ARHGEF16	121	121	59.51	79.11	39.91	0.5044	-0.9872	0.3988	1	NA	NA	1.015	0.512
122	MEGF6,EGFL3,KIAA0815,MEGF6_HUMAN	122	122	455.3	582.5	328	0.5631	-0.8286	0.196	1	NA	NA	4.178	2.352
123	TPRGL_HUMAN,FAM79A,TPRG1L	123	123	367.5	465.4	269.6	0.5793	-0.7876	0.2403	1	NA	NA	10.74	6.22
124	WDR8_HUMAN,uc001akn.1,WDR8	124	124	153.5	157.2	149.9	0.9536	-0.0686	0.9308	1	NA	NA	4.388	4.184
125	O15350-10,P73,uc001akr.1,uc001aks.1,TP73,P73_HUMAN,uc001akp.1	125	125	8.895	5.137	12.65	2.463	1.301	0.4956	1	NA	NA	0.07251	0.1786
126	KIAA0495,uc001aku.1,uc001akt.1,DKFZp434N0450	126	126	545.4	566.1	524.6	0.9267	-0.1098	0.85	1	NA	NA	4.985	4.62
127	CCD27_HUMAN,CCDC27	127	127	6.597	10.27	2.92	0.2842	-1.815	0.3632	1	NA	NA	0.2643	0.0751
128	LOC388588,B2RUZ4_HUMAN,B2RUZ4,uc001akw.1	128	128	23.9	39.04	8.76	0.2244	-2.156	0.1389	1	NA	NA	4.026	0.9033
129	LRC47_HUMAN,LRRC47,KIAA1185	129	129	730.9	720.2	741.7	1.03	0.04237	0.9517	1	NA	NA	15.23	15.68
130	KIAA0562,K0562_HUMAN,uc001akz.1	130	130	392.2	404.8	379.6	0.9378	-0.09272	0.8806	1	NA	NA	4.646	4.356
131	DFF40,RP13-531C17.1-004,DFF2,DFFB,CAD,DFFB_HUMAN	131	131	72.73	82.19	63.27	0.7697	-0.3776	0.7165	1	NA	NA	1.267	0.9751
132	C1orf174,CA174_HUMAN	132	132	253.9	289.7	218	0.7525	-0.4102	0.5717	1	NA	NA	6.481	4.877
133	uc001alh.1	133	133	3.596	7.192	0	0	-Inf	0.07511	0.9773	NA	NA	0.1056	0
134	uc001ali.1	134	134	0	0	0	NA	NA	NA	NA	NA	NA	0	0
135	uc001alj.1	135	135	0.4867	0	0.9733	Inf	Inf	1	1	NA	NA	0	0.02628
136	MOT8,AJAP1_HUMAN,SHREW1,AJAP1	136	136	57.07	42.12	72.03	1.71	0.7739	0.5434	1	NA	NA	0.7111	1.216
137	uc001alo.1	137	137	48.18	36.99	59.37	1.605	0.6828	0.6042	1	NA	NA	0.8134	1.306
138	uc001alp.1	138	138	0.4867	0	0.9733	Inf	Inf	1	1	NA	NA	0	0.06434
139	KIAA0673,RP11-33M12.1-004,NPHP4_HUMAN,NPHP4	139	139	349	318.5	379.6	1.192	0.2532	0.7248	1	NA	NA	1.953	2.328
140	uc001alu.1,KCNA2B,KCAB2_HUMAN,KCNAB2,A0AVM9,B0AZR7,KCNK2,B0AZR7_HUMAN	140	140	168.6	174.7	162.5	0.9307	-0.1037	0.8945	1	NA	NA	1.796	1.672
141	RP1-233K16.2-005,CHD5_HUMAN,CHD5,KIAA0444	141	141	268	233.2	302.7	1.298	0.3762	0.6205	1	NA	NA	1.331	1.728
142	RL22_HUMAN,RPL22	142	142	1570	1772	1368	0.7722	-0.373	0.4986	1	NA	NA	47.59	36.75
143	uc001amh.1,RN207_HUMAN,C1orf188,RNF207,uc001ami.1,A2VCM8	143	143	208.7	275.3	142.1	0.5161	-0.9543	0.2252	1	NA	NA	2.679	1.383
144	PCCMT,ICMT,ICMT_HUMAN	144	144	952.9	1090	815.6	0.7483	-0.4184	0.4563	1	NA	NA	12.68	9.485
145	C1orf211,uc001amm.1	145	145	1	1.027	0.9733	0.9474	-0.078	1	1	NA	NA	0.0461	0.04367
146	HES3_HUMAN,uc001amn.1,HES3	146	146	0.5137	1.027	0	0	-Inf	0.4867	1	NA	NA	0.08374	0
147	GPR153	147	147	430.1	586.6	273.5	0.4662	-1.101	0.09234	1	NA	NA	12.12	5.651
148	GPR153,GP153_HUMAN,PGR1	148	148	233.8	323.6	144.1	0.4451	-1.168	0.1261	1	NA	NA	6.885	3.065
149	BACH_HUMAN,ACOT7,BACH	149	149	522.4	542.5	502.2	0.9258	-0.1112	0.8518	1	NA	NA	12.34	11.42
150	HES2_HUMAN,HES2,uc001amw.1	150	150	23.5	23.63	23.36	0.9886	-0.0166	0.9649	1	NA	NA	0.2499	0.2471
151	LP2654,B1AK53,ESPN,B1AK53-2,DFNB36,ESPN_HUMAN	151	151	169	188	149.9	0.7972	-0.3269	0.6898	1	NA	NA	2.919	2.327
152	TNFRSF12,B1ALX0_HUMAN,APO3,DDR3,UNQ455/PRO779,Q93038-11,TNFRSF25,TNR25_HUMAN,Q93038-10,RP4-650H14.2-006,RP4-650H14.2-010,B1ALX4,B1ALX0,B1ALX4_HUMAN,WSL,DR3,WSL1	152	152	136.1	123.3	148.9	1.208	0.2725	0.7781	1	NA	NA	3.609	4.359
153	RP4-650H14.3-003,PKHG5_HUMAN,KIAA0720,PLEKHG5	153	153	648	620.6	675.5	1.089	0.1224	0.8494	1	NA	NA	5.058	5.505
154	NOL9_HUMAN,NOL9	154	154	228.9	265.1	192.7	0.7271	-0.4599	0.5422	1	NA	NA	5.237	3.808
155	T1R1,GM148,TS1R1_HUMAN,TAS1R1,GPR70,RP11-58A11.3-003,TR1	155	155	1.46	0	2.92	Inf	Inf	0.4201	1	NA	NA	0	0.06058
156	pp9964,HKR3,ZBT48_HUMAN,ZBTB48	156	156	208.4	188	228.7	1.217	0.2828	0.7377	1	NA	NA	2.904	3.533
157	KLHL21,KIAA0469,KLH21_HUMAN	157	157	426.2	475.7	376.7	0.7919	-0.3367	0.5997	1	NA	NA	4.175	3.306
158	uc001aob.1,RP1-126A5.1-001,PHF13	158	158	572.3	589.7	554.8	0.9408	-0.08809	0.8785	1	NA	NA	8.997	8.465
159	uc001aoc.1,THAP3,THAP3_HUMAN,uc001aod.1	159	159	129.3	123.3	135.3	1.097	0.134	0.9033	1	NA	NA	4.497	4.935
160	DNAJC11,DJC11_HUMAN	160	160	462.1	471.6	452.6	0.9598	-0.05927	0.9181	1	NA	NA	14.82	14.22
161	uc001aoh.1,CAMTA1,MST023,uc001aok.1,KIAA0833,CMTA1_HUMAN	161	161	1252	1102	1403	1.272	0.3474	0.5428	1	NA	NA	6.957	8.852
162	VAMP3_HUMAN,SYB3,VAMP3	162	162	1397	1747	1047	0.5996	-0.7379	0.1852	1	NA	NA	44.21	26.51
163	A2I2N5_HUMAN,PER3,RP3-467L1.3-001,uc001aon.1,A2I2N5,RP3-467L1.3-003	163	163	367.5	444.9	290.1	0.652	-0.6171	0.3571	1	NA	NA	4.396	2.866
164	uc001aoq.1,UTS2_HUMAN,UTS2,UNQ525/PRO1068,RP3-467L1.5-001	164	164	86.41	28.77	144.1	5.008	2.324	0.03846	0.7039	NA	NA	1.65	8.264
165	CD137,TNFRSF9,ILA,TNR9_HUMAN	165	165	63.29	112	14.6	0.1304	-2.939	0.01932	0.5006	NA	NA	3.328	0.4339
166	uc001aow.1,uc001aov.1,PARK7,uc001aou.1,PARK7_HUMAN,uc001aox.1,dj-1	166	166	2024	1959	2090	1.067	0.09301	0.8787	1	NA	NA	28.22	30.1
167	ERRFI_HUMAN,Mig-6,ERRFI1,MIG6	167	167	2530	1658	3403	2.052	1.037	0.07675	0.9859	NA	NA	23.28	47.78
168	DNB5,SLC45A1,S45A1_HUMAN	168	168	117.6	104.8	130.4	1.245	0.3157	0.756	1	NA	NA	2.374	2.954
169	RERE_HUMAN,RERE,ARP,ARG,ATN1L,KIAA0458	169	169	2344	2117	2570	1.214	0.2792	0.6338	1	NA	NA	12.24	14.86
170	DKFZp566H0824	170	170	0.4867	0	0.9733	Inf	Inf	1	1	NA	NA	0	0.09332
171	ENOA_HUMAN,ENO1,B2RD59_HUMAN,B2RD59,MPB1,ENO1L1,MBPB1,DKFZp666C036	171	171	23330	23970	22690	0.9465	-0.0793	0.9228	1	NA	NA	405.1	383.4
172	CA6,CAH6_HUMAN	172	172	0	0	0	NA	NA	NA	NA	NA	NA	0	0
173	SLC2A7,GLUT7,GTR7_HUMAN,uc001apn.1,A2A333	173	173	0	0	0	NA	NA	NA	NA	NA	NA	0	0
174	RP5-963K15.1-002,SLC2A5,uc001app.1,GLUT5,GTR5_HUMAN	174	174	7.516	8.219	6.813	0.8289	-0.2706	0.9132	1	NA	NA	0.1207	0.1
175	A2A334,uc001apr.1,GP157_HUMAN,GPR157	175	175	20.03	21.58	18.49	0.8571	-0.2224	0.8799	1	NA	NA	0.3632	0.3113
176	uc001aps.1,GPR157	176	176	5.056	7.192	2.92	0.406	-1.3	0.5376	1	NA	NA	0.1681	0.06824
177	uc009vmq.1	177	177	268.7	281.5	256	0.9093	-0.1371	0.842	1	NA	NA	4.006	3.643
178	GDH,H6PD,G6PE_HUMAN	178	178	2102	2520	1683	0.6678	-0.5826	0.3007	1	NA	NA	15.48	10.34
179	SSB1,A2A275,SPSB1_HUMAN,SPSB1	179	179	403.3	475.7	330.9	0.6957	-0.5235	0.4209	1	NA	NA	8.581	5.97
180	S2533_HUMAN,SLC25A33	180	180	48.04	50.34	45.75	0.9087	-0.1381	0.9019	1	NA	NA	1.834	1.667
181	TMEM201,RP13-15M17.2-001	181	181	286.5	236.3	336.8	1.425	0.5111	0.4894	1	NA	NA	2.066	2.944
182	PIK3CD,RP11-558F24.3-003,uc001aqa.1,uc001aqb.1,uc001aqe.1,PK3CD_HUMAN,A6NCG0	182	182	96.52	61.64	131.4	2.132	1.092	0.3041	1	NA	NA	0.6088	1.298
183	uc001aqc.1,C1orf200,CA200_HUMAN	183	183	0	0	0	NA	NA	NA	NA	NA	NA	0	0
184	uc001aqd.1	184	184	22.47	21.58	23.36	1.083	0.1146	0.9636	1	NA	NA	1.268	1.372
185	CSTN1_HUMAN,KIAA0911,CLSTN1,RP11-558F24.5-003,A8K183,CS1	185	185	4972	4655	5288	1.136	0.1839	0.7854	1	NA	NA	50.3	57.14
186	CNBP1_HUMAN,ICAT,CTNNBIP1	186	186	835.4	1101	569.4	0.517	-0.9518	0.1	1	NA	NA	20.59	10.65
187	LZIC,LZIC_HUMAN	187	187	545.5	553.8	537.3	0.9702	-0.04362	0.935	1	NA	NA	17.96	17.43
188	NMNA1_HUMAN,NMNAT,NMNAT1	188	188	216.5	219.9	213.2	0.9695	-0.04468	0.9452	1	NA	NA	3.256	3.157
189	RET7_HUMAN,RBP7	189	189	11.87	7.192	16.55	2.301	1.202	0.5354	1	NA	NA	0.4732	1.089
190	uc001aqr.1,HDNB1,UFD2,KIAA0684,uc001aqs.1,UBE4B_HUMAN,UBE4B	190	190	1354	1517	1191	0.7851	-0.3491	0.5255	1	NA	NA	13.92	10.92
191	RP4-736L20.1-003,uc001aqz.1,uc001ara.1,KIAA0591,RP4-736L20.1-005,uc001arb.1,KIF1Bbeta,uc001aqy.1,uc001aqx.1,KIF1B,uc001aqv.1,KIF1B_HUMAN,KIAA1448,A6NKQ4,uc001aqw.1,RP4-736L20.1-002	191	191	6149	5385	6914	1.284	0.3606	0.6057	1	NA	NA	18.03	23.15
192	PGD,PGDH,6PGD_HUMAN	192	192	1629	1708	1551	0.908	-0.1392	0.7957	1	NA	NA	49.26	44.73
193	CORT,A6NIJ4,APITD1,UNQ307/PRO350,CENPS_HUMAN,A6NIJ4_HUMAN,CORT_HUMAN,CENPS	193	193	169.4	130.5	208.3	1.596	0.6748	0.4375	1	NA	NA	2.371	3.785
194	Cort	194	194	56.13	43.15	69.11	1.602	0.6794	0.5988	1	NA	NA	1.723	2.76
195	DFFA,RP5-1113E3.2-002,DFFA_HUMAN,H13,DFF45,DFF1	195	195	550.6	578.4	522.7	0.9036	-0.1462	0.8045	1	NA	NA	9.545	8.625
196	uc001arl.1,Pex14,B2R7N1,PEX14_HUMAN,PEX14,B2R7N1_HUMAN	196	196	341.9	324.7	359.2	1.106	0.1457	0.8436	1	NA	NA	4.532	5.014
197	ZNF693,SRG,CST,CASZ1	197	197	89.36	103.8	74.95	0.7223	-0.4694	0.6362	1	NA	NA	0.5789	0.4181
198	CA127_HUMAN,A0AVG8,C1orf127,A6NKM7	198	198	0.4867	0	0.9733	Inf	Inf	1	1	NA	NA	0	0.02322
199	TADBP_HUMAN,TDP43,TARDBP	199	199	1509	1383	1635	1.182	0.2418	0.6734	1	NA	NA	18.36	21.71
200	uc001arw.1,A8K458_HUMAN,A8K458,sMAP,MASP2	200	200	89.68	79.11	100.3	1.267	0.3417	0.7676	1	NA	NA	1.088	1.379
201	SPEE_HUMAN,SRM,SRML1,SPS1	201	201	461.9	557.9	366	0.656	-0.6082	0.3366	1	NA	NA	24.03	15.76
202	EXOSC10,B1AKQ1,PMSCL2,EXOSX_HUMAN,PMSCL	202	202	842.9	888.7	797.2	0.897	-0.1568	0.7771	1	NA	NA	13.46	12.07
203	RP4-635E18.1-002,B1AKP8,FRAP_HUMAN,FRAP,B1AKP8_HUMAN,FRAP2,FRAP1	203	203	1164	1113	1215	1.092	0.1266	0.8301	1	NA	NA	6.587	7.191
204	ANGPTL7,CDT6,ANGL7_HUMAN,UNQ313/PRO356	204	204	46.72	92.47	0.9733	0.01053	-6.57	0.0002226	0.02401	NA	NA	2.313	0.02435
205	UBIAD1,TERE1,UBIA1_HUMAN	205	205	216.2	225	207.3	0.9214	-0.1181	0.87	1	NA	NA	4.033	3.716
206	uc001ash.1,DISP3,KIAA1337,PTCHD2,PTHD2_HUMAN	206	206	191.3	224	158.7	0.7084	-0.4975	0.5323	1	NA	NA	2.135	1.512
207	B2R7K7_HUMAN,B2R7K7,FBXO2,FBX2_HUMAN,FBX2	207	207	131.8	217.8	45.75	0.21	-2.251	0.01912	0.4988	NA	NA	6.925	1.455
208	FBX44_HUMAN,FBXO44,FBG3,FBX6A,FBX30,FBX44,FBXO6A	208	208	268	289.7	246.3	0.8499	-0.2346	0.7386	1	NA	NA	4.886	4.153
209	FBXO6,FBX6_HUMAN,FBG2,FBX6	209	209	86.79	61.64	111.9	1.816	0.8606	0.4302	1	NA	NA	2.274	4.129
210	MD2L2_HUMAN,uc001asq.1,MAD2L2,REV7,MAD2B	210	210	441.2	456.2	426.3	0.9346	-0.09763	0.8708	1	NA	NA	13.95	13.04
211	PSEC0258,CA187_HUMAN,C1orf187,UNQ3119/PRO10268	211	211	82.17	70.89	93.44	1.318	0.3984	0.7285	1	NA	NA	2.239	2.951
212	uc001ass.1	212	212	291.3	307.2	275.5	0.8967	-0.1573	0.8182	1	NA	NA	4.614	4.137
213	ATRAP_HUMAN,ATRAP,AGTRAP,A8MVQ5_HUMAN,A8MVQ5	213	213	269.9	252.7	287.1	1.136	0.1841	0.8143	1	NA	NA	11.06	12.56
214	C1orf167	214	214	0.4867	0	0.9733	Inf	Inf	1	1	NA	NA	0	0.07507
215	uc001asz.1,uc001ata.1,RP11-56N19.2-005,RP11-56N19.2-004,C1orf167	215	215	0	0	0	NA	NA	NA	NA	NA	NA	0	0
216	RP11-56N19.4-001,MTHFR,MTHR_HUMAN	216	216	591.9	727.4	456.5	0.6276	-0.6722	0.2673	1	NA	NA	5.349	3.357
217	CLCN6_HUMAN,KIAA0046,uc001atg.1,CLCN6,uc001ate.1	217	217	893.2	765.4	1021	1.334	0.4157	0.4762	1	NA	NA	6.63	8.844
218	B0ZBE8,B0ZBE8_HUMAN,NPPA	218	218	116.8	56.51	177.1	3.135	1.648	0.09873	1	NA	NA	3.767	11.81
219	ANFB_HUMAN,NPPB	219	219	116.5	43.15	189.8	4.398	2.137	0.03506	0.6789	NA	NA	3.462	15.23
220	KIAA2013,K2013_HUMAN	220	220	121.1	107.9	134.3	1.245	0.3163	0.7606	1	NA	NA	2.157	2.685
221	LLH,PLOD1_HUMAN,PLOD,PLOD1	221	221	5898	8404	3391	0.4035	-1.309	0.05358	0.8364	NA	NA	156.6	63.21
222	KIAA0214,CPRP1,uc001atn.1,MFN2,MFN2_HUMAN	222	222	1603	1647	1558	0.9462	-0.0798	0.8782	1	NA	NA	19.72	18.66
223	IIP45,uc001atp.1,IIP45_HUMAN	223	223	223.7	216.8	230.7	1.064	0.08964	0.9198	1	NA	NA	5.861	6.237
224	TNFRSF8,RP11-426M1.1-001,B1AN79_HUMAN,B1AN79	224	224	26.69	52.4	0.9733	0.01858	-5.75	0.002436	0.1314	NA	NA	0.7853	0.01459
225	TNFRSF1B,TNR1B_HUMAN,TNFBR,TNFR2	225	225	95.9	149	42.83	0.2875	-1.798	0.08458	1	NA	NA	2.27	0.6525
226	VP13D_HUMAN,B1AJZ2,VPS13D,B1AJZ2_HUMAN,uc001aua.1,RP5-888M10.1-003,KIAA0453	226	226	1782	1935	1630	0.8427	-0.2469	0.6531	1	NA	NA	5.849	4.929
227	uc001atz.1	227	227	1.514	2.055	0.9733	0.4737	-1.078	0.7066	1	NA	NA	0.7569	0.3585
228	DHRS3,UNQ2424/PRO4983,DHRS3_HUMAN,RP11-514N2.1-004,uc001aud.1	228	228	3282	3301	3263	0.9884	-0.0169	0.9682	1	NA	NA	63.96	63.21
229	ADCL4_HUMAN,AADACL4	229	229	2.541	4.11	0.9733	0.2368	-2.078	0.4181	1	NA	NA	0.1461	0.0346
230	AADACL3	230	230	1.027	2.055	0	0	-Inf	0.288	1	NA	NA	0.02842	0
231	C1orf158,CA158_HUMAN	231	231	72.51	0	145	Inf	Inf	4.323e-06	0.001057	NA	NA	0	7.969
232	PRA12_HUMAN,PRAMEF12	232	232	0.9733	0	1.947	Inf	Inf	0.5939	1	NA	NA	0	0.06106
233	PRAM1_HUMAN,PRAMEF1	233	233	0	0	0	NA	NA	NA	NA	NA	NA	0	0
234	PRAMEF11,PRA11_HUMAN	234	234	0	0	0	NA	NA	NA	NA	NA	NA	0	0
235	CCDS30591,HNRNPCL1,HNRCL_HUMAN,HNRPCL1	235	235	100.3	93.49	107.1	1.145	0.1956	0.8628	1	NA	NA	4.725	5.411
236	PRAMEF2,PRAM2_HUMAN	236	236	0	0	0	NA	NA	NA	NA	NA	NA	0	0
237	A2BDD6,PRAM4_HUMAN,PRAMEF23,B2RPE1_HUMAN,A0AUJ9,A4FU31,uc001aun.1,PRAMEF5,A6NMV5,PRAM5_HUMAN,PRAMEF15,B2RPE1,PRAMEF4,uc001auq.1,PRA23_HUMAN,PRAMEF9,PRAM6_HUMAN,uc001aur.1,PRAMEF6	237	237	0	0	0	NA	NA	NA	NA	NA	NA	0	0
238	PRAMEF10,PRA10_HUMAN	238	238	0	0	0	NA	NA	NA	NA	NA	NA	0	0
239	PRAMEF7,PRAM7_HUMAN,PRAMEF8	239	239	0	0	0	NA	NA	NA	NA	NA	NA	0	0
240	A6NMM3,PRAMEF22,A3QJZ6,PRA22_HUMAN	240	240	0	0	0	NA	NA	NA	NA	NA	NA	0	0
241	PRAM3_HUMAN,PRAMEF22,PRAMEF3	241	241	0	0	0	NA	NA	NA	NA	NA	NA	0	0
242	A2BDD6,PRAM5_HUMAN,A4FU31,PRAMEF5,PRAMEF6	242	242	0	0	0	NA	NA	NA	NA	NA	NA	0	0
243	PRAMEF8,PRAM8_HUMAN	243	243	0	0	0	NA	NA	NA	NA	NA	NA	0	0
244	PRAMEF10	244	244	0	0	0	NA	NA	NA	NA	NA	NA	0	0
245	PRAMEF9,PRAM9_HUMAN,PRAMEF15	245	245	0	0	0	NA	NA	NA	NA	NA	NA	0	0
246	PRAMEF13,PRA13_HUMAN,PRAMEF14,CCDS41257,PRA14_HUMAN	246	246	0	0	0	NA	NA	NA	NA	NA	NA	0	0
247	PRAMEF18,PRA18_HUMAN	247	247	0	0	0	NA	NA	NA	NA	NA	NA	0	0
248	PRAMEF16,PRA16_HUMAN	248	248	0	0	0	NA	NA	NA	NA	NA	NA	0	0
249	PRA20_HUMAN,PRAMEF21,PRAMEF20	249	249	0	0	0	NA	NA	NA	NA	NA	NA	0	0
250	A6NMC2,PRAMEF8,PRAMEF24,PRA24_HUMAN	250	250	0	0	0	NA	NA	NA	NA	NA	NA	0	0
251	PRAMEF10,uc001auz.1	251	251	0	0	0	NA	NA	NA	NA	NA	NA	0	0
252	PRAMEF9,PRAM9_HUMAN,PRAMEF15	252	252	0	0	0	NA	NA	NA	NA	NA	NA	0	0
253	PRAMEF13,PRA13_HUMAN,PRAMEF14,PRA14_HUMAN	253	253	0	0	0	NA	NA	NA	NA	NA	NA	0	0
254	PRAMEF18,PRAMEF19,PRA19_HUMAN	254	254	0	0	0	NA	NA	NA	NA	NA	NA	0	0
255	PRAMEF17,PRA17_HUMAN	255	255	0	0	0	NA	NA	NA	NA	NA	NA	0	0
256	PRA20_HUMAN,PRAMEF21,PRAMEF20	256	256	0	0	0	NA	NA	NA	NA	NA	NA	0	0
257	uc001avb.1,LRRC38,LRC38_HUMAN	257	257	0	0	0	NA	NA	NA	NA	NA	NA	0	0
258	A8MT07_HUMAN,A9Z1Y2,CTA-520D8.1-002,A9Z1Y2_HUMAN,A8MT07,PDPN	258	258	3549	3153	3945	1.251	0.3232	0.6008	1	NA	NA	54.95	68.75
259	RP5-1177E19.1-004,RP5-1177E19.1-002,KMT8,PRDM2_HUMAN,B1AJZ4,PRDM2,B1AJZ4_HUMAN,RIZ	259	259	986.2	988.4	984	0.9956	-0.006328	0.9835	1	NA	NA	4.314	4.295
260	uc001avp.1,KAZ,uc001avn.1,uc001avs.1,HRIHFB2003,uc001avm.1,uc001avo.1,KIAA1026,uc001avq.1,uc001avr.1,KAZRN_HUMAN	260	260	1028	1116	939.3	0.8418	-0.2484	0.653	1	NA	NA	7.961	6.701
261	uc001avu.1,C1orf126,uc001avv.1	261	261	3.974	3.082	4.867	1.579	0.659	0.859	1	NA	NA	0.1585	0.2502
262	C1orf72,uc001avw.1,uc001avz.1,TMEM51,TMM51_HUMAN	262	262	145.3	159.2	131.4	0.8251	-0.2773	0.743	1	NA	NA	4.119	3.398
263	RP3-467K16.1-006,B1AJZ8,uc001awf.1,KIAA1937,RP3-467K16.1-005,RP3-467K16.1-004,uc001awb.1,B1AJZ8_HUMAN,B1AJZ9,FHAD1,uc001awg.1,B1AJZ9_HUMAN	263	263	134.7	15.41	254	16.48	4.043	0.0001355	0.01644	NA	NA	0.1123	1.852
264	uc001awc.1	264	264	8.436	6.164	10.71	1.737	0.7965	0.6903	1	NA	NA	0.1292	0.2244
265	SWS1,EFHD2_HUMAN,EFHD2	265	265	395.6	329.8	461.4	1.399	0.4843	0.4753	1	NA	NA	7.808	10.92
266	CLCR,CTRC,CTRC_HUMAN	266	266	0.9733	0	1.947	Inf	Inf	0.5939	1	NA	NA	0	0.1212
267	ELA2A_HUMAN,ELA2A	267	267	0	0	0	NA	NA	NA	NA	NA	NA	0	0
268	ELA2B,RP11-265F14.2-001	268	268	0.9733	0	1.947	Inf	Inf	0.5939	1	NA	NA	0	0.1334
269	RP11-265F14.3-002,CASP9_HUMAN,CASP9,RP11-265F14.3-003,MCH6,RP11-265F14.3-007	269	269	207	209.6	204.4	0.9752	-0.03618	0.9576	1	NA	NA	2.725	2.658
270	RP4-680D5.1-002,uc001awu.1,DNAJC16,DJC16_HUMAN,KIAA0962	270	270	521.4	525	517.8	0.9863	-0.0199	0.9681	1	NA	NA	3.932	3.878
271	SPEB_HUMAN,AGMAT	271	271	11.84	6.164	17.52	2.842	1.507	0.4317	1	NA	NA	0.1633	0.464
272	uc001aww.1,DDI2_HUMAN,DDI2	272	272	94.2	102.7	85.65	0.8337	-0.2624	0.7856	1	NA	NA	2.308	1.924
273	RSCA1_HUMAN,RSC1A1	273	273	149	151	147	0.9731	-0.03927	0.9559	1	NA	NA	4.561	4.439
274	uc001awz.1	274	274	155.1	159.2	150.9	0.9474	-0.078	0.9141	1	NA	NA	3.217	3.047
275	SKIP,KIAA0842,uc001axa.1,PKHM2_HUMAN,PLEKHM2	275	275	965.9	995.6	936.3	0.9405	-0.08846	0.8682	1	NA	NA	13.26	12.47
276	SLC25A34,S2534_HUMAN	276	276	13	13.36	12.65	0.9474	-0.078	0.9433	1	NA	NA	0.2435	0.2307
277	TMEM82,B2RP27_HUMAN,B2RP27	277	277	0	0	0	NA	NA	NA	NA	NA	NA	0	0
278	FBLIM1,FBLP1,FBLI1_HUMAN	278	278	499.5	579.5	419.5	0.724	-0.466	0.4537	1	NA	NA	8.063	5.837
279	LOC440567	279	279	491.4	384.2	598.6	1.558	0.6395	0.3201	1	NA	NA	39.99	62.3
280	uc001axj.1	280	280	92.95	92.47	93.44	1.011	0.01511	1	1	NA	NA	2.132	2.155
281	MINT_HUMAN,MINT,KIAA0929,SPEN,SHARP	281	281	2205	2010	2400	1.194	0.2563	0.6609	1	NA	NA	9.233	11.03
282	ZNF60,ZBT17_HUMAN,MIZ1,ZNF151,uc001axl.1,A0AV07,ZBTB17	282	282	324	309.2	338.7	1.095	0.1313	0.8624	1	NA	NA	5.214	5.711
283	uc001axm.1	283	283	0	0	0	NA	NA	NA	NA	NA	NA	0	0
284	CA064_HUMAN,C1orf64	284	284	2.001	2.055	1.947	0.9474	-0.078	1	1	NA	NA	0.1249	0.1183
285	uc001axs.1,CVHSP,RP11-5P18.6-001,HSPB7_HUMAN,uc001axo.1,uc001axr.1,uc001axp.1,DKFZp779D0968,uc001axq.1,HSPB7,RP11-5P18.6-003	285	285	170.1	270.2	70.08	0.2594	-1.947	0.02452	0.5767	NA	NA	4.492	1.165
287	RP11-5P18.7-002,CLCKA_HUMAN,CLCNKA	287	286	8.544	10.27	6.813	0.6632	-0.5926	0.7653	1	NA	NA	0.1823	0.1209
286	RP11-5P18.8-002,CLCNKB,uc001axw.1,uc001axx.1,RP11-5P18.8-001,uc001axy.1	286	287	7.543	9.247	5.84	0.6316	-0.663	0.7418	1	NA	NA	0.1728	0.1091
288	F131C_HUMAN,C1orf117,FAM131C,uc001axz.1	288	288	18.68	7.192	30.17	4.195	2.069	0.2089	1	NA	NA	0.2367	0.9932
289	EPHA2,RP11-276H7.1-001	289	289	936.2	991.4	880.9	0.8885	-0.1706	0.757	1	NA	NA	14.07	12.5
290	ARHGEF19,A6NJ04,ARHGJ_HUMAN	290	290	110.2	156.2	64.24	0.4114	-1.282	0.1874	1	NA	NA	2.887	1.188
291	C1orf89,CA089_HUMAN	291	291	73.78	66.78	80.79	1.21	0.2747	0.8308	1	NA	NA	2.803	3.391
292	FBX42_HUMAN,FBXO42,KIAA1332,uc001ayh.1,FBX42,uc001aye.1	292	292	488.3	505.5	471.1	0.932	-0.1017	0.8658	1	NA	NA	4.579	4.268
293	CA144_HUMAN,uc001ayk.1,uc001aym.1,DKFZp566C0424,uc001ayi.1,C1orf144	293	293	1648	1644	1653	1.005	0.007762	0.9985	1	NA	NA	32.72	32.9
294	SPATA21,SPT21_HUMAN	294	294	1.514	2.055	0.9733	0.4737	-1.078	0.7066	1	NA	NA	0.03603	0.01707
295	uc001ayp.1,NECP2_HUMAN,NECAP2	295	295	711.9	718.2	705.7	0.9826	-0.02531	0.9588	1	NA	NA	20.07	19.72
296	uc001ayt.1,uc001ayr.1,KIAA1922	296	296	186.6	173.6	199.5	1.149	0.2006	0.8196	1	NA	NA	1.811	2.081
297	uc001ays.1,KIAA1922	297	297	25.9	22.6	29.2	1.292	0.3695	0.8392	1	NA	NA	1.128	1.457
298	LOC440570,uc001ayu.1	298	298	0.4867	0	0.9733	Inf	Inf	1	1	NA	NA	0	0.0435
299	YA016_HUMAN,A6NLT3	299	299	0	0	0	NA	NA	NA	NA	NA	NA	0	0
300	uc001ayw.1	300	300	92.36	88.36	96.36	1.091	0.1251	0.9272	1	NA	NA	4.265	4.651
301	NBPF9_HUMAN,uc001aza.1,uc001ayy.1,NBPF10,NBPF9,NBPF1	301	301	363.6	352.4	374.7	1.063	0.08865	0.9063	1	NA	NA	2.118	2.253
302	uc001azd.1,FLJ00313,uc001azh.1,uc001azf.1,uc001aze.1	302	302	275.1	228.1	322.2	1.413	0.4983	0.504	1	NA	NA	2.389	3.374
303	uc001azk.1,MST1,uc001azm.1,uc001azl.1	303	303	6.435	4.11	8.76	2.132	1.092	0.6209	1	NA	NA	0.06715	0.1431
304	O95559_HUMAN	304	304	8.003	8.219	7.787	0.9474	-0.078	1	1	NA	NA	0.2284	0.2164
305	uc001azu.1,CROCC,KIAA0445,CROCC_HUMAN,uc001azt.1,uc001azv.1	305	305	321	306.2	335.8	1.097	0.1333	0.8615	1	NA	NA	1.88	2.062
306	uc001azp.1	306	306	4.948	3.082	6.813	2.211	1.144	0.6496	1	NA	NA	0.03826	0.08457
307	uc001azs.1	307	307	4.488	4.11	4.867	1.184	0.2439	1	1	NA	NA	0.641	0.759
308	MAGP1,RP1-37C10.2-003,MFAP2,MFAP2_HUMAN	308	308	1366	1924	806.9	0.4193	-1.254	0.0264	0.5967	NA	NA	94.52	39.63
309	DKFZp761H191,AT132_HUMAN,RP1-37C10.4-002,ATP13A2,PARK9	309	309	775.1	603.1	947	1.57	0.6511	0.2709	1	NA	NA	7.275	11.42
310	SDHB,DHSB_HUMAN,SDH,SDH1	310	310	628.8	630.8	626.8	0.9937	-0.00918	0.9787	1	NA	NA	30.85	30.65
311	KIAA0994,RP1-37C10.6-004,PADI2,PDI2,PADI2_HUMAN	311	311	88.25	80.14	96.36	1.202	0.266	0.8259	1	NA	NA	0.9763	1.174
312	PDI1,PADI1_HUMAN,PADI1	312	312	5.002	5.137	4.867	0.9474	-0.078	1	1	NA	NA	0.07477	0.07083
313	hPAD-colony10,uc001bah.1	313	313	4.515	5.137	3.893	0.7579	-0.3999	0.8711	1	NA	NA	0.1379	0.1045
314	PDI3,PADI3_HUMAN,PADI3	314	314	1.487	1.027	1.947	1.895	0.922	1	1	NA	NA	0.01804	0.03419
315	PADI4,PADI5,PDI5,PADI4_HUMAN	315	315	0	0	0	NA	NA	NA	NA	NA	NA	0	0
316	PADI6	316	316	0.5137	1.027	0	0	-Inf	0.4867	1	NA	NA	0.02452	0
317	RCC2,KIAA1470,RCC2_HUMAN,TD60	317	317	752.2	808.6	695.9	0.8607	-0.2164	0.7048	1	NA	NA	11.03	9.497
318	ARGAL_HUMAN,ARHGEF10L,KIAA1626,GRINCHGEF,RP11-473A10.1-002	318	318	611.6	457.2	766	1.675	0.7446	0.2261	1	NA	NA	2.552	4.276
319	ACTL8,ACTL8_HUMAN	319	319	0.5137	1.027	0	0	-Inf	0.4867	1	NA	NA	0.03152	0
320	IGSF21,IGS21_HUMAN	320	320	37.74	28.77	46.72	1.624	0.6996	0.61	1	NA	NA	0.5986	0.9721
321	uc001baw.1	321	321	0.9733	0	1.947	Inf	Inf	0.5939	1	NA	NA	0	0.09811
322	A8MPP6_HUMAN,A7E2V3,A8MPP6,KLHDC7A,A7E2V3_HUMAN	322	322	7.165	13.36	0.9733	0.07287	-3.778	0.08971	1	NA	NA	0.1462	0.01065
323	PAX7,PAX7_HUMAN,HUP1	323	323	5.353	0	10.71	Inf	Inf	0.07921	0.9915	NA	NA	0	0.2653
324	T1R2,TS1R2_HUMAN,TAS1R2,TR2,GPR71	324	324	0	0	0	NA	NA	NA	NA	NA	NA	0	0
325	P5CDH,A8K1Q7,ALDH4A1,AL4A1_HUMAN,ALDH4	325	325	599.2	320.5	877.9	2.739	1.454	0.01965	0.5021	NA	NA	5.68	15.56
326	FLJ00074	326	326	1182	995.6	1368	1.374	0.458	0.4213	1	NA	NA	11.48	15.77
327	UBR4_HUMAN,A8MQ33,A8MQ33_HUMAN,KIAA0462,UBR4,KIAA1307,A8MPT2,A8MPT2_HUMAN,RP5-1126H10.1-002,ZUBR1,RBAF600	327	327	4372	4203	4541	1.08	0.1114	0.869	1	NA	NA	10.7	11.56
328	K0090_HUMAN,KIAA0090,PSEC0263	328	328	1495	1573	1417	0.901	-0.1505	0.7801	1	NA	NA	16.6	14.96
329	MRTO4,C1orf33,MRT4_HUMAN,MRT4	329	329	308	329.8	286.2	0.8677	-0.2048	0.7633	1	NA	NA	8.124	7.049
330	AFAR3	330	330	12.36	7.192	17.52	2.436	1.285	0.4974	1	NA	NA	0.1846	0.4498
331	AKR7A3,ARK73_HUMAN,AFAR2	331	331	4.461	3.082	5.84	1.895	0.922	0.7443	1	NA	NA	0.1391	0.2635
332	AKR7,AFAR,AFAR1,AKR7A2,ARK72_HUMAN	332	332	404.9	406.9	403	0.9904	-0.01387	0.974	1	NA	NA	12.81	12.69
333	PQLC2_HUMAN,PQLC2	333	333	176.6	165.4	187.9	1.136	0.1835	0.8437	1	NA	NA	2.677	3.04
334	B1AK87_HUMAN,B1AK85,B1AK85_HUMAN,RP4-657E11.7-002,B1AK87,RP4-657E11.7-001,CAPZB	334	334	2146	2138	2155	1.008	0.01138	0.9934	1	NA	NA	56.05	56.49
335	uc001bcf.1	335	335	33.2	41.1	25.31	0.6158	-0.6995	0.5887	1	NA	NA	1.099	0.677
336	NBL1_HUMAN,NBL1,DAND1,DAN	336	336	936.1	1138	733.9	0.6447	-0.6333	0.2643	1	NA	NA	25.25	16.28
337	C1orf151,CA151_HUMAN	337	337	421	407.9	434.1	1.064	0.0899	0.9037	1	NA	NA	8.56	9.11
338	HTR6,5HT6R_HUMAN	338	338	3.515	4.11	2.92	0.7105	-0.493	0.8435	1	NA	NA	0.116	0.08241
339	TMCO4_HUMAN,TMCO4	339	339	37.53	20.55	54.51	2.653	1.407	0.3051	1	NA	NA	0.3132	0.8307
340	RNF186,RN186_HUMAN	340	340	0	0	0	NA	NA	NA	NA	NA	NA	0	0
341	KIAA0459,uc001bcs.1,OTUD3,OTUD3_HUMAN	341	341	464.4	483.9	444.8	0.9192	-0.1215	0.8413	1	NA	NA	4.16	3.823
342	PLA2G2E,PA2GE_HUMAN	342	342	0	0	0	NA	NA	NA	NA	NA	NA	0	0
343	PA2GA_HUMAN,PLA2L,PLA2G2A,PLA2B,RASF-A	343	343	30.8	60.62	0.9733	0.01606	-5.961	0.00143	0.0874	NA	NA	3.387	0.05439
344	PA2G5_HUMAN,PLA2G5	344	344	0.4867	0	0.9733	Inf	Inf	1	1	NA	NA	0	0.01773
345	SPLASH,PA2GD_HUMAN,PLA2G2D,PLA2	345	345	0	0	0	NA	NA	NA	NA	NA	NA	0	0
346	PLA2G2F,PA2GF_HUMAN,uc001bda.1	346	346	0	0	0	NA	NA	NA	NA	NA	NA	0	0
347	PA2GC_HUMAN,PLA2G2C	347	347	0.4867	0	0.9733	Inf	Inf	1	1	NA	NA	0	0.1203
348	CCDS205,UBXD3,uc001bdc.1,UBXN10,UBXD3_HUMAN	348	348	174.9	43.15	306.6	7.105	2.829	0.001795	0.1048	NA	NA	0.813	5.776
349	uc001bde.1,VWA5B1	349	349	100.1	12.33	187.9	15.24	3.929	0.0006968	0.05445	NA	NA	0.1278	1.948
350	uc001bdf.1	350	350	3.461	2.055	4.867	2.368	1.244	0.69	1	NA	NA	0.04664	0.1105
351	CaMKIINalpha,CK2N1_HUMAN,CAMK2N1	351	351	1077	765.4	1389	1.815	0.8597	0.1329	1	NA	NA	16.3	29.57
352	MUL1,RNF218,MULAN,C1orf166,uc001bdi.1,MAPL,MUL1_HUMAN	352	352	395.2	370.9	419.5	1.131	0.1777	0.7995	1	NA	NA	8.449	9.556
353	FA43B_HUMAN,FAM43B	353	353	72.54	112	33.09	0.2955	-1.759	0.1214	1	NA	NA	2.441	0.7213
354	CDD,CDA,CDD_HUMAN	354	354	15.79	26.71	4.867	0.1822	-2.457	0.1401	1	NA	NA	1.385	0.2523
355	PINK1_HUMAN,PINK1	355	355	981.1	1034	928.6	0.8984	-0.1546	0.7788	1	NA	NA	21.34	19.17
356	RP11-401M16.6-001,DDOST	356	356	3326	3808	2844	0.747	-0.4209	0.4742	1	NA	NA	99.86	74.59
357	KIAA1405,A2A3Q7,A2A3Q7_HUMAN,KIF17,uc001bds.1,uc001bdq.1,A2A3Q8,A2A3Q8_HUMAN,uc001bdr.1,uc001bdp.1,RP11-401M16.8-009,RP11-401M16.8-004	357	357	170.5	63.7	277.4	4.355	2.123	0.01685	0.4595	NA	NA	0.8948	3.897
358	SH2D5,SH2D5_HUMAN	358	358	41.07	25.69	56.45	2.198	1.136	0.3924	1	NA	NA	0.3636	0.7992
359	HP1B3_HUMAN,A8K5D7,RP5-930J4.3-006,HP1BP3,DKFZp434I0612,A6NI71	359	359	3709	3773	3646	0.9665	-0.04922	0.9259	1	NA	NA	28.03	27.09
360	uc001beg.1,IF4G3_HUMAN,EIF4G3,A6NI77_HUMAN,uc001beh.1,RP11-190H11.1-001,A6NI77	360	360	2632	2805	2460	0.8769	-0.1895	0.7348	1	NA	NA	23.68	20.77
361	ECE1,uc001bem.1,ECE1_HUMAN,uc001bej.1,uc001bek.1,uc001bei.1	361	361	1987	2675	1298	0.4853	-1.043	0.066	0.9259	NA	NA	24.2	11.75
362	uc001ben.1	362	362	2.055	4.11	0	0	-Inf	0.1512	1	NA	NA	0.09893	0
363	uc001beo.1	363	363	13.36	8.219	18.49	2.25	1.17	0.5244	1	NA	NA	0.1888	0.4249
364	uc001bep.1	364	364	4.488	4.11	4.867	1.184	0.2439	1	1	NA	NA	0.1119	0.1325
365	uc001beq.1	365	365	0	0	0	NA	NA	NA	NA	NA	NA	0	0
366	NBPF3,NBPF3_HUMAN,L7	366	366	102.7	130.5	74.95	0.5744	-0.7999	0.415	1	NA	NA	1.672	0.9603
367	PPBT_HUMAN,ALPL,uc001beu.1,A1A4E7	367	367	381.3	656.5	106.1	0.1616	-2.629	0.0002176	0.02359	NA	NA	13.56	2.191
368	RPGP1_HUMAN,RAP1GAP,RP11-63N8.1-005,KIAA0474,RP11-63N8.1-001,RAP1GA1,O75062_HUMAN	368	368	709.5	589.7	829.3	1.406	0.4918	0.4123	1	NA	NA	8.624	12.13
369	UBP48_HUMAN,USP31,USP48	369	369	1337	1473	1200	0.8146	-0.2959	0.5899	1	NA	NA	10.67	8.689
370	LDLRAD2,LRAD2_HUMAN	370	370	6.381	2.055	10.71	5.211	2.381	0.2897	1	NA	NA	0.04064	0.2118
371	HSPG2,RP11-132G19.2-003	371	371	4927	6372	3482	0.5464	-0.872	0.1742	1	NA	NA	26.15	14.29
372	ELA3,ELA3B,B2RE44_HUMAN,ELA3A,B2RE44,ELA3A_HUMAN	372	372	0	0	0	NA	NA	NA	NA	NA	NA	0	0
373	uc001bfm.1,uc001bfn.1	373	373	148.9	164.4	133.3	0.8112	-0.3019	0.7217	1	NA	NA	7.69	6.238
374	CDC42_HUMAN,CDC42	374	374	1502	1400	1604	1.145	0.1959	0.7346	1	NA	NA	24.85	28.47
375	uc001bfs.1,WNT4_HUMAN,UNQ426/PRO864,WNT4	375	375	344.2	411	277.4	0.675	-0.567	0.4039	1	NA	NA	5.893	3.978
376	KIAA0478,ZBTB40,uc001bft.1,uc001bfu.1,ZBT40_HUMAN	376	376	645	633.9	656	1.035	0.04948	0.9464	1	NA	NA	3.695	3.824
377	EPHA8_HUMAN,KIAA1459,EEK,RP1-61A9.2-002,EPHA8	377	377	13.14	18.49	7.787	0.4211	-1.248	0.4147	1	NA	NA	0.1914	0.08061
378	C1QA,C1QA_HUMAN	378	378	0	0	0	NA	NA	NA	NA	NA	NA	0	0
379	uc001bga.1,C1QG,C1QC_HUMAN,uc001bgc.1,C1QC	379	379	0	0	0	NA	NA	NA	NA	NA	NA	0	0
380	C1QB_HUMAN,C1QB	380	380	0.4867	0	0.9733	Inf	Inf	1	1	NA	NA	0	0.0522
381	EPHT3,DRT,EPTH3,ERK,HEK5,EPHB2,TYRO5,EPHB2_HUMAN	381	381	2454	2900	2008	0.6923	-0.5305	0.3514	1	NA	NA	33.35	23.09
382	uc001bgg.1	382	382	354	397.6	310.5	0.7809	-0.3568	0.5943	1	NA	NA	6.245	4.877
383	uc001bgh.1	383	383	0.4867	0	0.9733	Inf	Inf	1	1	NA	NA	0	0.1069
384	KIAA0601,LSD1,LSD1_HUMAN,AOF2	384	384	2213	2331	2096	0.8989	-0.1537	0.7791	1	NA	NA	42.08	37.83
385	uc001bgl.1,LUZP1_HUMAN,LUZP1	385	385	1023	1076	969.4	0.9012	-0.15	0.783	1	NA	NA	7.08	6.381
386	HTR1D,HTRL,HTR1DA,5HT1D_HUMAN	386	386	74.32	68.84	79.81	1.159	0.2135	0.8733	1	NA	NA	1.36	1.576
387	DKFZp686O0665,HNRNPR,RP5-1057J7.2-002,HNRPR_HUMAN,uc001bgs.1,DKFZp686A13234,HNRPR,uc001bgp.1,uc001bgr.1	387	387	2278	2191	2364	1.079	0.1095	0.8571	1	NA	NA	41.27	44.53
388	ZNF436,ZN436_HUMAN,KIAA1710	388	388	1438	1660	1217	0.7328	-0.4485	0.4165	1	NA	NA	21.54	15.79
389	CA213_HUMAN,A6NHI1,C1orf213,A6NHI1_HUMAN	389	389	100.7	92.47	109	1.179	0.2375	0.8295	1	NA	NA	2.235	2.634
390	TCEA3_HUMAN,hTFIIS.h,TCEA3,TFIISH	390	390	208.6	251.7	165.5	0.6574	-0.6052	0.4358	1	NA	NA	8.035	5.282
391	DDEFL1,uc001bhb.1,DDFL1_HUMAN,UPLC1	391	391	1171	1420	921.7	0.6492	-0.6233	0.2639	1	NA	NA	18.51	12.02
392	uc001bhd.1	392	392	7.516	8.219	6.813	0.8289	-0.2706	0.9132	1	NA	NA	0.2255	0.1869
393	E2F2,E2F2_HUMAN	393	393	101.2	109.9	92.47	0.8411	-0.2496	0.7956	1	NA	NA	1.186	0.9972
394	uc001bhf.1	394	394	0	0	0	NA	NA	NA	NA	NA	NA	0	0
395	uc001bhh.1,A8K1T8_HUMAN,A8K1T8,ID3	395	395	922.1	1345	499.3	0.3713	-1.429	0.01378	0.4137	NA	NA	39.34	14.61
396	uc001bhi.1,uc001bhj.1,MDS2	396	396	0	0	0	NA	NA	NA	NA	NA	NA	0	0
397	RL11_HUMAN,RP11-223J15.3-004,RPL11	397	397	8241	8780	7701	0.8771	-0.1892	0.787	1	NA	NA	238.3	209
398	TCEB3,MSTP059,ELOA1_HUMAN	398	398	529.4	550.7	508.1	0.9226	-0.1162	0.843	1	NA	NA	11.54	10.65
399	uc001bhp.1	399	399	201.4	217.8	184.9	0.8491	-0.2361	0.758	1	NA	NA	11.36	9.641
400	AD039,PP603,C1orf128,CA128_HUMAN,HT014	400	400	651.2	613.4	689.1	1.124	0.168	0.7896	1	NA	NA	21.33	23.97
401	RP5-886K2.5-005,RP5-886K2.5-010,RP5-886K2.5-004,LYPLA2,LYPA2_HUMAN	401	401	165.1	117.1	213.2	1.82	0.8639	0.3204	1	NA	NA	3.631	6.609
402	GALE_HUMAN,GALE,RP5-886K2.6-005,RP5-886K2.6-015	402	402	210.6	235.3	185.9	0.7902	-0.3398	0.6595	1	NA	NA	4.752	3.755
403	B1AK13,HMGCL_HUMAN,B1AK13_HUMAN,RP5-886K2.8-001,HMGCL	403	403	390.5	416.1	365	0.8772	-0.189	0.7669	1	NA	NA	5.148	4.516
404	FUCO_HUMAN,Nbla10230/alpha-L-fucosidase,FUCA1,Nbla10230	404	404	337.9	412	263.8	0.6402	-0.6433	0.345	1	NA	NA	10.77	6.898
405	CCDS245,CNR2,CNR2_HUMAN	405	405	0	0	0	NA	NA	NA	NA	NA	NA	0	0
406	HSPC208,PNRC2_HUMAN,PNRC2,CCDS246	406	406	349.1	301	397.1	1.319	0.3997	0.5678	1	NA	NA	7.121	9.394
408	A6NFM6,TASR,FUSIP_HUMAN,A6NI42,A6NIU7,FUSIP1,uc001bii.1,FUSIP2,RP11-4M23.6-003,uc001bik.1	408	407	929.9	939	920.8	0.9805	-0.02836	0.9522	1	NA	NA	10.83	10.62
407	FUSIP1,uc001bih.1	407	408	365.3	364.7	366	1.003	0.004911	0.9953	1	NA	NA	12.82	12.86
409	A6NF75,A6NIU4_HUMAN,MYOM3_HUMAN,uc001bil.1,uc001bio.1,uc001bin.1,MYOM3,A6NIU4,uc001bim.1	409	409	9.03	10.27	7.787	0.7579	-0.3999	0.8496	1	NA	NA	0.06053	0.04588
410	I22R1_HUMAN,A8K839,IL22R,IL22RA1	410	410	0	0	0	NA	NA	NA	NA	NA	NA	0	0
411	IL28RA,uc001biv.1,IFNLR1,I28RA_HUMAN,LICR2,RP11-10N16.1-003	411	411	20.33	14.38	26.28	1.827	0.8695	0.5819	1	NA	NA	0.1709	0.3123
412	uc001biw.1	412	412	0	0	0	NA	NA	NA	NA	NA	NA	0	0
413	SOM,GRHL3,TFCP2L4	413	413	8.922	6.164	11.68	1.895	0.922	0.6321	1	NA	NA	0.1199	0.2272
414	CA201_HUMAN,C1orf201,uc001bjf.1	414	414	210.3	95.55	325.1	3.402	1.767	0.03047	0.6406	NA	NA	1.337	4.55
415	RP3-462O23.3-004,DKFZp686E22155,A8MPU6,A8MPU6_HUMAN,NPAL3,NPAL3_HUMAN,uc001bji.1	415	415	650.7	740.8	560.6	0.7568	-0.4019	0.4956	1	NA	NA	5.357	4.055
416	A4LA69_HUMAN,RP4-594I10.1-002,A4LA69,A4GU14,RCAN3_HUMAN,DSCR1L2,RCAN3,A4GU14_HUMAN	416	416	98.09	84.25	111.9	1.329	0.4099	0.7034	1	NA	NA	2.776	3.689
417	C1orf130,uc001bjl.1,A0PK04,CA130_HUMAN	417	417	7.895	4.11	11.68	2.842	1.507	0.4513	1	NA	NA	0.05821	0.1654
418	SRM160,RP11-373M8.1-002,SRRM1,A9Z1X7,SRRM1_HUMAN,A9Z1X7_HUMAN	418	418	817.8	875.3	760.2	0.8684	-0.2035	0.7178	1	NA	NA	11.54	10.02
419	CLIC4,CLIC4_HUMAN	419	419	4306	4914	3698	0.7525	-0.4103	0.5043	1	NA	NA	64.14	48.26
420	RUNX3,CBFA3,uc001bjs.1,O14814_HUMAN,PEBP2A3,AML2,RUNX3_HUMAN	420	420	7.462	6.164	8.76	1.421	0.507	0.8275	1	NA	NA	0.04911	0.06979
421	SYF2_HUMAN,GCIPIP,SYF2,CBPIN	421	421	717.1	786	648.2	0.8248	-0.2779	0.6304	1	NA	NA	12.32	10.16
422	CA063_HUMAN,uc001bjy.1,NPD014,C1orf63,HT033	422	422	479.5	413	546	1.322	0.4028	0.5361	1	NA	NA	15.79	20.87
423	B2ZGQ0,RHD_HUMAN,B2ZGQ0_HUMAN,RHD	423	423	2.001	2.055	1.947	0.9474	-0.078	1	1	NA	NA	0.04016	0.03805
424	uc001bkd.1	424	424	8.03	9.247	6.813	0.7368	-0.4406	0.8354	1	NA	NA	0.2274	0.1675
425	TMEM50A,TM50A_HUMAN,SMP1,UNQ386/PRO718	425	425	1445	1364	1526	1.119	0.1617	0.7815	1	NA	NA	35.25	39.43
426	RP11-335G20.2-004,RHC,RP11-335G20.2-002,RP11-335G20.2-001,RP11-335G20.2-005,RHE,RHCE	426	426	12.95	11.3	14.6	1.292	0.3695	0.8868	1	NA	NA	0.3174	0.41
427	MACOI_HUMAN,TMEM57	427	427	509.5	607.2	411.7	0.6781	-0.5605	0.3675	1	NA	NA	10.57	7.164
428	ARH_HUMAN,A2BHI5,DKFZp586D0624,LDLRAP1,ARH,uc001bkl.1	428	428	131.5	208.6	54.51	0.2613	-1.936	0.04072	0.7293	NA	NA	3.637	0.9505
429	RP1-317E23.1-002,uc001bkm.1,A6NNE2,B1AJZ5,MAN1A3,B1AJZ5_HUMAN,pp6318,MAN1C1,MAN1C,uc001bkn.1,MA1C1_HUMAN	429	429	1150	1182	1118	0.9465	-0.07926	0.8807	1	NA	NA	18.63	17.63
430	SEPN1	430	430	3523	3058	3989	1.305	0.3835	0.533	1	NA	NA	39.52	51.56
431	uc001bkq.1,uc001bku.1,FA54B_HUMAN,A6NCB4,uc001bkt.1,uc001bkv.1,uc001bks.1,HYST1888,uc001bkr.1,FAM54B,MSTP116	431	431	1042	1071	1014	0.9474	-0.078	0.8828	1	NA	NA	15.92	15.08
432	CA135_HUMAN,C1orf135	432	432	34.88	30.82	38.93	1.263	0.337	0.8239	1	NA	NA	0.8374	1.058
433	CCDS267,MRPA,PAQR7,MPRA_HUMAN	433	433	364.2	358.6	369.9	1.032	0.04477	0.9578	1	NA	NA	6.641	6.851
434	C1orf215	434	434	27.01	27.74	26.28	0.9474	-0.078	0.9374	1	NA	NA	0.8711	0.8253
435	OP18,A2A2D1,STMN1,LAP18,STMN1_HUMAN	435	435	7587	6840	8333	1.218	0.2847	0.7049	1	NA	NA	199.7	243.3
436	uc001ble.1,PAFAH2,uc001bld.1,PAFA2_HUMAN	436	436	181.9	180.8	183	1.012	0.01715	1	1	NA	NA	2.782	2.816
437	EXTL1_HUMAN,EXTL1,EXTL	437	437	53.13	77.06	29.2	0.3789	-1.4	0.2433	1	NA	NA	1.075	0.4073
438	RP11-96L14.2-004,ZNT2_HUMAN,SLC30A2,ZNT2	438	438	0	0	0	NA	NA	NA	NA	NA	NA	0	0
439	TRIM63,TRI63_HUMAN,SMRZ,IRF,MURF1,RNF28	439	439	26.09	48.29	3.893	0.08063	-3.633	0.02381	0.5646	NA	NA	1.533	0.1236
440	uc001blj.1,PDIK1L,CLIK1L,PDK1L_HUMAN	440	440	378.3	377.1	379.6	1.007	0.009692	1	1	NA	NA	4.926	4.959
441	A8K3V0,CCDS41285,GRRP1,GRPP1_HUMAN	441	441	4.894	1.027	8.76	8.526	3.092	0.2435	1	NA	NA	0.03775	0.3218
442	uc001bll.1,ZNF593,B2R4S0,B2R4S0_HUMAN	442	442	131	133.6	128.5	0.9619	-0.05598	0.9423	1	NA	NA	11.52	11.08
443	uc001bln.1,CNKSR1,CNKR1_HUMAN,CNK1,uc001blm.1	443	443	24.44	22.6	26.28	1.163	0.2175	0.9322	1	NA	NA	0.4663	0.5422
444	CATSPER4,CTSR4_HUMAN,A1A4W6	444	444	0	0	0	NA	NA	NA	NA	NA	NA	0	0
445	uc001blq.1	445	445	5.38	1.027	9.733	9.474	3.244	0.2096	1	NA	NA	0.05341	0.506
446	CCD21_HUMAN,uc001blr.1,CCDC21	446	446	317.5	320.5	314.4	0.9808	-0.02801	0.9584	1	NA	NA	4.476	4.39
447	P1725,SH3L3_HUMAN,SH3BGRL3	447	447	1398	1270	1526	1.202	0.2652	0.6437	1	NA	NA	63.77	76.64
448	UBXN11,UBXD5,SOC,PP2243,UBXD5_HUMAN	448	448	335.5	209.6	461.4	2.201	1.138	0.1056	1	NA	NA	4.962	10.92
449	CDW52,HE5,CD52_HUMAN,CD52	449	449	0.5137	1.027	0	0	-Inf	0.4867	1	NA	NA	0.04994	0
450	uc001bmf.1,uc001bmd.1,AIM1L_HUMAN,AIM1L,DKFZp434L1713	450	450	8.976	8.219	9.733	1.184	0.2439	0.9249	1	NA	NA	0.1485	0.1758
451	uc001bmd.1,uc001bme.1,AIM1L	451	451	6.948	5.137	8.76	1.705	0.77	0.7288	1	NA	NA	0.1098	0.1872
452	ZNF683,ZN683_HUMAN	452	452	0	0	0	NA	NA	NA	NA	NA	NA	0	0
453	LIN28,LN28A_HUMAN,CSDD1,LIN28A,ZCCHC1	453	453	11.65	17.47	5.84	0.3344	-1.581	0.363	1	NA	NA	0.2436	0.08146
454	HDS,DHDDS,DHDDS_HUMAN,RP3-476K8.2-002	454	454	512.3	531.2	493.5	0.929	-0.1062	0.8566	1	NA	NA	8.953	8.318
455	uc001bmo.1	455	455	4.542	6.164	2.92	0.4737	-1.078	0.6197	1	NA	NA	0.527	0.2496
456	HMGN2,uc001bmp.1,HMG17,HMGN2_HUMAN	456	456	360.4	343.2	377.7	1.101	0.1382	0.8496	1	NA	NA	9.758	10.74
457	HMGN2,uc001bmq.1	457	457	272.2	264	280.3	1.062	0.0863	0.9186	1	NA	NA	7.18	7.623
458	RPS6KA1,KS6A1_HUMAN,A6NGG4,A6NGG4_HUMAN,RSK1	458	458	102.4	98.63	106.1	1.076	0.1052	0.9434	1	NA	NA	1.595	1.716
459	ARID1A variant protein,SMARCF1,C1orf4,OSA1,ARI1A_HUMAN,ARID1A	459	459	3082	2946	3219	1.093	0.128	0.8377	1	NA	NA	18.33	20.03
460	PIGV,PIGV_HUMAN	460	460	205.2	196.2	214.1	1.091	0.1259	0.8867	1	NA	NA	3.735	4.075
461	ZDH18_HUMAN,A6NHY9,ZDHHC18	461	461	313.2	342.1	284.2	0.8307	-0.2676	0.6962	1	NA	NA	6.109	5.075
462	1433S_HUMAN,HME1,SFN	462	462	6.516	7.192	5.84	0.812	-0.3004	0.903	1	NA	NA	0.3062	0.2487
463	UNQ5828/PRO19647,ATPBD1B,GPN2_HUMAN,GPN2	463	463	196.8	211.6	182	0.86	-0.2176	0.7754	1	NA	NA	7.848	6.749
464	DKFZp547G125,GPATCH3,GPATC3,GPTC3_HUMAN	464	464	185.7	175.7	195.6	1.114	0.1552	0.8637	1	NA	NA	4.634	5.16
465	NR0B2_HUMAN,SHP,NR0B2	465	465	0.4867	0	0.9733	Inf	Inf	1	1	NA	NA	0	0.04698
466	NUDC_HUMAN,A8MU04,NUDC,A8MU04_HUMAN	466	466	634.9	511.6	758.2	1.482	0.5675	0.3534	1	NA	NA	19.12	28.34
467	C1orf172,CA172_HUMAN	467	467	4.001	4.11	3.893	0.9474	-0.078	1	1	NA	NA	0.1289	0.1221
468	TNRP,YA024_HUMAN,CCDS41289,uc001bnj.1	468	468	331.9	368.8	294.9	0.7996	-0.3227	0.634	1	NA	NA	10.6	8.473
469	FAM46B,FA46B_HUMAN	469	469	104.9	101.7	108	1.062	0.08706	0.9554	1	NA	NA	2.405	2.555
470	APNH1,SL9A1_HUMAN,SLC9A1,RP4-633N17.1-003,NHE1	470	470	452.3	561	343.6	0.6125	-0.7072	0.2676	1	NA	NA	5.547	3.398
471	WDTC1_HUMAN,WDTC1,KIAA1037	471	471	799.2	761.3	837.1	1.1	0.1369	0.8227	1	NA	NA	9.964	10.96
472	DKFZp564D0478,uc001bns.1,C1orf160,CA160_HUMAN,uc001bnr.1,uc001bnu.1,TMEM222,uc001bnt.1	472	472	347.4	328.8	366	1.113	0.1547	0.8359	1	NA	NA	9.924	11.05
473	SYTL1,SLP1,FLJ00227,SYTL1_HUMAN,uc001bnx.1	473	473	24.14	29.79	18.49	0.6207	-0.6881	0.6295	1	NA	NA	0.3975	0.2467
474	MEKK6,A2VDG5,ASK2,A2VDG4,A2ACE8,MAPKKK6,M3K6_HUMAN,MAP3K6	474	474	293.4	367.8	219	0.5954	-0.748	0.2918	1	NA	NA	4.731	2.817
475	FCNH,HAKA1,FCN3,UNQ172,FCN3_HUMAN	475	475	0	0	0	NA	NA	NA	NA	NA	NA	0	0
476	UNQ6122/PRO20044,CD164L2	476	476	1	1.027	0.9733	0.9474	-0.078	1	1	NA	NA	0.03738	0.03541
477	GPR3,ACCA,CCDS303,GPR3_HUMAN	477	477	48.75	40.07	57.43	1.433	0.5192	0.6966	1	NA	NA	1.063	1.524
478	WASF2,WAVE2,uc001boe.1,WASF2_HUMAN	478	478	1605	1889	1320	0.6985	-0.5176	0.3509	1	NA	NA	18.69	13.05
479	uc001bog.1,AHDC1_HUMAN,CCDS30652,AHDC1	479	479	845.6	825	866.3	1.05	0.0704	0.9127	1	NA	NA	6.979	7.328
480	FGR_HUMAN,SRC2,FGR	480	480	0.5137	1.027	0	0	-Inf	0.4867	1	NA	NA	0.01946	0
481	RP11-288L9.2-003,RP11-288L9.2-002,IFI6_HUMAN,IFI6,G1P3	481	481	505.2	443.8	566.5	1.276	0.352	0.5839	1	NA	NA	28.9	36.88
482	FAM76A,FA76A_HUMAN	482	482	186.1	157.2	215.1	1.368	0.4525	0.5933	1	NA	NA	3.847	5.264
483	uc001bou.1,STX12_HUMAN,STX12	483	483	1479	1388	1570	1.131	0.1777	0.7597	1	NA	NA	25.24	28.55
484	PP1R8_HUMAN,PPP1R8,ARD1,RP4-547C9.1-003,NIPP1	484	484	717.5	669.9	765	1.142	0.1917	0.7559	1	NA	NA	13.12	14.98
485	uc001boy.1	485	485	0	0	0	NA	NA	NA	NA	NA	NA	0	0
486	uc001bpc.1,C1orf38,ICB1_HUMAN,ICB1	486	486	27.88	23.63	32.12	1.359	0.4428	0.789	1	NA	NA	0.4864	0.6612
487	RPA2,RPA34,REPA2,RFA2_HUMAN,RPA32	487	487	496.6	505.5	487.6	0.9647	-0.05185	0.9263	1	NA	NA	16.46	15.87
488	ASM3B_HUMAN,SMPDL3B,ASML3B	488	488	19.57	22.6	16.55	0.7321	-0.45	0.7566	1	NA	NA	0.5573	0.408
489	XRG8,XKR8,XKR8_HUMAN	489	489	75.46	75	75.92	1.012	0.01758	1	1	NA	NA	1.946	1.97
490	RP11-460I13.4-001,RP11-460I13.4-003,EYA3,A8K190_HUMAN,A8K190,uc001bpj.1	490	490	205.5	208.6	202.5	0.9707	-0.0429	0.9503	1	NA	NA	5.122	4.972
491	PTAFR_HUMAN,CCDS318,PAFR,A3KMC8,uc001bpm.1,PTAFR	491	491	1.514	2.055	0.9733	0.4737	-1.078	0.7066	1	NA	NA	0.05716	0.02707
492	HSPC331,HSPC315,DNAJC8,SPF31,DNJC8_HUMAN	492	492	668.1	623.6	712.5	1.142	0.1921	0.7578	1	NA	NA	18.51	21.15
493	A6NE74_HUMAN,ATPIF1,ATIF1_HUMAN,ATPI,A6NE74	493	493	1175	1124	1225	1.09	0.1247	0.8333	1	NA	NA	32.93	35.91
494	SEST2,SESN2_HUMAN,SESN2	494	494	578.6	626.7	530.5	0.8464	-0.2406	0.6874	1	NA	NA	10.07	8.523
495	MED18,uc001bpt.1,MED18_HUMAN	495	495	163.7	153.1	174.2	1.138	0.1866	0.8436	1	NA	NA	4.586	5.22
496	A2APK6,PRO2963,PHAR4_HUMAN,uc001bpu.1,uc001bpz.1,PHACTR4	496	496	996.2	1037	955.8	0.922	-0.1171	0.8296	1	NA	NA	7.958	7.337
497	CHC1,RCC1,SNHG3-RCC1,RCC1_HUMAN	497	497	571.2	640.1	502.2	0.7847	-0.3499	0.5601	1	NA	NA	12.42	9.748
498	uc001bqd.1	498	498	96.22	105.8	86.63	0.8186	-0.2888	0.7656	1	NA	NA	4.004	3.277
499	SECP43,TRSPAP1,TSAP1_HUMAN,uc001bqj.1	499	499	250	253.8	246.3	0.9704	-0.04338	0.9443	1	NA	NA	7.073	6.863
500	uc001bqr.1,uc001bqt.1,uc001bqp.1,TRG11,uc001bqs.1,uc001bqk.1,uc001bqn.1,uc001bqo.1,uc001bql.1,uc001bqm.1	500	500	148.3	141.8	154.8	1.092	0.1264	0.9029	1	NA	NA	2.357	2.573
501	uc001bqq.1	501	501	5.002	5.137	4.867	0.9474	-0.078	1	1	NA	NA	3.595	3.406
502	CCDS325,RAB42,RAB42_HUMAN	502	502	13	13.36	12.65	0.9474	-0.078	0.9433	1	NA	NA	0.5696	0.5396
503	TAF15,TAF12,TAFII20,TAF12_HUMAN,TAF2J	503	503	328.2	358.6	297.8	0.8306	-0.2677	0.6919	1	NA	NA	10.74	8.923
504	uc009vtj.1	504	504	9.896	6.164	13.63	2.211	1.144	0.5325	1	NA	NA	2.557	5.652
505	GMEB1,GMEB1_HUMAN	505	505	159	160.3	157.7	0.9838	-0.02355	0.9662	1	NA	NA	4.574	4.5
506	HGRG8,YTHDF2,YTHD2_HUMAN,A6NKG4	506	506	558.7	591.8	525.6	0.8882	-0.1711	0.7742	1	NA	NA	9.282	8.244
507	OPRD,OPRD1,OPRD_HUMAN	507	507	4.515	5.137	3.893	0.7579	-0.3999	0.8711	1	NA	NA	0.1621	0.1229
508	EPB41,uc001brk.1,41_HUMAN,E41P,EPB4.1,A8MU61_HUMAN,A8MU61	508	508	802.2	747.9	856.5	1.145	0.1956	0.7469	1	NA	NA	6.745	7.724
509	TTMB,CCDS30658,T200B_HUMAN,TMEM200B	509	509	33.34	46.23	20.44	0.4421	-1.178	0.3677	1	NA	NA	1.795	0.7937
510	SRP75,SFRS4,SFRS4_HUMAN	510	510	1398	1407	1390	0.9882	-0.01713	0.9675	1	NA	NA	27.5	27.17
511	CGI-63,MECR_HUMAN,MECR,NBRF1	511	511	267.4	268.2	266.7	0.9946	-0.007876	0.9823	1	NA	NA	4.126	4.104
512	RP11-316H11.1-003,A6H8L1_HUMAN,A6H8L1,PTPRU,RP11-316H11.1-001	512	512	1141	1408	875	0.6217	-0.6858	0.2201	1	NA	NA	12.95	8.049
513	uc001bry.1	513	513	0	0	0	NA	NA	NA	NA	NA	NA	0	0
514	CRTM,MATN1_HUMAN,CMP,MATN1	514	514	28.52	48.29	8.76	0.1814	-2.463	0.08635	1	NA	NA	1.416	0.2569
515	uc001bsb.1	515	515	13.17	19.52	6.813	0.349	-1.519	0.3684	1	NA	NA	0.8737	0.305
516	LAPM5_HUMAN,KIAA0085,LAPTM5	516	516	24.44	41.1	7.787	0.1895	-2.4	0.1017	1	NA	NA	1.035	0.1961
517	SDC3,uc001bsd.1,KIAA0468,uc001bse.1,SDC3_HUMAN	517	517	7405	4568	10240	2.242	1.165	0.112	1	NA	NA	38.88	87.18
518	RP1-65J11.4-003,PUM1,RP1-65J11.4-002,RP1-65J11.4-004,PUMH1,PUM1_HUMAN,KIAA0099	518	518	2766	2733	2798	1.024	0.03413	0.9628	1	NA	NA	27.33	27.98
519	uc009vts.1	519	519	0.4867	0	0.9733	Inf	Inf	1	1	NA	NA	0	0.3097
520	uc001bsl.1	520	520	0.9733	0	1.947	Inf	Inf	0.5939	1	NA	NA	0	1.453
521	uc001bsm.1	521	521	11.06	13.36	8.76	0.6559	-0.6085	0.6827	1	NA	NA	1.312	0.8605
522	NKAIN1,FAM77C,NKAI1_HUMAN,A2VDJ3	522	522	452	533.2	370.8	0.6955	-0.5239	0.4108	1	NA	NA	11.98	8.329
524	PRP8BP,WDR57,SFP38,WDR57_HUMAN	524	523	386.1	430.5	341.6	0.7936	-0.3335	0.6103	1	NA	NA	14.84	11.78
523	uc001bso.1,DKFZp434D199	523	524	197.1	204.5	189.8	0.9283	-0.1073	0.8833	1	NA	NA	9.315	8.647
525	HSPC243,ZCCHC17,PS1D,HSPC251,LDC4,NO40_HUMAN	525	525	927.9	1028	827.3	0.8045	-0.3139	0.5754	1	NA	NA	31.96	25.71
526	FABPH_HUMAN,FABP3,FABP11,MDGI	526	526	304.2	462.3	146	0.3158	-1.663	0.02127	0.5237	NA	NA	23.6	7.452
527	TDE2,UNQ263/PRO300,SERINC2,FKSG84,TDE2L,A0AVB4,SERC2_HUMAN	527	527	595.7	702.7	488.6	0.6953	-0.5243	0.3844	1	NA	NA	13.16	9.147
528	uc001bsx.1	528	528	0	0	0	NA	NA	NA	NA	NA	NA	0	0
529	uc001bsy.1	529	529	0	0	0	NA	NA	NA	NA	NA	NA	0	0
530	TINAL_HUMAN,OLRG2,PSEC0088,TINAGL1,GIS5,LCN7,PP6614,TINAGL,UNQ204/PRO230	530	530	410.4	708.9	111.9	0.1579	-2.663	0.0001396	0.01667	NA	NA	15.92	2.513
531	uc001btc.1,OX1R_HUMAN,HCRTR1	531	531	6.354	1.027	11.68	11.37	3.507	0.1579	1	NA	NA	0.02596	0.2951
532	PEF1,ABP32,PEF1_HUMAN,UNQ1845/PRO3573	532	532	744.7	797.3	692	0.868	-0.2042	0.7197	1	NA	NA	12.82	11.13
533	uc001btl.1,A6NCT7,COL16A1,A6NCT7_HUMAN,COGA1_HUMAN	533	533	3838	6166	1509	0.2447	-2.031	0.001321	0.08494	NA	NA	50.21	12.28
534	A2A3C4,BAI 2,A2A3C4_HUMAN,RP11-73M7.7-007,BAI2,BAI2_HUMAN	534	534	1368	1136	1599	1.407	0.493	0.3851	1	NA	NA	9.746	13.72
535	uc001btv.1,SPOCD1,uc001btt.1,uc001btu.1,SPOC1_HUMAN	535	535	42.64	29.79	55.48	1.862	0.8969	0.5115	1	NA	NA	0.2249	0.4187
536	uc001btx.1	536	536	1137	1311	963.6	0.735	-0.4441	0.4239	1	NA	NA	43.41	31.91
537	PRL2,BM-008,PTP4A2,PTPCAAX2,TP4A2_HUMAN	537	537	922.9	1078	768	0.7126	-0.4889	0.3881	1	NA	NA	27.96	19.93
538	SAM68,KHDRBS1,KHDR1_HUMAN	538	538	3700	3984	3415	0.8572	-0.2223	0.7057	1	NA	NA	65	55.72
539	uc001bue.1,uc001buf.1,TM39B_HUMAN,uc001bud.1,TMEM39B	539	539	180	201.4	158.7	0.7879	-0.344	0.666	1	NA	NA	6.192	4.878
540	IPOA7,KPNA6,RP4-622L5.1-004,IMA7_HUMAN	540	540	1735	1870	1599	0.8552	-0.2256	0.6796	1	NA	NA	14.2	12.15
541	TXLNA,TXLNA_HUMAN,TXLN	541	541	1658	1997	1318	0.6598	-0.5998	0.2811	1	NA	NA	22.17	14.63
542	CCDC28B,CC28B_HUMAN,uc001buk.1	542	542	374.9	359.6	390.3	1.085	0.1182	0.8721	1	NA	NA	13.89	15.07
543	IQCC_HUMAN,IQCC	543	543	83.95	83.22	84.68	1.018	0.02509	1	1	NA	NA	2.065	2.101
544	DCDC2B,uc001bun.1,A2VCK2,DCD2B_HUMAN	544	544	8.895	5.137	12.65	2.463	1.301	0.4956	1	NA	NA	0.3516	0.8661
545	C1orf91,UNQ548,UNQ548/PRO1105,PP1065,uc001buo.1,uc001bup.1,uc001buq.1	545	545	147	147.9	146	0.9868	-0.01911	0.9733	1	NA	NA	4.085	4.031
546	RP4-675E8.1-001,EIF3S2,uc001bur.1,EIF3I_HUMAN,TRIP1,EIF3I	546	546	1569	1680	1458	0.868	-0.2043	0.7075	1	NA	NA	50.57	43.89
547	uc001buv.1,LOC339483,uc001but.1,uc001buu.1	547	547	74.84	88.36	61.32	0.694	-0.527	0.6165	1	NA	NA	1.738	1.206
548	FAM167B,C1orf90,CA090_HUMAN	548	548	17.17	23.63	10.71	0.4531	-1.142	0.4392	1	NA	NA	1.384	0.6271
549	LCK,LCK_HUMAN	549	549	1	1.027	0.9733	0.9474	-0.078	1	1	NA	NA	0.02304	0.02183
550	HDAC1,RPD3L1,DKFZp686H12203,HDAC1_HUMAN	550	550	1155	1147	1163	1.014	0.02067	0.9804	1	NA	NA	20.13	20.42
551	MRP_HUMAN,MLP,MARCKSL1,MRP	551	551	5254	4442	6066	1.365	0.4493	0.5003	1	NA	NA	162.1	221.3
552	uc001bve.1	552	552	51.18	40.07	62.29	1.555	0.6366	0.6213	1	NA	NA	1.489	2.315
553	STK22C,SPOGA3,TSSK3,TSSK3_HUMAN	553	553	29.93	27.74	32.12	1.158	0.2115	0.914	1	NA	NA	2.131	2.467
554	BSDC1_HUMAN,uc001bvh.1,UNQ2494,BSDC1,UNQ2494/PRO5781,uc001bvg.1	554	554	1284	1306	1262	0.9667	-0.04879	0.923	1	NA	NA	15.33	14.82
556	RP1-27O5.1-003,RP1-27O5.1-002,uc001bvm.1,BOZF1,ZBTB8	556	555	558	547.6	568.4	1.038	0.05383	0.9429	1	NA	NA	3.477	3.609
555	uc001bvl.1,DKFZp547H154	555	556	84.25	76.03	92.47	1.216	0.2824	0.8077	1	NA	NA	1.45	1.764
557	ZBTB8OS,ARCH_HUMAN,ARCH	557	557	71.84	66.78	76.89	1.151	0.2034	0.8845	1	NA	NA	5.23	6.022
558	B2R6G9_HUMAN,RBBP4,B2R6G9,RBAP48,RBBP4_HUMAN	558	558	472.3	452.1	492.5	1.089	0.1236	0.8588	1	NA	NA	16.2	17.65
559	SYNC1_HUMAN,uc001bvt.1,SYNC1	559	559	634.8	544.5	725.1	1.332	0.4132	0.502	1	NA	NA	11.11	14.79
560	KIAA1522,K1522_HUMAN	560	560	788.4	775.7	801	1.033	0.04641	0.9472	1	NA	NA	7.793	8.048
561	YARS,SYYC_HUMAN	561	561	2229	2436	2022	0.8299	-0.269	0.6292	1	NA	NA	27.05	22.45
562	S100PBP,S1PBP_HUMAN,A8MTZ6_HUMAN,S100PBPR,A8MTZ6	562	562	745.2	745.9	744.6	0.9983	-0.002512	0.9894	1	NA	NA	9.468	9.452
563	uc001bwe.1,FNDC5,FRCP2,DKFZp779L0160	563	563	756.9	1115	399.1	0.358	-1.482	0.0128	0.3904	NA	NA	21.07	7.544
564	HPCA,HPCA_HUMAN,BDR2	564	564	75.87	34.93	116.8	3.344	1.741	0.1323	1	NA	NA	1.445	4.83
565	CAC1,TMM54_HUMAN,TMEM54,BCLP	565	565	217.8	138.7	296.9	2.14	1.098	0.1694	1	NA	NA	8.253	17.66
566	NKLAM,RNF19B,uc001bwm.1,IBRDC3,RN19B_HUMAN,uc001bwl.1	566	566	300.5	268.2	332.9	1.241	0.3119	0.6737	1	NA	NA	5.762	7.152
567	uc001bwn.1	567	567	1.027	2.055	0	0	-Inf	0.288	1	NA	NA	0.07371	0
568	KAD2_HUMAN,ADK2,RP1-117O3.1-002,AK2	568	568	651	642.1	659.9	1.028	0.03943	0.9586	1	NA	NA	9.385	9.645
569	ADC_HUMAN,KIAA1945,ODCP,B2RDU5_HUMAN,ADC,B2RDU5	569	569	218.5	219.9	217.1	0.9872	-0.01857	0.9728	1	NA	NA	1.906	1.882
570	uc001bxa.1	570	570	11.49	11.3	11.68	1.033	0.04753	1	1	NA	NA	0.4653	0.4809
571	TRI62_HUMAN,TRIM62	571	571	164.4	145.9	183	1.254	0.3268	0.7171	1	NA	NA	2.377	2.982
572	ZNF362,ZN362_HUMAN,PP6997	572	572	743.8	803.4	684.2	0.8517	-0.2316	0.6848	1	NA	NA	14.48	12.34
573	A3LT2_HUMAN,A3GALT2	573	573	0	0	0	NA	NA	NA	NA	NA	NA	0	0
574	A8KA40_HUMAN,PHC2,EDR2,PHC2_HUMAN,A8KA40,A1L4Q1,PH2	574	574	1955	1993	1917	0.962	-0.05586	0.9123	1	NA	NA	23.16	22.28
575	A9Z1W3,RP4-580O19.1-004,ZSCAN20,uc001bxk.1,B1ALI4,A9Z1W3_HUMAN,uc001bxj.1,RP4-580O19.1-002,uc001bxl.1,B1ALI4_HUMAN	575	575	142.8	157.2	128.5	0.8173	-0.291	0.7314	1	NA	NA	1.715	1.402
576	CSMD2_HUMAN,CSMD2,KIAA1884	576	576	198.3	192.1	204.4	1.064	0.08935	0.9273	1	NA	NA	0.725	0.7713
577	CCDS30668,B2R4X7_HUMAN,HMGB4,B2R4X7	577	577	0	0	0	NA	NA	NA	NA	NA	NA	0	0
578	uc001bxr.1	578	578	0	0	0	NA	NA	NA	NA	NA	NA	0	0
579	uc001bxs.1,C1orf94,CA094_HUMAN	579	579	5.975	5.137	6.813	1.326	0.4074	0.8971	1	NA	NA	0.1181	0.1567
580	CCDS382,CXB5_HUMAN,GJB5	580	580	1.027	2.055	0	0	-Inf	0.288	1	NA	NA	0.08982	0
581	CXB4_HUMAN,GJB4,uc001bxw.1	581	581	1.514	2.055	0.9733	0.4737	-1.078	0.7066	1	NA	NA	0.04051	0.01919
582	GJB3,uc001bxz.1,CX31,CCDS384,CXB3_HUMAN	582	582	2.569	5.137	0	0	-Inf	0.117	1	NA	NA	0.1223	0
583	A8K698_HUMAN,GJA4,CXA4_HUMAN,A8K698,CCDS30669	583	583	1.541	3.082	0	0	-Inf	0.2021	1	NA	NA	0.08285	0
584	C1orf212,CCDS385,CA212_HUMAN	584	584	246.4	245.5	247.2	1.007	0.009815	1	1	NA	NA	5.439	5.476
585	DLGP3_HUMAN,DLGAP3,DAP3	585	585	41.29	15.41	67.16	4.358	2.124	0.1226	1	NA	NA	0.2406	1.048
586	ZMYM6,uc001byd.1	586	586	101.1	88.36	113.9	1.289	0.3661	0.7308	1	NA	NA	1.56	2.01
587	ZMYM6	587	587	192.8	188	197.6	1.051	0.07163	0.9481	1	NA	NA	11.78	12.38
588	DKFZp762A1615,ZMYM6,uc001byj.1,uc001byk.1,ZMYM6_HUMAN,RP11-244H3.3-001,ZNF258,uc001byi.1,uc001byg.1,KIAA1353,RP11-244H3.3-002	588	588	535.7	532.2	539.2	1.013	0.01893	0.9861	1	NA	NA	3.565	3.612
589	RP11-248I9.4-003,ZMYM1_HUMAN,ZMYM1	589	589	466.1	549.7	382.5	0.6959	-0.523	0.4079	1	NA	NA	3.933	2.737
591	SFPQ,SFPQ_HUMAN,uc001byr.1,PSF	591	590	3332	3030	3634	1.2	0.2625	0.6689	1	NA	NA	51.64	61.95
590	uc001byq.1,uc001byp.1	590	591	1764	1680	1847	1.1	0.1372	0.8154	1	NA	NA	35.24	38.76
592	KIAA0425,ZMYM4_HUMAN,ZMYM4,ZNF262,A0JP20,A0JP19	592	592	1880	1937	1823	0.9413	-0.08722	0.8686	1	NA	NA	14.98	14.1
593	uc001byv.1	593	593	8.49	8.219	8.76	1.066	0.09192	1	1	NA	NA	0.3473	0.3702
594	B1AN13,B1AP96_HUMAN,K319L_HUMAN,KIAA1837,B1AP96,PP791,RP4-765A10.3-010,KIAA0319L	594	594	1687	1552	1821	1.173	0.2303	0.69	1	NA	NA	11.28	13.23
595	NCDN,NCDN_HUMAN,KIAA0607	595	595	571.5	521.9	621	1.19	0.2507	0.6918	1	NA	NA	7.888	9.385
596	PSMB2,PSB2_HUMAN	596	596	1599	1528	1670	1.093	0.1286	0.8275	1	NA	NA	13.84	15.13
597	TFAP2E,AP2E_HUMAN	597	597	14.57	17.47	11.68	0.6687	-0.5805	0.6926	1	NA	NA	0.6657	0.4452
598	CA216_HUMAN,C1orf216,CCDS395	598	598	452.2	356.5	548	1.537	0.6202	0.3442	1	NA	NA	6.804	10.46
599	A6NFL4,A6NFL4_HUMAN,CLSPN	599	599	206.2	252.7	159.6	0.6316	-0.663	0.3948	1	NA	NA	3.232	2.041
600	KIAA1567,AGO4,I2C4_HUMAN,EIF2C4	600	600	429.1	363.7	494.5	1.36	0.4431	0.5061	1	NA	NA	4.28	5.819
601	AGO1,EIF2C1,I2C1_HUMAN,RP4-789D17.1-001	601	601	1306	1266	1346	1.063	0.0888	0.8836	1	NA	NA	9.207	9.791
602	uc001bzm.1	602	602	417.1	426.4	407.8	0.9565	-0.06416	0.9155	1	NA	NA	6.319	6.044
603	I2C3_HUMAN,RP4-789D17.2-002,RP4-789D17.2-001,uc001bzo.1,B1ALI0_HUMAN,B1ALI0,EIF2C3,AGO3	603	603	468.8	541.4	396.1	0.7316	-0.4508	0.4722	1	NA	NA	6.403	4.685
604	h-tektin-t,TEKT2_HUMAN,TEKT2,A6NIS6	604	604	178.3	81.16	275.5	3.394	1.763	0.04108	0.7323	NA	NA	2.515	8.535
605	ARHL2_HUMAN,arh3,ADPRHL2,ARH3	605	605	444.6	492.1	397.1	0.8069	-0.3095	0.6225	1	NA	NA	16.62	13.41
606	COL8A2,CO8A2_HUMAN	606	606	1441	2312	571.3	0.2472	-2.016	0.0004908	0.04205	NA	NA	29.13	7.2
607	TRAPPC3,TPPC3_HUMAN,A6NDN0,BET3,A6NDN0_HUMAN,CDABP0066	607	607	798	733.6	862.4	1.176	0.2334	0.6968	1	NA	NA	26.71	31.4
608	PP2464,MA7D1_HUMAN,RPRC1,MAP7D1,KIAA1187,PARCC1	608	608	1670	1615	1726	1.069	0.09559	0.8737	1	NA	NA	26.37	28.17
609	uc001cae.1,TRAP150,uc001caf.1,TR150_HUMAN,THRAP3	609	609	1963	2093	1834	0.8762	-0.1906	0.7279	1	NA	NA	25.04	21.94
610	C1orf113,A4FU49-2	610	610	241.7	269.2	214.1	0.7955	-0.3301	0.654	1	NA	NA	5.539	4.406
611	FAM176B,C1orf78,CA078_HUMAN	611	611	289.2	374	204.4	0.5466	-0.8716	0.2238	1	NA	NA	29	15.85
612	STK40_HUMAN,SHIK,SGK495,STK40,FLJ00113	612	612	866	916.4	815.6	0.89	-0.1681	0.7622	1	NA	NA	9.772	8.698
613	CCDS408,LSM10_HUMAN,LSM10	613	613	274.9	275.3	274.5	0.9969	-0.00454	0.9884	1	NA	NA	18.14	18.08
614	A6NHS9_HUMAN,A6NHS9,A6NIN9,NOR1,OSCP1_HUMAN,A6NIN9_HUMAN,C1orf102,OSCP1,A6NHM5	614	614	214.3	119.2	309.5	2.597	1.377	0.0876	1	NA	NA	4.018	10.43
615	uc001cas.1,RT15_HUMAN,DC37,MRPS15,RPMS15	615	615	420.5	443.8	397.1	0.8947	-0.1605	0.7958	1	NA	NA	25.75	23.04
616	GCSFR,CSF3R,CSF3R_HUMAN	616	616	11.27	21.58	0.9733	0.04511	-4.47	0.0327	0.6572	NA	NA	0.3882	0.01751
617	RP4-614N24.2-002,A9Z1Z8,RP4-614N24.2-001,B1AMS6_HUMAN,A9Z1Z8_HUMAN,uc001caz.1,B1AMS6,GRIK3	617	617	608.8	331.9	885.7	2.669	1.416	0.02257	0.5436	NA	NA	1.938	5.173
618	uc001cbb.1,MCPIP,ZC12A_HUMAN,MCPIP1,ZC3H12A	618	618	50.83	63.7	37.96	0.5959	-0.7468	0.5311	1	NA	NA	1.169	0.6964
619	CA149_HUMAN,B1AK63,C1orf149,RP3-423B22.2-003,B1AK63_HUMAN	619	619	705	622.6	787.4	1.265	0.3388	0.5764	1	NA	NA	11.54	14.59
620	SNIP1,SNIP1_HUMAN	620	620	250.1	255.8	244.3	0.955	-0.06646	0.9196	1	NA	NA	5.797	5.536
621	IDLC_HUMAN,DNALI1	621	621	1241	455.1	2026	4.452	2.155	0.0002359	0.02506	NA	NA	9.775	43.52
622	GNL2,NOG2_HUMAN,NGP1	622	622	833.5	843.5	823.4	0.9762	-0.03473	0.9449	1	NA	NA	18.46	18.02
623	RP11-566C13.1-004,RSPO1,RSPO1_HUMAN	623	623	8.625	13.36	3.893	0.2915	-1.778	0.342	1	NA	NA	0.2506	0.07306
624	CA109_HUMAN,C1orf109	624	624	325.1	351.4	298.8	0.8504	-0.2338	0.7284	1	NA	NA	6.972	5.929
625	BOREA_HUMAN,PESCRG3,CDCA8	625	625	264.7	331.9	197.6	0.5954	-0.7481	0.3032	1	NA	NA	7.742	4.61
626	uc001cbu.1,uc001cbt.1,EPHAA_HUMAN,uc001cbw.1,EPHA10	626	626	28.04	29.79	26.28	0.882	-0.1811	0.8787	1	NA	NA	0.2171	0.1915
627	MANEL_HUMAN,uc001cbz.1,MANEAL,uc001cbx.1,uc001cby.1	627	627	157.9	100.7	215.1	2.136	1.095	0.2187	1	NA	NA	1.815	3.877
628	DRIP3,IRIP,YRDC_HUMAN,YRDC	628	628	192.9	193.2	192.7	0.9978	-0.003235	0.9852	1	NA	NA	8.199	8.181
629	CA122_HUMAN,RP11-109P14.5-002,C1orf122	629	629	613.3	467.5	759.2	1.624	0.6996	0.2546	1	NA	NA	15.27	24.8
630	MTF1_HUMAN,B2RAK6_HUMAN,MTF1,B2RAK6	630	630	425.1	397.6	452.6	1.138	0.1869	0.786	1	NA	NA	2.775	3.159
631	RP11-109P14.7-004,B1ARF3_HUMAN,INPP5B,B1ARF3,uc001cch.1	631	631	345.7	377.1	314.4	0.8338	-0.2622	0.6941	1	NA	NA	2.698	2.25
632	SF3A3_HUMAN,SAP61,SF3A3	632	632	636.9	695.6	578.2	0.8312	-0.2667	0.6487	1	NA	NA	13.73	11.41
633	FHL3	633	633	326.3	416.1	236.5	0.5684	-0.815	0.2375	1	NA	NA	12.97	7.374
634	HDCMB12P,uc001cco.1,uc001ccn.1,CGI-94,UTP11L,UTP11_HUMAN,A8K785,A8K785_HUMAN	634	634	466.6	476.7	456.5	0.9576	-0.06254	0.9148	1	NA	NA	8.514	8.153
635	POU3F1,RP5-884C9.1-001	635	635	29.15	16.44	41.85	2.546	1.348	0.362	1	NA	NA	0.3144	0.8004
636	RRAGC,RRAGC_HUMAN	636	636	458.3	493.2	423.4	0.8586	-0.22	0.7218	1	NA	NA	11.43	9.813
637	MYCBP,AMY1,MYCBP_HUMAN	637	637	138.9	136.6	141.1	1.033	0.04662	0.9815	1	NA	NA	3.659	3.779
638	GJA10,CCDS432,GJA9,CXA9_HUMAN	638	638	10.92	8.219	13.63	1.658	0.7294	0.7446	1	NA	NA	0.1652	0.274
639	RHBDL2,uc001ccv.1,RHBL2_HUMAN	639	639	21.76	31.85	11.68	0.3667	-1.447	0.3166	1	NA	NA	0.9416	0.3453
640	AKIRIN1,CA108_HUMAN,C1orf108	640	640	949.8	934.9	964.6	1.032	0.04502	0.9468	1	NA	NA	26.61	27.46
641	NDUFS5,NDUS5_HUMAN	641	641	1582	1308	1856	1.419	0.5051	0.3738	1	NA	NA	143.3	203.4
642	uc001cdd.1,uc001cdg.1,B1ANR2_HUMAN,B1ALC5_HUMAN,B1ALC5,uc001ccz.1,KIAA1251,RP11-69E11.1-024,MACF1,KIAA0465,B1ANR2,CCDS435,CCDS436,ACF7,ABP620,MACF1_HUMAN,uc001cdh.1,RP11-69E11.1-005	642	642	7783	7692	7874	1.024	0.03375	0.975	1	NA	NA	16.56	16.96
643	KIAA0754,K0754_HUMAN	643	643	454.7	447.9	461.4	1.03	0.04256	0.9605	1	NA	NA	3.594	3.701
644	BMP8A_HUMAN,BMP8A	644	644	30.39	45.21	15.57	0.3445	-1.537	0.2668	1	NA	NA	0.4688	0.1615
645	uc001cdj.1	645	645	57.37	71.92	42.83	0.5955	-0.7479	0.5099	1	NA	NA	0.9146	0.5446
646	B1ANR7_HUMAN,PABP4,PABPC4,RP11-69E11.6-002,APP1,PABP4_HUMAN,RP11-69E11.6-004,B1ANR7	646	646	1548	1873	1223	0.6532	-0.6143	0.2688	1	NA	NA	33.87	22.13
647	uc001cdo.1	647	647	1.514	2.055	0.9733	0.4737	-1.078	0.7066	1	NA	NA	0.8398	0.3978
648	HEYL,HRT3,HEYL_HUMAN	648	648	96.6	157.2	36.01	0.2291	-2.126	0.04276	0.743	NA	NA	2.139	0.4902
649	NT5C1A,5NT1A_HUMAN	649	649	0.4867	0	0.9733	Inf	Inf	1	1	NA	NA	0	0.04923
650	HPCL4_HUMAN,HPCAL4	650	650	246.8	167.5	326.1	1.947	0.9613	0.211	1	NA	NA	2.202	4.287
651	B2R971,CYP33,PPIE_HUMAN,B2R971_HUMAN,PPIE,RP1-118J21.1-003,CYP-33	651	651	589.2	585.6	592.8	1.012	0.01748	0.9871	1	NA	NA	5.806	5.876
652	BMP8B,uc001cdy.1,BMP8,BMP8B_HUMAN	652	652	12.55	14.38	10.71	0.7444	-0.4259	0.7681	1	NA	NA	0.2018	0.1502
653	FKSG25,OXCT2,SCOT2_HUMAN	653	653	0.4867	0	0.9733	Inf	Inf	1	1	NA	NA	0	0.02988
654	uc001cef.1,uc001cec.1,uc001cej.1,uc001cei.1,MOD5,uc001ced.1,MOD5_HUMAN,uc001cee.1,TRIT1,uc001ceg.1,uc001ceh.1,IPT	654	654	319.6	326.7	312.4	0.9563	-0.06446	0.9172	1	NA	NA	8.342	7.977
655	MYCL,A2A2C9,RP1-118J21.4-004,LMYC,MYCL1,A2A2C9_HUMAN	655	655	167.8	90.41	245.3	2.713	1.44	0.09837	1	NA	NA	1.023	2.776
656	HMFN0656,MFSD2,MFSD2_HUMAN,PP9177,UNQ300/PRO341	656	656	308.5	126.4	490.6	3.882	1.957	0.007708	0.2843	NA	NA	1.906	7.398
657	CAP1_HUMAN,uc001cey.1,uc001cfa.1,CAP1,uc001cez.1,CAP	657	657	1309	1293	1324	1.023	0.03333	0.9622	1	NA	NA	26.09	26.7
658	PPT1_HUMAN,PPT1,PPT	658	658	2403	1959	2846	1.453	0.5386	0.3548	1	NA	NA	45.75	66.45
659	uc001cfc.1,uc001cfd.1,RLF_HUMAN,RLF	659	659	1492	1527	1457	0.9544	-0.06736	0.8964	1	NA	NA	12.28	11.72
660	TMCO2,TMCO2_HUMAN,uc001cfe.1	660	660	0	0	0	NA	NA	NA	NA	NA	NA	0	0
661	uc001cff.1	661	661	170.3	166.4	174.2	1.047	0.06596	0.9516	1	NA	NA	5.974	6.253
662	FACE1,STE24,ZMPSTE24,FACE1_HUMAN	662	662	994.3	1039	950	0.9146	-0.1288	0.8133	1	NA	NA	18.44	16.86
663	CO9A2_HUMAN,COL9A2	663	663	642.7	864	421.5	0.4878	-1.036	0.08586	1	NA	NA	14.88	7.259
664	SMAP1L,SMAP2_HUMAN,SMAP2	664	664	477.9	444.9	511	1.149	0.1999	0.7641	1	NA	NA	9.551	10.97
665	ZNF643,ZN643_HUMAN	665	665	151.9	170.5	133.3	0.7819	-0.355	0.676	1	NA	NA	4.076	3.187
666	ZNF642,ZN642_HUMAN	666	666	115.7	87.33	144.1	1.65	0.7221	0.4681	1	NA	NA	1.991	3.284
667	CCDS453,CA176_HUMAN,C1orf176	667	667	116.3	112	120.7	1.078	0.108	0.9273	1	NA	NA	2.051	2.21
668	ZNF684,ZN684_HUMAN	668	668	81.41	97.6	65.21	0.6681	-0.5818	0.5772	1	NA	NA	2.609	1.743
669	RIMS3,RIMS3_HUMAN,KIAA0237	669	669	1045	863	1227	1.422	0.5081	0.3755	1	NA	NA	6.685	9.507
670	RP5-1066H13.1-010,uc001cfy.1,uc001cfz.1,RP5-1066H13.1-015,uc001cgd.1,NFYC_HUMAN,uc001cge.1,NFYC,uc001cgb.1,uc001cfx.1,uc001cfw.1	670	670	460.6	507.5	413.7	0.815	-0.2951	0.6357	1	NA	NA	9.048	7.374
671	uc001cga.1	671	671	2.433	0	4.867	Inf	Inf	0.2472	1	NA	NA	0	0.5417
672	uc001cgf.1	672	672	0	0	0	NA	NA	NA	NA	NA	NA	0	0
673	uc001cgg.1	673	673	0	0	0	NA	NA	NA	NA	NA	NA	0	0
674	KCNQ4_HUMAN,KCNQ4	674	674	92.36	51.37	133.3	2.596	1.376	0.1999	1	NA	NA	1.232	3.198
675	MRG2,CITE4_HUMAN,CITED4	675	675	57.62	44.18	71.05	1.608	0.6856	0.591	1	NA	NA	1.916	3.082
676	uc001cgk.1,PYRG1_HUMAN,CTPS,uc001cgl.1	676	676	588.5	579.5	597.6	1.031	0.04454	0.9518	1	NA	NA	9.784	10.09
677	SLFNL1,SLNL1_HUMAN	677	677	11.09	14.38	7.787	0.5414	-0.8854	0.5627	1	NA	NA	0.379	0.2052
678	SCMH1_HUMAN,SCMH1	678	678	664.5	692.5	636.6	0.9193	-0.1215	0.8322	1	NA	NA	10.28	9.449
680	EDN2,EDN2_HUMAN	680	679	31.63	36.99	26.28	0.7105	-0.493	0.7014	1	NA	NA	1.462	1.038
679	EDN2,uc001cgv.1	679	680	32.09	35.96	28.23	0.785	-0.3493	0.7839	1	NA	NA	1.571	1.233
681	uc001cha.1,A7YY91,ZEP3_HUMAN,KRC,uc001cgz.1,KIAA1555,HIVEP3,ZAS3,KBP1	681	681	171.5	192.1	150.9	0.7853	-0.3488	0.6703	1	NA	NA	1.028	0.8072
682	GUC2B_HUMAN,GUCA2B	682	682	0	0	0	NA	NA	NA	NA	NA	NA	0	0
683	GUCA2,GUCA2A,GUC2A_HUMAN	683	683	0	0	0	NA	NA	NA	NA	NA	NA	0	0
684	A7MD18,KIAA1041,A7MBL7,FOXJ3_HUMAN,FOXJ3	684	684	1119	1228	1009	0.8221	-0.2826	0.6082	1	NA	NA	11.9	9.781
685	uc001chi.1,FAM80A,RIMKA_HUMAN	685	685	323.1	219.9	426.3	1.939	0.9553	0.1797	1	NA	NA	1.165	2.259
686	ZMY12_HUMAN,ZMYND12	686	686	18.6	4.11	33.09	8.053	3.009	0.07134	0.9663	NA	NA	0.1378	1.11
687	RP11-163G10.1-003,PPCS,COAB,PPCS_HUMAN	687	687	468.8	504.5	433.1	0.8586	-0.2199	0.7229	1	NA	NA	18.97	16.29
688	uc001chm.1,LOC728621,A8MQ72,A8MQ72_HUMAN,PFD6L_HUMAN,PFDN6L,uc001chp.1,uc001cho.1,uc001chn.1,DKFZp686K01114	688	688	227.9	189	266.7	1.411	0.4965	0.5279	1	NA	NA	0.9934	1.401
689	CYPH,A6NNE7,CYP20,PPIH,PPIH_HUMAN,A6NNE7_HUMAN	689	689	216.8	211.6	221.9	1.049	0.06839	0.9453	1	NA	NA	9.39	9.846
690	uc001chr.1	690	690	3.893	0	7.787	Inf	Inf	0.1326	1	NA	NA	0	0.6718
691	YBOX1_HUMAN,YB1,NSEP1,YBX1	691	691	351.4	296.9	405.9	1.367	0.451	0.5172	1	NA	NA	10.75	14.7
692	CLD19_HUMAN,uc001chu.1,CLDN19	692	692	55.72	101.7	9.733	0.09569	-3.385	0.01044	0.3443	NA	NA	1.581	0.1513
693	GROS1,P3H1_HUMAN,LEPRE1,PSEC0109,uc001chv.1,P3H1,CCDS472,uc001chx.1,uc001chw.1,uc001chy.1	693	693	1654	2494	814.7	0.3267	-1.614	0.004784	0.21	NA	NA	21.73	7.101
694	CA050_HUMAN,uc001cia.1,C1orf50	694	694	167.8	182.9	152.8	0.8356	-0.2591	0.7504	1	NA	NA	10.07	8.413
695	CCD23_HUMAN,CCDC23	695	695	320.9	302.1	339.7	1.125	0.1694	0.821	1	NA	NA	28.71	32.29
696	SC,ERMAP,ERMAP_HUMAN,RD	696	696	256.4	294.9	218	0.7394	-0.4356	0.5482	1	NA	NA	3.748	2.771
697	ZNF691,CCDS476	697	697	141.6	112	171.3	1.53	0.6132	0.5124	1	NA	NA	3.321	5.08
698	uc001cij.1	698	698	5.543	7.192	3.893	0.5414	-0.8854	0.6731	1	NA	NA	0.1705	0.09229
699	GTR1_HUMAN,uc001cik.1,SLC2A1,GLUT1	699	699	10910	14830	7000	0.4721	-1.083	0.1857	1	NA	NA	230.8	109
700	uc001cil.1	700	700	47.72	56.51	38.93	0.689	-0.5374	0.6517	1	NA	NA	3.299	2.273
701	uc009vwn.1	701	701	29.36	24.66	34.07	1.382	0.4663	0.7694	1	NA	NA	1.213	1.676
702	YA029_HUMAN,A6NL82,LOC440585	702	702	99.87	22.6	177.1	7.837	2.97	0.007355	0.2754	NA	NA	2.448	19.19
703	EBNA1BP2,RP5-1034F7.2-001	703	703	455.5	406.9	504.2	1.239	0.3094	0.6417	1	NA	NA	13.8	17.1
704	WDR65_HUMAN,WDR65	704	704	29.93	9.247	50.61	5.474	2.453	0.09817	1	NA	NA	0.1845	1.01
705	CCDS480,TMEM125,TM125_HUMAN	705	705	6.164	12.33	0	0	-Inf	0.03077	0.6406	NA	NA	0.3731	0
706	C1orf210,uc001cit.1,CA210_HUMAN	706	706	2.028	3.082	0.9733	0.3158	-1.663	0.5333	1	NA	NA	0.117	0.03695
707	TIE1,TIE1_HUMAN,TIE	707	707	54.94	90.41	19.47	0.2153	-2.216	0.07444	0.9773	NA	NA	1.304	0.2808
708	MPL,TPOR,uc001civ.1,TPOR_HUMAN,RP1-92O14.1-002	708	708	16.49	16.44	16.55	1.007	0.00946	1	1	NA	NA	0.2409	0.2425
709	CDC20,CDC20_HUMAN	709	709	135.8	149	122.6	0.8232	-0.2806	0.7495	1	NA	NA	4.583	3.773
710	CGI-88,ELOVL1,SSC1,ELOV1_HUMAN	710	710	480.6	491.1	470.1	0.9573	-0.06299	0.913	1	NA	NA	14.34	13.73
711	RP1-92O14.5-001,uc001cjf.1,uc001cjd.1,uc001cjg.1,MED8_HUMAN,A9IZ91,MED8	711	711	477.4	553.8	401	0.7241	-0.4656	0.4576	1	NA	NA	16.6	12.02
712	K0467_HUMAN,KIAA0467,C1orf84,uc001cjj.1,A0PJK5	712	712	699.1	674	724.2	1.074	0.1036	0.8724	1	NA	NA	2.559	2.75
713	HYI_HUMAN,SB156,HT036,HYI	713	713	27.96	26.71	29.2	1.093	0.1284	0.9696	1	NA	NA	2.038	2.228
714	RP5-1029K14.1-003,PTPRF_HUMAN,PTPRF,RP5-1029K14.1-004,DKFZp686B1310,uc001cjt.1,LAR,uc001cjq.1	714	714	7071	6366	7777	1.222	0.2889	0.6937	1	NA	NA	37.23	45.49
715	JHDM3A,JMJD2,KIAA0677,JMJD2A,JHD3A_HUMAN	715	715	1407	1447	1367	0.9447	-0.08211	0.8756	1	NA	NA	18.52	17.5
716	uc001cjy.1	716	716	10	10.27	9.733	0.9474	-0.078	0.9307	1	NA	NA	0.7319	0.6934
717	RP11-7O11.1-006,Q11203-17,Q11203-22,RP11-7O11.1-008,RP11-7O11.1-004,RP11-7O11.1-003,Q11203-18,ST3GAL3,SIAT6_HUMAN,RP11-7O11.1-007,RP11-7O11.1-012,Q11203-16,RP11-7O11.1-009,RP11-7O11.1-005,RP11-7O11.1-002,SIAT6,Q11203-19,ST3GalIII,RP11-7O11.1-010,Q11203-21	717	717	313	337	289.1	0.8578	-0.2212	0.7459	1	NA	NA	5.732	4.917
718	ARTN,EVN,ARTN_HUMAN	718	718	6.867	2.055	11.68	5.684	2.507	0.2558	1	NA	NA	0.0515	0.2927
719	IPO13,RP11-7O11.4-002,RP11-7O11.4-001	719	719	580.9	473.6	688.1	1.453	0.5389	0.3859	1	NA	NA	6.271	9.111
720	A8MVC9,DPH2L2,A8MVC9_HUMAN,DPH2,DPH2_HUMAN	720	720	195.3	192.1	198.6	1.033	0.04753	0.9706	1	NA	NA	4.308	4.453
721	uc001clc.1,A8MXF8,ATP6F,VATO_HUMAN,uc001clf.1,ATP6V0B,A8MXF8_HUMAN	721	721	663.4	592.8	733.9	1.238	0.308	0.6143	1	NA	NA	13.4	16.58
722	B4GALT2,B4GT2_HUMAN	722	722	912.8	861	964.6	1.12	0.1639	0.7841	1	NA	NA	20.84	23.35
723	CCD24_HUMAN,CCDC24,uc001clk.1	723	723	66.65	35.96	97.33	2.707	1.437	0.2311	1	NA	NA	1.206	3.265
724	RP5-1198O20.3-001,RP5-1198O20.3-002,A6NII2,RP5-1198O20.3-003,SLC6A9	724	724	817.5	438.7	1196	2.727	1.447	0.01475	0.4253	NA	NA	6.523	17.79
725	ZNF393,KLF17_HUMAN,KLF17	725	725	17.76	27.74	7.787	0.2807	-1.833	0.2221	1	NA	NA	0.2675	0.07509
726	KIAA1425,DMAP1,DMAP1_HUMAN	726	726	320.9	304.1	337.7	1.111	0.1513	0.8412	1	NA	NA	9.642	10.71
727	PINT1,PRNIP_HUMAN,PRNPIP1,RP5-891H21.3-006,PRNPIP	727	727	749.9	664.7	835.1	1.256	0.3292	0.5825	1	NA	NA	20.37	25.59
728	C1orf164,RNF220,CA164_HUMAN,RP4-678E16.1-013	728	728	720.3	648.3	792.3	1.222	0.2894	0.6335	1	NA	NA	9.441	11.54
729	RP4-678E16.2-003,TMEM53,RP4-678E16.2-008,TMM53_HUMAN	729	729	184.4	146.9	221.9	1.51	0.595	0.4823	1	NA	NA	2.767	4.18
730	A1KXE5,YA012_HUMAN,uc001cme.1,MGC33556	730	730	22.49	4.11	40.88	9.947	3.314	0.04226	0.7418	NA	NA	0.1766	1.757
731	uc001cmg.1,KIF2C_HUMAN,KNSL6,uc001cmh.1,KIF2C	731	731	462.4	501.4	423.4	0.8445	-0.2439	0.6943	1	NA	NA	8.7	7.347
732	RPS8,OK/SW-cl.83,RS8_HUMAN	732	732	1244	1361	1126	0.8272	-0.2736	0.618	1	NA	NA	108.1	89.44
733	uc001cmj.1	733	733	36.77	10.27	63.27	6.158	2.622	0.0656	0.9222	NA	NA	7.774	47.87
734	uc001cmk.1	734	734	3.569	6.164	0.9733	0.1579	-2.663	0.2754	1	NA	NA	3.522	0.5561
735	uc009vxi.1	735	735	1.541	3.082	0	0	-Inf	0.2021	1	NA	NA	2.431	0
736	uc001cml.1	736	736	1.487	1.027	1.947	1.895	0.922	1	1	NA	NA	0.8337	1.58
737	VMD2L2,BEST4,BEST4_HUMAN	737	737	18.25	9.247	27.25	2.947	1.559	0.338	1	NA	NA	0.247	0.728
738	CNK,PLK3,FNK,PRK,PLK3_HUMAN	738	738	241.8	238.4	245.3	1.029	0.0413	0.9683	1	NA	NA	5.864	6.034
739	CCDS30699,TCTEX1D4,TC1D4_HUMAN	739	739	6.921	4.11	9.733	2.368	1.244	0.5566	1	NA	NA	0.1947	0.4611
740	uc001cmq.1	740	740	42.02	43.15	40.88	0.9474	-0.078	0.9345	1	NA	NA	1.905	1.805
741	uc001cmr.1	741	741	57.16	63.7	50.61	0.7946	-0.3318	0.7617	1	NA	NA	1.644	1.307
742	PTC2_HUMAN,UNQ560/PRO1121/PRO57079,PTCH2	742	742	61.75	53.42	70.08	1.312	0.3915	0.7608	1	NA	NA	0.8254	1.083
743	EI2BG_HUMAN,B2RBH8_HUMAN,RP5-882O7.2-008,EIF2B3,B2RBH8	743	743	312.5	337	288.1	0.8549	-0.2261	0.7406	1	NA	NA	10.56	9.032
744	HECTD3,uc001cmx.1,HECD3_HUMAN,uc001cmz.1,uc001cmy.1	744	744	520.1	532.2	508.1	0.9547	-0.0669	0.9077	1	NA	NA	6.444	6.152
745	DCUP_HUMAN,B0AZT7_HUMAN,UROD,A8K762,A8K762_HUMAN,B0AZT7	745	745	736.4	798.3	674.5	0.845	-0.2431	0.6723	1	NA	NA	22.21	18.76
746	ZSWM5_HUMAN,ZSWIM5,KIAA1511,uc001cnd.1	746	746	217.7	173.6	261.8	1.508	0.5926	0.4601	1	NA	NA	1.666	2.512
747	GLOXD1,HPDL_HUMAN,HPDL	747	747	18.01	18.49	17.52	0.9474	-0.078	0.9563	1	NA	NA	0.5746	0.5444
748	RP4-534D1.2-016,MUTYH,MUTYH_HUMAN,MYH	748	748	98.96	98.63	99.28	1.007	0.00946	1	1	NA	NA	3.021	3.041
749	TOE1,uc001cnp.1,TOE1_HUMAN,uc001cnr.1,uc001cnq.1	749	749	108	126.4	89.55	0.7086	-0.497	0.5978	1	NA	NA	3.23	2.288
750	TESK2,TESK2_HUMAN	750	750	68.65	93.49	43.8	0.4685	-1.094	0.3267	1	NA	NA	1.757	0.823
751	uc001cnv.1,uc001cnt.1,uc001cnu.1,uc001cnw.1,LOC126661	751	751	30.07	32.88	27.25	0.8289	-0.2706	0.8285	1	NA	NA	1.46	1.21
752	MMACHC,uc001cnx.1,MMAC_HUMAN,uc001cny.1	752	752	117.6	105.8	129.5	1.223	0.2908	0.7758	1	NA	NA	2.103	2.573
753	PAGB,PAGA,PRDX1_HUMAN,PRDX1,TDPX2	753	753	3553	2959	4146	1.401	0.4868	0.4278	1	NA	NA	135.6	190
754	ALR,AKR1A1,ALDR1,AK1A1_HUMAN	754	754	1231	1335	1127	0.8445	-0.2438	0.6568	1	NA	NA	29.86	25.21
755	RP4-697E16.3-005,NASP,RP4-697E16.3-002,NASP_HUMAN	755	755	1684	1553	1814	1.168	0.2239	0.6985	1	NA	NA	12.25	14.3
756	uc001com.1,CCDC17,uc001con.1	756	756	8.517	9.247	7.787	0.8421	-0.2479	0.9212	1	NA	NA	0.2206	0.1858
757	GPBL1_HUMAN,GPBP1L1,SP192	757	757	1251	1293	1208	0.9338	-0.09878	0.8524	1	NA	NA	13.93	13.01
758	TMM69_HUMAN,HSPC229,C1orf154,TMEM69	758	758	221.6	228.1	215.1	0.9431	-0.08452	0.9057	1	NA	NA	9.377	8.843
759	KLHL27,A2A6V3,RP11-767N6.6-002,A2A6V3_HUMAN,uc001cos.1,IPP,IPP_HUMAN	759	759	365.4	439.7	291	0.6618	-0.5955	0.3744	1	NA	NA	7.772	5.144
760	hMAST205,A0JLR0,A0JLR0_HUMAN,MAST2,uc001cpa.1,KIAA0807,MAST205,MAST2_HUMAN	760	760	1340	1317	1364	1.035	0.05006	0.9385	1	NA	NA	9.945	10.3
761	uc001cpb.1,PIK3R3,uc001cpc.1,RP4-533D7.2-002	761	761	1404	1238	1570	1.268	0.3427	0.5478	1	NA	NA	11.55	14.64
762	TSPAN1,TSN1_HUMAN,uc001cpd.1	762	762	10.08	13.36	6.813	0.5101	-0.9711	0.5936	1	NA	NA	0.4631	0.2362
763	UNQ746/PRO1475,POMGNT1,uc001cpj.1,RP11-322N21.3-002,MGAT1.2,PMGT1_HUMAN,UDP-GlcNAc	763	763	1007	928.8	1084	1.167	0.2234	0.7021	1	NA	NA	9.224	10.77
764	CA190_HUMAN,C1orf190	764	764	24.74	15.41	34.07	2.211	1.144	0.4379	1	NA	NA	0.5787	1.279
765	RAD54_HUMAN,RAD54L,RAD54A	765	765	109.8	122.3	97.33	0.7961	-0.329	0.7227	1	NA	NA	2.243	1.786
766	PP7759,LRC41_HUMAN,MUF1,LRRC41	766	766	1342	1464	1220	0.833	-0.2636	0.6296	1	NA	NA	25.37	21.14
767	UQCRH,QCR6_HUMAN	767	767	895.9	832.2	959.7	1.153	0.2057	0.7292	1	NA	NA	69.14	79.73
768	NSUN4,NSUN4_HUMAN	768	768	332.8	348.3	317.3	0.911	-0.1344	0.8351	1	NA	NA	2.713	2.471
769	FAAH,uc001cpv.1,FAAH1_HUMAN,DKFZp434A091,FAAH1,uc001cpu.1	769	769	61.91	59.59	64.24	1.078	0.1084	0.9516	1	NA	NA	1.593	1.717
770	OTX3,A6NNN2,DMBX1_HUMAN,DMBX1,MBX,PAXB	770	770	338.6	568.2	109	0.1919	-2.382	0.001009	0.07095	NA	NA	11.03	2.116
771	KNCN,FLJ32011,uc001cpy.1	771	771	31.82	7.192	56.45	7.85	2.973	0.04934	0.7999	NA	NA	0.174	1.366
772	KNCN,A6PVL3,A8MXE3,KNCN_HUMAN,uc001cpy.1	772	772	31.82	7.192	56.45	7.85	2.973	0.04934	0.7999	NA	NA	0.1683	1.321
773	MNK1B,MKNK1_HUMAN,MKNK1,MNK1,RP11-49P4.3-002,DKFZp686E14208	773	773	208.7	218.8	198.6	0.9073	-0.1403	0.846	1	NA	NA	4.219	3.828
774	MOB3C,MOBKL2C,MOL2C_HUMAN,uc001cqf.1,uc001cqe.1	774	774	315.2	345.2	285.2	0.8261	-0.2756	0.6878	1	NA	NA	6.475	5.35
775	ATPAF1,A8MRA7_HUMAN,ATPF1_HUMAN,ATP11,A8MRA7	775	775	1155	1149	1161	1.011	0.01567	0.9876	1	NA	NA	14.52	14.68
776	YA013_HUMAN,uc001cqj.1,A1A4F8,C1orf223	776	776	1.514	2.055	0.9733	0.4737	-1.078	0.7066	1	NA	NA	0.1355	0.06419
777	RP11-8J9.3-001,uc001cqk.1,K0494_HUMAN,KIAA0494	777	777	2019	1852	2185	1.18	0.2383	0.6818	1	NA	NA	17.02	20.07
778	CYP4B1,RP4-732G19.1-002,CP4B1_HUMAN,uc001cqn.1,RP4-732G19.1-003,uc001cqm.1	778	778	0.4867	0	0.9733	Inf	Inf	1	1	NA	NA	0	0.022
779	CYP4Z2P	779	779	0	0	0	NA	NA	NA	NA	NA	NA	0	0
780	CYP4A2,CP4AB_HUMAN,CYP4A11,uc001cqp.1,uc001cqq.1	780	780	0	0	0	NA	NA	NA	NA	NA	NA	0	0
781	UNQ1929/PRO4404,CP4X1_HUMAN,CYP4X1	781	781	16.68	23.63	9.733	0.4119	-1.28	0.3895	1	NA	NA	0.4594	0.1892
782	UNQ3060/PRO9882,CP4Z1_HUMAN,CYP4Z1	782	782	0	0	0	NA	NA	NA	NA	NA	NA	0	0
783	A5PL05,A5PL05_HUMAN,CYP4A22,CP4AM_HUMAN	783	783	0	0	0	NA	NA	NA	NA	NA	NA	0	0
784	PDZK1IP1,MAP17,PDZ1I_HUMAN	784	784	1.487	1.027	1.947	1.895	0.922	1	1	NA	NA	0.06435	0.1219
785	uc001cqx.1,TAL1	785	785	5.002	5.137	4.867	0.9474	-0.078	1	1	NA	NA	0.06826	0.06466
786	TAL1,SCL,STIL,TCL5,TAL1_HUMAN	786	786	10.54	12.33	8.76	0.7105	-0.493	0.7356	1	NA	NA	0.1321	0.09386
787	RP1-18D14.8-003,STIL_HUMAN,SIL,STIL,RP1-18D14.8-002	787	787	216.8	247.6	185.9	0.7508	-0.4135	0.5854	1	NA	NA	2.026	1.521
788	UCK,KCY_HUMAN,UMK,CMPK,CMPK1,CMK,UMPK	788	788	1620	1995	1244	0.6234	-0.6817	0.2211	1	NA	NA	32.96	20.55
789	uc001crj.1	789	789	0.5137	1.027	0	0	-Inf	0.4867	1	NA	NA	0.03257	0
790	FKHL12,FOXE3,FOXE3_HUMAN,FREAC8	790	790	1.541	3.082	0	0	-Inf	0.2021	1	NA	NA	0.08712	0
791	uc001crl.1	791	791	36.69	62.67	10.71	0.1708	-2.549	0.06533	0.9195	NA	NA	1.399	0.239
792	FOXD2_HUMAN,FKHL17,FREAC9,FOXD2	792	792	35.34	66.78	3.893	0.0583	-4.1	0.008498	0.3028	NA	NA	0.7998	0.04663
793	uc009vyr.1	793	793	0	0	0	NA	NA	NA	NA	NA	NA	0	0
794	uc009vys.1	794	794	0	0	0	NA	NA	NA	NA	NA	NA	0	0
795	SC5A9_HUMAN,SGLT4,uc001crq.1,SLC5A9	795	795	14.46	13.36	15.57	1.166	0.2216	0.948	1	NA	NA	0.1831	0.2135
796	SPAT6_HUMAN,SPATA6	796	796	238.6	190.1	287.1	1.511	0.5952	0.4439	1	NA	NA	2.698	4.076
797	uc001cru.1,AGBL4,B1AMW3_HUMAN,A6NJL9_HUMAN,A6NJL9,RP11-342A17.1-004,B1AMW3	797	797	21.17	27.74	14.6	0.5263	-0.926	0.5201	1	NA	NA	0.2537	0.1335
798	uc001crw.1,C1orf165,CA165_HUMAN,uc001crx.1	798	798	171.1	177.7	164.5	0.9255	-0.1118	0.8876	1	NA	NA	7.058	6.532
799	uc001csc.1,HUD,ELAV4_HUMAN,RP11-567C20.1-001,uc001cry.1,A8MT34,uc001csa.1,A8MT34_HUMAN,uc001crz.1,PNEM,ELAVL4	799	799	242	280.5	203.4	0.7253	-0.4634	0.5311	1	NA	NA	7.665	5.559
800	uc001csd.1,DMRT5,DMRTA2	800	800	3.488	3.082	3.893	1.263	0.337	1	1	NA	NA	0.05565	0.0703
801	CGI-03,FAF1_HUMAN,FAF1	801	801	543.5	608.2	478.9	0.7873	-0.3449	0.5704	1	NA	NA	13.18	10.38
802	CDKN6,CDKN2C,CDN2C_HUMAN	802	802	189.8	202.4	177.1	0.8752	-0.1923	0.8063	1	NA	NA	3.501	3.064
803	CA185_HUMAN,C1orf185	803	803	0	0	0	NA	NA	NA	NA	NA	NA	0	0
804	CGI-123,RNF11,uc001csi.1,RNF11_HUMAN	804	804	1884	1941	1828	0.9419	-0.08643	0.87	1	NA	NA	35.35	33.3
805	C1orf34,CA034_HUMAN,KIAA0452,uc001csn.1,TTC39A	805	805	48.31	42.12	54.51	1.294	0.3718	0.7876	1	NA	NA	0.2656	0.3437
806	B1AUU8_HUMAN,uc001csp.1,EPS15,AF1P,B1AUU8,RP11-275F13.2-002,EP15_HUMAN	806	806	1714	1769	1660	0.938	-0.09232	0.8614	1	NA	NA	14.25	13.37
807	ORP9,OSBP4,OSBL9_HUMAN,OSBPL9	807	807	1372	1548	1196	0.7726	-0.3722	0.4987	1	NA	NA	17.95	13.86
808	RP4-657D16.2-003,RP4-657D16.2-002,uc001ctd.1,A6NI41_HUMAN,B1AKJ5_HUMAN,B1AKJ5,A6NI41,uc001ctf.1,uc001ctc.1,uc001cte.1,NRD1	808	808	2794	3127	2461	0.7868	-0.346	0.5457	1	NA	NA	26.08	20.52
809	RAB3B,RAB3B_HUMAN	809	809	84.84	61.64	108	1.753	0.8095	0.4626	1	NA	NA	2.228	3.905
810	TXNDC12,TLP19,UNQ713/PRO1376,TXD12_HUMAN	810	810	1241	1192	1290	1.082	0.1139	0.8483	1	NA	NA	41.73	45.16
811	KTI12,SBBI81,KTI12_HUMAN	811	811	105.6	108.9	102.2	0.9384	-0.09168	0.9112	1	NA	NA	3.595	3.374
812	BT3L4_HUMAN,BTF3L4	812	812	393.3	352.4	434.1	1.232	0.3008	0.6613	1	NA	NA	8.92	10.99
813	MADHIP,ZFYV9_HUMAN,RP11-155O18.1-002,ZFYVE9,SMADIP,SARA	813	813	580.6	609.2	551.9	0.9058	-0.1427	0.8063	1	NA	NA	6.702	6.071
814	C2D1B_HUMAN,RP11-155O18.2-002,CC2D1B,KIAA1836	814	814	400.7	396.6	404.9	1.021	0.02998	0.9782	1	NA	NA	3.938	4.021
815	ORC1,ORC1L,PARC1,ORC1_HUMAN	815	815	87.36	101.7	73	0.7177	-0.4785	0.6423	1	NA	NA	1.804	1.295
816	PRPF38A,uc001ctw.1	816	816	577.9	471.6	684.2	1.451	0.537	0.3884	1	NA	NA	10.83	15.71
817	PR38A_HUMAN,PRPF38A,uc001ctv.1	817	817	639	536.3	741.7	1.383	0.4677	0.4456	1	NA	NA	10.83	14.98
818	ZCCHC11,RP5-965L7.2-002,KIAA0191,A2RRP0,uc001cud.1,ZCH11_HUMAN,uc001cty.1,uc001cuc.1,uc001cub.1,uc001ctx.1,uc001ctz.1	818	818	1279	1269	1290	1.016	0.02348	0.9758	1	NA	NA	8.296	8.432
819	GPX7_HUMAN,GPX6,GPX7,UNQ469/PRO828	819	819	644.6	766.4	522.7	0.682	-0.5523	0.3525	1	NA	NA	34.98	23.85
820	UNQ2783/PRO7171,UNQ2783,FAM159A,uc001cuh.1,U514A_HUMAN	820	820	5.975	5.137	6.813	1.326	0.4074	0.8971	1	NA	NA	0.1234	0.1637
821	CA163_HUMAN,C1orf163	821	821	201.4	163.4	239.4	1.466	0.5516	0.5028	1	NA	NA	5.667	8.307
822	ZYG11B,ZY11B_HUMAN,KIAA1730	822	822	1145	1061	1228	1.157	0.2109	0.7159	1	NA	NA	9.062	10.49
823	ZYG11A,ZYG11	823	823	17.63	4.11	31.15	7.579	2.922	0.08206	1	NA	NA	0.06776	0.5135
824	uc001cum.1	824	824	3.947	2.055	5.84	2.842	1.507	0.5853	1	NA	NA	0.4981	1.416
825	uc001cup.1,uc001cun.1,ECHD2_HUMAN,ECHDC2,uc001cuo.1	825	825	123.2	38.01	208.3	5.479	2.454	0.01433	0.4177	NA	NA	1.203	6.589
826	A6NM69_HUMAN,SCP2,NLTP_HUMAN,A6NM69	826	826	1682	1466	1898	1.295	0.3725	0.5143	1	NA	NA	15.16	19.63
827	PODN,UNQ293/PRO332,SLRR5A,PODN_HUMAN	827	827	162.3	119.2	205.4	1.723	0.7851	0.3698	1	NA	NA	2.049	3.532
828	SLC1A7,RP11-334A14.7-002,uc001cuz.1,RP11-334A14.7-001	828	828	19.33	31.85	6.813	0.2139	-2.225	0.1397	1	NA	NA	0.4489	0.09602
829	uc001cva.1	829	829	0	0	0	NA	NA	NA	NA	NA	NA	0	0
830	CPT2,CPT1,uc001cvb.1,CPT2_HUMAN	830	830	249.4	232.2	266.7	1.149	0.1999	0.8037	1	NA	NA	4.34	4.984
831	CA123_HUMAN,C1orf123	831	831	458.9	515.8	402	0.7794	-0.3595	0.5685	1	NA	NA	27.32	21.29
832	MAGOH,MGN_HUMAN	832	832	302.5	233.2	371.8	1.594	0.6729	0.3513	1	NA	NA	19.18	30.57
833	uc001cvg.1	833	833	105	52.4	157.7	3.009	1.589	0.1222	1	NA	NA	2.486	7.482
834	B1AMT7,B1AMT6_HUMAN,B1AMT8,B1AMT7_HUMAN,RP5-1024G6.6-003,B1AMT8_HUMAN,APOER2,B1AMT6,RP5-1024G6.6-002,LRP8,RP5-1024G6.6-001	834	834	1848	1092	2604	2.384	1.253	0.029	0.6247	NA	NA	9.127	21.76
835	uc001cvn.1	835	835	5.353	0	10.71	Inf	Inf	0.07921	0.9915	NA	NA	0	0.4702
836	uc001cvo.1,FLJ40434	836	836	0.5137	1.027	0	0	-Inf	0.4867	1	NA	NA	0.06226	0
837	uc001cvp.1	837	837	0.5137	1.027	0	0	-Inf	0.4867	1	NA	NA	0.05764	0
838	DMRTB_HUMAN,DMRTB1	838	838	0	0	0	NA	NA	NA	NA	NA	NA	0	0
839	GLIS1,RP5-1199C23.1-001	839	839	8.03	9.247	6.813	0.7368	-0.4406	0.8354	1	NA	NA	0.1839	0.1355
840	NDC1_HUMAN,TMEM48,NDC1	840	840	375.6	385.3	366	0.9499	-0.07416	0.9039	1	NA	NA	8.557	8.128
841	DKFZp761P7010,YIPF1,YIPF1_HUMAN	841	841	476.7	473.6	479.9	1.013	0.01882	0.9886	1	NA	NA	14.3	14.48
842	A8K415_HUMAN,ITDI1,DIO1,TXDI1,A8K415	842	842	4.542	6.164	2.92	0.4737	-1.078	0.6197	1	NA	NA	0.1856	0.0879
843	A6NIR2,HSPC034,PP25_HUMAN,HSPB11,A6NIR2_HUMAN,A6NG57,C1orf41	843	843	463.5	471.6	455.5	0.9659	-0.04999	0.9299	1	NA	NA	9.647	9.319
844	LRRC42,LRC42_HUMAN	844	844	681.5	765.4	597.6	0.7808	-0.357	0.5409	1	NA	NA	24.52	19.14
845	A0PJY0,LDLRAD1,LRAD1_HUMAN	845	845	1.027	2.055	0	0	-Inf	0.288	1	NA	NA	0.1466	0
846	UNQ169/PRO195,TMEM59,HSPC001,RP4-758J24.2-008,C1orf8,RP4-758J24.2-002,TMM59_HUMAN	846	846	2429	2504	2354	0.9404	-0.0887	0.8689	1	NA	NA	43.96	41.34
847	C1orf83,CA083_HUMAN	847	847	308.8	286.6	330.9	1.154	0.2073	0.7799	1	NA	NA	2.884	3.33
848	CDCP2,CDCP2_HUMAN	848	848	4.056	6.164	1.947	0.3158	-1.663	0.4562	1	NA	NA	0.1268	0.04003
849	uc001cwx.1,LOC606495,uc001cwy.1,FLJ00377	849	849	127.9	105.8	149.9	1.416	0.5023	0.6062	1	NA	NA	1.52	2.153
850	MRPL37,A6NHR2_HUMAN,A6NHR2,MRPL2,uc001cxa.1,uc001cxc.1,HSPC235,RM37_HUMAN,RPML2	850	850	772.1	788	756.3	0.9597	-0.05931	0.9105	1	NA	NA	24.2	23.23
851	SSDP1,SSDP,SSBP3_HUMAN,SSBP3	851	851	691.2	615.4	767	1.246	0.3176	0.6016	1	NA	NA	15.7	19.57
852	uc001cxi.1	852	852	1.027	2.055	0	0	-Inf	0.288	1	NA	NA	0.061	0
853	ACOT11,ACO11_HUMAN,THEA,uc001cxk.1,BFIT,KIAA0707	853	853	64.37	79.11	49.64	0.6275	-0.6724	0.5472	1	NA	NA	1.033	0.6479
854	FAM151A,F151A_HUMAN,C1orf179,UNQ3034/PRO9836	854	854	4.542	6.164	2.92	0.4737	-1.078	0.6197	1	NA	NA	0.2843	0.1347
855	C1orf175,DKFZp434K085,uc001cxu.1,TTC4	855	855	343.6	313.4	373.8	1.193	0.2543	0.7216	1	NA	NA	2.452	2.925
856	RP5-1043G4.2-002,uc001cxw.1,My044,TTC4_HUMAN,uc001cxx.1,TTC4	856	856	283.8	242.5	325.1	1.341	0.4231	0.5704	1	NA	NA	6.356	8.522
857	CCDS597,PARS2,SYPM_HUMAN	857	857	118.7	108.9	128.5	1.18	0.2385	0.8169	1	NA	NA	2.598	3.065
858	TTC22_HUMAN,uc001cxz.1,TTC22	858	858	6.002	6.164	5.84	0.9474	-0.078	1	1	NA	NA	0.1123	0.1064
859	uc001cya.1,uc001cyb.1,C1orf177,CA177_HUMAN	859	859	1	1.027	0.9733	0.9474	-0.078	1	1	NA	NA	0.03216	0.03046
860	DHCR24,DHC24_HUMAN,KIAA0018	860	860	3284	3077	3490	1.134	0.1818	0.7695	1	NA	NA	40.2	45.6
861	TMM61_HUMAN,TMEM61	861	861	2.433	0	4.867	Inf	Inf	0.2472	1	NA	NA	0	0.2484
862	BART,BSND_HUMAN,BSND	862	862	0	0	0	NA	NA	NA	NA	NA	NA	0	0
863	NARC1,PCSK9_HUMAN,PSEC0052,PCSK9,A8T640	863	863	229.2	387.3	71.05	0.1834	-2.447	0.002438	0.1314	NA	NA	5.965	1.094
864	uc001cyg.1,USP24,UBP24_HUMAN,KIAA1057	864	864	1830	1799	1860	1.034	0.04815	0.9407	1	NA	NA	10	10.34
865	A6NJP1	865	865	1.027	2.055	0	0	-Inf	0.288	1	NA	NA	0.02832	0
866	PPAP2B,LPP3,LPP3_HUMAN	866	866	2190	1684	2696	1.601	0.6791	0.2388	1	NA	NA	28.62	45.83
867	PRKAA2,AMPK,uc001cyk.1,AMPK2,AAPK2_HUMAN	867	867	647.1	475.7	818.6	1.721	0.7831	0.1989	1	NA	NA	2.848	4.901
868	DKFZp686O04253,CA168_HUMAN,C1orf168,uc001cym.1	868	868	16.65	22.6	10.71	0.4737	-1.078	0.4661	1	NA	NA	0.2971	0.1407
869	uc001cyn.1	869	869	0	0	0	NA	NA	NA	NA	NA	NA	0	0
870	CO8A_HUMAN,C8A	870	870	0.4867	0	0.9733	Inf	Inf	1	1	NA	NA	0	0.02313
871	A1L4K7,C8B,A1L4K7_HUMAN	871	871	0.5137	1.027	0	0	-Inf	0.4867	1	NA	NA	0.02824	0
872	DAB1	872	872	140.4	157.2	123.6	0.7864	-0.3467	0.685	1	NA	NA	2.318	1.823
873	uc001cyu.1	873	873	0	0	0	NA	NA	NA	NA	NA	NA	0	0
874	LOC644928	874	874	0	0	0	NA	NA	NA	NA	NA	NA	0	0
875	uc001cyw.1	875	875	0.4867	0	0.9733	Inf	Inf	1	1	NA	NA	0	0.05051
876	OMA1_HUMAN,OMA1,MPRP1	876	876	157.8	134.6	181	1.345	0.4277	0.6392	1	NA	NA	2.923	3.932
877	uc001cyz.1,M1S1,TROP2,GA733-1,TACD2_HUMAN,TACSTD2	877	877	32.28	43.15	21.41	0.4962	-1.011	0.4389	1	NA	NA	1.166	0.5787
878	uc001cza.1,KIAA1915	878	878	572	542.5	601.5	1.109	0.1491	0.8173	1	NA	NA	7.149	7.927
879	uc001czb.1,KIAA1915,MYSM1_HUMAN,uc001czd.1,uc001czc.1,MYSM1	879	879	324.8	246.6	403	1.634	0.7086	0.3166	1	NA	NA	1.957	3.198
880	JUN_HUMAN,JUN	880	880	2097	1850	2343	1.266	0.3404	0.5561	1	NA	NA	31.18	39.48
881	uc001czf.1	881	881	2.947	1.027	4.867	4.737	2.244	0.4868	1	NA	NA	0.05776	0.2736
882	uc001czg.1,uc001czj.1,RP11-242B9.1-002,uc001czh.1,uc001czi.1,uc001czk.1,uc001czm.1,FGGY_HUMAN,FGGY,FLJ10986,uc001czl.1,B1AK93,B1AK92	882	882	74.32	68.84	79.81	1.159	0.2135	0.8733	1	NA	NA	0.9775	1.133
883	uc001czn.1	883	883	1	1.027	0.9733	0.9474	-0.078	1	1	NA	NA	0.1094	0.1036
884	HOOK1_HUMAN,HOOK1	884	884	224.2	161.3	287.1	1.78	0.8319	0.2931	1	NA	NA	1.493	2.658
885	CYP2J2,CP2J2_HUMAN	885	885	56.48	19.52	93.44	4.787	2.259	0.07487	0.9773	NA	NA	0.5886	2.817
886	C1orf87,CA087_HUMAN	886	886	28.31	3.082	53.53	17.37	4.118	0.01269	0.3896	NA	NA	0.05129	0.8908
887	uc001czt.1	887	887	64.51	47.26	81.76	1.73	0.7908	0.513	1	NA	NA	1.129	1.953
888	uc001czu.1	888	888	58.99	59.59	58.4	0.98	-0.02909	0.9665	1	NA	NA	2.629	2.577
889	RP5-902P15.1-003,NFIA_HUMAN,NFIA,KIAA1439	889	889	803.7	784.9	822.5	1.048	0.06738	0.9186	1	NA	NA	15.48	16.22
890	uc001czy.1	890	890	626.5	727.4	525.6	0.7226	-0.4688	0.4318	1	NA	NA	15.67	11.32
891	TM2D1_HUMAN,BBP,A6NDA8,TM2D1	891	891	507.9	548.6	467.2	0.8516	-0.2318	0.7051	1	NA	NA	24.58	20.93
892	uc001dac.1,INADL,hINADL,INADL_HUMAN,uc001dad.1,uc001daa.1,PATJ	892	892	508	441.8	574.3	1.3	0.3784	0.5547	1	NA	NA	2.526	3.283
893	ECAT11,L1TD1,LITD1_HUMAN,uc001dae.1	893	893	72.38	105.8	38.93	0.3679	-1.443	0.1941	1	NA	NA	1.537	0.5653
894	uc001daf.1,uc001dah.1,uc001dag.1,ANKRD38,B1ALP6,RP5-1155K23.5-004,B1ALP5,B1ALP6_HUMAN,KANK4_HUMAN,B1ALP5_HUMAN,KANK4,RP5-1155K23.5-003,uc001dai.1	894	894	1007	1642	372.8	0.2271	-2.139	0.0002864	0.02868	NA	NA	13.53	3.073
895	A0PJ95,USP1,UBP1_HUMAN	895	895	1095	1195	995.7	0.8333	-0.263	0.6327	1	NA	NA	14.43	12.02
896	KIAA1771,RP4-740B20.2-001,DOCK7	896	896	2222	2179	2264	1.039	0.0551	0.9326	1	NA	NA	13.41	13.93
897	UNQ153/PRO179,ANGL3_HUMAN,ANGPTL3,ANGPT5	897	897	1	1.027	0.9733	0.9474	-0.078	1	1	NA	NA	0.02706	0.02563
898	ATG4C_HUMAN,ATG4C,A6NLR8,APG4C,AUTL3,AUTL1	898	898	179.5	200.3	158.7	0.7919	-0.3366	0.6726	1	NA	NA	6.208	4.916
899	uc001dav.1	899	899	0	0	0	NA	NA	NA	NA	NA	NA	0	0
900	uc001daw.1	900	900	0	0	0	NA	NA	NA	NA	NA	NA	0	0
901	FOXD3_HUMAN,FOXD3,HFH2,uc001dax.1	901	901	4.867	0	9.733	Inf	Inf	0.09329	1	NA	NA	0	0.2635
902	ALG6_HUMAN,ALG6,uc001day.1,My046	902	902	149.1	174.7	123.6	0.7077	-0.4987	0.5606	1	NA	NA	4.917	3.48
903	A6NE34,CENPR,ITGB3BP,CENPR_HUMAN,NRIF3,A6NE34_HUMAN	903	903	232.8	246.6	219	0.8882	-0.1711	0.8124	1	NA	NA	2.891	2.568
904	EFCB7_HUMAN,EFCAB7,A8K855,KIAA1799	904	904	256.2	210.6	301.7	1.433	0.5186	0.496	1	NA	NA	5.6	8.022
905	uc001dbg.1	905	905	26.93	24.66	29.2	1.184	0.2439	0.9062	1	NA	NA	0.8332	0.9867
906	PGM1,PGM1_HUMAN	906	906	1787	1900	1674	0.8813	-0.1823	0.7376	1	NA	NA	43.01	37.91
907	ROR1_HUMAN,uc001dbi.1,NTRKR1,ROR1,RP11-24J23.1-002,uc001dbj.1	907	907	418	644.2	191.7	0.2977	-1.748	0.009129	0.3168	NA	NA	8.795	2.618
908	uc001dbl.1,uc001dbk.1	908	908	8.003	8.219	7.787	0.9474	-0.078	1	1	NA	NA	0.13	0.1232
909	uc001dbm.1	909	909	237.6	356.5	118.7	0.3331	-1.586	0.04017	0.7214	NA	NA	10.69	3.561
910	UBE2U	910	910	0	0	0	NA	NA	NA	NA	NA	NA	0	0
911	VWCD1,uc001dbr.1,KIAA1573,CACHD1	911	911	1113	1101	1124	1.021	0.02959	0.9669	1	NA	NA	10.2	10.41
912	KIAA1579,RAVR2_HUMAN,RAVER2	912	912	474.1	409.9	538.3	1.313	0.3929	0.5452	1	NA	NA	5.227	6.864
913	uc001dbv.1,JAK1	913	913	2706	3129	2283	0.7297	-0.4547	0.4279	1	NA	NA	16.68	12.17
914	uc001dbw.1	914	914	1.487	1.027	1.947	1.895	0.922	1	1	NA	NA	0.04976	0.09429
915	uc001dbx.1	915	915	0	0	0	NA	NA	NA	NA	NA	NA	0	0
916	AK4,KAD4_HUMAN,AK3,B2R927_HUMAN,AK3L1,B2R927,AK3L2	916	916	79.84	56.51	103.2	1.826	0.8686	0.4427	1	NA	NA	1.203	2.196
917	DNAJC6,KIAA0473,AUXI_HUMAN	917	917	687.8	486	889.6	1.831	0.8724	0.1477	1	NA	NA	3.467	6.347
919	OBR,LEPROT,LEPR,OBRG_HUMAN	919	918	839.5	797.3	881.8	1.106	0.1455	0.8115	1	NA	NA	29.86	33.03
918	OBR,LEPROT,LEPR,DB,LEPR_HUMAN	918	919	615.6	609.2	622	1.021	0.02978	0.9721	1	NA	NA	5.38	5.492
920	uc001dcl.1	920	920	0	0	0	NA	NA	NA	NA	NA	NA	NA	NA
921	uc001dcm.1	921	921	0	0	0	NA	NA	NA	NA	NA	NA	NA	NA
922	RP5-876C12.1-003,A5YW33,PDE4B,A5YW33_HUMAN,PDE4B_HUMAN,RP5-876C12.1-007,DPDE4,PDE4B5	922	922	742.5	624.7	860.4	1.377	0.462	0.4384	1	NA	NA	6.114	8.421
923	SGIP1_HUMAN,SGIP1,RP11-266I14.1-004,A6NLD1	923	923	288.5	272.3	304.7	1.119	0.1622	0.8338	1	NA	NA	2.732	3.057
924	TC1D1_HUMAN,TCTEX1D1	924	924	599	52.4	1146	21.86	4.45	2.564e-11	2.996e-08	NA	NA	1.376	30.09
925	INSL5,RP11-266I14.4-001	925	925	0.4867	0	0.9733	Inf	Inf	1	1	NA	NA	0	0.07622
926	A8K9W5_HUMAN,A8K9W5,RP11-342H21.1-006,WDR78	926	926	240.4	129.5	351.4	2.714	1.441	0.0643	0.9118	NA	NA	1.537	4.173
927	KIAA1610,MIER1,RP5-944N15.1-008,uc001dda.1	927	927	806	891.8	720.3	0.8077	-0.3082	0.5884	1	NA	NA	6.514	5.261
928	UGTREL7,KIAA0260,S35D1_HUMAN,SLC35D1	928	928	81.08	85.27	76.89	0.9017	-0.1493	0.8804	1	NA	NA	3.757	3.387
929	CA141_HUMAN,C1orf141	929	929	10.22	0	20.44	Inf	Inf	0.01991	0.5056	NA	NA	0	0.4358
930	IL-23R,IL23R_HUMAN,IL23R	930	930	0	0	0	NA	NA	NA	NA	NA	NA	0	0
931	IL12RB2,I12R2_HUMAN	931	931	4.948	3.082	6.813	2.211	1.144	0.6496	1	NA	NA	0.04272	0.09443
932	CGI-55,PAIRBP1,SERBP1,PAIRB_HUMAN	932	932	1874	1849	1898	1.026	0.03747	0.9563	1	NA	NA	15.31	15.71
933	GA45A_HUMAN,GADD45A,GADD45,DDIT1,RP5-975D15.1-003	933	933	503.1	550.7	455.5	0.8272	-0.2737	0.6555	1	NA	NA	22.76	18.82
934	GBG12_HUMAN,GNG12	934	934	3452	3459	3446	0.996	-0.005717	0.9833	1	NA	NA	44.06	43.89
935	uc001deb.1	935	935	37.37	51.37	23.36	0.4547	-1.137	0.3781	1	NA	NA	1.25	0.5684
936	ARHI,NOEY2,DIRA3_HUMAN,CCDS641,RHOI,DIRAS3	936	936	350.8	275.3	426.3	1.548	0.6307	0.3647	1	NA	NA	9.333	14.45
937	RP11-518D3.2-004,C1orf139,UNQ85/PRO18667,WLS,GP177_HUMAN,GPR177	937	937	6879	4945	8813	1.782	0.8336	0.2433	1	NA	NA	87.01	155.1
938	RPE65_HUMAN,RPE65	938	938	587.5	264	911	3.45	1.787	0.004673	0.2077	NA	NA	5.669	19.56
939	DEPDC1A,A8QXE0_HUMAN,uc001dek.1,uc001del.1,DEPDC1-V1,uc001dem.1,DEPDC1,uc001dej.1,A8QXE0	939	939	182.2	229.1	135.3	0.5905	-0.76	0.3523	1	NA	NA	2.212	1.306
940	uc001den.1	940	940	0	0	0	NA	NA	NA	NA	NA	NA	0	0
941	LRRC7,LRRC7_HUMAN,A1L1C6,KIAA1365,LAP1,A1L1C6_HUMAN	941	941	138.9	137.7	140.2	1.018	0.02583	1	1	NA	NA	0.8255	0.8404
942	PINL_HUMAN,PIN1L	942	942	37.61	42.12	33.09	0.7856	-0.3481	0.7863	1	NA	NA	2.368	1.86
943	LRC40_HUMAN,LRRC40	943	943	561.9	528.1	595.7	1.128	0.1738	0.7888	1	NA	NA	10.39	11.72
944	RP4-677H15.3-003,RP4-677H15.3-002,DKFZp686P22142,SFRS11,SFR11_HUMAN	944	944	3716	3589	3843	1.071	0.09865	0.8811	1	NA	NA	34.48	36.93
945	AN13C_HUMAN,uc001dey.1,ANKRD13C,uc001dex.1	945	945	764.9	717.1	812.7	1.133	0.1805	0.7661	1	NA	NA	5.875	6.658
946	RP11-180O5.1-003,HHLA3	946	946	97.74	89.38	106.1	1.187	0.2472	0.826	1	NA	NA	5.263	6.247
947	CTH,CGL_HUMAN	947	947	120	141.8	98.31	0.6934	-0.5283	0.5689	1	NA	NA	4.261	2.955
948	uc001dff.1	948	948	0	0	0	NA	NA	NA	NA	NA	NA	0	0
949	PTGER3,O00325_HUMAN,B1AK19_HUMAN,uc001dfn.1,RP5-952N6.2-004,B1AK19,PE2R3_HUMAN	949	949	241.1	302.1	180.1	0.5961	-0.7463	0.32	1	NA	NA	1.728	1.03
950	uc001dfr.1	950	950	21.41	18.49	24.33	1.316	0.3959	0.8123	1	NA	NA	1.714	2.256
951	ZRANB2,ZRAB2_HUMAN,ZIS,ZNF265	951	951	1967	1993	1941	0.9737	-0.03839	0.9377	1	NA	NA	40.45	39.39
952	uc001dfu.1	952	952	4.975	4.11	5.84	1.421	0.507	0.8815	1	NA	NA	0.311	0.4419
953	UNQ2433/PRO4993,NEGR1_HUMAN,NEGR1,RP11-316C12.1-002	953	953	336.2	328.8	343.6	1.045	0.06359	0.9403	1	NA	NA	3.076	3.215
954	uc001dfx.1	954	954	0	0	0	NA	NA	NA	NA	NA	NA	0	0
955	uc001dfy.1,A6PVS9,uc001dfz.1,LRRC44,LRIQ3_HUMAN,A6PVS8,LRRIQ3	955	955	2.055	4.11	0	0	-Inf	0.1512	1	NA	NA	0.04404	0
956	FPGT,FPGT_HUMAN,CARK,uc001dgd.1,TNI3K_HUMAN,GFPP,TNNI3K	956	956	307.2	319.5	294.9	0.923	-0.1156	0.8619	1	NA	NA	2.126	1.963
957	uc001dgi.1,C1orf173	957	957	82.84	4.11	161.6	39.32	5.297	9.507e-05	0.01282	NA	NA	0.03007	1.182
958	uc001dgh.1	958	958	0.9733	0	1.947	Inf	Inf	0.5939	1	NA	NA	0	0.02237
959	CRYZ,A6NN60_HUMAN,A6NN60,QOR_HUMAN,DKFZp686C16101	959	959	301.5	362.7	240.4	0.6629	-0.5932	0.3972	1	NA	NA	10.54	6.989
960	TYW3,C1orf171,TYW3_HUMAN	960	960	123.6	164.4	82.73	0.5033	-0.9905	0.2862	1	NA	NA	3.867	1.946
961	LHX8_HUMAN,LHX8	961	961	3.974	3.082	4.867	1.579	0.659	0.859	1	NA	NA	0.08882	0.1402
962	uc001dgp.1	962	962	1.027	2.055	0	0	-Inf	0.288	1	NA	NA	0.06784	0
963	CTL5_HUMAN,SLC44A5,CTL5	963	963	626.3	387.3	865.3	2.234	1.16	0.05926	0.8837	NA	NA	7.844	17.52
964	uc001dgv.1	964	964	40.18	47.26	33.09	0.7002	-0.5141	0.6665	1	NA	NA	0.7904	0.5535
965	RP4-682C21.1-001,uc001dgw.1,RP4-682C21.1-002,ACADM,uc001dgx.1,ACADM_HUMAN	965	965	632.9	637	628.8	0.9871	-0.01874	0.9667	1	NA	NA	12.28	12.12
966	uc001dhb.1,PGTB2_HUMAN,GGTB,RABGGTB	966	966	750.2	824	676.5	0.821	-0.2846	0.6198	1	NA	NA	26.39	21.67
967	uc001dgz.1	967	967	2.974	2.055	3.893	1.895	0.922	0.8239	1	NA	NA	1.475	2.795
968	uc009wbu.1	968	968	3.974	3.082	4.867	1.579	0.659	0.859	1	NA	NA	2.055	3.244
969	uc009wbv.1	969	969	3.028	4.11	1.947	0.4737	-1.078	0.6519	1	NA	NA	3.241	1.535
970	MSH4,MSH4_HUMAN	970	970	3.055	5.137	0.9733	0.1895	-2.4	0.3362	1	NA	NA	0.0898	0.01702
971	ASB17,ASB17_HUMAN	971	971	0	0	0	NA	NA	NA	NA	NA	NA	0	0
972	ST6GALNAC3,uc001dhg.1,UNQ2787/PRO7177,SIAT7C,SIA7C_HUMAN	972	972	488.7	688.4	289.1	0.42	-1.252	0.04998	0.8036	NA	NA	10.81	4.538
973	SIA7E_HUMAN,SIAT7E,ST6GALNAC V,uc001dhj.1,ST6GALNAC5	973	973	448.2	515.8	380.6	0.7379	-0.4385	0.491	1	NA	NA	7.833	5.78
974	A6NEM5_HUMAN,PIGK,GPI8_HUMAN,RP4-564M11.1-002,B1AK81_HUMAN,B1AK81,A6NEM5,GPI8	974	974	577	603.1	550.9	0.9135	-0.1306	0.8245	1	NA	NA	6.098	5.57
975	B2R4H3_HUMAN,B2R4H3,LOC645441	975	975	5.948	4.11	7.787	1.895	0.922	0.695	1	NA	NA	0.1688	0.3199
976	AK5	976	976	72.89	51.37	94.41	1.838	0.8781	0.4445	1	NA	NA	0.521	0.9575
977	ZZZ3_HUMAN,ZZZ3	977	977	847.3	871.2	823.4	0.9451	-0.08141	0.8799	1	NA	NA	10.85	10.26
978	USP33,UBP33_HUMAN,KIAA1097,VDU1	978	978	1302	1284	1319	1.027	0.03836	0.9541	1	NA	NA	14.42	14.81
979	FA73A_HUMAN,FAM73A	979	979	507.1	536.3	477.9	0.8911	-0.1663	0.7844	1	NA	NA	3.697	3.294
980	NEXN_HUMAN,uc001dia.1,A0PJ84,uc001dib.1,NEXN,uc001dic.1,uc001dig.1	980	980	284.2	333.9	234.6	0.7025	-0.5094	0.4737	1	NA	NA	5.152	3.619
981	FUBP1,uc001dih.1,FUBP1_HUMAN	981	981	1845	1693	1997	1.18	0.2383	0.6804	1	NA	NA	30.8	36.33
982	DNAJB4,DNAJW,DNJB4_HUMAN,HLJ1	982	982	518.6	583.6	453.6	0.7772	-0.3636	0.5524	1	NA	NA	14.61	11.35
983	GIPC2,GIPC2_HUMAN	983	983	0.4867	0	0.9733	Inf	Inf	1	1	NA	NA	0	0.01931
984	uc001dil.1	984	984	1.027	2.055	0	0	-Inf	0.288	1	NA	NA	0.04649	0
985	RP5-944H6.1-003,PTGFR,PF2R_HUMAN	985	985	96.74	125.3	68.13	0.5436	-0.8795	0.377	1	NA	NA	1.292	0.7024
986	C1orf29,IFI44L,uc001dio.1,IF44L_HUMAN	986	986	645.9	835.3	456.5	0.5465	-0.8717	0.1457	1	NA	NA	7.962	4.351
987	uc001dip.1,MTAP44,IFI44_HUMAN,IFI44	987	987	231.5	310.3	152.8	0.4925	-1.022	0.181	1	NA	NA	10.07	4.957
988	B1AR71_HUMAN,uc001diq.1,ELTD1,RP11-143H12.1-001,B1AR71	988	988	153.3	295.9	10.71	0.03618	-4.788	5.462e-06	0.001291	NA	NA	4.578	0.1657
989	uc001dit.1,uc001dir.1,LEC1,RP11-563M18.1-012,LPHH1,B1ALU6_HUMAN,LPHN2,KIAA0786,B1ALU6,A5XEI2_HUMAN,A5XEI2	989	989	2586	2692	2481	0.9217	-0.1176	0.8297	1	NA	NA	22.46	20.7
990	uc001dix.1	990	990	2.974	2.055	3.893	1.895	0.922	0.8239	1	NA	NA	0.07569	0.1434
991	uc001diy.1	991	991	0	0	0	NA	NA	NA	NA	NA	NA	0	0
992	uc001diz.1	992	992	1.027	2.055	0	0	-Inf	0.288	1	NA	NA	0.03638	0
993	uc001dja.1	993	993	1.027	2.055	0	0	-Inf	0.288	1	NA	NA	0.06586	0
994	TTLL7,TTLL7_HUMAN	994	994	420.6	282.5	558.7	1.977	0.9836	0.1387	1	NA	NA	3.551	7.022
995	B1APG4,KAPCB_HUMAN,B1APG3_HUMAN,RP11-82H13.1-003,B1APF9_HUMAN,B1APF9,RP11-82H13.1-005,PRKACB,RP11-82H13.1-002,RP11-82H13.1-008,B1APG3,B1APG4_HUMAN	995	995	1587	1510	1663	1.101	0.1393	0.8122	1	NA	NA	9.979	10.99
996	HSD42,HSD-42,SAMD13	996	996	58.4	55.48	61.32	1.105	0.1444	0.9326	1	NA	NA	1.438	1.589
997	uc009wcg.1	997	997	0.9733	0	1.947	Inf	Inf	0.5939	1	NA	NA	0	0.07028
998	DNASE2B,DLAD	998	998	0.4867	0	0.9733	Inf	Inf	1	1	NA	NA	0	0.04019
999	RPF1_HUMAN,RPF1,uc001djv.1,BXDC5	999	999	415.5	385.3	445.8	1.157	0.2105	0.7579	1	NA	NA	11.08	12.82
1000	uc001djw.1,GBG5_HUMAN,GNGT5,GNG5	1000	1000	472.6	446.9	498.3	1.115	0.1571	0.8176	1	NA	NA	32.63	36.38
1001	RP11-118B23.4-001,RP11-118B23.4-007,SPATA1,uc001djx.1	1001	1001	10.14	15.41	4.867	0.3158	-1.663	0.3549	1	NA	NA	0.3304	0.1043
1002	CTBS,CTB,RP11-118B23.5-003,DIAC_HUMAN	1002	1002	270.9	327.7	214.1	0.6534	-0.6141	0.3956	1	NA	NA	10.17	6.646
1003	C1orf180,CA180_HUMAN	1003	1003	0	0	0	NA	NA	NA	NA	NA	NA	0	0
1004	SSX2IP,KIAA0923,ADIP_HUMAN	1004	1004	1084	1241	926.6	0.7466	-0.4216	0.4489	1	NA	NA	10.34	7.72
1005	A0AVA3,uc001dkl.1,EDG7,LPA3,LPAR3,LPAR3_HUMAN	1005	1005	6.489	6.164	6.813	1.105	0.1444	1	1	NA	NA	0.1981	0.219
1006	MCOLN2,RP4-678I3.1-001	1006	1006	4.056	6.164	1.947	0.3158	-1.663	0.4562	1	NA	NA	0.1134	0.03581
1007	uc001dks.1,uc001dkr.1,MCLN3_HUMAN,B1ANB7_HUMAN,B1ANB7,RP11-507C22.1-006,MCOLN3	1007	1007	12.57	15.41	9.733	0.6316	-0.663	0.656	1	NA	NA	0.1307	0.08258
1008	A8K988_HUMAN,WDR63,A8K988	1008	1008	215.5	71.92	359.2	4.994	2.32	0.005112	0.2198	NA	NA	1.346	6.724
1009	uc001dku.1,SYDE2,SYDE2_HUMAN	1009	1009	134.7	124.3	145	1.167	0.2223	0.8222	1	NA	NA	1.233	1.438
1010	GM117,uc001dkx.1,CA052_HUMAN,BAG,C1orf52	1010	1010	421.6	355.5	487.6	1.372	0.456	0.4935	1	NA	NA	14.54	19.94
1011	BCL10_HUMAN,BCL10,CLAP,CIPER	1011	1011	283.3	299	267.7	0.8953	-0.1596	0.8145	1	NA	NA	5.442	4.872
1012	uc001dla.1	1012	1012	5.921	3.082	8.76	2.842	1.507	0.5034	1	NA	NA	0.09756	0.2773
1013	DDAH1,DKFZp686N2176,DDAH1_HUMAN,DDAH	1013	1013	2724	2598	2850	1.097	0.1333	0.8281	1	NA	NA	33.25	36.47
1014	uc001dld.1	1014	1014	0	0	0	NA	NA	NA	NA	NA	NA	0	0
1015	uc001dlf.1,CYR61_HUMAN,IGFBP10,CCN1,CYR61,GIG1	1015	1015	2194	1887	2501	1.325	0.4064	0.4824	1	NA	NA	52.01	68.93
1016	ZNHIT6,B2RBA1,C1orf181,B2RBA1_HUMAN	1016	1016	570.3	551.7	588.9	1.067	0.09401	0.8882	1	NA	NA	11.04	11.79
1017	COOA1_HUMAN,COL24A1	1017	1017	99.9	97.6	102.2	1.047	0.06639	0.9654	1	NA	NA	0.5627	0.5892
1018	A8MU56_HUMAN,A8MU56,KIAA1229,ODF2L,ODF2L_HUMAN	1018	1018	359.8	302.1	417.6	1.382	0.4672	0.5016	1	NA	NA	2.937	4.06
1019	CLCA2_HUMAN,CaCC3,A8K2T3,CLCA2,uc001dlr.1	1019	1019	1.487	1.027	1.947	1.895	0.922	1	1	NA	NA	0.0143	0.02709
1020	CACC1,CLCA1,A8K7I4,CLCA1_HUMAN	1020	1020	0	0	0	NA	NA	NA	NA	NA	NA	0	0
1021	uc001dlu.1,CaCC2,CLCA4,RP4-651E10.2-001,UNQ562	1021	1021	0.9733	0	1.947	Inf	Inf	0.5939	1	NA	NA	0	0.03398
1022	CLCA3_HUMAN,CLCA3	1022	1022	0.5137	1.027	0	0	-Inf	0.4867	1	NA	NA	0.01686	0
1023	CGI-61,KIAA0491,SH3GLB1,SHLB1_HUMAN	1023	1023	3173	3454	2892	0.8372	-0.2564	0.6572	1	NA	NA	29.83	24.97
1024	A6ND92_HUMAN,A6ND92,SEP15	1024	1024	2552	2641	2463	0.9326	-0.1006	0.8526	1	NA	NA	80.38	74.97
1025	uc001dmc.1,LOC339524,HS2ST,uc001dmg.1,KIAA0448,HS2ST1,HS2ST_HUMAN	1025	1025	2826	3051	2601	0.8523	-0.2305	0.6845	1	NA	NA	14.19	12.1
1026	LMO4_HUMAN,LMO4	1026	1026	1724	2037	1410	0.6923	-0.5306	0.3398	1	NA	NA	51.64	35.75
1027	uc001dmk.1	1027	1027	0	0	0	NA	NA	NA	NA	NA	NA	0	0
1028	uc001dml.1	1028	1028	2.514	3.082	1.947	0.6316	-0.663	0.7981	1	NA	NA	0.08578	0.05417
1029	B1AL79,RP5-905H16.1-002,PKN2_HUMAN,PRKCL2,B1AL79_HUMAN,PRK2,PKN2	1029	1029	1193	1263	1123	0.8896	-0.1688	0.755	1	NA	NA	10.75	9.567
1030	uc001dmo.1,TF2B,GTF2B,TF2B_HUMAN,TFIIB	1030	1030	355.2	367.8	342.6	0.9315	-0.1024	0.8713	1	NA	NA	12.52	11.66
1031	DKFZp547N1117,KAT3_HUMAN,CCBL2,RBMXL1,KAT3	1031	1031	595.5	789	402	0.5095	-0.973	0.1109	1	NA	NA	20.25	10.32
1032	DKFZp547N1117,RP4-531M19.2-001,RBMXL1,CCBL2,CCDS716	1032	1032	313.8	311.3	316.3	1.016	0.02312	0.9895	1	NA	NA	4.496	4.569
1033	GBP3,A2A317_HUMAN,DKFZp564C2478,RP4-531M19.1-008,A2A317,uc001dmw.1	1033	1033	344.5	367.8	321.2	0.8733	-0.1955	0.7678	1	NA	NA	6.472	5.652
1034	GBP1,uc001dmx.1,RP5-837D10.1-001	1034	1034	281.2	346.2	216.1	0.6241	-0.6802	0.3405	1	NA	NA	6.356	3.967
1035	GBP2	1035	1035	372.1	567.1	177.1	0.3124	-1.679	0.01476	0.4253	NA	NA	7.511	2.346
1036	GBP7_HUMAN,GBP4L,uc001dna.1,GBP7	1036	1036	1.027	2.055	0	0	-Inf	0.288	1	NA	NA	0.04688	0
1037	GBP4_HUMAN,GBP4	1037	1037	40.85	72.95	8.76	0.1201	-3.058	0.02751	0.6094	NA	NA	0.7499	0.09005
1038	GBP5,UNQ2427/PRO4987,GBP5_HUMAN,FLJ00401	1038	1038	11.57	14.38	8.76	0.609	-0.7154	0.6341	1	NA	NA	0.1556	0.09476
1039	A2RRM3,GBP6_HUMAN,uc001dnf.1,GBP6	1039	1039	2.487	2.055	2.92	1.421	0.507	1	1	NA	NA	0.02364	0.03359
1040	uc001dng.1	1040	1040	10.19	17.47	2.92	0.1672	-2.581	0.1647	1	NA	NA	0.7925	0.1325
1041	KIAA0231,LRC8B_HUMAN,LRRC8B,UNQ6413/PRO21207	1041	1041	218.1	189	247.2	1.308	0.3871	0.6322	1	NA	NA	2.786	3.643
1042	uc001dnk.1	1042	1042	8.841	3.082	14.6	4.737	2.244	0.2569	1	NA	NA	0.2187	1.036
1043	AD158,LRC8C_HUMAN,uc001dnl.1,LRRC8C	1043	1043	220.6	190.1	251.1	1.321	0.4018	0.6167	1	NA	NA	1.49	1.968
1044	LRRC8D,CCDS726,LRC8D_HUMAN,LRRC5,UNQ213/PRO239	1044	1044	808.7	624.7	992.8	1.589	0.6684	0.256	1	NA	NA	9.939	15.8
1045	LOC492303	1045	1045	16.87	12.33	21.41	1.737	0.7965	0.6421	1	NA	NA	0.4056	0.7045
1046	uc001dnq.1,ZNF326,ZN326_HUMAN,uc001dnr.1,uc001dnp.1	1046	1046	728.9	678.1	779.6	1.15	0.2013	0.7412	1	NA	NA	9.557	10.99
1047	BARHL2,BARH2_HUMAN,A0AVP2	1047	1047	3.082	6.164	0	0	-Inf	0.09288	1	NA	NA	0.2307	0
1048	uc001dnt.1	1048	1048	57.37	34.93	79.81	2.285	1.192	0.3325	1	NA	NA	0.6265	1.431
1049	ZN644_HUMAN,ZEP2,ZNF644,KIAA1221	1049	1049	1275	1098	1451	1.321	0.402	0.4801	1	NA	NA	10.56	13.95
1050	HFM1,uc001doa.1,RP11-509K22.1-002,B1B0B6,uc001dob.1,RP11-509K22.1-008,A8MQ67,B1B0B5_HUMAN,B1B0B5,A8MQ67_HUMAN,B1B0B6_HUMAN	1050	1050	82.62	51.37	113.9	2.217	1.149	0.3037	1	NA	NA	0.5168	1.146
1051	CDC7,CDC7_HUMAN,CDC7L1	1051	1051	319.6	308.2	330.9	1.074	0.1026	0.8968	1	NA	NA	5.183	5.565
1052	uc001dog.1	1052	1052	731.3	844.5	618.1	0.7318	-0.4504	0.4385	1	NA	NA	5.393	3.947
1053	TBR III,A0AUW8,TGFBR3,TGBR3_HUMAN	1053	1053	409.9	466.4	353.3	0.7575	-0.4007	0.5367	1	NA	NA	5.084	3.851
1054	uc001dom.1,BRDT,uc001dol.1,A6NF68_HUMAN,uc001dok.1,A6NF68	1054	1054	0.4867	0	0.9733	Inf	Inf	1	1	NA	NA	0	0.01349
1055	ABHD7_HUMAN,ABHD7,EPHXRP	1055	1055	26.85	21.58	32.12	1.489	0.5741	0.7222	1	NA	NA	0.852	1.268
1056	BTBD8_HUMAN,BTBD8	1056	1056	20.95	19.52	22.39	1.147	0.1976	0.923	1	NA	NA	0.7741	0.8877
1057	KIAA1107,K1107_HUMAN	1057	1057	157.4	119.2	195.6	1.642	0.7151	0.4204	1	NA	NA	1.562	2.565
1058	CA146_HUMAN,C1orf146	1058	1058	1.514	2.055	0.9733	0.4737	-1.078	0.7066	1	NA	NA	0.1532	0.07257
1059	FAP48,RP11-163M2.2-001,GLMN_HUMAN,GLOMULIN,GLMN,VMGLOM,FAP68	1059	1059	225.6	234.2	217.1	0.9266	-0.11	0.8739	1	NA	NA	6.455	5.981
1060	RPAP2,RPAP2_HUMAN,C1orf82	1060	1060	215.5	216.8	214.1	0.9878	-0.01774	0.9725	1	NA	NA	3.933	3.885
1061	GFI1_HUMAN,ZNF163,uc001dou.1,uc001dow.1,uc001dov.1,GFI1	1061	1061	1.027	2.055	0	0	-Inf	0.288	1	NA	NA	0.03954	0
1062	NB4S,EVI5,A6NKX8,EVI5_HUMAN	1062	1062	986.8	865.1	1109	1.282	0.3579	0.5372	1	NA	NA	6.313	8.09
1063	MSTP030,uc001dpf.1,RL5_HUMAN,RPL5,RP4-716F6.1-006	1063	1063	3878	3916	3839	0.9802	-0.02889	0.9529	1	NA	NA	92.3	90.47
1064	uc001dpc.1,FAM69A,FA69A_HUMAN,uc001dpg.1	1064	1064	576.5	490.1	662.8	1.353	0.4357	0.485	1	NA	NA	10.56	14.28
1065	uc001dpe.1	1065	1065	3.028	4.11	1.947	0.4737	-1.078	0.6519	1	NA	NA	2.422	1.147
1066	uc001dpl.1,uc001dpk.1,uc001dpm.1,MTF2_HUMAN,MTF2,uc001dpi.1,B1AKT6_HUMAN,B1AKT6,PCL2,M96,RP5-976O13.1-003,uc001dpj.1,uc001dph.1	1066	1066	692.6	741.8	643.4	0.8673	-0.2054	0.7211	1	NA	NA	7.563	6.559
1067	CGI-100,TMED5,UNQ397,B1AKT4_HUMAN,RP5-976O13.2-005,TMED5_HUMAN,B1AKT4,UNQ397/PRO733	1067	1067	2045	2030	2061	1.015	0.02144	0.9791	1	NA	NA	30.33	30.78
1068	RP4-717I23.1-005,RP4-717I23.1-003,RP4-717I23.1-004,CCDC18	1068	1068	113.7	121.2	106.1	0.8751	-0.1925	0.8316	1	NA	NA	1.579	1.382
1069	uc001dps.1	1069	1069	77.65	65.75	89.55	1.362	0.4456	0.705	1	NA	NA	3.95	5.38
1070	uc001dpt.1	1070	1070	233.2	189	277.4	1.467	0.5533	0.4817	1	NA	NA	2.621	3.846
1071	NC2B_HUMAN,DR1	1071	1071	932.2	952.4	912	0.9576	-0.06252	0.9047	1	NA	NA	16.62	15.92
1072	FNBP1L,TOCA1,C1orf39	1072	1072	2424	2398	2451	1.022	0.03147	0.966	1	NA	NA	25.86	26.43
1073	uc001dpx.1,UNQ271,NSP2,UNQ271/PRO308,SH2D3B,BCAR3,BCAR3_HUMAN	1073	1073	347.7	268.2	427.3	1.593	0.6722	0.3358	1	NA	NA	3.441	5.484
1074	uc001dqc.1	1074	1074	3.569	6.164	0.9733	0.1579	-2.663	0.2754	1	NA	NA	0.2409	0.03803
1075	MIG7	1075	1075	1.947	0	3.893	Inf	Inf	0.3167	1	NA	NA	0	0.225
1076	uc001dqe.1	1076	1076	15.92	13.36	18.49	1.385	0.4695	0.8088	1	NA	NA	0.357	0.4943
1077	TDIF2,ERBP,DNTTIP2,TDIF2_HUMAN	1077	1077	859.9	810.6	909.1	1.121	0.1654	0.7838	1	NA	NA	19.07	21.39
1078	GCLM,GLCLR,GSH0_HUMAN	1078	1078	264.9	266.1	263.8	0.9913	-0.01266	0.9762	1	NA	NA	4.847	4.805
1079	ABCA4 variant protein,ABCA4,ABCA4_HUMAN,ABCR	1079	1079	31.2	57.53	4.867	0.08459	-3.563	0.02103	0.5225	NA	NA	0.3898	0.03297
1080	PARG1,ARHGAP29,uc001dql.1,uc001dqj.1,uc001dqk.1,RHG29_HUMAN	1080	1080	2106	2794	1418	0.5077	-0.9781	0.08534	1	NA	NA	9.221	4.681
1081	uc001dqm.1,PXMP1,uc001dqo.1,ABCD3,ABCD3_HUMAN,uc001dqn.1,PMP70	1081	1081	1438	1503	1372	0.913	-0.1312	0.8063	1	NA	NA	15.37	14.04
1082	TF_HUMAN,F3	1082	1082	1330	1090	1569	1.439	0.5254	0.3539	1	NA	NA	23.04	33.16
1083	uc001dqu.1	1083	1083	37.61	23.63	51.59	2.183	1.126	0.4091	1	NA	NA	0.9971	2.177
1084	uc001dqx.1,uc001dqv.1,uc001dqw.1,SLC44A3,UNQ558	1084	1084	223	116.1	330	2.842	1.507	0.05904	0.8836	NA	NA	2.423	6.886
1085	CNN3_HUMAN,CNN3,uc001dqz.1	1085	1085	12950	9334	16560	1.774	0.8268	0.3587	1	NA	NA	253	448.7
1086	ALG14,ALG14_HUMAN	1086	1086	128.8	124.3	133.3	1.073	0.1012	0.9321	1	NA	NA	6.858	7.356
1087	TMEM56,uc001drd.1,TMM56_HUMAN	1087	1087	201.4	181.9	220.9	1.215	0.2809	0.7385	1	NA	NA	2.439	2.964
1088	uc001dre.1	1088	1088	5.84	0	11.68	Inf	Inf	0.06768	0.9372	NA	NA	0	0.2673
1089	A6NP44,RWDD3,uc001dri.1,uc001drg.1,uc001drf.1,A8K9F0,DKFZp566K023,uc001drd.1,RSUME,RWDD3_HUMAN,uc001drh.1	1089	1089	253.5	219.9	287.1	1.306	0.3851	0.6172	1	NA	NA	6.128	8.003
1090	uc001drj.1	1090	1090	0	0	0	NA	NA	NA	NA	NA	NA	0	0
1091	uc001drl.1	1091	1091	3.055	5.137	0.9733	0.1895	-2.4	0.3362	1	NA	NA	0.1999	0.03787
1092	PTBLP,PTB,NPTB,PTBP2_HUMAN,PTBP2	1092	1092	556.3	537.3	575.2	1.071	0.09834	0.8826	1	NA	NA	4.888	5.233
1093	A8K5A2,DPYD_HUMAN,A2RRQ3,A8MWG9,A2RRQ2,DPYD	1093	1093	300.8	426.4	175.2	0.4109	-1.283	0.07349	0.9773	NA	NA	4.259	1.75
1094	uc001drx.1	1094	1094	3.461	2.055	4.867	2.368	1.244	0.69	1	NA	NA	0.04832	0.1144
1095	uc001dry.1	1095	1095	12.82	6.164	19.47	3.158	1.659	0.3703	1	NA	NA	0.1386	0.4376
1096	SNX7,SNX7_HUMAN	1096	1096	367.4	386.3	348.5	0.902	-0.1488	0.8148	1	NA	NA	11.27	10.16
1097	LPPR5,LPPR5_HUMAN,A8MPX4,PAP2D	1097	1097	59.4	38.01	80.79	2.125	1.088	0.3821	1	NA	NA	0.5595	1.189
1098	uc001dsd.1	1098	1098	0.4867	0	0.9733	Inf	Inf	1	1	NA	NA	0	0.02336
1099	KIAA0455,PRG1,LPPR4_HUMAN,LPPR4	1099	1099	273.6	279.5	267.7	0.9578	-0.06218	0.9246	1	NA	NA	3.148	3.016
1100	PALMD,PALMD_HUMAN,C1orf11,PALML	1100	1100	430	307.2	552.9	1.8	0.8477	0.2008	1	NA	NA	6.192	11.14
1101	SDR2,SDFR2,FRRS1	1101	1101	95.9	112	79.81	0.7127	-0.4886	0.6198	1	NA	NA	2.341	1.669
1102	AGL,GDE_HUMAN,GDE	1102	1102	918	819.9	1016	1.239	0.3097	0.5968	1	NA	NA	5.587	6.924
1103	uc001dso.1	1103	1103	5.948	4.11	7.787	1.895	0.922	0.695	1	NA	NA	0.3988	0.7556
1104	A8K3F8,S35A3_HUMAN,A8K3F8_HUMAN,SLC35A3	1104	1104	218.6	226	211.2	0.9344	-0.09781	0.8913	1	NA	NA	5.143	4.806
1105	HIAT1_HUMAN,HIAT1	1105	1105	1225	1398	1051	0.7518	-0.4116	0.4567	1	NA	NA	29.69	22.32
1106	SAS6_HUMAN,SASS6,SAS6	1106	1106	129.8	143.8	115.8	0.8053	-0.3125	0.7235	1	NA	NA	2.067	1.664
1107	TRM13_HUMAN,CCDC76	1107	1107	280.3	315.4	245.3	0.7776	-0.3628	0.6092	1	NA	NA	6.267	4.874
1108	UNQ6500/PRO21368,LRRC39,LRC39_HUMAN	1108	1108	32.42	48.29	16.55	0.3427	-1.545	0.2431	1	NA	NA	2.259	0.774
1109	RP11-305E17.3-001,uc001dtb.1,DBT	1109	1109	858.3	953.4	763.1	0.8004	-0.3213	0.5699	1	NA	NA	4.936	3.951
1110	RP11-440D18.1-002,RTCD1,RTC1_HUMAN,RPC,RPC1,RTC1	1110	1110	476.7	527.1	426.3	0.8089	-0.306	0.6241	1	NA	NA	18.73	15.15
1111	A6MA65,uc001dte.1,A6MA65_HUMAN,CC14A_HUMAN,uc001dtg.1,CDC14A,uc001dtf.1	1111	1111	132.7	140.8	124.6	0.8851	-0.176	0.8386	1	NA	NA	1.307	1.157
1112	CCDS772,GPR88	1112	1112	33.42	49.32	17.52	0.3553	-1.493	0.257	1	NA	NA	0.7969	0.2831
1113	VCAM1_HUMAN,VCAM1,L1CAM	1113	1113	3511	2329	4692	2.015	1.011	0.0988	1	NA	NA	42.04	84.7
1114	EXTL2,EXTL2_HUMAN,EXTR2	1114	1114	1161	1238	1083	0.875	-0.1926	0.7235	1	NA	NA	24.01	21.01
1115	ZNTL2,ZNT7,SLC30A7,ZNT7_HUMAN	1115	1115	775.4	947.3	603.5	0.6371	-0.6505	0.2624	1	NA	NA	6.492	4.136
1116	A8JZY6_HUMAN,AD-018,NPD015,CGI-30,A8JZY6,DPH5,HSPC143,DPH5_HUMAN	1116	1116	527.3	563	491.5	0.873	-0.1959	0.7435	1	NA	NA	13.86	12.1
1117	uc001dub.1,uc001dua.1,uc001duc.1	1117	1117	85.84	81.16	90.52	1.115	0.1574	0.9107	1	NA	NA	2.514	2.803
1118	CHEDG1,uc001dud.1,S1PR1,RP4-575N6.1-001,EDG1,CCDS777	1118	1118	325.7	300	351.4	1.171	0.228	0.7541	1	NA	NA	5.508	6.451
1119	OLFM3,uc001dui.1,UNQ1924/PRO4399,uc001dug.1,uc001duf.1,uc001due.1,uc001duh.1,NOE3,NOE3_HUMAN,uc001duj.1	1119	1119	202.2	249.7	154.8	0.6199	-0.6899	0.3829	1	NA	NA	3.134	1.943
1120	B1ASK7,B1ASK7_HUMAN,COLL6,RP5-936J12.3-001,COL11A1	1120	1120	10800	14260	7332	0.5141	-0.9599	0.2369	1	NA	NA	107.1	55.03
1121	AMYP_HUMAN,AMY2A,AMY2B,AMY2B_HUMAN,KIAA1839	1121	1121	209.8	203.4	216.1	1.062	0.08706	0.9301	1	NA	NA	1.608	1.708
1122	AMYP_HUMAN,AMY2A	1122	1122	0	0	0	NA	NA	NA	NA	NA	NA	0	0
1123	A6NJS5,AMY1,AMY1C,AMY1_HUMAN,AMY1B,AMY1A,A8K8H6	1123	1123	0	0	0	NA	NA	NA	NA	NA	NA	0	0
1124	A6NJS5,AMY1,AMY1C,AMY1_HUMAN,AMY1B,AMY1A,A8K8H6	1124	1124	7.949	6.164	9.733	1.579	0.659	0.7551	1	NA	NA	0.1706	0.2694
1125	A6NJS5,AMY1,AMY1C,AMY1_HUMAN,AMY1B,AMY1A,A8K8H6	1125	1125	0	0	0	NA	NA	NA	NA	NA	NA	0	0
1126	uc001dva.1	1126	1126	0	0	0	NA	NA	NA	NA	NA	NA	0	0
1127	PRMT6,A3KME1_HUMAN,A3KME1	1127	1127	317	339	294.9	0.8699	-0.2012	0.7632	1	NA	NA	7.575	6.59
1128	uc001dvc.1,UNQ571/PRO1133,uc001dvf.1,NTNG1,LMNT1,NTNG1_HUMAN,uc001dvh.1,KIAA0976	1128	1128	282.8	372.9	192.7	0.5167	-0.9525	0.1856	1	NA	NA	3.179	1.643
1130	KIAA0976,uc001dvc.1	1130	1129	121.4	155.1	87.6	0.5647	-0.8246	0.3755	1	NA	NA	6.135	3.464
1129	NTNG1	1129	1130	120.3	152.1	88.57	0.5825	-0.7797	0.4026	1	NA	NA	5.395	3.143
1131	VAV3_HUMAN,VAV3,VAV-3	1131	1131	91.14	79.11	103.2	1.304	0.3831	0.735	1	NA	NA	0.7665	0.9996
1132	SLC25A24,SCAMC1,SCMC1_HUMAN,APC1,uc001dvn.1,MCSC1	1132	1132	607.2	696.6	517.8	0.7434	-0.4279	0.475	1	NA	NA	10.48	7.79
1133	A4QN25_HUMAN,A4QN25,A4QN26_HUMAN,NBPF4,A4QN26	1133	1133	0	0	0	NA	NA	NA	NA	NA	NA	0	0
1134	uc001dvp.1	1134	1134	0	0	0	NA	NA	NA	NA	NA	NA	0	0
1135	uc001dvq.1,NBPF5	1135	1135	0	0	0	NA	NA	NA	NA	NA	NA	0	0
1136	uc001dvr.1	1136	1136	0	0	0	NA	NA	NA	NA	NA	NA	0	0
1137	A4QN25_HUMAN,A4QN25,A4QN26_HUMAN,NBPF4,A4QN26	1137	1137	0	0	0	NA	NA	NA	NA	NA	NA	0	0
1138	uc001dvs.1,FAM102B,A1L1A1_HUMAN,A1L1A1	1138	1138	598.2	650.3	546	0.8396	-0.2522	0.6718	1	NA	NA	6.819	5.726
1139	uc001dvt.1,CA059_HUMAN,C1orf59,uc001dvu.1	1139	1139	32.63	56.51	8.76	0.155	-2.689	0.05805	0.8766	NA	NA	1.428	0.2213
1140	PR38B_HUMAN,uc001dvv.1,uc001dvw.1,DKFZp434O1172,PRPF38B	1140	1140	1068	1015	1121	1.105	0.1436	0.8087	1	NA	NA	15.13	16.72
1141	FNDC7	1141	1141	0.5137	1.027	0	0	-Inf	0.4867	1	NA	NA	0.02413	0
1142	STXBP3,A8K269_HUMAN,UNC-18c,RP11-475E11.1-001,A8K269	1142	1142	719.3	738.7	699.8	0.9474	-0.078	0.886	1	NA	NA	16.5	15.63
1143	C1orf62,CA062_HUMAN	1143	1143	3.488	3.082	3.893	1.263	0.337	1	1	NA	NA	0.05482	0.06925
1144	uc001dwc.1	1144	1144	0	0	0	NA	NA	NA	NA	NA	NA	0	0
1145	GPSM2,uc001dwd.1	1145	1145	415.6	368.8	462.3	1.253	0.3259	0.6285	1	NA	NA	8.937	11.2
1146	RP11-475E11.6-002,CLCC1_HUMAN,A6NGP0,KIAA0761,CLCC1,MCLC	1146	1146	819	866.1	771.8	0.8912	-0.1662	0.7668	1	NA	NA	11.35	10.11
1147	A8MX09_HUMAN,KIAA0893,RP11-475E11.7-003,A8MX09,WDR47_HUMAN,RP11-475E11.7-001,WDR47	1147	1147	827.1	677.1	977.2	1.443	0.5294	0.3678	1	NA	NA	8.897	12.84
1148	TAFII18,TAF2K,TAF13,TAF13_HUMAN	1148	1148	296.8	311.3	282.3	0.9067	-0.1413	0.8314	1	NA	NA	30.21	27.39
1149	AD-020,CA119_HUMAN,C1orf119,TMEM167B	1149	1149	1033	1254	811.8	0.6471	-0.6279	0.2646	1	NA	NA	25.54	16.53
1150	uc001dwo.1	1150	1150	27.12	31.85	22.39	0.7029	-0.5086	0.6921	1	NA	NA	4.246	2.984
1151	CA194_HUMAN,uc001dwp.1,C1orf194	1151	1151	125	17.47	232.6	13.32	3.735	0.0004533	0.03988	NA	NA	1.111	14.8
1152	KIAA1324,A8MQ66,EIG121,A8MQ66_HUMAN,K1324_HUMAN,UNQ2426/PRO4985	1152	1152	52.83	65.75	39.91	0.6069	-0.7205	0.5438	1	NA	NA	1.024	0.6214
1153	SERS,B2R6Y9_HUMAN,SARS,RP11-352P4.2-004,B2R6Y9,SYSC_HUMAN	1153	1153	2542	2877	2207	0.767	-0.3826	0.5003	1	NA	NA	76.74	58.86
1154	MEGF3,CDHF10,KIAA0279,EGFL2,CELR2_HUMAN,uc001dxa.1,CELSR2	1154	1154	3693	2266	5120	2.259	1.176	0.05754	0.873	NA	NA	12.04	27.2
1155	PSRC1_HUMAN,DDA3,FP3214,PSRC1	1155	1155	1226	655.5	1797	2.741	1.455	0.01124	0.362	NA	NA	15.97	43.78
1156	MYBPHL,RP11-297O4.3-001,uc001dxl.1	1156	1156	4.434	2.055	6.813	3.316	1.729	0.5015	1	NA	NA	0.06431	0.2132
1157	SORT_HUMAN,SORT1	1157	1157	5066	3990	6142	1.539	0.6221	0.3448	1	NA	NA	30.86	47.5
1158	PSMA5,PSA5_HUMAN	1158	1158	936.6	896.9	976.2	1.088	0.1223	0.8393	1	NA	NA	51.56	56.12
1159	SYPL2_HUMAN,uc001dxq.1,SYPL2,uc001dxo.1	1159	1159	20.9	17.47	24.33	1.393	0.4784	0.7711	1	NA	NA	0.2193	0.3056
1160	RP5-831G13.2-002,ATXN7L2,AT7L2_HUMAN	1160	1160	132.3	128.4	136.3	1.061	0.0855	0.9428	1	NA	NA	2.23	2.366
1161	uc001dxv.1,CYB561D1,RP5-831G13.3-003,C56D1_HUMAN	1161	1161	227.5	231.2	223.9	0.9684	-0.04629	0.9404	1	NA	NA	2.542	2.462
1162	AMIGO,ALI2,CCDS30795,KIAA1163,AMIGO1,uc001dxx.1,AMGO1_HUMAN	1162	1162	86.11	54.45	117.8	2.163	1.113	0.3104	1	NA	NA	1.234	2.669
1163	GPR61_HUMAN,CCDS801,GPR61,uc001dxy.1,BALGR	1163	1163	21.52	22.6	20.44	0.9043	-0.1451	0.9244	1	NA	NA	0.4483	0.4054
1164	GNAI3_HUMAN,GNAI3,uc001dxz.1	1164	1164	2722	2919	2526	0.8653	-0.2087	0.7111	1	NA	NA	34.55	29.9
1165	GNATC,GNAT2,GNAT2_HUMAN	1165	1165	16.71	24.66	8.76	0.3553	-1.493	0.3184	1	NA	NA	1.011	0.3593
1166	RP5-1160K1.5-001,AMPD2,AMPD2_HUMAN,RP5-1160K1.5-003	1166	1166	1044	1227	860.4	0.7014	-0.5117	0.3609	1	NA	NA	14.53	10.19
1167	GSTM4,GSTM2,GST4,GSTM2_HUMAN,GSTM4_HUMAN	1167	1167	459.7	491.1	428.3	0.8721	-0.1975	0.7486	1	NA	NA	6.967	6.075
1168	GSTM1,GST1,GSTM1_HUMAN	1168	1168	40.64	9.247	72.03	7.789	2.962	0.03713	0.6926	NA	NA	0.4459	3.474
1169	uc001dym.1,GSTM5,GSTM5_HUMAN	1169	1169	34.23	61.64	6.813	0.1105	-3.178	0.02742	0.6094	NA	NA	2.203	0.2435
1170	GSTM3_HUMAN,GST5,GSTM3,A4UJ43,A4UJ43_HUMAN	1170	1170	1022	1036	1008	0.9737	-0.03847	0.9382	1	NA	NA	14.08	13.71
1171	EPS8L3,EPS8R3,ES8L3_HUMAN	1171	1171	1	1.027	0.9733	0.9474	-0.078	1	1	NA	NA	0.0235	0.02226
1172	uc001dyv.1,uc001dyw.1,RP11-195M16.2-003,CSF1_HUMAN,uc001dyt.1,uc001dyu.1,CSF1,RP11-195M16.2-004	1172	1172	515.1	396.6	633.6	1.598	0.6761	0.2879	1	NA	NA	6.077	9.71
1173	XPVKONA,SAHH2_HUMAN,AHCYL1,DCAL	1173	1173	3465	3720	3209	0.8626	-0.2132	0.714	1	NA	NA	47.96	41.37
1174	FAM40A,KIAA1761,FA40A_HUMAN	1174	1174	642.5	630.8	654.1	1.037	0.05222	0.9402	1	NA	NA	9.809	10.17
1175	RP4-773N10.2-001,ALX3	1175	1175	67.27	78.08	56.45	0.723	-0.4679	0.6718	1	NA	NA	2.958	2.139
1176	UBL4B,UBL4B_HUMAN	1176	1176	0	0	0	NA	NA	NA	NA	NA	NA	0	0
1177	uc001dzd.1,A6NEA8,S6A17_HUMAN,NTT4,SLC6A17	1177	1177	79.06	82.19	75.92	0.9237	-0.1145	0.9053	1	NA	NA	0.7	0.6465
1178	KCNC4,KCNC4_HUMAN	1178	1178	76.6	62.67	90.52	1.444	0.5304	0.651	1	NA	NA	0.8259	1.193
1179	uc001dzj.1	1179	1179	3.515	4.11	2.92	0.7105	-0.493	0.8435	1	NA	NA	0.08816	0.06264
1180	RBM15_HUMAN,OTT,uc001dzk.1,RBM15	1180	1180	177.4	158.2	196.6	1.243	0.3134	0.7233	1	NA	NA	2.668	3.316
1181	uc001dzn.1	1181	1181	100.9	97.6	104.1	1.067	0.09361	0.9428	1	NA	NA	3.586	3.826
1182	MCT5,RP5-1074L1.3-004,MOT5_HUMAN,MCT4,SLC16A4,A8K3V5_HUMAN,A8K3V5	1182	1182	154.4	172.6	136.3	0.7895	-0.341	0.6875	1	NA	NA	3.822	3.017
1183	HBXIP_HUMAN,HBXIP,XIP	1183	1183	1050	924.7	1175	1.271	0.3454	0.5486	1	NA	NA	61.05	77.57
1184	UNQ600/PRO1186,PROK1_HUMAN,PROK1	1184	1184	8.192	15.41	0.9733	0.06316	-3.985	0.06844	0.9413	NA	NA	0.6289	0.03972
1185	uc009wft.1	1185	1185	0	0	0	NA	NA	NA	NA	NA	NA	0	0
1186	KCA10_HUMAN,KCNA10	1186	1186	0	0	0	NA	NA	NA	NA	NA	NA	0	0
1187	KCNA2,CCDS827,KCNA2_HUMAN,RP11-284N8.1-001	1187	1187	38.82	51.37	26.28	0.5116	-0.967	0.4505	1	NA	NA	1.02	0.522
1188	B2RA23,KCNA3,B2RA23_HUMAN	1188	1188	34.8	27.74	41.85	1.509	0.5934	0.6778	1	NA	NA	0.4642	0.7004
1189	MOX44,CD53,CD53_HUMAN,TSPAN25	1189	1189	1.027	2.055	0	0	-Inf	0.288	1	NA	NA	0.07067	0
1190	RIF1,CA103_HUMAN,C1orf103	1190	1190	395	437.7	352.3	0.805	-0.3129	0.6285	1	NA	NA	7.04	5.668
1191	uc001eae.1,UNQ154,TMEM77,PSEC0031,uc001ead.1,UNQ154/PRO180,uc001eaf.1,TMM77_HUMAN	1191	1191	595.5	568.2	622.9	1.096	0.1328	0.8387	1	NA	NA	15.86	17.39
1192	PRO1101,CEPT1,CEPT1_HUMAN,uc001eag.1	1192	1192	561.2	595.9	526.6	0.8837	-0.1784	0.7654	1	NA	NA	8.907	7.871
1193	DENND2D,DEN2D_HUMAN	1193	1193	19.9	34.93	4.867	0.1393	-2.844	0.07894	0.9915	NA	NA	0.9072	0.1264
1194	CHI3L2,CH3L2_HUMAN,A8MTM3_HUMAN,A8MTM3	1194	1194	29.17	35.96	22.39	0.6226	-0.6837	0.599	1	NA	NA	1.25	0.7781
1195	uc001eap.1	1195	1195	0	0	0	NA	NA	NA	NA	NA	NA	0	0
1196	CHIA_HUMAN,CHIA	1196	1196	0	0	0	NA	NA	NA	NA	NA	NA	0	0
1197	C1orf88,CA088_HUMAN,uc001eax.1,uc001eaw.1,RP5-1125M8.4-003,uc001eay.1	1197	1197	995.9	192.1	1800	9.367	3.228	5.896e-08	2.883e-05	NA	NA	4.267	39.97
1198	OVGP1_HUMAN,OVGP1,A0AV19,OGP,MUC9	1198	1198	59.91	57.53	62.29	1.083	0.1146	0.9504	1	NA	NA	1.181	1.279
1199	HKMT1069,WDR77,Nbla10071,MEP50_HUMAN,MEP50	1199	1199	377.9	341.1	414.6	1.216	0.2817	0.6848	1	NA	NA	8.232	10.01
1200	AT5F1_HUMAN,uc001ebd.1,ATP5F1	1200	1200	722	714	730	1.022	0.03188	0.9675	1	NA	NA	18.83	19.25
1201	C1orf162,CA162_HUMAN	1201	1201	15.98	15.41	16.55	1.074	0.1026	1	1	NA	NA	0.941	1.01
1202	ADORA3,AA3R_HUMAN,UNQ1931/PRO4406,uc001ebh.1,uc001ebg.1	1202	1202	0	0	0	NA	NA	NA	NA	NA	NA	0	0
1203	RAP1A_HUMAN,RAP1A,KREV1	1203	1203	601.5	608.2	594.7	0.9778	-0.03243	0.9494	1	NA	NA	16.23	15.87
1204	uc001ebj.1	1204	1204	1.514	2.055	0.9733	0.4737	-1.078	0.7066	1	NA	NA	0.07076	0.03352
1205	uc001ebn.1	1205	1205	103.9	100.7	107.1	1.063	0.08865	0.9551	1	NA	NA	2.272	2.416
1206	C1orf183,CA183_HUMAN	1206	1206	159.6	108.9	210.2	1.93	0.949	0.283	1	NA	NA	2.684	5.181
1207	uc001ebq.1	1207	1207	10.46	9.247	11.68	1.263	0.337	0.9331	1	NA	NA	1.065	1.346
1208	uc001ebr.1	1208	1208	2.433	0	4.867	Inf	Inf	0.2472	1	NA	NA	0	0.2429
1209	DDX20_HUMAN,DDX20,GEMIN3,DP103	1209	1209	359.5	327.7	391.3	1.194	0.2556	0.7173	1	NA	NA	3.601	4.299
1210	KCND3_HUMAN,KCND3	1210	1210	301.1	87.33	514.9	5.896	2.56	0.0007182	0.05526	NA	NA	1.816	10.71
1211	uc001ebw.1	1211	1211	43.58	10.27	76.89	7.484	2.904	0.03672	0.6894	NA	NA	0.1877	1.405
1212	DKFZp547A023,CTTNBP2NL,CT2NL_HUMAN,KIAA1433,uc001ebz.1	1212	1212	824.2	878.4	769.9	0.8765	-0.1902	0.7357	1	NA	NA	9.538	8.359
1213	uc001eby.1	1213	1213	12.06	14.38	9.733	0.6767	-0.5634	0.7026	1	NA	NA	0.3147	0.213
1214	WNT2B,WNT13,RP4-770C6.1-003,WNT2B_HUMAN	1214	1214	292.3	436.6	147.9	0.3388	-1.561	0.03171	0.6511	NA	NA	11.04	3.742
1215	ST7L,A8K4S7,ST7R,ST7L_HUMAN	1215	1215	496.1	581.5	410.7	0.7063	-0.5016	0.4203	1	NA	NA	6.481	4.578
1216	CAPZA1,CAZA1_HUMAN	1216	1216	1215	1382	1048	0.7586	-0.3986	0.4704	1	NA	NA	29.76	22.58
1217	MOV10_HUMAN,MOV10,RP11-426L16.2-003,KIAA1631	1217	1217	775	968.8	581.1	0.5998	-0.7375	0.204	1	NA	NA	12.46	7.474
1218	ARHC,RHOC_HUMAN,ARH9,RHOC	1218	1218	2920	3180	2660	0.8366	-0.2575	0.6524	1	NA	NA	65.82	55.06
1219	PPP2CZ,PPM1J_HUMAN,DKFZp434P1514,PPM1J	1219	1219	35.15	41.1	29.2	0.7105	-0.493	0.7012	1	NA	NA	0.8454	0.6007
1220	F19A3_HUMAN,TAFA3,FAM19A3	1220	1220	4.596	8.219	0.9733	0.1184	-3.078	0.1922	1	NA	NA	0.4062	0.0481
1221	uc009wgm.1	1221	1221	5.543	7.192	3.893	0.5414	-0.8854	0.6731	1	NA	NA	0.2214	0.1198
1222	SLC16A1,uc001ecz.1,RP4-580L15.1-001	1222	1222	3745	3929	3561	0.9065	-0.1416	0.8068	1	NA	NA	37.9	34.36
1223	AFARP1	1223	1223	32.2	40.07	24.33	0.6073	-0.7195	0.5789	1	NA	NA	1.695	1.029
1224	uc001edb.1,uc001edd.1	1224	1224	54.43	52.4	56.45	1.077	0.1076	0.9644	1	NA	NA	0.975	1.051
1225	uc001ede.1	1225	1225	14.71	4.11	25.31	6.158	2.622	0.1285	1	NA	NA	0.09369	0.5769
1226	LIG2,KIAA0806,LRIG2_HUMAN,LRIG2	1226	1226	367.2	416.1	318.3	0.7649	-0.3866	0.5596	1	NA	NA	5.645	4.318
1227	uc001edg.1	1227	1227	0	0	0	NA	NA	NA	NA	NA	NA	0	0
1228	uc001edi.1,KIAA1634,MAGI3,uc001edh.1	1228	1228	623.3	607.2	639.5	1.053	0.07473	0.9112	1	NA	NA	4.609	4.854
1229	Lsx,PHTF,uc001edl.1,PHTF1_HUMAN,uc001edm.1,uc001edn.1,PHTF1	1229	1229	531.7	436.6	626.8	1.436	0.5216	0.409	1	NA	NA	3.854	5.533
1230	RSBN1	1230	1230	993.4	892.8	1094	1.225	0.2932	0.6134	1	NA	NA	7.449	9.128
1231	PTPN22,B1ALC8_HUMAN,RP5-1073O3.1-001,B1ALC8,PTPN8	1231	1231	2.514	3.082	1.947	0.6316	-0.663	0.7981	1	NA	NA	0.04268	0.02695
1232	uc001edv.1	1232	1232	6.976	6.164	7.787	1.263	0.337	0.9087	1	NA	NA	0.2978	0.3762
1233	B2L15_HUMAN,A0PJY6,C1orf178,BCL2L15	1233	1233	5.083	8.219	1.947	0.2368	-2.078	0.3332	1	NA	NA	0.09254	0.02192
1234	B1ALD0,uc001eed.1,uc001eec.1,uc001eeb.1,RP5-1073O3.4-002,B1ALD0_HUMAN,AP4B1,AP4B1_HUMAN	1234	1234	222.8	274.3	171.3	0.6245	-0.6793	0.3766	1	NA	NA	4.898	3.059
1235	SNM1B,uc001eeh.1,DCLRE1B,DCR1B_HUMAN	1235	1235	222.4	240.4	204.4	0.8502	-0.2341	0.7542	1	NA	NA	3.687	3.135
1236	uc001eek.1,uc001eej.1	1236	1236	5.407	2.055	8.76	4.263	2.092	0.3768	1	NA	NA	0.04735	0.2019
1237	HIPK1_HUMAN,KIAA0630,A6NJ34,HIPK1,RP4-786G8.2-003	1237	1237	2850	2103	3596	1.71	0.7741	0.1916	1	NA	NA	13.77	23.54
1238	PSEC0035,OLFML3,PSEC0244,OLFL3_HUMAN,HNOEL-iso,PSEC0173,UNQ663/PRO1294	1238	1238	1244	2230	257	0.1152	-3.118	9.933e-08	4.263e-05	NA	NA	54.35	6.261
1239	SYT6	1239	1239	58.26	31.85	84.68	2.659	1.411	0.2518	1	NA	NA	0.4081	1.085
1240	TIF1G,RFG7,TRIM33,KIAA1113,TRI33_HUMAN	1240	1240	1416	1398	1434	1.025	0.03609	0.9577	1	NA	NA	8.246	8.455
1242	DEN2C_HUMAN,uc001eez.1,DENND2C,B1AL26,B1AL26_HUMAN,RP5-1156J9.1-005	1242	1241	1370	1415	1326	0.937	-0.0938	0.8589	1	NA	NA	11.24	10.53
1241	BCAS2,DAM1,SPF27_HUMAN	1241	1242	525.2	482.9	567.5	1.175	0.2328	0.7203	1	NA	NA	20.78	24.42
1243	AMPD1,RP5-1000E10.1-002,AMPD1_HUMAN	1243	1243	0	0	0	NA	NA	NA	NA	NA	NA	0	0
1244	uc001efg.1,NRAS,RASN_HUMAN,uc001efh.1,HRAS1	1244	1244	1704	1721	1687	0.9802	-0.02889	0.9505	1	NA	NA	21.4	20.97
1245	D1S155E,A8K281,A8K281_HUMAN,NRU,KIAA0885,UNR,CSDE1_HUMAN,CSDE1	1245	1245	10190	11760	8632	0.7343	-0.4455	0.5664	1	NA	NA	154.3	113.3
1246	SIKE,uc001efp.1,SIKE_HUMAN,uc001efo.1	1246	1246	1417	1488	1347	0.9055	-0.1432	0.7894	1	NA	NA	15.14	13.71
1247	RP11-109G4.1-001,RP11-109G4.1-003,SYCP1	1247	1247	2.001	2.055	1.947	0.9474	-0.078	1	1	NA	NA	0.03294	0.0312
1248	B1AKP0,TSHB,RP4-666F24.1-001,B1AKP0_HUMAN	1248	1248	2.92	0	5.84	Inf	Inf	0.1975	1	NA	NA	0	0.5657
1249	TSPAN2,TSN2_HUMAN	1249	1249	516.1	378.1	654.1	1.73	0.7908	0.2125	1	NA	NA	6.603	11.42
1250	NGF_HUMAN,CCDS882,NGF,NGFB	1250	1250	41.8	34.93	48.67	1.393	0.4784	0.7414	1	NA	NA	1.865	2.598
1251	VANGL1,VANG1_HUMAN,STB2	1251	1251	610.1	529.1	691.1	1.306	0.3852	0.5333	1	NA	NA	3.224	4.211
1252	uc001efx.1,CASQ2_HUMAN,CASQ2	1252	1252	6.948	5.137	8.76	1.705	0.77	0.7288	1	NA	NA	0.1065	0.1817
1253	CCDS885,NHLH2,HEN2_HUMAN,HEN2	1253	1253	167.8	108.9	226.8	2.082	1.058	0.2222	1	NA	NA	2.276	4.74
1254	uc001efz.1	1254	1254	2.487	2.055	2.92	1.421	0.507	1	1	NA	NA	0.08248	0.1172
1255	S22AF_HUMAN,uc001egb.1,UNQ9429/PRO34686,SLC22A15,uc001ega.1,FLIPT1,A8MUR3	1255	1255	128.1	79.11	177.1	2.239	1.163	0.2233	1	NA	NA	0.8808	1.972
1256	C1orf161,CA161_HUMAN	1256	1256	0	0	0	NA	NA	NA	NA	NA	NA	0	0
1257	ATP1A1,PCIA2,AT1A1_HUMAN,RP4-655J12.1-006	1257	1257	5390	5143	5638	1.096	0.1324	0.8509	1	NA	NA	62.97	69.03
1258	uc001egk.1,uc001egg.1,uc001egi.1,uc001egj.1	1258	1258	43.39	40.07	46.72	1.166	0.2216	0.894	1	NA	NA	0.7809	0.9105
1259	uc001egl.1	1259	1259	3.461	2.055	4.867	2.368	1.244	0.69	1	NA	NA	0.05013	0.1187
1260	RP5-1086K13.2-002,B1AMW1,LFA3,uc001egp.1,CD58,LFA3_HUMAN,B1AMW1_HUMAN	1260	1260	166.2	121.2	211.2	1.742	0.8009	0.3607	1	NA	NA	5.762	10.04
1261	A6NMC7,IGSF3_HUMAN,IGSF3,KIAA0466	1261	1261	2990	2806	3175	1.132	0.1783	0.7706	1	NA	NA	21.35	24.16
1262	SRBC,CD2_HUMAN,CD2,uc001egu.1	1262	1262	0.4867	0	0.9733	Inf	Inf	1	1	NA	NA	0	0.0356
1263	FPRP_HUMAN,FPRP,CD9P1,PTGFRN,KIAA1436	1263	1263	3916	3947	3886	0.9844	-0.02275	0.9607	1	NA	NA	35.88	35.32
1264	V7,CD101,uc001egw.1,EWI101,IGSF2_HUMAN,IGSF2	1264	1264	45.34	58.56	32.12	0.5485	-0.8665	0.4738	1	NA	NA	0.9245	0.507
1265	TTF2,TTF2_HUMAN	1265	1265	229.1	236.3	221.9	0.9391	-0.0906	0.8948	1	NA	NA	2.505	2.352
1266	TRIM45,RP11-229A19.2-003,RNF99,TRI45_HUMAN	1266	1266	323	199.3	446.8	2.241	1.164	0.1024	1	NA	NA	3.124	7.001
1267	B7H4,UNQ659/PRO1291,VTCN1_HUMAN,VTCN1	1267	1267	6.002	6.164	5.84	0.9474	-0.078	1	1	NA	NA	0.1281	0.1213
1268	RP4-675C20.1-002,MA1A2_HUMAN,MAN1A2,MAN1B	1268	1268	1216	1102	1330	1.206	0.2703	0.6377	1	NA	NA	11.46	13.82
1269	A3KMG2,FA46C_HUMAN,FAM46C,CCDS896	1269	1269	32.5	51.37	13.63	0.2653	-1.915	0.1658	1	NA	NA	0.5029	0.1334
1270	GDAP2,GDAP2_HUMAN	1270	1270	199.6	226	173.3	0.7665	-0.3836	0.6211	1	NA	NA	3.51	2.69
1271	WDR3_HUMAN,WDR3	1271	1271	707	753.1	660.9	0.8776	-0.1884	0.7415	1	NA	NA	10.76	9.445
1272	RP4-776P7.2-002,SPG17_HUMAN,SPAG17	1272	1272	290.1	75	505.2	6.735	2.752	0.0003596	0.03391	NA	NA	0.4895	3.297
1273	RP4-794L19.1-003,TBX15	1273	1273	51.07	35.96	66.19	1.841	0.8802	0.4912	1	NA	NA	0.5602	1.031
1274	RP4-712E4.3-002,B1ALR1_HUMAN,B1ALR1,SYWM_HUMAN,WARS2	1274	1274	303.9	395.5	212.2	0.5364	-0.8985	0.2033	1	NA	NA	8.152	4.373
1275	uc001ehp.1	1275	1275	76.27	87.33	65.21	0.7467	-0.4213	0.686	1	NA	NA	1.151	0.8596
1276	HAO2,HAOX2_HUMAN,HAOX2	1276	1276	1.514	2.055	0.9733	0.4737	-1.078	0.7066	1	NA	NA	0.06784	0.03213
1277	3BHS2_HUMAN,YA027_HUMAN,HSD3B2,uc001ehu.1,HSDB3B	1277	1277	1.027	2.055	0	0	-Inf	0.288	1	NA	NA	0.01943	0
1278	HSDB3A,HSD3B1,3BHS1_HUMAN,3BH,uc001ehw.1	1278	1278	0	0	0	NA	NA	NA	NA	NA	NA	0	0
1279	uc001ehx.1	1279	1279	0.4867	0	0.9733	Inf	Inf	1	1	NA	NA	0	0.07115
1280	ZN697_HUMAN,ZNF697	1280	1280	639.2	601	677.4	1.127	0.1726	0.7835	1	NA	NA	6.625	7.467
1281	B2RD08_HUMAN,PHGDH,B2RD08,PGDH3,SERA_HUMAN	1281	1281	2066	2411	1721	0.7137	-0.4867	0.385	1	NA	NA	33.64	24.01
1282	HMGCS2,HMCS2_HUMAN,RP4-683H9.2-001	1282	1282	0	0	0	NA	NA	NA	NA	NA	NA	0	0
1283	RELP,GISP,REG4,REG4_HUMAN	1283	1283	0.5137	1.027	0	0	-Inf	0.4867	1	NA	NA	0.02621	0
1284	NBPF7_HUMAN,P0C2Y1,NBPF7	1284	1284	4.461	3.082	5.84	1.895	0.922	0.7443	1	NA	NA	0.09146	0.1733
1285	ADA30_HUMAN,ADAM30,UNQ2509/PRO5997	1285	1285	0	0	0	NA	NA	NA	NA	NA	NA	0	0
1286	uc001eil.1,N2,NOTCH2,N2N,NOTC2_HUMAN,uc001eim.1,NOTCH2NL	1286	1286	7547	9634	5459	0.5667	-0.8194	0.2529	1	NA	NA	35.99	20.4
1287	FA72B_HUMAN,FAM72B,uc001ein.1	1287	1287	5.029	6.164	3.893	0.6316	-0.663	0.7636	1	NA	NA	0.1454	0.09183
1288	HIST2H2BA	1288	1288	0.5137	1.027	0	0	-Inf	0.4867	1	NA	NA	0.1115	0
1289	FCGR1B,FCGRB_HUMAN,IGFRB,uc001eir.1	1289	1289	0	0	0	NA	NA	NA	NA	NA	NA	0	0
1290	uc001eis.1,SRGAP2	1290	1290	45.18	52.4	37.96	0.7245	-0.465	0.6953	1	NA	NA	1.227	0.889
1291	uc009wht.1	1291	1291	11	11.3	10.71	0.9474	-0.078	0.9356	1	NA	NA	0.1492	0.1413
1292	uc001eiv.1	1292	1292	0	0	0	NA	NA	NA	NA	NA	NA	0	0
1293	uc001eiw.1	1293	1293	0	0	0	NA	NA	NA	NA	NA	NA	0	0
1294	FLJ00310	1294	1294	0.5137	1.027	0	0	-Inf	0.4867	1	NA	NA	0.01004	0
1295	uc001eiy.1	1295	1295	0	0	0	NA	NA	NA	NA	NA	NA	0	0
1296	uc001eiz.1	1296	1296	0	0	0	NA	NA	NA	NA	NA	NA	0	0
1306	uc001eja.1,LOC375010	1306	1297	0	0	0	NA	NA	NA	NA	NA	NA	0	0
1297	uc001ejb.1	1297	1298	0	0	0	NA	NA	NA	NA	NA	NA	0	0
1298	uc001ejc.1	1298	1299	0	0	0	NA	NA	NA	NA	NA	NA	0	0
1299	uc001eje.1	1299	1300	0	0	0	NA	NA	NA	NA	NA	NA	0	0
1300	uc009whu.1	1300	1301	0	0	0	NA	NA	NA	NA	NA	NA	0	0
1301	uc001ejf.1	1301	1302	0	0	0	NA	NA	NA	NA	NA	NA	0	0
1302	uc001ejg.1	1302	1303	0	0	0	NA	NA	NA	NA	NA	NA	0	0
1303	uc001ejh.1	1303	1304	0	0	0	NA	NA	NA	NA	NA	NA	0	0
1304	uc001eji.1	1304	1305	0	0	0	NA	NA	NA	NA	NA	NA	0	0
1305	uc001ejj.1	1305	1306	0	0	0	NA	NA	NA	NA	NA	NA	0	0
1307	uc001ejk.1	1307	1307	0	0	0	NA	NA	NA	NA	NA	NA	0	0
1308	uc001ejl.1	1308	1308	0	0	0	NA	NA	NA	NA	NA	NA	0	0
1309	uc001ejm.1	1309	1309	0	0	0	NA	NA	NA	NA	NA	NA	0	0
1310	uc001ejn.1	1310	1310	0	0	0	NA	NA	NA	NA	NA	NA	0	0
1311	uc001ejo.1	1311	1311	0	0	0	NA	NA	NA	NA	NA	NA	0	0
1312	uc001ejr.1,uc001ejp.1	1312	1312	3.92	1.027	6.813	6.632	2.729	0.3367	1	NA	NA	0.01351	0.08962
1313	uc001ejq.1	1313	1313	0	0	0	NA	NA	NA	NA	NA	NA	0	0
1314	uc001ejs.1	1314	1314	0	0	0	NA	NA	NA	NA	NA	NA	0	0
1315	PPIAL4A,A2BFH1,PPIAL4,LOC644591,A1L431,PPAL4_HUMAN,COAS2	1315	1315	0	0	0	NA	NA	NA	NA	NA	NA	0	0
1316	NRG2	1316	1316	0	0	0	NA	NA	NA	NA	NA	NA	0	0
1317	uc001elh.1,RP4-791M13.1-001,uc001eld.1,uc001ejv.1,uc001enf.1,uc001eke.1,NBPF1,NBPF20,uc001end.1,A2BGT5_HUMAN,NBPF14,A8MSG8_HUMAN,uc001eli.1,RP3-377D14.1-001,NBPF8,KIAA1693,uc001elc.1,uc001emw.1,NBPF9_HUMAN,uc001emt.1,A8MQ35,uc001emr.1,A8MPP5,A2BGT5,A6NN08,uc001elj.1,A6NN08_HUMAN,A8MQ35_HUMAN,uc001ele.1,NBPF10,uc001eko.1,uc001emv.1,NBPF9,KIAA1245,A8MSG8,A8MPP5_HUMAN	1317	1317	182.1	205.5	158.7	0.7721	-0.3731	0.64	1	NA	NA	0.4111	0.3174
1318	uc001ekc.1	1318	1318	0	0	0	NA	NA	NA	NA	NA	NA	0	0
1319	uc001ekp.1	1319	1319	0	0	0	NA	NA	NA	NA	NA	NA	0	0
1320	uc001ekq.1	1320	1320	0	0	0	NA	NA	NA	NA	NA	NA	0	0
1321	uc001ekr.1,uc001eks.1,uc001ekt.1	1321	1321	0	0	0	NA	NA	NA	NA	NA	NA	0	0
1322	uc001eku.1	1322	1322	1.027	2.055	0	0	-Inf	0.288	1	NA	NA	0.02374	0
1323	PPIAL4C,PPIAL4,PPIAL4D,PAL4B_HUMAN,PPIAL4B,COAS2	1323	1323	0	0	0	NA	NA	NA	NA	NA	NA	0	0
1324	uc001ekx.1	1324	1324	0	0	0	NA	NA	NA	NA	NA	NA	0	0
1325	uc001ekz.1,uc001ela.1,uc001eky.1	1325	1325	5.029	6.164	3.893	0.6316	-0.663	0.7636	1	NA	NA	0.2566	0.1621
1326	uc001elb.1	1326	1326	0.5137	1.027	0	0	-Inf	0.4867	1	NA	NA	0.01187	0
1327	uc001elf.1,COAS3	1327	1327	2.028	3.082	0.9733	0.3158	-1.663	0.5333	1	NA	NA	0.2445	0.07719
1328	PDE4DIP,RP4-791M13.2-009,A2RU15,CMYA2,uc001eln.1,KIAA0477,uc001elv.1,MMGL,uc001emk.1,A8MY77_HUMAN,KIAA0454,A8MY77,MYOME_HUMAN,uc001elw.1,uc001elx.1,uc001elo.1,uc001ema.1,Q5VU43-11,uc001elm.1,uc001emh.1	1328	1328	1443	1322	1564	1.183	0.2424	0.6723	1	NA	NA	4.686	5.543
1329	uc001elr.1	1329	1329	3.461	2.055	4.867	2.368	1.244	0.69	1	NA	NA	0.08319	0.197
1330	uc001els.1	1330	1330	0.4867	0	0.9733	Inf	Inf	1	1	NA	NA	0	0.06496
1331	uc001elt.1	1331	1331	0	0	0	NA	NA	NA	NA	NA	NA	0	0
1332	uc001elu.1	1332	1332	0	0	0	NA	NA	NA	NA	NA	NA	0	0
1333	uc001emi.1	1333	1333	78.57	82.19	74.95	0.9118	-0.1331	0.8913	1	NA	NA	9.113	8.31
1334	uc001emj.1	1334	1334	57.21	47.26	67.16	1.421	0.507	0.6984	1	NA	NA	4.338	6.165
1335	SEC22B	1335	1335	1620	1963	1276	0.6499	-0.6217	0.2637	1	NA	NA	60.47	39.3
1336	uc009wil.1	1336	1336	126.9	141.8	111.9	0.7895	-0.341	0.7007	1	NA	NA	5.683	4.486
1337	uc001emp.1,NT2NL_HUMAN,N2N,uc001emo.1,uc001emm.1,uc001emn.1,NOTCH2NL	1337	1337	312.1	376	248.2	0.6601	-0.5993	0.3903	1	NA	NA	3.055	2.017
1338	uc009wim.1	1338	1338	142.1	164.4	119.7	0.7283	-0.4574	0.6036	1	NA	NA	4.172	3.039
1339	uc001eng.1	1339	1339	0.9733	0	1.947	Inf	Inf	0.5939	1	NA	NA	0	0.0637
1340	uc001enh.1	1340	1340	2.46	1.027	3.893	3.789	1.922	0.6005	1	NA	NA	0.0642	0.2433
1341	RGMC_HUMAN,uc001enk.1,HFE2,uc001eni.1,RGMC,uc001enj.1,CCDS912,uc001enl.1,HJV	1341	1341	0	0	0	NA	NA	NA	NA	NA	NA	0	0
1342	uc001enn.1,TXNIP,VDUP1,TXNIP_HUMAN	1342	1342	5382	6854	3910	0.5705	-0.8098	0.2155	1	NA	NA	130.4	74.36
1343	RPC7L_HUMAN,POLR3GL	1343	1343	448	473.6	422.4	0.8919	-0.1651	0.7899	1	NA	NA	22.76	20.3
1344	ANKRD34,AN34A_HUMAN,ANKRD34A,CCDS30829	1344	1344	56.7	46.23	67.16	1.453	0.5387	0.6803	1	NA	NA	0.7167	1.041
1345	LIX1L_HUMAN,LIX1L	1345	1345	409.9	447.9	371.8	0.83	-0.2688	0.6736	1	NA	NA	17.9	14.86
1346	uc001ens.1	1346	1346	772.5	820.9	724.2	0.8822	-0.1809	0.7501	1	NA	NA	23.42	20.66
1347	RBM8,HSPC114,RBM8A_HUMAN,MDS014,RBM8A	1347	1347	460.4	535.3	385.4	0.7201	-0.4738	0.4534	1	NA	NA	8.603	6.195
1348	uc001env.1,GnRHRII	1348	1348	5.002	5.137	4.867	0.9474	-0.078	1	1	NA	NA	0.6378	0.6042
1349	GnRHRII,A6NNH5,uc001enx.1,GNRHR2	1349	1349	6.976	6.164	7.787	1.263	0.337	0.9087	1	NA	NA	0.3414	0.4313
1350	PX11B_HUMAN,PEX11B	1350	1350	384.8	400.7	368.9	0.9206	-0.1193	0.8477	1	NA	NA	13.94	12.83
1351	ITA10_HUMAN,B2RTV5_HUMAN,UNQ468/PRO827,B2RTV5,ITGA10	1351	1351	22.22	30.82	13.63	0.4421	-1.178	0.4119	1	NA	NA	0.2863	0.1266
1352	ANKRD35,A6NEU0,ANR35_HUMAN	1352	1352	75.81	69.86	81.76	1.17	0.2269	0.8613	1	NA	NA	1.163	1.361
1353	PIAS3,A4CZ08,DKFZp727A051,PIAS3_HUMAN,A4CZ08_HUMAN	1353	1353	757.5	822.9	692	0.8409	-0.25	0.6629	1	NA	NA	13.09	11.01
1354	NUDT17,P0C025,NUD17_HUMAN	1354	1354	46.04	29.79	62.29	2.091	1.064	0.4217	1	NA	NA	0.667	1.395
1355	RPC3_HUMAN,POLR3C	1355	1355	299.4	336	262.8	0.7822	-0.3543	0.6117	1	NA	NA	9.833	7.692
1356	RNF115,ZN364_HUMAN,ZNF364	1356	1356	266	269.2	262.8	0.9763	-0.03461	0.9526	1	NA	NA	8.378	8.179
1357	BY55_HUMAN,BY55,CD160,RP11-373C9.1-007	1357	1357	24.63	29.79	19.47	0.6534	-0.6141	0.6357	1	NA	NA	0.4266	0.2787
1358	PDZD1_HUMAN,CAP70,NHERF3,PDZD1,PDZK1	1358	1358	3.488	3.082	3.893	1.263	0.337	1	1	NA	NA	0.08191	0.1035
1359	uc001eoq.1,GPR89A,GPR89_HUMAN,GPR89,uc001eor.1,UNQ192,A6NN37,UNQ192/PRO218,SH120,HSPC201,uc001eos.1,CGI-13,uc001eop.1,GPR89B,uc001eot.1	1359	1359	8.949	7.192	10.71	1.489	0.5741	0.7762	1	NA	NA	0.0881	0.1312
1360	GPR89C,GP89C_HUMAN,A6NKF9,uc001eou.1	1360	1360	0	0	0	NA	NA	NA	NA	NA	NA	0	0
1361	uc001eov.1	1361	1361	0	0	0	NA	NA	NA	NA	NA	NA	0	0
1362	uc001eow.1	1362	1362	0	0	0	NA	NA	NA	NA	NA	NA	0	0
1363	NBPF11,KIAA1693,B1AKG1,LOC728912,RP11-94I2.2-001,B1AKG1_HUMAN	1363	1363	1.514	2.055	0.9733	0.4737	-1.078	0.7066	1	NA	NA	0.01569	0.007432
1364	F18A2_HUMAN,FAM108A3,FAM108A2,C1orf47	1364	1364	0	0	0	NA	NA	NA	NA	NA	NA	0	0
1365	uc001epc.1	1365	1365	22.93	20.55	25.31	1.232	0.3005	0.8929	1	NA	NA	0.6149	0.7573
1366	uc001epd.1	1366	1366	0	0	0	NA	NA	NA	NA	NA	NA	0	0
1367	DKFZp451B1418,uc001ery.1,LOC728912,uc001erx.1,NBPF1,NBPF20,NBPFA_HUMAN,A2BGT5_HUMAN,uc001erv.1,uc001eqy.1,NBPF14,NBPF12,A8MSG8_HUMAN,uc001erd.1,XXyac-YX155B6.1-001,RP3-377D14.1-001,NBPF16,KIAA1693,uc001erw.1,NBPFE_HUMAN,NBPF9_HUMAN,A8MVR3,A8K9F1,A8MPP5,NBPF11,A2BGT5,uc001erc.1,A8K9F1_HUMAN,A8MVR3_HUMAN,uc001erp.1,NBPF10,NBPFC_HUMAN,NBPF9,A8MSG8,A8MPP5_HUMAN	1367	1367	47.72	56.51	38.93	0.689	-0.5374	0.6517	1	NA	NA	0.1243	0.08564
1368	PRKAB2,AAKB2_HUMAN,A8K9V5,A8K9V5_HUMAN	1368	1368	1321	1341	1301	0.9706	-0.04305	0.9313	1	NA	NA	13.36	12.96
1369	uc001epf.1	1369	1369	55.43	34.93	75.92	2.173	1.12	0.3676	1	NA	NA	1.245	2.706
1370	uc001epg.1	1370	1370	2720	3188	2251	0.7062	-0.5019	0.3825	1	NA	NA	85.04	60.06
1371	B2RBG1,FMO5,RP11-337C18.2-004,uc001eph.1,uc001epk.1,uc001epl.1,B2RBG1_HUMAN	1371	1371	25.74	16.44	35.04	2.132	1.092	0.4803	1	NA	NA	0.2589	0.5519
1372	ALC1,uc001epm.1,uc001epn.1,CHD1L,uc001epo.1,A5YM64,CHD1L_HUMAN	1372	1372	607	671.9	542.1	0.8069	-0.3096	0.6016	1	NA	NA	12.81	10.34
1373	uc001epp.1	1373	1373	30.17	18.49	41.85	2.263	1.178	0.4205	1	NA	NA	0.3445	0.7796
1374	RP11-533N14.2-001,BCL9	1374	1374	1142	1055	1228	1.164	0.2193	0.7052	1	NA	NA	9.414	10.96
1375	uc001epr.1,ACP6,hPACPL1,UNQ205/PRO231,PPA6_HUMAN,ACPL1,LPAP	1375	1375	216.7	208.6	224.8	1.078	0.1084	0.9044	1	NA	NA	2.837	3.059
1376	CCDS929,GJA5,CXA5_HUMAN	1376	1376	83.19	146.9	19.47	0.1325	-2.916	0.01122	0.362	NA	NA	2.504	0.3318
1377	CXA8_HUMAN,GJA8,CCDS30834,A7L5M5	1377	1377	0	0	0	NA	NA	NA	NA	NA	NA	0	0
1378	A6NKF9,GPR89A,GPR89_HUMAN,GPR89,DKFZp434H1228,GP89C_HUMAN,GPR89C,A6NN37,uc001epy.1,UNQ192/PRO218,SH120,HSPC201,uc001epv.1,uc001epw.1,CGI-13,GPR89B,uc001epx.1	1378	1378	2.92	0	5.84	Inf	Inf	0.1975	1	NA	NA	0	0.06313
1379	uc001epz.1	1379	1379	0	0	0	NA	NA	NA	NA	NA	NA	0	0
1380	uc001eqh.1	1380	1380	0	0	0	NA	NA	NA	NA	NA	NA	0	0
1381	uc001eqj.1	1381	1381	17.71	25.69	9.733	0.3789	-1.4	0.3446	1	NA	NA	0.3233	0.1225
1382	uc001eqk.1	1382	1382	3.92	1.027	6.813	6.632	2.729	0.3367	1	NA	NA	0.04322	0.2866
1383	uc001eql.1,uc001eqn.1	1383	1383	2.947	1.027	4.867	4.737	2.244	0.4868	1	NA	NA	0.01264	0.05986
1384	uc001eqm.1	1384	1384	1.487	1.027	1.947	1.895	0.922	1	1	NA	NA	0.03354	0.06356
1385	uc009wka.1	1385	1385	0	0	0	NA	NA	NA	NA	NA	NA	0	0
1386	PPIAL4C,PPIAL4,PPIAL4D,PAL4B_HUMAN,PPIAL4B,COAS2	1386	1386	0	0	0	NA	NA	NA	NA	NA	NA	0	0
1387	A8K2N7,A8K2N7_HUMAN,NBPFF_HUMAN,uc001esc.1,NBPF16,NBPF15	1387	1387	21.31	14.38	28.23	1.962	0.9726	0.5296	1	NA	NA	0.1406	0.2759
1388	uc001esd.1	1388	1388	0.9733	0	1.947	Inf	Inf	0.5939	1	NA	NA	0	0.2271
1389	A8K277,A8K277_HUMAN,uc001esf.1,uc001esb.1,NBPF16,NBPFG_HUMAN,NBPF15	1389	1389	12.3	5.137	19.47	3.789	1.922	0.2694	1	NA	NA	0.03705	0.1404
1390	uc001ese.1	1390	1390	0	0	0	NA	NA	NA	NA	NA	NA	0	0
1391	uc009wkv.1	1391	1391	0.4867	0	0.9733	Inf	Inf	1	1	NA	NA	0	0.04764
1392	uc009wkw.1	1392	1392	36.31	48.29	24.33	0.5039	-0.9887	0.4438	1	NA	NA	2.449	1.234
1393	uc001esg.1	1393	1393	2.514	3.082	1.947	0.6316	-0.663	0.7981	1	NA	NA	0.07468	0.04717
1394	FCGR1B,IGFRC,A6NKC4,FCGRC_HUMAN,FCGR1C	1394	1394	0	0	0	NA	NA	NA	NA	NA	NA	0	0
1395	PPIAL4C,PPIAL4,PPIAL4D,PAL4B_HUMAN,PPIAL4B,COAS2	1395	1395	0.4867	0	0.9733	Inf	Inf	1	1	NA	NA	0	0.08258
1396	uc001esl.1,uc001esm.1,uc001esk.1	1396	1396	70.59	38.01	103.2	2.714	1.44	0.2202	1	NA	NA	0.6721	1.824
1397	uc009wle.1	1397	1397	26.23	16.44	36.01	2.191	1.131	0.461	1	NA	NA	0.1899	0.4159
1398	uc009wlf.1	1398	1398	8.463	7.192	9.733	1.353	0.4366	0.8434	1	NA	NA	0.6485	0.8776
1399	uc001esn.1	1399	1399	3.434	1.027	5.84	5.684	2.507	0.402	1	NA	NA	0.009596	0.05454
1400	IGFR1,FCGR1_HUMAN,FCGR1,FCG1,FCGR1A,uc001esp.1	1400	1400	1.027	2.055	0	0	-Inf	0.288	1	NA	NA	0.07589	0
1401	uc001esq.1	1401	1401	0.4867	0	0.9733	Inf	Inf	1	1	NA	NA	0	0.04215
1402	H2B2F_HUMAN,HIST2H2BF	1402	1402	2.487	2.055	2.92	1.421	0.507	1	1	NA	NA	0.0641	0.09109
1403	HIST2H3D,A2BDF6,HIST2H3C,H3F2,H32_HUMAN,H3FM,A6NFS4,HIST2H3A	1403	1403	0	0	0	NA	NA	NA	NA	NA	NA	0	0
1404	H4/J,HIST1H4F,H4/O,HIST1H4L,H4FN,H4FA,H4FH,HIST1H4H,H4F2,H4FM,H4/A,H4FK,H4FG,HIST2H4,H4FB,HIST2H4B,H4/K,HIST1H4I,H4/N,HIST1H4B,H4FE,HIST1H4A,H4/M,HIST1H4E,HIST4H4,HIST2H4A,H4FC,H4FI,H4/H,HIST1H4C,H4/G,HIST1H4K,H4FJ,H4FD,H4_HUMAN,H4/I,H4FO,H4/B,A2VCL0,H4/C,H4/D,HIST1H4J,HIST1H4D,H4/E	1404	1404	0.5137	1.027	0	0	-Inf	0.4867	1	NA	NA	0.03376	0
1405	A2BDF6,HIST2H3C,H3F2,H32_HUMAN,H3FM,A6NFS4,HIST2H3A	1405	1405	0	0	0	NA	NA	NA	NA	NA	NA	0	0
1406	HIST2H2AA4,HIST2H2AA3,H2A2A_HUMAN,H2AFO,HIST2H2AA	1406	1406	0	0	0	NA	NA	NA	NA	NA	NA	0	0
1407	HIST2H2AA4,HIST2H2AA3,H2A2A_HUMAN,H2AFO,HIST2H2AA	1407	1407	0	0	0	NA	NA	NA	NA	NA	NA	0	0
1408	A2BDF6,HIST2H3C,H3F2,H32_HUMAN,H3FM,A6NFS4,HIST2H3A	1408	1408	0	0	0	NA	NA	NA	NA	NA	NA	0	0
1409	H4/J,HIST1H4F,H4/O,HIST1H4L,H4FN,H4FA,H4FH,HIST1H4H,H4F2,H4FM,H4/A,H4FK,H4FG,HIST2H4,H4FB,HIST2H4B,H4/K,HIST1H4I,H4/N,HIST1H4B,H4FE,HIST1H4A,H4/M,HIST1H4E,HIST4H4,HIST2H4A,H4FC,H4FI,H4/H,HIST1H4C,H4/G,HIST1H4K,H4FJ,H4_HUMAN,H4FD,H4/I,H4FO,H4/B,A2VCL0,H4/D,H4/C,HIST1H4J,HIST1H4D,H4/E	1409	1409	0	0	0	NA	NA	NA	NA	NA	NA	0	0
1410	H2BFQ,H2B2E_HUMAN,HIST2H2BE,A3KMC7	1410	1410	208.6	197.3	220	1.115	0.1572	0.8602	1	NA	NA	4.969	5.541
1411	H2AFQ,HIST2H2AC,H2A2C_HUMAN	1411	1411	1.514	2.055	0.9733	0.4737	-1.078	0.7066	1	NA	NA	0.2633	0.1247
1412	HIST2H2AB,H2A2B_HUMAN	1412	1412	3.461	2.055	4.867	2.368	1.244	0.69	1	NA	NA	0.2568	0.6083
1413	CGI-143,CCDS939,BOLA1_HUMAN,BOLA1	1413	1413	78.08	63.7	92.47	1.452	0.5377	0.643	1	NA	NA	4.414	6.408
1414	SV2A_HUMAN,PSEC0174,SV2A,KIAA0736	1414	1414	1325	1039	1612	1.552	0.6339	0.2632	1	NA	NA	12.53	19.45
1415	SF3B4,RP11-196G18.20-002,SF3B4_HUMAN,SAP49	1415	1415	274.9	217.8	331.9	1.524	0.6077	0.4145	1	NA	NA	5.116	7.795
1416	A4FU01-4,uc001etl.1,A4FU01,MTMR11,MTMRB_HUMAN	1416	1416	467.8	466.4	469.1	1.006	0.008338	1	1	NA	NA	9.727	9.784
1417	uc001eto.1,OTUD7B,OTU7B_HUMAN,ZA20D1,CEZANNE	1417	1417	651.3	691.4	611.3	0.884	-0.1778	0.7576	1	NA	NA	3.995	3.532
1418	VPS45_HUMAN,VPS45,VPS45B,VPS45A,A0AR27,A0AR27_HUMAN	1418	1418	790.5	727.4	853.6	1.174	0.2308	0.7014	1	NA	NA	12.52	14.69
1419	PKHO1_HUMAN,HQ0024c,RP11-458I7.3-002,PLEKHO1,OC120,CKIP1	1419	1419	618.7	541.4	695.9	1.285	0.3621	0.5587	1	NA	NA	9.748	12.53
1420	AN32E_HUMAN,uc001etv.1,RP4-790G17.1-001,ANP32E	1420	1420	2863	2582	3144	1.218	0.2841	0.6355	1	NA	NA	42.51	51.76
1421	UNQ690/PRO1335,CA14,UNQ690,CAH14_HUMAN	1421	1421	1353	728.4	1978	2.715	1.441	0.01178	0.3743	NA	NA	14.05	38.15
1422	UNQ579/PRO1141,CGI-78,APH1A_HUMAN,PSF,APH1A	1422	1422	2052	2004	2099	1.047	0.06681	0.9158	1	NA	NA	51.27	53.7
1423	C1orf54,RP4-790G17.4-002,CA054_HUMAN	1423	1423	271.9	253.8	290.1	1.143	0.1928	0.8039	1	NA	NA	25.1	28.69
1424	RP4-790G17.5-003,CA051_HUMAN,C1orf51	1424	1424	138.5	120.2	156.7	1.304	0.3825	0.6928	1	NA	NA	3.702	4.826
1425	MRPS21,MDS016,RPMS21,RT21_HUMAN	1425	1425	711.6	614.4	808.8	1.316	0.3967	0.5105	1	NA	NA	36.64	48.23
1426	PRPF3,uc001eum.1,PRPF3_HUMAN,HPRP3,PRP3	1426	1426	467.8	450	485.7	1.079	0.1101	0.873	1	NA	NA	7.862	8.485
1427	uc001euo.1,KIAA0460,RPRD2,K0460_HUMAN,uc001eup.1	1427	1427	1377	1414	1341	0.9487	-0.07591	0.8834	1	NA	NA	9.568	9.078
1428	RP11-54A4.9-010,DKFZp667F1511,TARSL1,TARS2,SYTM_HUMAN	1428	1428	296.8	275.3	318.3	1.156	0.2091	0.7841	1	NA	NA	6.497	7.51
1429	RP11-54A4.6-013,RP11-54A4.6-011,ECM1,RP11-54A4.6-012	1429	1429	507.4	787	227.8	0.2894	-1.789	0.005498	0.2294	NA	NA	14.55	4.212
1430	UNQ2803/PRO34012,ADAMTSL4,TSRC1,ATL4_HUMAN,A8KAH2_HUMAN,B2RTT0,PP1396,A8KAH2,B2RTT0_HUMAN	1430	1430	328.1	467.5	188.8	0.4039	-1.308	0.06145	0.8943	NA	NA	5.71	2.306
1431	ADAMTSL4,uc001euw.1	1431	1431	17.98	17.47	18.49	1.059	0.08246	1	1	NA	NA	0.5403	0.5721
1432	MCL1,MCL1_HUMAN	1432	1432	4812	4546	5078	1.117	0.1595	0.8131	1	NA	NA	63.66	71.1
1433	DKFZp779B2258,RP11-54A4.10-006,RP11-54A4.10-003,RP11-54A4.10-005,ENSA_HUMAN,ENSA,RP11-54A4.10-002,RP11-54A4.10-008,A6NMQ3_HUMAN,RP11-54A4.10-007,A6NMQ3	1433	1433	900.7	863	938.3	1.087	0.1206	0.8423	1	NA	NA	11.66	12.67
1434	GPP34R,GOLPH3L,GLP3L_HUMAN	1434	1434	548.7	562	535.3	0.9526	-0.07011	0.9014	1	NA	NA	10.06	9.586
1435	HORMAD1,NOHMA,HORM1_HUMAN	1435	1435	1	1.027	0.9733	0.9474	-0.078	1	1	NA	NA	0.03062	0.029
1436	CATS_HUMAN,CTSS	1436	1436	112.1	116.1	108	0.9306	-0.1038	0.904	1	NA	NA	1.535	1.428
1437	CTSO2,CTSO,CTSK,CATK_HUMAN	1437	1437	151.5	210.6	92.47	0.439	-1.188	0.1747	1	NA	NA	6.712	2.947
1438	ARNT,ARNT_HUMAN,A8K6P0,A8K6P0_HUMAN,O43392_HUMAN	1438	1438	939.6	1104	774.8	0.7015	-0.5115	0.3657	1	NA	NA	12.67	8.89
1439	A6NEW2,A6NEW2_HUMAN,uc001evx.1,uc001evw.1,KMT1E,SETB1_HUMAN,KIAA0067,SETDB1	1439	1439	829.2	883.6	774.8	0.8769	-0.1896	0.7347	1	NA	NA	10.5	9.211
1440	LASS2,RP11-316M1.2-002,LASS2_HUMAN,TMSG1	1440	1440	1827	2161	1493	0.691	-0.5332	0.3385	1	NA	NA	48.3	33.37
1441	ANXA9,ANX31,ANXA9_HUMAN,uc001ewa.1	1441	1441	23.58	26.71	20.44	0.7652	-0.3861	0.7567	1	NA	NA	1.035	0.792
1442	RP11-316M1.5-002,FAM63A	1442	1442	390.6	324.7	456.5	1.406	0.4917	0.4709	1	NA	NA	3.808	5.354
1443	B2RCH8,RP11-316M1.6-010,PRUNE,B2RCH8_HUMAN	1443	1443	439.9	459.2	420.5	0.9156	-0.1272	0.8345	1	NA	NA	8.638	7.909
1444	BNIPL_HUMAN,BNIPL,BNIPL-1	1444	1444	21.44	19.52	23.36	1.197	0.259	0.8869	1	NA	NA	0.4271	0.5111
1445	CA056_HUMAN,C1orf56,UNQ547/PRO1104,uc001ewm.1	1445	1445	63.08	66.78	59.37	0.8891	-0.1696	0.8727	1	NA	NA	2.333	2.074
1446	SPEC1,CDC42SE1,C42S1_HUMAN	1446	1446	905.8	927.7	883.8	0.9526	-0.07004	0.8956	1	NA	NA	18.84	17.94
1447	AF1Q,AF1Q_HUMAN,CCDS982,MLLT11	1447	1447	3562	3539	3585	1.013	0.01837	0.9855	1	NA	NA	91.84	93.01
1448	MGC29891,RP11-68I18.1-001,GABP2_HUMAN,GABPB2,B1AVJ8,B1AVJ8_HUMAN	1448	1448	85.79	97.6	73.97	0.7579	-0.3999	0.6979	1	NA	NA	1.611	1.221
1449	RP11-68I18.3-002,semaY,RP11-68I18.3-003,SEM6C_HUMAN,SEMA6C,KIAA1869,SEMAY	1449	1449	318.5	248.6	388.4	1.562	0.6434	0.3666	1	NA	NA	3.493	5.455
1450	CCDS985,uc001ewx.1,TP8L2_HUMAN,TNFAIP8L2	1450	1450	2.028	3.082	0.9733	0.3158	-1.663	0.5333	1	NA	NA	0.1465	0.04626
1451	LYSMD1,SB145,LYSM1_HUMAN	1451	1451	260.1	268.2	252.1	0.9401	-0.0891	0.8978	1	NA	NA	7.78	7.314
1452	SCNM1,SCNM1_HUMAN,uc001exa.1	1452	1452	308.4	289.7	327	1.129	0.1748	0.8157	1	NA	NA	18.91	21.34
1453	TMOD4,Sk-Tmod,TMOD4_HUMAN,uc001exc.1	1453	1453	8.976	8.219	9.733	1.184	0.2439	0.9249	1	NA	NA	0.3481	0.4123
1454	uc001exg.1,VPS72,TCFL1,YL1,VPS72_HUMAN,A6NLK9	1454	1454	814.9	729.5	900.3	1.234	0.3036	0.6091	1	NA	NA	20.7	25.55
1455	uc001exh.1,PI51A_HUMAN,PIP5K1A	1455	1455	661.1	691.4	630.7	0.9122	-0.1326	0.8172	1	NA	NA	10.31	9.407
1456	PSMD4,uc001exm.1,RP11-126K1.1-002,MCB1,PSMD4_HUMAN	1456	1456	319.3	259.9	378.6	1.457	0.5426	0.4459	1	NA	NA	10.86	15.82
1457	uc001exo.1	1457	1457	3.947	2.055	5.84	2.842	1.507	0.5853	1	NA	NA	0.3711	1.055
1458	ZN687_HUMAN,RP11-126K1.3-003,KIAA1441,ZNF687	1458	1458	567.7	528.1	607.4	1.15	0.2018	0.7524	1	NA	NA	5.292	6.086
1459	uc001exr.1,PIK4CB,uc001exu.1,uc001ext.1,PI4KB,A6PVV9,A6PVV9_HUMAN,RP11-126K1.4-009,PI4KB_HUMAN,uc001exs.1	1459	1459	999.4	1027	971.4	0.9455	-0.08089	0.8782	1	NA	NA	13.84	13.09
1460	RFX5_HUMAN,RFX5	1460	1460	669.8	614.4	725.1	1.18	0.2391	0.6984	1	NA	NA	9.508	11.22
1461	SBP1_HUMAN,SELENBP1,SBP,A6NML9	1461	1461	321	434.6	207.3	0.477	-1.068	0.1274	1	NA	NA	10.45	4.986
1462	PSB4_HUMAN,PSMB4	1462	1462	1708	1767	1649	0.933	-0.09998	0.8501	1	NA	NA	46.7	43.57
1463	POGZ_HUMAN,Nbla00003,POGZ,KIAA0461	1463	1463	2102	2082	2123	1.02	0.02835	0.9691	1	NA	NA	15.54	15.85
1464	KIAA1319,CGN,CING_HUMAN,uc001eyk.1	1464	1464	52.1	75	29.2	0.3893	-1.361	0.2577	1	NA	NA	0.8233	0.3205
1465	TUFT1_HUMAN,TUFT1	1465	1465	247.3	259.9	234.6	0.9024	-0.1481	0.8323	1	NA	NA	4.678	4.222
1466	uc001eyp.1,My014,SNX27,KIAA0488	1466	1466	842	888.7	795.2	0.8948	-0.1604	0.7723	1	NA	NA	7.557	6.762
1467	uc001eyq.1	1467	1467	0	0	0	NA	NA	NA	NA	NA	NA	NA	NA
1468	RP11-98D18.4-002,CAGH4,BRUNOL1,CELF3_HUMAN,ERDA4,CELF3,TNRC4	1468	1468	380.2	280.5	479.9	1.711	0.7747	0.255	1	NA	NA	4.763	8.149
1469	uc001eyu.1	1469	1469	28.79	21.58	36.01	1.669	0.7391	0.6265	1	NA	NA	0.6864	1.146
1470	MRPL9,B2RD99,B2RD99_HUMAN	1470	1470	443.4	463.4	423.4	0.9138	-0.1301	0.8315	1	NA	NA	14.83	13.55
1471	uc001eyw.1,uc001eyx.1,RP11-98D18.13-003,OAZ3	1471	1471	11	11.3	10.71	0.9474	-0.078	0.9356	1	NA	NA	0.7698	0.7293
1472	uc001ezc.1,uc001eza.1,TDRD2,RP11-98D18.8-003,uc001eyy.1,uc001eyz.1,RP11-98D18.8-004,uc001ezb.1,uc001ezd.1,TDRKH	1472	1472	217.8	213.7	221.9	1.038	0.05445	0.9591	1	NA	NA	3.295	3.421
1473	uc001eze.1	1473	1473	23.12	9.247	36.99	4	2	0.1954	1	NA	NA	0.5224	2.09
1474	UNQ9248/PRO34002,LRRN6D,LIGO4_HUMAN,CCDS30855,LINGO4	1474	1474	0	0	0	NA	NA	NA	NA	NA	NA	0	0
1475	RZRG,NR1F3,RORC,RP11-98D18.11-002,RORG,RORG_HUMAN	1475	1475	3.542	5.137	1.947	0.3789	-1.4	0.5418	1	NA	NA	0.08949	0.03391
1476	THEM5_HUMAN,THEM5,uc001ezi.1	1476	1476	2.028	3.082	0.9733	0.3158	-1.663	0.5333	1	NA	NA	0.157	0.04959
1477	THEM4_HUMAN,THEM4,CTMP	1477	1477	73.62	79.11	68.13	0.8612	-0.2155	0.8298	1	NA	NA	1.817	1.565
1478	ANX2LG,CAL1L,S100A10,S10AA_HUMAN,CLP11	1478	1478	3068	3512	2624	0.7473	-0.4203	0.4697	1	NA	NA	186.4	139.3
1479	uc001ezm.1	1479	1479	5.11	9.247	0.9733	0.1053	-3.248	0.1629	1	NA	NA	0.126	0.01326
1480	S100A11,S100C,MLN70,S10AB_HUMAN	1480	1480	1438	1973	903.2	0.4579	-1.127	0.04521	0.7611	NA	NA	185.9	85.14
1481	TCHL1_HUMAN,THHL1,TCHHL1,S100A17	1481	1481	0	0	0	NA	NA	NA	NA	NA	NA	0	0
1482	uc001ezp.1,TCHH,RP11-107M16.3-001	1482	1482	1.514	2.055	0.9733	0.4737	-1.078	0.7066	1	NA	NA	0.01604	0.007599
1483	RPTN,RPTN_HUMAN	1483	1483	0	0	0	NA	NA	NA	NA	NA	NA	0	0
1484	HRNR,HORN_HUMAN,S100A18	1484	1484	0	0	0	NA	NA	NA	NA	NA	NA	0	0
1485	FILA_HUMAN,FLG	1485	1485	0	0	0	NA	NA	NA	NA	NA	NA	0	0
1486	uc001ezv.1	1486	1486	0	0	0	NA	NA	NA	NA	NA	NA	0	0
1487	uc001ezw.1,FLG2,IFPS,FILA2_HUMAN	1487	1487	0	0	0	NA	NA	NA	NA	NA	NA	0	0
1488	DRC1,CRNN,CRNN_HUMAN,c1orf10,SEP53,PDRC1	1488	1488	0	0	0	NA	NA	NA	NA	NA	NA	0	0
1489	SPRL5A,LCE5A_HUMAN,LCE5A,CCDS1011,LEP18	1489	1489	0	0	0	NA	NA	NA	NA	NA	NA	0	0
1490	CCDS1012,NICE1,C1orf42,CRCT1,CRCT1_HUMAN	1490	1490	0	0	0	NA	NA	NA	NA	NA	NA	0	0
1491	CCDS1013,LCE3E,LEP17,LCE3E_HUMAN	1491	1491	0	0	0	NA	NA	NA	NA	NA	NA	0	0
1492	LCE3D,LEP16,SPRL6B,LCE3D_HUMAN,CCDS1014,SPRL6A	1492	1492	0	0	0	NA	NA	NA	NA	NA	NA	0	0
1493	LCE3C_HUMAN,LEP15,LCE3C,SPRL3A	1493	1493	0	0	0	NA	NA	NA	NA	NA	NA	0	0
1494	LCE3B_HUMAN,LEP14,LCE3B	1494	1494	0	0	0	NA	NA	NA	NA	NA	NA	0	0
1495	LEP13,LCE3A_HUMAN,LCE3A	1495	1495	0	0	0	NA	NA	NA	NA	NA	NA	0	0
1496	LCE2D_HUMAN,CCDS1018,SPRL1A,LEP12,LCE2D	1496	1496	0	0	0	NA	NA	NA	NA	NA	NA	0	0
1497	LCE2C_HUMAN,LCE2C,CCDS1019,LEP11	1497	1497	0	0	0	NA	NA	NA	NA	NA	NA	0	0
1498	LCE2B,XP5,SPRL1B,LCE2B_HUMAN,CCDS1020,LEP10	1498	1498	0	0	0	NA	NA	NA	NA	NA	NA	0	0
1499	LCE2A_HUMAN,LCE2A,CCDS1021,LEP9	1499	1499	0	0	0	NA	NA	NA	NA	NA	NA	0	0
1500	SPRL4A,LCE4A_HUMAN,uc001fak.1,LCE4A,LEP8	1500	1500	0	0	0	NA	NA	NA	NA	NA	NA	0	0
1501	KPRP_HUMAN,CCDS30862,C1orf45,KPRP	1501	1501	0	0	0	NA	NA	NA	NA	NA	NA	0	0
1502	LCE1F_HUMAN,LCE1F,LEP6	1502	1502	0	0	0	NA	NA	NA	NA	NA	NA	0	0
1503	CCDS1024,LCE1E,LCE1E_HUMAN,LEP5	1503	1503	0	0	0	NA	NA	NA	NA	NA	NA	0	0
1504	LCE1D_HUMAN,LCE1D,LEP4,CCDS1025	1504	1504	0	0	0	NA	NA	NA	NA	NA	NA	0	0
1505	LCE1C_HUMAN,LEP3,LCE1C,CCDS1026	1505	1505	0	0	0	NA	NA	NA	NA	NA	NA	0	0
1506	LEP2,SPRL2A,LCE1B_HUMAN,LCE1B	1506	1506	0	0	0	NA	NA	NA	NA	NA	NA	0	0
1507	LCE1A,LEP1,LCE1A_HUMAN	1507	1507	0	0	0	NA	NA	NA	NA	NA	NA	0	0
1508	uc001fas.1,LCE6A_HUMAN,C1orf44,A0A183,LCE6A	1508	1508	0	0	0	NA	NA	NA	NA	NA	NA	0	0
1509	MCS,SMCP,CCDS1029,MCSP,MCSP_HUMAN	1509	1509	0	0	0	NA	NA	NA	NA	NA	NA	0	0
1510	CCDS1030,RP1-13P20.5-001,IVL	1510	1510	1	1.027	0.9733	0.9474	-0.078	1	1	NA	NA	0.02694	0.02553
1511	SPRR4,CCDS1031,SPRR4_HUMAN	1511	1511	0	0	0	NA	NA	NA	NA	NA	NA	0	0
1512	CCDS1032,RP1-20N18.2-001,B1AN47,B1AN47_HUMAN,SPRR1A	1512	1512	0	0	0	NA	NA	NA	NA	NA	NA	0	0
1513	uc001fay.1,A5YKK8,uc001fax.1,SPRR3_HUMAN,SPRC,A5YKK8_HUMAN,CCDS1033,uc001faz.1,SPRR3	1513	1513	0	0	0	NA	NA	NA	NA	NA	NA	0	0
1514	CCDS30863,SPRR1B,SPR1B_HUMAN	1514	1514	0	0	0	NA	NA	NA	NA	NA	NA	0	0
1515	SPR2D_HUMAN,uc001fbb.1,SPRR2D,CCDS30864	1515	1515	0.4867	0	0.9733	Inf	Inf	1	1	NA	NA	0	0.07991
1516	SPR2A_HUMAN,CCDS1034,SPRR2A	1516	1516	0	0	0	NA	NA	NA	NA	NA	NA	0	0
1517	SPR2B_HUMAN,SPRR2B	1517	1517	0	0	0	NA	NA	NA	NA	NA	NA	0	0
1518	CCDS30866,SPRR2E,SPR2E_HUMAN	1518	1518	0	0	0	NA	NA	NA	NA	NA	NA	0	0
1519	SPRR2F,CCDS30867,SPR2F_HUMAN	1519	1519	0	0	0	NA	NA	NA	NA	NA	NA	0	0
1520	SPRR2A	1520	1520	0	0	0	NA	NA	NA	NA	NA	NA	0	0
1521	SPR2G_HUMAN,SPRR2G	1521	1521	0	0	0	NA	NA	NA	NA	NA	NA	0	0
1522	CCDS30869,LELP1,LELP1_HUMAN	1522	1522	0	0	0	NA	NA	NA	NA	NA	NA	0	0
1523	LOR,CCDS30870,RP1-140J1.5-001	1523	1523	0	0	0	NA	NA	NA	NA	NA	NA	0	0
1524	PGRP3_HUMAN,PGLYRP3,A1A4U8,PGRPIA	1524	1524	0	0	0	NA	NA	NA	NA	NA	NA	0	0
1525	PGRP4_HUMAN,PGRPIB,PGLYRP4,SBBI67	1525	1525	0	0	0	NA	NA	NA	NA	NA	NA	0	0
1526	MRP14,CFAG,S10A9_HUMAN,CAGB,S100A9	1526	1526	1.487	1.027	1.947	1.895	0.922	1	1	NA	NA	0.0997	0.1889
1527	S100A12,S10AC_HUMAN	1527	1527	0	0	0	NA	NA	NA	NA	NA	NA	0	0
1528	CFAG,CAGA,S100A8,S10A8_HUMAN,MRP8	1528	1528	1.541	3.082	0	0	-Inf	0.2021	1	NA	NA	0.423	0
1529	S100A7A,S100A7L1,S1A7A_HUMAN,S100A15	1529	1529	0	0	0	NA	NA	NA	NA	NA	NA	0	0
1530	S1A7B_HUMAN,S100A7L2,S100A7B	1530	1530	0	0	0	NA	NA	NA	NA	NA	NA	0	0
1531	S100A7C,S100A7,PSOR1,S10A7_HUMAN	1531	1531	0	0	0	NA	NA	NA	NA	NA	NA	0	0
1532	S100A6,S10A6_HUMAN,CACY	1532	1532	769.4	1387	151.8	0.1095	-3.191	2.465e-07	9.255e-05	NA	NA	113.7	12.45
1533	S100D,S10A5_HUMAN,S100A5	1533	1533	1.027	2.055	0	0	-Inf	0.288	1	NA	NA	0.162	0
1534	S10A4_HUMAN,S100A4,MTS1,CAPL	1534	1534	124.9	195.2	54.51	0.2792	-1.841	0.05485	0.8494	NA	NA	21.39	5.973
1535	uc009wog.1	1535	1535	0.5137	1.027	0	0	-Inf	0.4867	1	NA	NA	0.04584	0
1536	S10A3_HUMAN,S100A3,S100E	1536	1536	7.462	6.164	8.76	1.421	0.507	0.8275	1	NA	NA	0.5167	0.7343
1537	S10A2_HUMAN,S100L,S100A2	1537	1537	21.68	28.77	14.6	0.5075	-0.9785	0.4958	1	NA	NA	1.674	0.8498
1538	S10AG_HUMAN,uc001fcc.1,AAG13,S100A16	1538	1538	501	323.6	678.4	2.096	1.068	0.09545	1	NA	NA	15.42	32.33
1539	S100A14,S10AE_HUMAN,S100A15	1539	1539	1.46	0	2.92	Inf	Inf	0.4201	1	NA	NA	0	0.1569
1540	S100A13,S10AD_HUMAN,uc001fcf.1	1540	1540	557.7	553.8	561.6	1.014	0.02028	0.9866	1	NA	NA	22.68	23
1541	S100A,S10A1_HUMAN,S100A1	1541	1541	47.34	79.11	15.57	0.1969	-2.345	0.06763	0.9372	NA	NA	5.708	1.124
1542	uc001fcp.1,DKFZp564E1082,PP7704,CA077_HUMAN,HT031,pp7704,C1orf77,RP1-178F15.2-005	1542	1542	1735	1576	1893	1.201	0.2645	0.6453	1	NA	NA	13.46	16.17
1543	SNAPAP,SNAP25BP,SNAPIN,S25BP_HUMAN	1543	1543	569.3	441.8	696.9	1.577	0.6576	0.2914	1	NA	NA	25.77	40.65
1544	ILF2,A6NDB0,PRO3063,B2R8G7,ILF2_HUMAN,NF45,B2R8G7_HUMAN	1544	1544	2439	2457	2422	0.9858	-0.02063	0.963	1	NA	NA	69.33	68.34
1545	ANPRA,NPR1,ANPRA_HUMAN,uc001fcs.1	1545	1545	54.86	87.33	22.39	0.2563	-1.964	0.1113	1	NA	NA	1.168	0.2995
1546	DKFZp686I1710,C1orf60,INTS3	1546	1546	1691	1664	1718	1.032	0.04567	0.9441	1	NA	NA	12.2	12.59
1547	S27A3_HUMAN,VLCS-3,ACSVL3,SLC27A3,UNQ367/PRO703,FATP3	1547	1547	142.2	170.5	113.9	0.6677	-0.5827	0.5089	1	NA	NA	3.958	2.643
1548	uc001fdb.1,GATAD2B,P66B_HUMAN,KIAA1150	1548	1548	1287	1313	1260	0.96	-0.05894	0.9088	1	NA	NA	9.834	9.44
1549	uc001fdc.1	1549	1549	8.571	11.3	5.84	0.5167	-0.9525	0.6145	1	NA	NA	0.6916	0.3574
1550	DEN4B_HUMAN,DENND4B,KIAA0476	1550	1550	695.9	645.2	746.5	1.157	0.2105	0.7312	1	NA	NA	6.589	7.624
1551	uc001fdg.1,uc001fde.1,uc001fdf.1,CRTC2,TORC2,CRTC2_HUMAN	1551	1551	279	283.6	274.5	0.968	-0.04698	0.9371	1	NA	NA	5.953	5.763
1552	CGI-08,CGI-71,SLC39A1,ZIP1,ZIRTL,IRT1,S39A1_HUMAN	1552	1552	1469	1649	1289	0.7815	-0.3557	0.5184	1	NA	NA	28.76	22.48
1553	uc001fdn.1,CREB3L4,CREB4,JAL,CR3L4_HUMAN,uc001fdo.1,RP11-422P24.8-004,AIBZIP	1553	1553	122.9	121.2	124.6	1.028	0.03935	0.99	1	NA	NA	3.805	3.91
1554	JTB_HUMAN,JTB	1554	1554	995.2	1109	881.8	0.7955	-0.3301	0.5533	1	NA	NA	41.77	33.23
1555	GIG4,RAB13_HUMAN,RAB13	1555	1555	344.1	389.4	298.8	0.7674	-0.382	0.5691	1	NA	NA	9.87	7.574
1556	RS27_HUMAN,RPS27,MPS1	1556	1556	48.18	55.48	40.88	0.7368	-0.4406	0.7099	1	NA	NA	8.751	6.448
1557	P210L_HUMAN,NUP210L,DKFZp434E2118	1557	1557	6.056	8.219	3.893	0.4737	-1.078	0.5961	1	NA	NA	0.07822	0.03705
1558	TPM3,RP11-205M9.1-011,RP11-205M9.1-014,RP11-205M9.1-007,RP11-205M9.1-010	1558	1558	679.5	705.8	653.1	0.9253	-0.112	0.8437	1	NA	NA	3.363	3.112
1559	CA189_HUMAN,C1orf189	1559	1559	2.947	1.027	4.867	4.737	2.244	0.4868	1	NA	NA	0.1486	0.7041
1560	uc001fek.1,NS5ATP4,HSPC012,uc001feg.1,uc001fei.1,uc001feh.1,C1orf43,NICE3,CA043_HUMAN,uc001fej.1,uc001fel.1	1560	1560	2321	2148	2495	1.161	0.2156	0.7145	1	NA	NA	42.25	49.06
1561	NICE4,UBAP2L,UBP2L_HUMAN,RP11-205M9.4-013,RP11-205M9.4-003,uc001fem.1,uc001fep.1,uc001feq.1,KIAA0144,RP11-205M9.4-004	1561	1561	2525	2525	2524	0.9994	-0.0008652	0.9905	1	NA	NA	26.88	26.86
1562	A8W4X0,A8W4X0_HUMAN,HAX1_HUMAN,HAX1,HS1BP1	1562	1562	496.5	521.9	471.1	0.9026	-0.1478	0.8059	1	NA	NA	21.55	19.45
1563	AQP10,uc001fev.1,AQP10_HUMAN	1563	1563	1.027	2.055	0	0	-Inf	0.288	1	NA	NA	0.05077	0
1564	RP11-350G8.2-003,ATP8B2,RP11-350G8.2-001	1564	1564	774.8	999.7	549.9	0.5501	-0.8622	0.1389	1	NA	NA	8.505	4.679
1565	IL6R,IL6RA_HUMAN	1565	1565	61.59	47.26	75.92	1.606	0.6838	0.5809	1	NA	NA	0.6337	1.018
1566	FLJ00138,SHE,SHE_HUMAN	1566	1566	20.6	24.66	16.55	0.6711	-0.5755	0.6906	1	NA	NA	0.2212	0.1485
1567	TDRD10,UNQ9380/PRO34205	1567	1567	3.515	4.11	2.92	0.7105	-0.493	0.8435	1	NA	NA	0.09099	0.06465
1568	UBE2Q1,NICE5,PRO3094,UB2Q1_HUMAN,UBE2Q	1568	1568	930.4	1030	830.2	0.8057	-0.3117	0.5782	1	NA	NA	17.9	14.42
1569	ACHB2_HUMAN,CHRNB2	1569	1569	124.9	102.7	147	1.431	0.5165	0.6004	1	NA	NA	1.006	1.439
1570	B1AQQ9_HUMAN,ADAR1,ADAR,A2IBT1,B1AQQ9,IFI4,DSRAD,G1P1,RP11-61L14.5-002,A2IBT1_HUMAN	1570	1570	4573	4650	4496	0.9668	-0.04866	0.9287	1	NA	NA	38.57	37.29
1571	RP11-274N19.1-003,KCNN3	1571	1571	484.2	219.9	748.5	3.404	1.767	0.007091	0.2701	NA	NA	3.347	11.39
1572	PMKI,PMVK,PMVK_HUMAN	1572	1572	447.6	383.2	512	1.336	0.4179	0.5267	1	NA	NA	16.52	22.07
1573	HPIP,PBIP1_HUMAN,PBXIP1	1573	1573	1837	1739	1934	1.112	0.153	0.7948	1	NA	NA	26.16	29.09
1574	PYGO2,PP7910,PYGO2_HUMAN	1574	1574	667.5	713	622	0.8723	-0.1971	0.7346	1	NA	NA	12.55	10.95
1575	SHC1,SHC,SHCA,SHC1_HUMAN	1575	1575	1876	2677	1076	0.4017	-1.316	0.02093	0.5209	NA	NA	30.06	12.07
1576	CKS1_HUMAN,CKS1B,PNAS-16,PNAS-143,CKS1	1576	1576	14.49	14.38	14.6	1.015	0.02153	1	1	NA	NA	0.9236	0.9375
1577	RP11-307C12.7-006,FLAD1,FAD1_HUMAN,PP591,uc001fgc.1,RP11-307C12.7-004	1577	1577	338.2	331.9	344.6	1.038	0.05421	0.9504	1	NA	NA	4.673	4.852
1578	LEP503,LENEP_HUMAN,CCDS1080,LENEP	1578	1578	2.001	2.055	1.947	0.9474	-0.078	1	1	NA	NA	0.1773	0.1679
1579	uc001fgj.1,uc001fgk.1,ZBTB7B,ZBTB15,uc001fgl.1,ZBT7B_HUMAN,ZFP67	1579	1579	279.5	283.6	275.5	0.9714	-0.04187	0.9429	1	NA	NA	3.833	3.724
1580	DCST2_HUMAN,DCST2	1580	1580	11.44	9.247	13.63	1.474	0.5594	0.814	1	NA	NA	0.2082	0.3068
1581	DCST1_HUMAN,DCST1	1581	1581	1.487	1.027	1.947	1.895	0.922	1	1	NA	NA	0.0314	0.0595
1582	uc001fgp.1	1582	1582	10.03	11.3	8.76	0.7751	-0.3675	0.7932	1	NA	NA	0.6931	0.5372
1583	RP11-540D14.1-001,ADAM15	1583	1583	456.1	520.9	391.3	0.7512	-0.4128	0.5133	1	NA	NA	6.46	4.852
1584	EFNA4_HUMAN,LERK4,RP11-540D14.2-002,EFNA4,EPLG4	1584	1584	186.7	195.2	178.1	0.9125	-0.1322	0.8639	1	NA	NA	8.695	7.934
1585	EFL2,LERK3,EFNA3,EFNA3_HUMAN,EPLG3	1585	1585	332.4	240.4	424.4	1.765	0.8198	0.2435	1	NA	NA	7.222	12.75
1586	EPLG1,EFNA1_HUMAN,EFNA1,TNFAIP4,LERK1	1586	1586	219.8	272.3	167.4	0.6149	-0.7016	0.3624	1	NA	NA	6.438	3.959
1587	RP11-540D14.5-001,uc001fhk.1,RAG1AP1,uc001fhl.1,uc001fhj.1,RP11-540D14.5-002,RP11-540D14.5-003	1587	1587	230.5	325.7	135.3	0.4154	-1.267	0.1003	1	NA	NA	13.58	5.641
1588	DPM3,DPM3_HUMAN	1588	1588	194.6	162.3	226.8	1.397	0.4824	0.5659	1	NA	NA	16.62	23.21
1589	KRTCAP2,KTAP2_HUMAN,KCP2	1589	1589	597	622.6	571.3	0.9177	-0.124	0.8293	1	NA	NA	20.57	18.87
1590	B1AVQ4,TRI46_HUMAN,TRIFIC,uc001fhx.1,TRIM46,B1AVQ4_HUMAN,RP11-263K19.1-004,uc001fhr.1,uc001fhv.1,uc001fhq.1,RP11-263K19.1-002	1590	1590	169.9	150	189.8	1.265	0.3395	0.7003	1	NA	NA	1.814	2.295
1591	uc001fir.1,RP11-263K19.2-007,A5YRV0_HUMAN,RP11-263K19.2-002,A5YRU5_HUMAN,A5YRU7_HUMAN,MUC1,A6ZID4_HUMAN,A6ZIE0,A6ZIE5,A5YRV4_HUMAN,B1AVR0_HUMAN,RP11-263K19.2-005,A6ZIE5_HUMAN,A6ZIF0_HUMAN,RP11-263K19.2-009,RP11-263K19.2-014,A6ZIE6_HUMAN,A6ZID9_HUMAN,A6ZID6,A5YRV0,A5YRV2,B1AVQ8,B1AVR0,A6ZID4,A5YRU8,RP11-263K19.2-006,A6ZIE4,A5YRV2_HUMAN,RP11-263K19.2-013,A5YRU5,A6ZID7_HUMAN,A6ZIE4_HUMAN,A5YRU7,A5YR…	1591	1591	93.17	100.7	85.65	0.8507	-0.2333	0.8077	1	NA	NA	2.509	2.134
1592	MUC1,uc001fiu.1	1592	1592	0	0	0	NA	NA	NA	NA	NA	NA	0	0
1593	TSP3_HUMAN,TSP3,uc001fja.1,THBS3	1593	1593	691	849.7	532.4	0.6266	-0.6743	0.2524	1	NA	NA	13.15	8.242
1594	B1AVS0_HUMAN,MTX1,B2R9P4_HUMAN,B2R9P4,B1AVS0,RP11-263K19.5-002	1594	1594	187.3	180.8	193.7	1.071	0.09919	0.9169	1	NA	NA	7.445	7.975
1595	GBA,uc001fjf.1,uc001fje.1	1595	1595	27.31	39.04	15.57	0.3989	-1.326	0.344	1	NA	NA	0.9447	0.3768
1596	MTX1	1596	1596	1.46	0	2.92	Inf	Inf	0.4201	1	NA	NA	0	0.2163
1597	GC,GLUC,GBA,GLCM_HUMAN	1597	1597	244.6	214.7	274.5	1.278	0.3542	0.6531	1	NA	NA	4.563	5.833
1598	B1AVS2_HUMAN,B1AVS5_HUMAN,RP11-263K19.11-003,RP11-263K19.11-001,B1AVS2,RP11-263K19.11-004,RP11-263K19.11-002,B1AVS5,C1orf2	1598	1598	360.3	393.5	327	0.8311	-0.2669	0.6854	1	NA	NA	5.275	4.384
1599	A9Z1W6,RP11-263K19.12-001,A9Z1W6_HUMAN,SCAMP3,B1AVS6,B1AVS6_HUMAN,RP11-263K19.12-002	1599	1599	571.4	519.9	622.9	1.198	0.2609	0.6796	1	NA	NA	17.36	20.8
1600	CLK2,CLK2_HUMAN	1600	1600	274.6	281.5	267.7	0.9508	-0.07275	0.9132	1	NA	NA	7.214	6.859
1601	HCN3,HCN3_HUMAN,KIAA1535	1601	1601	117.4	97.6	137.2	1.406	0.4917	0.6216	1	NA	NA	1.801	2.533
1602	uc001fka.1,uc001fkb.1,PKL,PK1,RP11-263K19.15-002,KPYR_HUMAN,PKLR,B1AVT1_HUMAN,B1AVT1	1602	1602	25.09	47.26	2.92	0.06178	-4.017	0.01573	0.4405	NA	NA	1.014	0.06267
1603	KIAA1293,FPS,RP11-21N7.1-001,FDPS,FPPS_HUMAN	1603	1603	737.6	734.6	740.7	1.008	0.01195	0.9947	1	NA	NA	38.05	38.37
1604	C1orf104,CA104_HUMAN	1604	1604	104.4	101.7	107.1	1.053	0.074	0.9664	1	NA	NA	2.729	2.873
1605	NESCA,uc001fkn.1,uc001fko.1,uc001fkj.1,RUSC1_HUMAN,uc001fkr.1,uc001fks.1,uc001fkl.1,RP11-21N7.4-001,uc001fkm.1,uc001fkk.1,uc001fkp.1,DKFZp761A1822,RUSC1,nesca,uc001fkq.1	1605	1605	579.2	577.4	581.1	1.006	0.009158	1	1	NA	NA	6.986	7.03
1606	ASH1L,ASH1L_HUMAN,KIAA1420,KMT2H	1606	1606	2465	2534	2396	0.9458	-0.08034	0.8799	1	NA	NA	12.16	11.5
1607	POU5FLC1,uc001fku.1,POU5F1P4,PO5L4_HUMAN	1607	1607	2.001	2.055	1.947	0.9474	-0.078	1	1	NA	NA	0.1063	0.1007
1608	uc001fkv.1	1608	1608	13.57	16.44	10.71	0.6513	-0.6186	0.6753	1	NA	NA	1.192	0.7765
1609	uc001fld.1,uc001flc.1,SLTP005,uc001fkx.1,MSTO1,LST005,uc001fkw.1,MSTO1_HUMAN	1609	1609	41.37	36.99	45.75	1.237	0.3067	0.8464	1	NA	NA	0.752	0.9301
1610	uc001fle.1	1610	1610	2.541	4.11	0.9733	0.2368	-2.078	0.4181	1	NA	NA	0.7447	0.1764
1611	uc001flf.1	1611	1611	25.87	21.58	30.17	1.398	0.4839	0.7759	1	NA	NA	0.9387	1.313
1612	YYAP1_HUMAN,RP11-243J18.1-042,HCCA2,YY1AP1,B0QZ55_HUMAN,B0QZ55,YY1AP	1612	1612	447.8	411	484.7	1.179	0.2381	0.7218	1	NA	NA	5.244	6.185
1613	DAP3,RT29_HUMAN,DKFZp686G12159,MRPS29	1613	1613	713.6	799.3	627.8	0.7854	-0.3485	0.5473	1	NA	NA	25.66	20.16
1614	LST005,uc001flv.1,uc001flw.1	1614	1614	24.79	17.47	32.12	1.839	0.8789	0.5808	1	NA	NA	0.3995	0.7347
1615	uc001flv.1,MSTO1,SLTP005,LST005	1615	1615	1	1.027	0.9733	0.9474	-0.078	1	1	NA	NA	0.2047	0.1939
1616	B2RCN4,KIAA1606,GON4L_HUMAN,uc001flz.1,B2RCN4_HUMAN,uc001fmd.1,GON4,uc001fmf.1,DKFZp761I241,GON4L,uc001fmb.1,uc001fme.1	1616	1616	754.5	745.9	763.1	1.023	0.03288	0.9661	1	NA	NA	4.49	4.594
1617	SYT11,RP11-101O6.3-001	1617	1617	7372	6900	7844	1.137	0.185	0.8077	1	NA	NA	75.92	86.31
1618	RIT1,RIT1_HUMAN,RIT,RIBB,ROC1	1618	1618	858.7	842.5	875	1.039	0.05469	0.9348	1	NA	NA	13.77	14.31
1619	BLOM7,uc001fmo.1,K0907_HUMAN,uc001fmm.1,KIAA0907	1619	1619	835.3	838.4	832.2	0.9926	-0.01065	0.9785	1	NA	NA	8.61	8.547
1620	uc001fmk.1	1620	1620	0.4867	0	0.9733	Inf	Inf	1	1	NA	NA	0	0.4067
1621	uc001fmn.1	1621	1621	0.9733	0	1.947	Inf	Inf	0.5939	1	NA	NA	0	0.845
1622	RLN3R2,GPR100,RL3R2_HUMAN,RXFP4	1622	1622	0	0	0	NA	NA	NA	NA	NA	NA	0	0
1623	RP11-336K24.3-003,DKFZp547L106,ARHGEF2,KIAA0651	1623	1623	1545	2002	1088	0.5434	-0.8798	0.116	1	NA	NA	23.71	12.89
1624	HSD25,SSRB_HUMAN,DKFZp686F19123,TRAPB,SSR2	1624	1624	2320	2833	1808	0.6385	-0.6474	0.2547	1	NA	NA	26.83	17.13
1625	C1orf6,UBQL4_HUMAN,UBQLN4,UBIN	1625	1625	122.8	97.6	147.9	1.516	0.6001	0.5357	1	NA	NA	1.558	2.362
1626	HSPC003,MAPIP_HUMAN,MAPBPIP,uc001fnb.1	1626	1626	476.1	431.5	520.7	1.207	0.2711	0.681	1	NA	NA	17.52	21.14
1627	CATX8,RAB25,RAB25_HUMAN	1627	1627	23.36	36.99	9.733	0.2632	-1.926	0.1841	1	NA	NA	1.909	0.5023
1628	uc001fnd.1,A1L020,RKHD4,MEX3A,MEX3A_HUMAN	1628	1628	2238	2214	2261	1.021	0.0303	0.9665	1	NA	NA	20.24	20.67
1629	uc001fnk.1,uc001fng.1,RP11-54H19.1-006,RP11-54H19.1-004,RP11-54H19.1-002,LMNA_HUMAN,LMN1,LMNA,RP11-54H19.1-007,uc001fni.1,uc001fnh.1	1629	1629	2015	2523	1508	0.5975	-0.743	0.1876	1	NA	NA	29.45	17.59
1630	uc001fnf.1,LMNA	1630	1630	787.4	1016	558.7	0.5498	-0.8629	0.1383	1	NA	NA	38.57	21.21
1631	SEMB,SEMAB,UNQ783/PRO1317,SEMA4A,SEM4A_HUMAN	1631	1631	86.25	78.08	94.41	1.209	0.274	0.8231	1	NA	NA	1.251	1.512
1632	S2544_HUMAN,SLC25A44,KIAA0446	1632	1632	478.6	434.6	522.7	1.203	0.2663	0.6858	1	NA	NA	6.979	8.393
1633	RP11-54H19.4-002,PMF1_HUMAN,PMF1	1633	1633	511.3	528.1	494.5	0.9363	-0.09494	0.8706	1	NA	NA	14.01	13.12
1634	OSTC_HUMAN,BGLAP,uc001fnt.1	1634	1634	42.45	41.1	43.8	1.066	0.09192	0.9784	1	NA	NA	4.309	4.593
1635	PAQR6_HUMAN,PAQR6	1635	1635	276	224	328	1.465	0.5504	0.4593	1	NA	NA	5.924	8.676
1636	SMG5_HUMAN,SMG5,EST1B,KIAA1089,uc001foc.1	1636	1636	1069	1078	1060	0.9835	-0.02401	0.9579	1	NA	NA	13.23	13.01
1637	TMEM79,TMM79_HUMAN,RP11-443G18.1-004	1637	1637	95.41	112	78.84	0.704	-0.5063	0.6077	1	NA	NA	2.759	1.942
1638	UNQ2553,uc001fof.1,RP11-443G18.2-006,UNQ2553/PRO6182,CA085_HUMAN,PSEC0030,C1orf85	1638	1638	523.7	594.9	452.6	0.7608	-0.3943	0.5198	1	NA	NA	12.81	9.747
1639	VLP,VHLL,VHLL_HUMAN	1639	1639	2.028	3.082	0.9733	0.3158	-1.663	0.5333	1	NA	NA	0.2553	0.08062
1640	A6NE14,CCT3,TCPG_HUMAN,CCTG,TRIC5,A6NE14_HUMAN	1640	1640	3065	3081	3049	0.9897	-0.01494	0.9707	1	NA	NA	82.31	81.46
1641	CA182_HUMAN,C1orf182,uc001fop.1	1641	1641	7.408	4.11	10.71	2.605	1.381	0.5005	1	NA	NA	0.2827	0.7365
1642	RP11-139I14.1-002,RHBG	1642	1642	6.462	5.137	7.787	1.516	0.6001	0.8074	1	NA	NA	0.1372	0.2079
1643	uc001fot.1	1643	1643	2598	975	4220	4.329	2.114	0.0004607	0.0402	NA	NA	15.18	65.7
1644	CROC4,B1ALL8,C1orf61,B1ALL5,CROC4_HUMAN	1644	1644	3105	1156	5054	4.372	2.128	0.0005672	0.04696	NA	NA	13.32	58.23
1645	uc001foz.1	1645	1645	2.001	2.055	1.947	0.9474	-0.078	1	1	NA	NA	1.293	1.225
1646	MEF2D variant protein,RP11-98G7.2-004,MEF2D_HUMAN,MEF2D	1646	1646	735.2	753.1	717.3	0.9525	-0.07015	0.896	1	NA	NA	6.695	6.378
1647	IQGAP3,RP11-284F21.1-001	1647	1647	332.4	371.9	293	0.7877	-0.3442	0.6118	1	NA	NA	3.441	2.711
1648	TTC24	1648	1648	0	0	0	NA	NA	NA	NA	NA	NA	0	0
1649	APOA1BP,RP11-284F21.3-002,AIBP_HUMAN,RP11-284F21.3-004,AIBP	1649	1649	627.7	438.7	816.6	1.861	0.8964	0.1434	1	NA	NA	15.33	28.54
1650	GPATCH4,A8MRS9_HUMAN,A8MRS9	1650	1650	299.2	290.8	307.6	1.058	0.08112	0.924	1	NA	NA	8.277	8.755
1651	BRAL1,HPLN2_HUMAN,HAPLN2	1651	1651	18.68	7.192	30.17	4.195	2.069	0.2089	1	NA	NA	0.2274	0.954
1652	BCAN,BEHAB,PGCB_HUMAN,UNQ2525/PRO6018,CSPG7	1652	1652	1733	478.8	2987	6.239	2.641	8.854e-06	0.001904	NA	NA	6.626	41.34
1653	NEST_HUMAN,NES,Nbla00170	1653	1653	8116	5544	10690	1.928	0.9472	0.2086	1	NA	NA	55.86	107.7
1654	RABP2_HUMAN,CRABP2	1654	1654	1746	2669	823.4	0.3085	-1.697	0.003145	0.1579	NA	NA	154.7	47.73
1655	HSD-38,ISG20L2,I20L2_HUMAN,HSD38	1655	1655	401	443.8	358.2	0.807	-0.3093	0.6325	1	NA	NA	11.74	9.474
1656	CA066_HUMAN,CGI-41,RP11-66D17.7-007,C1orf66	1656	1656	216.2	188	244.3	1.299	0.3778	0.6424	1	NA	NA	4.693	6.099
1657	RM24_HUMAN,MRPL24	1657	1657	332.9	314.4	351.4	1.118	0.1605	0.8307	1	NA	NA	18.99	21.22
1658	HDGF,uc001fpy.1,A8K8G0_HUMAN,A8K8G0,HDGF_HUMAN,uc001fpz.1,HMG1L2	1658	1658	2699	2715	2683	0.9882	-0.01708	0.9676	1	NA	NA	45.47	44.93
1659	PRCC_HUMAN,A6NG79_HUMAN,PRCC,TPRC,A6NG79	1659	1659	806.3	756.2	856.5	1.133	0.1798	0.7668	1	NA	NA	19.94	22.59
1660	SCAP,SH2D2A,VRAP,TSAD	1660	1660	15.98	15.41	16.55	1.074	0.1026	1	1	NA	NA	0.5109	0.5485
1661	A8K3Z4_HUMAN,TRK,A6NF12_HUMAN,NTRK1,NTRK1_HUMAN,A6NF12,A8K3Z4	1661	1661	21.31	32.88	9.733	0.2961	-1.756	0.2293	1	NA	NA	0.6612	0.1958
1662	INSRR_HUMAN,INSRR,IRR	1662	1662	25.5	44.18	6.813	0.1542	-2.697	0.06771	0.9372	NA	NA	0.542	0.08359
1663	FLJ00193,MEGF12,PEAR1_HUMAN,PEAR1	1663	1663	291	497.3	84.68	0.1703	-2.554	0.0007631	0.05731	NA	NA	5.634	0.9594
1664	uc001fqm.1,CA092_HUMAN,C1orf92,uc001fql.1	1664	1664	47.72	1.027	94.41	91.89	6.522	0.0003016	0.0295	NA	NA	0.02635	2.422
1665	ARHGB_HUMAN,ARHGEF11,KIAA0380,ARHGEF11/KIAA0380,RP11-356J7.2-001	1665	1665	919.8	831.2	1008	1.213	0.2788	0.6343	1	NA	NA	6.756	8.196
1666	ETV3L_HUMAN,ETV3L	1666	1666	0	0	0	NA	NA	NA	NA	NA	NA	0	0
1667	ETV3,PE1,METS	1667	1667	95.33	108.9	81.76	0.7507	-0.4136	0.6733	1	NA	NA	3.393	2.548
1668	uc001fqs.1	1668	1668	0.5137	1.027	0	0	-Inf	0.4867	1	NA	NA	0.1856	0
1669	FCRH5,UNQ503/PRO820,FCRL5,IRTA2,A0N0M2_HUMAN,A0N0M2	1669	1669	0.4867	0	0.9733	Inf	Inf	1	1	NA	NA	0	0.006779
1670	FCRH4,FCRL4,IRTA1,IFGP2,FCRL4_HUMAN	1670	1670	0.4867	0	0.9733	Inf	Inf	1	1	NA	NA	0	0.01576
1671	IFGP3,FCRH3,FCRL3_HUMAN,uc001fqz.1,A0N0M4,IRTA3,SPAP2,uc001fqy.1,uc001fqx.1,FCRL3	1671	1671	0	0	0	NA	NA	NA	NA	NA	NA	0	0
1672	FCRL2_HUMAN,FCRL2,FCRH2,IFGP4,SPAP1,UNQ9236/PRO31998,IRTA4	1672	1672	0	0	0	NA	NA	NA	NA	NA	NA	0	0
1673	IRTA5,IFGP1,FCRL1,DKFZp667D0116,FCRL1_HUMAN,FCRH1	1673	1673	0	0	0	NA	NA	NA	NA	NA	NA	0	0
1674	CD5L_HUMAN,API6,uc001frk.1,CD5L,UNQ203/PRO229	1674	1674	0	0	0	NA	NA	NA	NA	NA	NA	0	0
1675	uc001frl.1	1675	1675	0	0	0	NA	NA	NA	NA	NA	NA	0	0
1676	uc001frm.1,CCDS1172,RP11-444M10.2-003,uc001fro.1,NEPH1,KIRREL,KIRR1_HUMAN,uc001frn.1,KIRREL1,RP11-444M10.2-002	1676	1676	1087	1392	781.6	0.5614	-0.8328	0.1393	1	NA	NA	21.3	11.96
1677	uc001frp.1	1677	1677	2279	3105	1452	0.4677	-1.096	0.05612	0.8604	NA	NA	43.59	20.39
1678	uc001frq.1	1678	1678	0	0	0	NA	NA	NA	NA	NA	NA	0	0
1679	CD1D_HUMAN,CD1D	1679	1679	22.39	36.99	7.787	0.2105	-2.248	0.1278	1	NA	NA	0.4795	0.1009
1680	uc001frs.1	1680	1680	0	0	0	NA	NA	NA	NA	NA	NA	0	0
1681	RP11-101J8.1-001,CD1A	1681	1681	1	1.027	0.9733	0.9474	-0.078	1	1	NA	NA	0.02746	0.02601
1682	CD1C,RP11-101J8.3-003,CD1C_HUMAN	1682	1682	0	0	0	NA	NA	NA	NA	NA	NA	0	0
1683	CD1B,CD1B_HUMAN	1683	1683	0	0	0	NA	NA	NA	NA	NA	NA	0	0
1684	RP11-101J8.5-012,RP11-101J8.5-006,RP11-101J8.5-005,CD1E,RP11-101J8.5-002,RP11-101J8.5-007,RP11-101J8.5-013,RP11-101J8.5-009,RP11-101J8.5-001,RP11-101J8.5-003,RP11-101J8.5-004,CDIE,RP11-101J8.5-010,RP11-101J8.5-008	1684	1684	0.5137	1.027	0	0	-Inf	0.4867	1	NA	NA	0.02789	0
1685	O10T2_HUMAN,OR10T2	1685	1685	0	0	0	NA	NA	NA	NA	NA	NA	0	0
1686	OR10K2,O10K2_HUMAN	1686	1686	0	0	0	NA	NA	NA	NA	NA	NA	0	0
1687	O10K1_HUMAN,OR10K1	1687	1687	0	0	0	NA	NA	NA	NA	NA	NA	0	0
1688	uc001fso.1	1688	1688	0	0	0	NA	NA	NA	NA	NA	NA	0	0
1689	O10R2_HUMAN,OR10R2	1689	1689	0	0	0	NA	NA	NA	NA	NA	NA	0	0
1690	OR6Y1_HUMAN,OR6Y2,OR6Y1	1690	1690	0	0	0	NA	NA	NA	NA	NA	NA	0	0
1691	O10X1_HUMAN,OR10X1,OR10X1P	1691	1691	0	0	0	NA	NA	NA	NA	NA	NA	0	0
1692	OR10Z1,O10Z1_HUMAN	1692	1692	0	0	0	NA	NA	NA	NA	NA	NA	0	0
1693	SPTA1,RP11-452O22.2-001	1693	1693	1.027	2.055	0	0	-Inf	0.288	1	NA	NA	0.01435	0
1694	OR6K2,OR6K2_HUMAN	1694	1694	0	0	0	NA	NA	NA	NA	NA	NA	0	0
1695	OR6K3_HUMAN,OR6K3	1695	1695	0	0	0	NA	NA	NA	NA	NA	NA	0	0
1696	OR6K6_HUMAN,OR6K6	1696	1696	0	0	0	NA	NA	NA	NA	NA	NA	0	0
1697	OR6N1_HUMAN,OR6N1	1697	1697	0	0	0	NA	NA	NA	NA	NA	NA	0	0
1698	OR6N2_HUMAN,OR6N2	1698	1698	0	0	0	NA	NA	NA	NA	NA	NA	0	0
1699	MNDA_HUMAN,MNDA	1699	1699	0	0	0	NA	NA	NA	NA	NA	NA	0	0
1700	IFIX,PYHIN1,IFIX_HUMAN,uc001fta.1	1700	1700	0	0	0	NA	NA	NA	NA	NA	NA	0	0
1701	CCDS1180,uc001fti.1,IFI16,IFNGIP1	1701	1701	2016	2180	1852	0.8496	-0.2352	0.6698	1	NA	NA	36.44	30.96
1702	AIM2,A8K7M7,AIM2_HUMAN	1702	1702	30.66	36.99	24.33	0.6579	-0.6041	0.6405	1	NA	NA	1.396	0.9181
1703	uc001ftk.1,uc001ftl.1,SYNCAM3,CADM3,UNQ225/PRO258,NECL1,CADM3_HUMAN,IGSF4B,TSLL1	1703	1703	2019	1348	2690	1.996	0.997	0.08274	1	NA	NA	27.85	55.59
1704	uc001ftm.1	1704	1704	0.5137	1.027	0	0	-Inf	0.4867	1	NA	NA	0.04743	0
1705	uc001ftp.1,DARC,FY,GPD,DUFFY_HUMAN	1705	1705	113.1	100.7	125.6	1.247	0.3185	0.7599	1	NA	NA	4.173	5.204
1706	FCERA_HUMAN,FCER1A,FCE1A	1706	1706	0	0	0	NA	NA	NA	NA	NA	NA	0	0
1707	OR10J3,OR10J3P,O10J3_HUMAN	1707	1707	0	0	0	NA	NA	NA	NA	NA	NA	0	0
1708	uc001fts.1	1708	1708	0	0	0	NA	NA	NA	NA	NA	NA	0	0
1709	O10J1_HUMAN,OR10J1	1709	1709	0.5137	1.027	0	0	-Inf	0.4867	1	NA	NA	0.05974	0
1710	O10J5_HUMAN,OR10J5	1710	1710	0	0	0	NA	NA	NA	NA	NA	NA	0	0
1711	PTX2,APCS,SAMP_HUMAN	1711	1711	0	0	0	NA	NA	NA	NA	NA	NA	0	0
1712	CRP,PTX1,CRP_HUMAN	1712	1712	0	0	0	NA	NA	NA	NA	NA	NA	0	0
1713	VHZ,DUSP23,DUS23_HUMAN,LDP3	1713	1713	111	112	110	0.9821	-0.02601	0.9678	1	NA	NA	8.112	7.967
1714	A1KXW6,A2A4D6,uc001fud.1,FCRH6,FCRL6_HUMAN,FCRL6	1714	1714	0	0	0	NA	NA	NA	NA	NA	NA	0	0
1715	SLAMF8,uc001fue.1,BLAME,SLAF8_HUMAN	1715	1715	6.435	4.11	8.76	2.132	1.092	0.6209	1	NA	NA	0.09884	0.2107
1716	uc001fuf.1	1716	1716	14.46	13.36	15.57	1.166	0.2216	0.948	1	NA	NA	0.6855	0.7993
1717	VSIG8,VSIG8_HUMAN	1717	1717	34.12	20.55	47.69	2.321	1.215	0.388	1	NA	NA	0.3739	0.8679
1718	CCDC19,NESG1	1718	1718	547.7	173.6	921.7	5.309	2.408	0.0002323	0.0248	NA	NA	4.595	24.39
1719	TAGLN2,TAGL2_HUMAN,KIAA0120,CDABP0035	1719	1719	1377	821.9	1931	2.349	1.232	0.03045	0.6406	NA	NA	26.85	63.08
1720	TUTLA_HUMAN,KIAA1355,IGSF9,NRT1,IGSF9A	1720	1720	300.8	334.9	266.7	0.7963	-0.3287	0.6374	1	NA	NA	3.748	2.984
1721	CD2F10,UNQ1938/PRO4421,SLAMF9,UNQ1938,SLAF9_HUMAN	1721	1721	1.947	0	3.893	Inf	Inf	0.3167	1	NA	NA	0	0.1946
1722	uc001fuu.1	1722	1722	41.88	75	8.76	0.1168	-3.098	0.02514	0.5822	NA	NA	9.928	1.16
1723	PIGM,PIGM_HUMAN	1723	1723	530.8	510.6	550.9	1.079	0.1096	0.8712	1	NA	NA	6.615	7.137
1724	KCNJ10,IRK10_HUMAN	1724	1724	701.7	310.3	1093	3.523	1.817	0.003036	0.1542	NA	NA	3.913	13.78
1725	IRK9_HUMAN,KCNJ9,GIRK3	1725	1725	60.56	63.7	57.43	0.9015	-0.1496	0.8851	1	NA	NA	1.115	1.005
1726	KCT4,CD81P3,IGSF8,uc001fva.1,EWI2,IGSF8_HUMAN	1726	1726	529	518.8	539.2	1.039	0.0556	0.9404	1	NA	NA	12.5	12.99
1727	B1AKY9_HUMAN,ATP1A2,KIAA0778,B1AKY9,RP11-536C5.4-003,AT1A2_HUMAN,B1AKZ0_HUMAN,B1AKZ0,RP11-536C5.4-008	1727	1727	2647	3714	1580	0.4253	-1.233	0.03483	0.675	NA	NA	35.51	15.1
1728	B1AKZ1,ATP1AL2,RP11-536C5.5-002,AT1A4_HUMAN,ATP1A4,uc001fve.1,B1AKZ1_HUMAN,uc001fvf.1	1728	1728	9.625	14.38	4.867	0.3383	-1.563	0.3896	1	NA	NA	0.1451	0.0491
1729	CASQ1,CASQ,CASQ1_HUMAN	1729	1729	51.45	87.33	15.57	0.1783	-2.487	0.05013	0.8036	NA	NA	2.604	0.4643
1730	uc001fvj.1	1730	1730	12.09	15.41	8.76	0.5684	-0.815	0.5894	1	NA	NA	0.6195	0.3521
1731	B1AKZ4_HUMAN,PEA15,B1AKZ5,B1AKZ4,RP11-536C5.8-001,RP11-536C5.8-003,B1AKZ5_HUMAN,PEA15_HUMAN	1731	1731	9110	6792	11430	1.683	0.7507	0.3385	1	NA	NA	146.9	247.2
1732	uc001fvp.1,WD42A_HUMAN,H326,uc001fvq.1,WDR42A	1732	1732	1640	1520	1760	1.158	0.2118	0.7139	1	NA	NA	18.95	21.94
1733	PXF,PEX19_HUMAN,OK/SW-cl.22,PEX19,HK33	1733	1733	1287	1347	1226	0.9105	-0.1352	0.8013	1	NA	NA	20.63	18.78
1734	uc001fvv.1,uc001fvu.1,RP11-179G5.3-002,RP11-179G5.3-001,COPA	1734	1734	5176	5929	4424	0.7461	-0.4225	0.5082	1	NA	NA	60.84	45.39
1735	uc001fvw.1	1735	1735	269.8	283.6	256	0.9027	-0.1476	0.8308	1	NA	NA	13.17	11.89
1736	RP11-517F10.1-008,UNQ1874,NICA_HUMAN,KIAA0253,UNQ1874/PRO4317,NCSTN	1736	1736	2123	2089	2157	1.033	0.04635	0.9445	1	NA	NA	38.35	39.6
1737	NHLH1,HEN1,HEN1_HUMAN,CCDS1204,uc001fwa.1	1737	1737	59.26	32.88	85.65	2.605	1.381	0.2587	1	NA	NA	0.7194	1.874
1738	VANG2_HUMAN,VANGL2,KIAA1215,STB1	1738	1738	3237	2527	3946	1.561	0.6427	0.287	1	NA	NA	26.42	41.24
1739	UNQ6123/PRO20080,SLAF6_HUMAN,SLAMF6,DKFZp667L0225,A6NMW2,RP11-528G1.1-001,KALI	1739	1739	0.5137	1.027	0	0	-Inf	0.4867	1	NA	NA	0.01812	0
1740	uc001fwh.1,uc001fwi.1,uc001fwj.1,uc001fwf.1,SLAF5_HUMAN,CD84,SLAMF5,uc001fwg.1,uc001fwk.1	1740	1740	0	0	0	NA	NA	NA	NA	NA	NA	0	0
1741	uc001fwm.1,SLAF1_HUMAN,SLAM,uc001fwl.1,SLAMF1	1741	1741	0	0	0	NA	NA	NA	NA	NA	NA	0	0
1742	BCM1,uc001fwp.1,BLAST1,CD48_HUMAN,CD48,RP11-404F10.3-002	1742	1742	6.137	11.3	0.9733	0.08612	-3.537	0.1196	1	NA	NA	0.1976	0.01702
1743	SLAMF7,SLAF7_HUMAN,UNQ576/PRO1138,A8K3U1_HUMAN,A8K3U1,CS1	1743	1743	0	0	0	NA	NA	NA	NA	NA	NA	0	0
1744	LY9_HUMAN,RP11-312J18.1-005,CDABP0070,RP11-312J18.1-002,RP11-312J18.1-004,LY9	1744	1744	0	0	0	NA	NA	NA	NA	NA	NA	0	0
1745	CD244_HUMAN,CD244,2B4,uc001fxb.1	1745	1745	0	0	0	NA	NA	NA	NA	NA	NA	0	0
1746	ITLN1_HUMAN,ITLN,INTL,LFR,ITLN1,UNQ640/PRO1270	1746	1746	0	0	0	NA	NA	NA	NA	NA	NA	0	0
1747	ITLN2,ITLN2_HUMAN,UNQ2789/PRO7179	1747	1747	0	0	0	NA	NA	NA	NA	NA	NA	0	0
1748	uc001fxg.1,JAM1_HUMAN,JAM1,RP11-544M22.2-001,JCAM,uc001fxe.1,uc001fxf.1,UNQ264/PRO301,F11R	1748	1748	541.1	516.8	565.5	1.094	0.13	0.8461	1	NA	NA	5.648	6.181
1749	LOC100131187,uc001fxh.1,KAT_HUMAN,LOC100134860,KAT	1749	1749	97.04	81.16	112.9	1.391	0.4762	0.6578	1	NA	NA	6.693	9.311
1750	USF1,USF,USF1_HUMAN,usf1-bd	1750	1750	627	599	655.1	1.094	0.1291	0.8423	1	NA	NA	18.66	20.41
1751	FLJ00267,RHG30_HUMAN,ARHGAP30	1751	1751	5.597	9.247	1.947	0.2105	-2.248	0.2879	1	NA	NA	0.1044	0.02197
1752	PVRL4_HUMAN,PVRL4,PRR4,LNIR	1752	1752	4.001	4.11	3.893	0.9474	-0.078	1	1	NA	NA	0.08386	0.07945
1753	uc001fxp.1	1753	1753	0	0	0	NA	NA	NA	NA	NA	NA	0	0
1754	A8MU55,A8MU55_HUMAN,uc001fxt.1,KLHDC9,KARCA1,KLDC9_HUMAN	1754	1754	73.11	41.1	105.1	2.558	1.355	0.2415	1	NA	NA	1.688	4.318
1755	HSPC231,PFDN2,PFD2_HUMAN,PFD2	1755	1755	591.4	557.9	624.9	1.12	0.1636	0.7972	1	NA	NA	48.66	54.5
1756	NIT1_HUMAN,uc001fxw.1,RP11-544M22.11-002,B1AQP4,B1AQP4_HUMAN,NIT1	1756	1756	351.2	287.7	414.6	1.441	0.5274	0.4484	1	NA	NA	5.761	8.304
1757	KE05,B1AQP5,DEDPRO1,DEDD,DEFT,RP11-544M22.12-002,DEDD_HUMAN,B1AQP5_HUMAN	1757	1757	492.4	477.7	507.1	1.061	0.08605	0.9037	1	NA	NA	13.04	13.84
1758	HSPC155,uc001fyd.1,CGI-126,UFC1_HUMAN,UFC1	1758	1758	1096	1119	1073	0.9587	-0.06088	0.9067	1	NA	NA	55.84	53.53
1759	uc001fye.1,UBP21_HUMAN,USP16,uc001fyf.1,USP21,USP23	1759	1759	341.5	363.7	319.3	0.8778	-0.1881	0.7758	1	NA	NA	8.651	7.594
1760	uc001fyi.1,uc001fyg.1,uc001fyn.1,uc001fyl.1,uc001fyh.1,PPOX,uc001fyk.1,uc001fyj.1,PPOX_HUMAN,uc001fym.1	1760	1760	196.5	160.3	232.6	1.451	0.5375	0.5192	1	NA	NA	3.007	4.365
1761	A8K5Z0,A8K5Z0_HUMAN,B4GT3_HUMAN,B4GALT3	1761	1761	484	473.6	494.5	1.044	0.06206	0.9323	1	NA	NA	13.08	13.66
1762	ATS4_HUMAN,UNQ769/PRO1563,ADAMTS4,uc001fyt.1,KIAA0688,RP11-297K8.6-002,uc001fyu.1	1762	1762	118.7	183.9	53.53	0.2911	-1.78	0.06682	0.9323	NA	NA	2.156	0.6275
1763	NDUS2_HUMAN,NDUFS2,RP11-297K8.7-001	1763	1763	1053	1084	1023	0.9438	-0.08348	0.8744	1	NA	NA	26.65	25.16
1764	FCER1G,FCERG_HUMAN	1764	1764	1.974	1.027	2.92	2.842	1.507	0.7598	1	NA	NA	0.09685	0.2753
1765	APOA2,APOA2_HUMAN	1765	1765	2.569	5.137	0	0	-Inf	0.117	1	NA	NA	0.6081	0
1766	TOMM40B,TOMM40L,TM40L_HUMAN	1766	1766	236.9	237.3	236.5	0.9966	-0.004939	0.9871	1	NA	NA	4.04	4.027
1767	CAR,RP11-297K8.11-001,NR1I3_HUMAN,NR1I3	1767	1767	9.544	11.3	7.787	0.689	-0.5374	0.7845	1	NA	NA	0.5517	0.3801
1768	IQM1,A6NKN8,PCP4L1,PC4L1_HUMAN	1768	1768	158.4	192.1	124.6	0.6485	-0.6249	0.4625	1	NA	NA	7.554	4.899
1769	uc001gae.1,MPZ,uc001gaf.1,MYP0_HUMAN	1769	1769	29.85	24.66	35.04	1.421	0.507	0.7448	1	NA	NA	0.6914	0.9825
1770	CYB560,O75609_HUMAN,SDHC,C560_HUMAN,LOC642502,SDH3	1770	1770	459	372.9	545.1	1.462	0.5475	0.4012	1	NA	NA	7.361	10.76
1771	C1orf192,CA192_HUMAN	1771	1771	467.8	96.58	839	8.688	3.119	7.277e-06	0.001594	NA	NA	7.125	61.9
1772	FCGR2A1,FCG2A_HUMAN,CD32,FCGR2A,FCG2,IGFR2	1772	1772	14.41	11.3	17.52	1.55	0.6325	0.7428	1	NA	NA	0.1939	0.3006
1773	HSPA6,HSP70B',HSP76_HUMAN	1773	1773	11.65	17.47	5.84	0.3344	-1.581	0.363	1	NA	NA	0.3349	0.112
1774	uc001gat.1,FCG3A_HUMAN,FCG3,CD16A,FCGR3A,FCGR3,A2N6W9,IGFR3,A2N6W9_HUMAN	1774	1774	0.5137	1.027	0	0	-Inf	0.4867	1	NA	NA	0.02396	0
1775	FCGR2B,uc001gau.1,FCGR2C	1775	1775	2.055	4.11	0	0	-Inf	0.1512	1	NA	NA	0.1335	0
1776	FCGR3B,FCG3,uc001gax.1,FCG3B_HUMAN,FCGR3,CD16B,IGFR3	1776	1776	0	0	0	NA	NA	NA	NA	NA	NA	0	0
1777	IGFR2,FCGR2B,CD32,FCG2B_HUMAN,FCG2,FCGR2C	1777	1777	0	0	0	NA	NA	NA	NA	NA	NA	0	0
1778	uc001gbc.1	1778	1778	100.2	108.9	91.49	0.8401	-0.2513	0.7943	1	NA	NA	3.939	3.309
1779	FCRL,FREB,FCRL1,RP11-474I16.5-006,FCRLA,FCRLM1,FCRX,UNQ291/PRO329,FCRLA_HUMAN	1779	1779	0.4867	0	0.9733	Inf	Inf	1	1	NA	NA	0	0.01664
1780	FCRLB,FCRL2,FCRY,FCRLB_HUMAN,FREB2,FCRLM2,A2A3J7,A2A3J5,uc001gbn.1	1780	1780	17.55	19.52	15.57	0.7978	-0.3259	0.8219	1	NA	NA	0.4142	0.3304
1781	DUSP12,DUS12_HUMAN	1781	1781	272.1	279.5	264.7	0.9474	-0.078	0.9069	1	NA	NA	12.4	11.75
1782	uc001gbs.1,ATF6A_HUMAN,ATF6	1782	1782	1621	1655	1587	0.9585	-0.06109	0.9048	1	NA	NA	10.03	9.615
1783	OLM2B_HUMAN,OLFML2B	1783	1783	386.9	535.3	238.5	0.4455	-1.167	0.08182	1	NA	NA	8.784	3.913
1784	uc001gbw.1,CAPON,KIAA0464,CAPON_HUMAN,NOS1AP,uc001gbv.1	1784	1784	235.9	235.3	236.5	1.005	0.007606	1	1	NA	NA	2.951	2.967
1785	NOS1AP,uc001gbv.1	1785	1785	132.7	142.8	122.6	0.8588	-0.2197	0.8012	1	NA	NA	1.438	1.235
1786	HSD20,C1orf111,CA111_HUMAN	1786	1786	10.81	4.11	17.52	4.263	2.092	0.2535	1	NA	NA	0.2612	1.113
1787	FLJ13137,uc001gby.1,YA022_HUMAN,A1L170	1787	1787	563.4	512.7	614.2	1.198	0.2606	0.6823	1	NA	NA	6.957	8.335
1788	EAT2,SH21B_HUMAN,SH2D1B	1788	1788	0	0	0	NA	NA	NA	NA	NA	NA	0	0
1789	KIS,DKFZp667I0511,UHMK1,KIST,UHMK1_HUMAN	1789	1789	380.3	377.1	383.5	1.017	0.02441	0.9818	1	NA	NA	6.984	7.103
1790	uc001gcd.1	1790	1790	821.8	770.6	873.1	1.133	0.1802	0.7659	1	NA	NA	10.2	11.56
1791	SPAG2,UAP1,uc001gce.1	1791	1791	788.9	944.2	633.6	0.6711	-0.5754	0.3183	1	NA	NA	22.72	15.25
1792	RP11-572K18.1-001,DDR2	1792	1792	637.2	948.3	326.1	0.3438	-1.54	0.01197	0.3776	NA	NA	16.37	5.628
1793	uc001gch.1	1793	1793	500.9	726.4	275.5	0.3792	-1.399	0.02816	0.6149	NA	NA	9.115	3.457
1794	DHB7_HUMAN,HSD17B7,UNQ2563/PRO6243	1794	1794	42.56	45.21	39.91	0.8828	-0.1799	0.8705	1	NA	NA	0.9973	0.8804
1795	CA110_HUMAN,uc001gck.1,uc001gcj.1,C1orf110	1795	1795	2.514	3.082	1.947	0.6316	-0.663	0.7981	1	NA	NA	0.075	0.04737
1796	RP11-430G6.1-002,A7YVV7_HUMAN,B1APZ3,uc001gcl.1,RP11-430G6.1-003,B1APZ3_HUMAN,RGS4,RGS4_HUMAN,A7YVV7	1796	1796	361.5	532.2	190.8	0.3585	-1.48	0.03148	0.6482	NA	NA	7.491	2.685
1797	RGS5_HUMAN,RGS5,uc001gcm.1	1797	1797	652	1141	162.5	0.1424	-2.812	1.082e-05	0.002253	NA	NA	10.97	1.562
1798	uc001gco.1	1798	1798	16.25	7.192	25.31	3.519	1.815	0.2862	1	NA	NA	0.2796	0.984
1799	B1AQT4_HUMAN,NUF2,RP11-77M5.2-004,NUF2R,NUF2_HUMAN,CDCA1,B1AQT4	1799	1799	224	246.6	201.5	0.8171	-0.2914	0.6982	1	NA	NA	5.726	4.679
1800	PBX1_HUMAN,RP11-477H21.1-002,PRL,PBX1	1800	1800	1234	1136	1332	1.172	0.2287	0.6912	1	NA	NA	35.09	41.12
1801	uc001gcu.1	1801	1801	6.489	6.164	6.813	1.105	0.1444	1	1	NA	NA	0.1852	0.2047
1802	uc001gcv.1	1802	1802	2006	1938	2075	1.071	0.09888	0.8705	1	NA	NA	37.49	40.15
1803	LMX1A,LMX1A_HUMAN	1803	1803	11.27	21.58	0.9733	0.04511	-4.47	0.0327	0.6572	NA	NA	0.3139	0.01416
1804	NR2B3,RXRG,A6NNL4_HUMAN,RXRG_HUMAN,A6NNL4	1804	1804	112.7	85.27	140.2	1.644	0.7169	0.4769	1	NA	NA	2.257	3.709
1805	uc009wvd.1	1805	1805	0.9733	0	1.947	Inf	Inf	0.5939	1	NA	NA	0	0.03684
1806	A2RUN7_HUMAN,A2RUN7,LRRC52	1806	1806	2.46	1.027	3.893	3.789	1.922	0.6005	1	NA	NA	0.04202	0.1592
1807	MGST3_HUMAN,MGST3,RP11-466F5.1-002	1807	1807	940.8	964.7	916.9	0.9504	-0.0734	0.8906	1	NA	NA	76.84	73.03
1808	B2R6X1,B2R6X1_HUMAN,ALDH9A1	1808	1808	1407	1541	1273	0.8261	-0.2756	0.6151	1	NA	NA	34.52	28.51
1809	LOC440700,uc001gdi.1	1809	1809	1	1.027	0.9733	0.9474	-0.078	1	1	NA	NA	0.04762	0.04512
1810	TMCO1,TMCO1_HUMAN,uc001gdm.1,UNQ151,PNAS-10,uc001gdl.1,uc001gdk.1,TMCC4,UNQ151/PRO177,uc001gdn.1,B2REA0_HUMAN,PNAS-136,uc001gdj.1,B2REA0	1810	1810	1614	1566	1661	1.061	0.0856	0.888	1	NA	NA	17.31	18.37
1811	uc001gdo.1	1811	1811	8.571	11.3	5.84	0.5167	-0.9525	0.6145	1	NA	NA	0.295	0.1524
1812	UCK2,TSA903,UCK2_HUMAN,UMPK	1812	1812	217.1	261	173.3	0.6639	-0.591	0.4436	1	NA	NA	12.78	8.487
1813	FA78B_HUMAN,uc001gdq.1,FAM78B	1813	1813	31.63	36.99	26.28	0.7105	-0.493	0.7014	1	NA	NA	0.9036	0.642
1814	FMO9P	1814	1814	0	0	0	NA	NA	NA	NA	NA	NA	0	0
1815	uc001gdu.1,SLTP003,POGK_HUMAN,POGK,LST003,KIAA1513	1815	1815	1129	1127	1131	1.004	0.005044	1	1	NA	NA	16.38	16.44
1816	TADA1L,TAD1L_HUMAN	1816	1816	390.2	365.8	414.6	1.134	0.181	0.7976	1	NA	NA	5.962	6.759
1817	CA032_HUMAN,C1orf32	1817	1817	299.6	214.7	384.5	1.79	0.8403	0.247	1	NA	NA	4.675	8.37
1818	MAEL,RP11-102C16.1-003,DKFZp434L0217,MAEL_HUMAN	1818	1818	12.49	12.33	12.65	1.026	0.03747	1	1	NA	NA	0.2608	0.2677
1819	GPA33,GPA33_HUMAN	1819	1819	6.137	11.3	0.9733	0.08612	-3.537	0.1196	1	NA	NA	0.2266	0.01951
1820	DUS27_HUMAN,A0AUM4,DUSP27	1820	1820	3.082	6.164	0	0	-Inf	0.09288	1	NA	NA	0.08523	0
1821	RP11-52A20.1-001,OCT1,uc001geg.1,B1AL93,OTF1,POU2F1,B1AL93_HUMAN,PO2F1_HUMAN	1821	1821	187.1	194.2	180.1	0.9273	-0.1089	0.8866	1	NA	NA	3.332	3.09
1822	B1AK49,uc001gei.1,uc001gej.1,CD247,uc001gek.1,TCRZ,B1AK49_HUMAN,CD3Z,RP11-104L21.1-001,CD3Z_HUMAN,T3Z	1822	1822	3.407	0	6.813	Inf	Inf	0.1607	1	NA	NA	0	0.1899
1823	UNQ727/PRO1409,CREG1_HUMAN,CREG,CREG1	1823	1823	698.6	692.5	704.7	1.018	0.02524	0.9777	1	NA	NA	19.15	19.49
1824	RCSD1,B1AK48_HUMAN,B1AK48,RP3-503M14.1-001	1824	1824	3.461	2.055	4.867	2.368	1.244	0.69	1	NA	NA	0.0367	0.08692
1825	B2REC0_HUMAN,uc001gen.1,MPZL1,PZR,MPZL1_HUMAN,B2REC0,UNQ849/PRO1787,RP1-313L4.1-006	1825	1825	2137	2270	2004	0.883	-0.1795	0.7434	1	NA	NA	25.7	22.7
1826	ADCY10,ADCYA_HUMAN,SAC	1826	1826	2.541	4.11	0.9733	0.2368	-2.078	0.4181	1	NA	NA	0.04185	0.009911
1827	BR44_HUMAN,BRP44	1827	1827	457.1	465.4	448.7	0.9641	-0.05275	0.9252	1	NA	NA	17.66	17.02
1828	IQWD1_HUMAN,IQWD1,A2A295,MSTP055	1828	1828	442.6	489	396.1	0.81	-0.3039	0.6322	1	NA	NA	7.294	5.909
1829	uc001gfa.1	1829	1829	223.1	212.7	233.6	1.098	0.1354	0.8732	1	NA	NA	10.36	11.38
1830	GP161_HUMAN,GPR161,RP4-745I14.2-004	1830	1830	348.7	344.2	353.3	1.027	0.03781	0.9709	1	NA	NA	5.344	5.486
1831	TIPRL_HUMAN,TIPRL	1831	1831	1181	1242	1119	0.9011	-0.1502	0.7812	1	NA	NA	21.58	19.45
1833	uc001gfi.1,UNQ512/PRO1027,SFT2B_HUMAN,SFT2D2	1833	1832	132.2	139.7	124.6	0.8916	-0.1655	0.8476	1	NA	NA	9.14	8.149
1832	TBX19,TPIT,RP4-747L4.2-004,uc001gfj.1,TBX19_HUMAN,RP4-747L4.2-003	1832	1833	74.95	73.97	75.92	1.026	0.03747	1	1	NA	NA	1.359	1.395
1834	uc001gfk.1	1834	1834	197	200.3	193.7	0.9668	-0.04871	0.9415	1	NA	NA	5.852	5.657
1835	SCYC2,uc001gfn.1,XCL2_HUMAN,XCL2	1835	1835	0	0	0	NA	NA	NA	NA	NA	NA	0	0
1836	XCL1,SCYC1,LTN,XCL1_HUMAN	1836	1836	0.4867	0	0.9733	Inf	Inf	1	1	NA	NA	0	0.0446
1837	DERM_HUMAN,DPT	1837	1837	35.85	67.81	3.893	0.05742	-4.122	0.008051	0.2931	NA	NA	2.229	0.128
1838	uc001gfq.1	1838	1838	3.082	6.164	0	0	-Inf	0.09288	1	NA	NA	0.3637	0
1839	A3KLL5,A3KLL5_HUMAN,ATP1B1	1839	1839	2847	2510	3184	1.268	0.3431	0.5656	1	NA	NA	69.85	88.6
1840	NDK7_HUMAN,A8K3T6_HUMAN,A8K3T6,NME7	1840	1840	536.3	479.8	592.8	1.235	0.305	0.6324	1	NA	NA	4.874	6.021
1841	uc001gfw.1,BLZF1,JEM1,RP1-206D15.1-005,GO45_HUMAN	1841	1841	436	440.8	431.2	0.9783	-0.03167	0.951	1	NA	NA	6.645	6.501
1842	CA114_HUMAN,uc001ggd.1,C1orf114,uc001ggb.1	1842	1842	198.1	131.5	264.7	2.013	1.009	0.2195	1	NA	NA	1.938	3.902
1843	TRMA,S19A2_HUMAN,uc001ggf.1,uc001gge.1,RP1-206D15.4-002,THT1,SLC19A2	1843	1843	321.5	346.2	296.9	0.8574	-0.2219	0.7409	1	NA	NA	5.332	4.572
1844	RP1-86F14.1-001,F5	1844	1844	128.7	193.2	64.24	0.3326	-1.588	0.09015	1	NA	NA	1.178	0.3919
1845	SELP,uc001ggi.1,RP1-86F14.2-002,uc001ggh.1	1845	1845	0	0	0	NA	NA	NA	NA	NA	NA	0	0
1849	C1orf112,A6NFP1,CA112_HUMAN,uc001ggo.1	1849	1846	169.4	186	152.8	0.8218	-0.2832	0.7286	1	NA	NA	2.19	1.799
1846	SELL,LYAM1_HUMAN,LNHR,LYAM1	1846	1847	18.11	22.6	13.63	0.6029	-0.7301	0.6164	1	NA	NA	0.5124	0.3089
1847	LYAM2_HUMAN,ELAM1,uc001ggm.1,SELE	1847	1848	11.25	20.55	1.947	0.09474	-3.4	0.07515	0.9773	NA	NA	0.2969	0.02813
1848	CCDS1284,C1orf156,ASTP2,CA156_HUMAN	1848	1849	150.2	179.8	120.7	0.6713	-0.575	0.5028	1	NA	NA	7.364	4.944
1850	PACE1_HUMAN,uc001ggt.1,uc001ggs.1,PACE1,uc001ggu.1,SCYL3	1850	1850	184.3	178.8	189.8	1.062	0.08638	0.9313	1	NA	NA	3.064	3.253
1851	SMAP,KIFA3_HUMAN,KIFAP3	1851	1851	1427	1537	1317	0.8568	-0.223	0.6821	1	NA	NA	28.72	24.6
1852	METTL11B,B2RXI0_HUMAN,B2RXI0	1852	1852	0	0	0	NA	NA	NA	NA	NA	NA	0	0
1853	LOC284688	1853	1853	1.027	2.055	0	0	-Inf	0.288	1	NA	NA	0.07897	0
1854	uc001ggy.1	1854	1854	1.46	0	2.92	Inf	Inf	0.4201	1	NA	NA	0	0.07687
1855	uc001ggz.1,NTKLBP1,SCYL1BP1	1855	1855	253.3	321.6	184.9	0.5751	-0.7982	0.2795	1	NA	NA	5.004	2.878
1856	PRRX1_HUMAN,PMX1,PRRX1	1856	1856	732.2	1231	233.6	0.1898	-2.398	0.0001049	0.01378	NA	NA	16.93	3.213
1857	A0PJM0,A0PJM2,CA129_HUMAN,C1orf129	1857	1857	1.541	3.082	0	0	-Inf	0.2021	1	NA	NA	0.07633	0
1858	FMO3,FMO3_HUMAN	1858	1858	4.488	4.11	4.867	1.184	0.2439	1	1	NA	NA	0.1112	0.1317
1859	uc001ghj.1	1859	1859	1.541	3.082	0	0	-Inf	0.2021	1	NA	NA	0.08121	0
1860	FMO2	1860	1860	71.67	97.6	45.75	0.4687	-1.093	0.3229	1	NA	NA	1.055	0.4944
1861	FMO1,RP4-798A17.1-006,FMO1_HUMAN	1861	1861	72.43	126.4	18.49	0.1463	-2.773	0.01959	0.5021	NA	NA	3.09	0.4522
1862	FMO4,FMO2,FMO4_HUMAN	1862	1862	37.26	47.26	27.25	0.5767	-0.7942	0.5365	1	NA	NA	1.237	0.7134
1863	uc001ghp.1	1863	1863	178.4	195.2	161.6	0.8277	-0.2728	0.7302	1	NA	NA	4.614	3.819
1864	BAT2D1,KIAA1096,XTP2	1864	1864	4686	4838	4534	0.9371	-0.09371	0.8731	1	NA	NA	25.49	23.89
1865	MYOC_HUMAN,GLC1A,TIGR,MYOC	1865	1865	0	0	0	NA	NA	NA	NA	NA	NA	0	0
1866	VAMP4_HUMAN,VAMP4	1866	1866	452.7	503.4	402	0.7985	-0.3246	0.6061	1	NA	NA	6.877	5.491
1867	KIAA0859,K0859_HUMAN,CGI-01,A6NFK0	1867	1867	487.9	455.1	520.7	1.144	0.1942	0.7714	1	NA	NA	4.812	5.506
1868	uc001gid.1,DNM3,KIAA0820,RP1-106H8.3-002	1868	1868	364.7	285.6	443.8	1.554	0.6359	0.3567	1	NA	NA	1.841	2.861
1869	uc001gig.1	1869	1869	8.598	12.33	4.867	0.3947	-1.341	0.4722	1	NA	NA	6.276	2.477
1870	uc009wwc.1	1870	1870	8.165	14.38	1.947	0.1353	-2.885	0.1492	1	NA	NA	7.322	0.9909
1872	uc001gim.1,GPI2,PIGC,PIGC_HUMAN,CCDS1302	1872	1871	326.5	366.8	286.2	0.7802	-0.3581	0.5979	1	NA	NA	6.692	5.221
1871	CA105_HUMAN,C1orf105	1871	1872	0	0	0	NA	NA	NA	NA	NA	NA	0	0
1873	B2RNU4_HUMAN,CA009_HUMAN,C1orf9,uc001gip.1,B2RNU4,uc001giq.1,CH1	1873	1873	2752	2948	2557	0.8675	-0.2051	0.7158	1	NA	NA	29.19	25.32
1874	FASL,FASLG,TNFL6_HUMAN,TNFSF6,APT1LG1	1874	1874	0.4867	0	0.9733	Inf	Inf	1	1	NA	NA	0	0.02932
1875	uc001giu.1,TNFSF18	1875	1875	3.488	3.082	3.893	1.263	0.337	1	1	NA	NA	0.2307	0.2914
1876	TNFSF4,TXGP1,TNFL4_HUMAN	1876	1876	110	130.5	89.55	0.6863	-0.5431	0.564	1	NA	NA	1.953	1.34
1877	uc001gix.1	1877	1877	15.65	21.58	9.733	0.4511	-1.148	0.4416	1	NA	NA	0.215	0.09699
1878	PRDX6,KIAA0106,PRDX6_HUMAN,AOP2	1878	1878	2569	2913	2225	0.7639	-0.3885	0.4946	1	NA	NA	97.66	74.6
1879	S9A11_HUMAN,SLC9A11	1879	1879	23.66	11.3	36.01	3.187	1.672	0.2693	1	NA	NA	0.1375	0.4382
1880	ANKRD45,uc001gjb.1	1880	1880	271.5	109.9	433.1	3.94	1.978	0.009449	0.3231	NA	NA	1.495	5.891
1881	uc001gjd.1,KLHL20,KLHLX	1881	1881	559.9	618.5	501.3	0.8105	-0.3032	0.6152	1	NA	NA	9.174	7.435
1882	CENPL_HUMAN,C1orf155,ICEN33,uc001gjf.1,uc001gjg.1,CENPL,uc001gje.1	1882	1882	167.8	182.9	152.8	0.8356	-0.2591	0.7504	1	NA	NA	3.451	2.884
1883	SYDM_HUMAN,DARS2	1883	1883	331.1	322.6	339.7	1.053	0.07446	0.9295	1	NA	NA	5.793	6.1
1884	uc001gjm.1,uc001gjl.1	1884	1884	786.6	931.9	641.4	0.6883	-0.5388	0.3498	1	NA	NA	29.6	20.37
1885	uc009wwi.1	1885	1885	0.9733	0	1.947	Inf	Inf	0.5939	1	NA	NA	0	2.535
1886	uc001gjl.1	1886	1886	8.571	11.3	5.84	0.5167	-0.9525	0.6145	1	NA	NA	7.812	4.037
1887	uc009wwl.1	1887	1887	0	0	0	NA	NA	NA	NA	NA	NA	0	0
1888	uc001gjn.1	1888	1888	5.083	8.219	1.947	0.2368	-2.078	0.3332	1	NA	NA	7.545	1.787
1889	uc009wwm.1	1889	1889	6.164	12.33	0	0	-Inf	0.03077	0.6406	NA	NA	11.32	0
1890	uc009wwo.1	1890	1890	0	0	0	NA	NA	NA	NA	NA	NA	0	0
1891	uc001gjo.1	1891	1891	0	0	0	NA	NA	NA	NA	NA	NA	0	0
1892	uc001gjq.1,ZBT37_HUMAN,ZBTB37	1892	1892	93.87	71.92	115.8	1.611	0.6875	0.5241	1	NA	NA	1.58	2.545
1893	uc001gjs.1	1893	1893	0	0	0	NA	NA	NA	NA	NA	NA	0	0
1894	PRO0309,AT3,SERPINC1,ANT3_HUMAN	1894	1894	0	0	0	NA	NA	NA	NA	NA	NA	0	0
1895	KIAA2025,uc001gju.1,RC3H1_HUMAN,RC3H1,RNF198	1895	1895	753.5	743.8	763.1	1.026	0.03686	0.9608	1	NA	NA	3.787	3.885
1896	uc001gkh.1,uc001gkd.1,uc001gjz.1,uc001gkc.1,IDN4-GGTR7,uc001gke.1,KIAA0471,RABGAP1L,uc001gkb.1,RP1-102G20.1-003,uc001gjw.1,uc001gjy.1,RP1-102G20.1-002,RP1-102G20.1-001,RP1-102G20.1-004	1896	1896	262.1	268.2	256	0.9546	-0.06699	0.9162	1	NA	NA	1.974	1.884
1897	GPR52,GPR52_HUMAN	1897	1897	0	0	0	NA	NA	NA	NA	NA	NA	0	0
1898	PNAS-107,CACYBP,SIP,CYBP_HUMAN,S100A6BP,RP1-102G20.6-002	1898	1898	439.6	395.5	483.7	1.223	0.2904	0.6654	1	NA	NA	6.681	8.171
1899	RT14_HUMAN,MRPS14	1899	1899	282	286.6	277.4	0.9677	-0.04731	0.9376	1	NA	NA	13.68	13.24
1900	TNN,TENN_HUMAN	1900	1900	28.74	38.01	19.47	0.5121	-0.9655	0.4632	1	NA	NA	0.425	0.2176
1901	KIAA0040,K0040_HUMAN,uc001gkm.1	1901	1901	64	27.74	100.3	3.614	1.854	0.1271	1	NA	NA	0.4122	1.49
1902	uc001gko.1,KIAA0040,uc001gkm.1,uc001gkn.1	1902	1902	36.58	21.58	51.59	2.391	1.258	0.3616	1	NA	NA	0.7339	1.755
1903	A1L306_HUMAN,TNR,A1L306,uc001gkq.1,TENR_HUMAN	1903	1903	125.7	42.12	209.3	4.968	2.313	0.02001	0.507	NA	NA	0.4529	2.25
1904	uc001gks.1	1904	1904	0	0	0	NA	NA	NA	NA	NA	NA	0	0
1905	RP11-318C24.3-003,B1AMD3,A8MTP5_HUMAN,COP1,RFWD2_HUMAN,A8MTP5,RNF200,RFWD2,B1AMD3_HUMAN	1905	1905	511.1	559.9	462.3	0.8257	-0.2763	0.6529	1	NA	NA	10.84	8.954
1906	uc001gkx.1	1906	1906	0.5137	1.027	0	0	-Inf	0.4867	1	NA	NA	0.3995	0
1907	PAPPE,PAPP2_HUMAN,PLAC3,PAPPA2	1907	1907	924.6	939	910.1	0.9691	-0.04523	0.928	1	NA	NA	6.684	6.477
1908	uc001gla.1	1908	1908	535	558.9	511	0.9143	-0.1293	0.8272	1	NA	NA	13.31	12.17
1909	B1AJS1,ASTN,ASTN1,B1AJS1_HUMAN,RP4-774I24.2-002,KIAA0289,uc001gle.1	1909	1909	2492	1617	3368	2.083	1.058	0.07047	0.9622	NA	NA	9.943	20.71
1910	DBCCR1L2,BRINP2,FAM5B_HUMAN,FAM5B,KIAA1747	1910	1910	541.2	332.9	749.5	2.251	1.171	0.06414	0.9116	NA	NA	4.811	10.83
1911	B1AM07,uc001glm.1,KIAA1928,A3EYF1,B1AM07_HUMAN,B1AM08,B1AM08_HUMAN,RP4-798P15.1-005,uc001gll.1,SEC16B,SC16B_HUMAN,LZTR2,SEC16S,RP4-798P15.1-001,RGPR	1911	1911	150.2	213.7	86.63	0.4054	-1.303	0.1416	1	NA	NA	0.9892	0.401
1912	uc001glo.1	1912	1912	17.17	23.63	10.71	0.4531	-1.142	0.4392	1	NA	NA	0.5595	0.2535
1913	B1AKC7,NGAP,B1AKC7_HUMAN,NGAP_HUMAN,RP4-593C16.1-002,RASAL2	1913	1913	488.4	528.1	448.7	0.8497	-0.235	0.7031	1	NA	NA	4.883	4.149
1914	DKFZp564J047,CA049_HUMAN,C1orf49	1914	1914	8.922	6.164	11.68	1.895	0.922	0.6321	1	NA	NA	0.09153	0.1734
1915	B2RN72,CA220_HUMAN,CCDS1324,B2RN72_HUMAN,C1orf220	1915	1915	26.25	17.47	35.04	2.006	1.004	0.5148	1	NA	NA	0.3795	0.7613
1916	RGPS2_HUMAN,RALGPS2	1916	1916	433.5	328.8	538.3	1.637	0.7112	0.2807	1	NA	NA	5.692	9.319
1917	ANGPT3,ANGL1_HUMAN,ARP1,UNQ162/PRO188,ANGPTL1,ANG3,PSEC0154	1917	1917	533.7	808.6	258.9	0.3202	-1.643	0.009665	0.3294	NA	NA	12.77	4.088
1918	KIAA0475,FAM20B,FA20B_HUMAN	1918	1918	1698	1934	1462	0.7561	-0.4034	0.4658	1	NA	NA	18.22	13.78
1919	ADIR,TOR3A_HUMAN,TOR3A	1919	1919	279	264	293.9	1.113	0.1548	0.8465	1	NA	NA	6.967	7.756
1920	ABL2_HUMAN,uc001gmj.1,ABL2,uc001gmg.1,uc001gmh.1,ABLL,ARG,uc001gmi.1,uc001gmk.1	1920	1920	1131	1127	1135	1.007	0.01	0.9964	1	NA	NA	4.831	4.864
1921	SOAT,ACACT1,SOAT1,STAT,ACACT,ACAT,ACAT1,SOAT1_HUMAN,A8K3P4,A8K3P4_HUMAN,A9Z1V7,A6NC40	1921	1921	655.3	601	709.6	1.181	0.2395	0.6986	1	NA	NA	9.918	11.71
1922	B1AM31_HUMAN,CA125_HUMAN,RP11-215I23.2-001,B1AM31,DKFZp434N1720,C1orf125	1922	1922	3.893	0	7.787	Inf	Inf	0.1326	1	NA	NA	0	0.08524
1923	NPHS2,PODO_HUMAN,uc001gmq.1	1923	1923	0	0	0	NA	NA	NA	NA	NA	NA	0	0
1924	uc001gms.1	1924	1924	0	0	0	NA	NA	NA	NA	NA	NA	0	0
1925	uc001gmt.1	1925	1925	0	0	0	NA	NA	NA	NA	NA	NA	0	0
1926	uc001gmu.1	1926	1926	0	0	0	NA	NA	NA	NA	NA	NA	0	0
1927	uc001gmv.1	1927	1927	0	0	0	NA	NA	NA	NA	NA	NA	0	0
1928	uc001gmw.1	1928	1928	1.487	1.027	1.947	1.895	0.922	1	1	NA	NA	0.9588	1.817
1929	uc001gmx.1	1929	1929	0	0	0	NA	NA	NA	NA	NA	NA	0	0
1930	uc001gmy.1	1930	1930	0	0	0	NA	NA	NA	NA	NA	NA	0	0
1931	uc001gmz.1	1931	1931	1.46	0	2.92	Inf	Inf	0.4201	1	NA	NA	0	3.716
1932	uc001gna.1	1932	1932	0	0	0	NA	NA	NA	NA	NA	NA	0	0
1933	uc001gnb.1	1933	1933	0	0	0	NA	NA	NA	NA	NA	NA	0	0
1934	uc001gnc.1	1934	1934	0	0	0	NA	NA	NA	NA	NA	NA	0	0
1935	uc001gnd.1	1935	1935	0	0	0	NA	NA	NA	NA	NA	NA	0	0
1936	uc001gne.1	1936	1936	0	0	0	NA	NA	NA	NA	NA	NA	0	0
1937	TDRD5,TDRD5_HUMAN,A1L4G5	1937	1937	0.9733	0	1.947	Inf	Inf	0.5939	1	NA	NA	0	0.02936
1938	CA076_HUMAN,uc001gni.1,NDSP,C1orf76,FAM163A	1938	1938	53.88	87.33	20.44	0.2341	-2.095	0.0917	1	NA	NA	1.421	0.3327
1939	TOR1AIP2,TOIP2_HUMAN,LULL1	1939	1939	439.5	483.9	395.2	0.8166	-0.2922	0.6451	1	NA	NA	7.802	6.371
1940	IFRG15,uc001gnm.1,uc001gnn.1	1940	1940	292.9	313.4	272.5	0.8697	-0.2014	0.7706	1	NA	NA	10.6	9.22
1941	uc001gno.1	1941	1941	7.462	6.164	8.76	1.421	0.507	0.8275	1	NA	NA	0.5106	0.7256
1942	TOR1AIP1,TOIP1_HUMAN	1942	1942	1060	1194	926.6	0.7762	-0.3656	0.5111	1	NA	NA	19.1	14.83
1943	RP11-502H18.1-007,uc001gns.1,RP11-502H18.1-011,CAP350,RP11-502H18.1-005,GM133,A2A4F6,CE350_HUMAN,CEP350,A2A4F6_HUMAN	1943	1943	1417	1289	1545	1.198	0.2606	0.6494	1	NA	NA	5.153	6.173
1944	QSCN6,QSOX1,QSOX1_HUMAN,UNQ2520/PRO6013	1944	1944	1963	2069	1856	0.897	-0.1568	0.7736	1	NA	NA	23.99	21.52
1945	uc001god.1	1945	1945	111.2	119.2	103.2	0.8657	-0.2081	0.8186	1	NA	NA	2.919	2.527
1946	LHX4_HUMAN,LHX4	1946	1946	3.055	5.137	0.9733	0.1895	-2.4	0.3362	1	NA	NA	0.2448	0.04638
1947	uc001gof.1	1947	1947	42.29	34.93	49.64	1.421	0.507	0.7231	1	NA	NA	0.5584	0.7935
1948	ACBD6_HUMAN,ACBD6	1948	1948	446.9	451	442.9	0.9819	-0.02636	0.9599	1	NA	NA	23.82	23.39
1949	LOC148756	1949	1949	0	0	0	NA	NA	NA	NA	NA	NA	0	0
1950	XR,SYG1,XPR1_HUMAN,XPR1	1950	1950	2947	2820	3073	1.09	0.1237	0.8424	1	NA	NA	34.68	37.78
1951	uc001goj.1	1951	1951	829.7	772.6	886.7	1.148	0.1987	0.7403	1	NA	NA	13.26	15.22
1952	KIAA1614,uc001gok.1	1952	1952	49.59	53.42	45.75	0.8563	-0.2239	0.8471	1	NA	NA	0.7556	0.647
1953	B2R652_HUMAN,STX6,uc001gon.1,STX6_HUMAN,B2R652	1953	1953	932.4	906.2	958.7	1.058	0.08134	0.8963	1	NA	NA	8.928	9.446
1954	O97985_HUMAN,RP11-309G3.1-003,RP11-309G3.1-004,MR1,RP11-309G3.1-002,MR1B,uc001gop.1,MR1C,RP11-309G3.1-001,O97986_HUMAN	1954	1954	21.12	7.192	35.04	4.872	2.285	0.1553	1	NA	NA	0.1809	0.8814
1955	SBBI48,PP4583,IER5,uc001got.1,IER5_HUMAN	1955	1955	673	588.7	757.2	1.286	0.3632	0.5514	1	NA	NA	14.07	18.1
1956	uc001gou.1	1956	1956	1.46	0	2.92	Inf	Inf	0.4201	1	NA	NA	0	0.3039
1957	uc001gov.1	1957	1957	0	0	0	NA	NA	NA	NA	NA	NA	0	0
1958	CACH6,CACNL1A6,CACNA1E	1958	1958	306.1	164.4	447.7	2.724	1.446	0.04675	0.7736	NA	NA	0.8223	2.24
1959	ZNF648,ZN648_HUMAN,CCDS30952	1959	1959	3.488	3.082	3.893	1.263	0.337	1	1	NA	NA	0.0473	0.05974
1960	GLNA_HUMAN,GLNS,GLUL	1960	1960	5152	5231	5074	0.9701	-0.04384	0.936	1	NA	NA	67.72	65.69
1961	TEDM1_HUMAN,TEDDM1	1961	1961	1	1.027	0.9733	0.9474	-0.078	1	1	NA	NA	0.02301	0.0218
1962	uc001gpf.1	1962	1962	0	0	0	NA	NA	NA	NA	NA	NA	0	0
1963	uc001gpi.1,uc001gpg.1,RGSL2,RGS,DKFZp434E169	1963	1963	0.5137	1.027	0	0	-Inf	0.4867	1	NA	NA	0.01364	0
1964	RGS,uc001gph.1	1964	1964	0.4867	0	0.9733	Inf	Inf	1	1	NA	NA	0	0.009615
1965	uc001gpk.1,DKFZp781D08126,RNASEL,RNS4,RN5A_HUMAN	1965	1965	284	250.7	317.3	1.266	0.34	0.6504	1	NA	NA	2.293	2.902
1966	RP11-317P15.1-001,RGS16,uc001gpl.1	1966	1966	1003	1255	751.4	0.5985	-0.7406	0.1899	1	NA	NA	28.91	17.3
1967	RGS8,A8MVW6_HUMAN,A8MVW6,RGS8_HUMAN	1967	1967	65.51	48.29	82.73	1.713	0.7768	0.5179	1	NA	NA	2.965	5.079
1968	C1orf13,NPL,NPL_HUMAN,uc001gpp.1	1968	1968	65.75	20.55	111	5.4	2.433	0.04674	0.7736	NA	NA	0.4649	2.51
1969	LKP,NDH2,DDX9,DHX9,DHX9_HUMAN	1969	1969	2408	2389	2427	1.016	0.02323	0.9775	1	NA	NA	26.59	27.02
1970	C1orf14	1970	1970	0	0	0	NA	NA	NA	NA	NA	NA	0	0
1971	LAMC1,RP11-181K3.1-001,uc001gpy.1,uc001gpx.1	1971	1971	6544	8803	4286	0.4868	-1.038	0.1335	1	NA	NA	52.98	25.79
1972	LAMC2_HUMAN,LAMB2T,LAMNB2,LAMC2,uc001gpz.1,uc001gqa.1	1972	1972	116.4	113	119.7	1.059	0.08315	0.948	1	NA	NA	0.9731	1.031
1973	C1orf15,KIAA0479,NMNAT2,NMNA2_HUMAN,uc001gqd.1	1973	1973	439.8	310.3	569.4	1.835	0.8759	0.1833	1	NA	NA	2.393	4.391
1974	uc001gqe.1	1974	1974	4.407	1.027	7.787	7.579	2.922	0.2851	1	NA	NA	0.02591	0.1964
1975	RP1-127C7.1-003,EST1C,B1ALB4_HUMAN,SMG7_HUMAN,C1orf16,SMG7,uc001gqf.1,KIAA0250,B1ALB4	1975	1975	1356	1335	1377	1.032	0.0454	0.9453	1	NA	NA	12.57	12.97
1976	P67PHOX,uc001gqj.1,NOXA2,NCF2,uc001gqk.1,NCF2_HUMAN	1976	1976	7.084	10.27	3.893	0.3789	-1.4	0.4729	1	NA	NA	0.2316	0.08776
1977	ARPC5,A6NEC4,ARC16,ARPC5_HUMAN	1977	1977	1852	1932	1773	0.9181	-0.1232	0.8187	1	NA	NA	54.57	50.1
1978	RGL,RGL1,KIAA0959,RGL1_HUMAN	1978	1978	1293	1357	1228	0.9051	-0.1439	0.7898	1	NA	NA	14.29	12.93
1979	APOBEC4,ABEC4_HUMAN,CCDS1358,C1orf169	1979	1979	0.9733	0	1.947	Inf	Inf	0.5939	1	NA	NA	0	0.03924
1980	RP11-498P10.2-002,GLT25D2,KIAA0584,GT252_HUMAN,RP11-498P10.2-003,C1orf17	1980	1980	572.6	863	282.3	0.3271	-1.612	0.009961	0.3362	NA	NA	7.179	2.348
1981	SEN15_HUMAN,SEN15,uc001gqu.1,B1ALV1_HUMAN,TSEN15,uc001gqt.1,C1orf19,B1ALV1,GS1-215N23.1-004	1981	1981	595.7	553.8	637.5	1.151	0.2032	0.7495	1	NA	NA	14.94	17.2
1982	C1orf21,CA021_HUMAN,uc001gqw.1,PIG13	1982	1982	1634	2082	1187	0.5705	-0.8098	0.1478	1	NA	NA	11.31	6.45
1983	uc001gqx.1,EDEM3,uc001gqy.1,EDEM3_HUMAN,C1orf22	1983	1983	1224	1353	1095	0.8093	-0.3053	0.5785	1	NA	NA	10.25	8.293
1984	uc001gqz.1	1984	1984	0.4867	0	0.9733	Inf	Inf	1	1	NA	NA	0	0.019
1985	FAM129A,NIBAN,GIG39,C1orf24,NIBA_HUMAN	1985	1985	730.7	931.9	529.5	0.5682	-0.8155	0.1645	1	NA	NA	6.665	3.787
1986	HIPI3,DING,BAP1,RNF2,RING2_HUMAN,RING1B	1986	1986	511.4	440.8	582.1	1.321	0.4012	0.5326	1	NA	NA	6.95	9.178
1987	C1orf25,uc001grf.1,MSTP070,TRM1L_HUMAN,TRM1L	1987	1987	322.3	376	268.6	0.7144	-0.4852	0.4812	1	NA	NA	4.778	3.413
1988	uc001grh.1,uc001grg.1,C1orf26,CA026_HUMAN	1988	1988	180.9	160.3	201.5	1.257	0.3301	0.7049	1	NA	NA	2.275	2.86
1989	ARA3,NS1BP_HUMAN,HSPC068,IVNS1ABP,KIAA0850,FLARA3,DKFZp686K06216,uc001grk.1,NS1BP,NS1	1989	1989	3132	3372	2892	0.8576	-0.2216	0.6996	1	NA	NA	27.47	23.56
1990	uc001grn.1	1990	1990	0.5137	1.027	0	0	-Inf	0.4867	1	NA	NA	0.09088	0
1991	uc001gro.1	1991	1991	0.4867	0	0.9733	Inf	Inf	1	1	NA	NA	0	0.09068
1992	uc001grp.1	1992	1992	0	0	0	NA	NA	NA	NA	NA	NA	0	0
1993	HMCN1,FIBL6,A6NGE3,HMCN1_HUMAN,FIBL-6	1993	1993	981.5	1476	486.7	0.3296	-1.601	0.005781	0.2367	NA	NA	4.489	1.48
1994	MSF,SZP,uc001grt.1,PRG4,uc001gru.1,PRG4_HUMAN	1994	1994	32.42	29.79	35.04	1.176	0.2339	0.8927	1	NA	NA	0.3814	0.4486
1995	TPR,tpr	1995	1995	2997	3049	2945	0.9659	-0.05008	0.9229	1	NA	NA	18.3	17.67
1996	ODR4,TTG1,C1orf27,TTG1A	1996	1996	479.3	478.8	479.9	1.002	0.003255	0.9962	1	NA	NA	7.084	7.1
1997	TISR_HUMAN,OCLM	1997	1997	14.41	11.3	17.52	1.55	0.6325	0.7428	1	NA	NA	0.7158	1.11
1998	PHOS_HUMAN,PDC	1998	1998	14.79	25.69	3.893	0.1516	-2.722	0.1116	1	NA	NA	1.1	0.1668
1999	COX-2,COX2,PGH2_HUMAN,PTGS2	1999	1999	90.9	162.3	19.47	0.1199	-3.06	0.006642	0.2602	NA	NA	2.036	0.2441
[truncated: 24,571 more rows]
