# Supplementary material for: ExpressionPlot: a web-based framework for analysis of RNA-Seq and microarray gene expression data
Source: Genome Biol. 2011 Jul 28;12(7):R69. doi: 10.1186/gb-2011-12-7-r69 (PMC3218831; doi:10.1186/gb-2011-12-7-r69)
Supplement: Additional file 3 — Data for Figure 2d. [file gb-2011-12-7-r69-S3.ZIP › rep1.MSC.tsv]

clusterID	aliases	ID	n1	n2	p	lfc	rpkm1	rpkm2
1	uc001aaa.1	1	0	0	1	0	0	0
2	uc001aac.1,uc001aae.1,uc001aab.1,uc001aaj.1,FLJ00038,WASH2P,uc001aah.1,DKFZp434K1323	2	17	23	0.4335	0.3587	0.21	0.2726
3	uc009vjg.1	3	0	0	1	0	0	0
4	F379	4	0	0	1	0	0	0
5	OR4F5,OR4F5_HUMAN	5	0	0	1	0	0	0
6	uc009vji.1	6	1	4	0.3755	1.284	0.01925	0.07392
7	uc009vjj.1	7	0	1	1	0.9854	0	0.03489
8	uc001aam.1	8	0	0	1	0	0	0
9	uc001aap.1	9	0	0	1	0	0	0
10	uc001aaq.1	10	0	0	1	0	0	0
11	uc001aar.1	11	0	0	1	0	0	0
12	uc001aas.1	12	0	0	1	0	0	0
13	uc001aat.1	13	0	0	1	0	0	0
14	uc001aau.1	14	0	0	1	0	0	0
15	uc009vjk.1	15	0	0	1	0	0	0
16	uc001aav.1	16	0	0	1	0	0	0
17	OR4F16,OR4F3,OR4F29,OR4F3_HUMAN	17	0	0	1	0	0	0
18	uc001aax.1	18	0	0	1	0	0	0
19	uc001aay.1	19	0	0	1	0	0	0
20	uc009vjl.1	20	4	31	3.992e-06	2.626	0.2234	1.662
21	uc001aaz.1	21	148	1057	1.001e-161	2.769	5.332	36.55
22	uc001aba.1	22	3	9	0.147	1.273	0.247	0.7113
23	uc001abb.1	23	0	0	1	0	0	0
24	uc001abc.1	24	687	1198	6.45e-28	0.7423	48.05	80.43
25	OR4F16,OR4F3,OR4F29,OR4F3_HUMAN	25	0	0	1	0	0	0
26	uc009vjm.1	26	0	0	1	0	0	0
27	uc001abe.1	27	0	0	1	0	0	0
28	uc001abg.1	28	0	0	1	0	0	0
29	uc001abh.1	29	0	0	1	0	0	0
30	uc001abi.1	30	0	0	1	0	0	0
31	uc001abj.1	31	0	0	1	0	0	0
32	uc001abk.1	32	0	0	1	0	0	0
33	uc001abl.1	33	0	0	1	0	0	0
34	uc001abm.1	34	0	0	1	0	0	0
35	uc001abo.1	35	6	4	0.5412	-0.5345	0.2619	0.1676
36	uc001abq.1	36	43	31	0.1307	-0.517	1.539	1.065
37	LOC643837	37	14	18	0.5991	0.2854	0.2981	0.3678
38	uc001abt.1	38	0	0	1	0	0	0
39	uc001abu.1	39	64	82	0.2464	0.2943	1.202	1.478
40	RP11-54O7.4-003,A2AA76,SAM11_HUMAN,SAMD11	40	419	113	3.079e-45	-1.94	10.81	2.798
41	DKFZp564C186,NOC2L,NOC2L_HUMAN,uc001abz.1,uc001aby.1	41	303	362	0.08093	0.1969	3.431	3.934
42	KLHL17,KLH17_HUMAN	42	116	118	0.896	-0.03421	2.247	2.194
43	PLEKHN1,PKHN1_HUMAN	43	2	4	0.6879	0.6936	0.04471	0.08583
44	CA170_HUMAN,C1orf170	44	1	2	1	0.5505	0.01872	0.03594
45	HES4,HES4_HUMAN	45	64	119	0.000151	0.8261	4.165	7.434
46	uc001acj.1,UCRP,ISG15,UCRP_HUMAN,G1P2	46	96	155	0.0007865	0.6268	8.237	12.76
47	AGRN,AGRIN_HUMAN,AGRIN	47	5888	7271	2.726e-22	0.2452	45.97	54.49
48	uc009vjs.1	48	16	22	0.4214	0.38	0.6161	0.8131
49	uc001acm.1,CCDS7,uc001acr.1,C1orf159,uc001act.1,uc001acu.1,CA159_HUMAN,uc001acn.1,UNQ2998/PRO9739,uc001acp.1,uc001acs.1,UNQ2998	49	91	101	0.6658	0.09031	1.499	1.597
50	uc001acv.1	50	0	1	1	0.9854	0	0.03394
51	uc001acw.1	51	0	0	1	0	0	0
52	uc001acx.1	52	1	39	9.763e-11	4.278	0.01678	0.6282
53	TTLL10,TTL10_HUMAN	53	3	63	2.386e-15	3.949	0.05709	1.151
54	B1AME3_HUMAN,RP5-902P8.2-001,AITR,GITR,TNR18_HUMAN,TNFRSF18,B1AME3,RP5-902P8.2-002,UNQ319/PRO364	54	1	7	0.07077	1.959	0.04117	0.2766
55	uc001adf.1,TNFRSF4,TNR4_HUMAN,TXGP1L	55	2	3	1	0.3731	0.06664	0.09594
56	PSEC0034,CAB45_HUMAN,uc001adi.1,B1AME6,SDF4,B1AME6_HUMAN,RP5-902P8.6-007,uc001adh.1,CAB45	56	1824	1588	1.733e-07	-0.2589	20.51	17.14
57	B3GALT6,B3GT6_HUMAN	57	422	446	0.8387	0.02059	8.637	8.762
58	FAM132A,F132A_HUMAN,C1QDC2	58	32	7	3.31e-05	-2.099	1.765	0.3706
59	A6NGS0_HUMAN,A6NGS0,UBE2J2	59	507	478	0.1185	-0.1438	9.925	8.982
60	B1AMF4,uc001adx.1,RP5-902P8.9-005,SCNND_HUMAN,A9Z1X6,SCNN1D,B1AMF4_HUMAN,DNACH	60	65	83	0.2496	0.2896	1.158	1.42
61	CENTB5,RP5-902P8.11-003,B1AMF5,B1AMF5_HUMAN,CENB5_HUMAN,KIAA1716	61	463	504	0.4996	0.06312	4.797	5.011
62	PUSL1,PUSL1_HUMAN	62	101	62	0.0009598	-0.7536	3.06	1.803
63	RC68,CPSF3L,INTS11,DKFZp434A1923,INT11_HUMAN,A8K5S2,A8K5S2_HUMAN,RP5-890O3.8-016	63	757	742	0.245	-0.08792	7.201	6.775
64	GLTD1_HUMAN,GLTPD1	64	208	208	0.6949	-0.05888	5.42	5.202
65	TR3,TAS1R3,TS1R3_HUMAN,T1R3	65	17	2	0.0003196	-2.633	0.3796	0.04287
66	uc001aer.1,A6NKG8,DVL1,A6NKG8_HUMAN,uc001aet.1	66	590	507	0.001511	-0.2774	6.832	5.635
67	MXRA8,MXRA8_HUMAN,uc001aey.1,uc001aex.1,UNQ662	67	1662	394	3.533e-196	-2.133	33.22	7.559
68	AIP,AKIP_HUMAN,AURKAIP1,AKIP,uc001afc.1,uc001afd.1	68	396	511	0.00142	0.308	18.5	22.92
69	FLJ00183,SB138,CCNL2_HUMAN,CCNL2	69	1808	1895	0.8565	0.008634	19.47	19.58
70	LOC148413,A4QMS8_HUMAN,A4QMS8	70	207	277	0.00636	0.3596	5.81	7.462
71	uc001afo.1,RM20_HUMAN,MRPL20	71	202	325	9.798e-07	0.6245	28.29	43.69
72	uc001afp.1,uc001afq.1	72	78	6	5.573e-18	-3.551	3.022	0.2231
73	VWA1,CCDS28,VWA1_HUMAN	73	1708	295	3.056e-254	-2.589	38.47	6.378
74	ATD3C_HUMAN,ATAD3C	74	35	4	1.23e-07	-2.9	0.5923	0.06497
75	ATAD3C	75	14	3	0.006554	-1.957	0.4249	0.08738
76	KIAA1273,ATD3B_HUMAN,ATAD3B	76	103	111	0.8376	0.0483	1.379	1.426
77	ATAD3A,RP5-832C2.1-002,ATD3A_HUMAN	77	178	167	0.333	-0.1503	2.197	1.979
78	CA070_HUMAN,C1orf70	78	71	114	0.004067	0.6171	3.632	5.598
79	SSU72_HUMAN,SSU72,PNAS-120,HSPC182	79	1041	1185	0.03774	0.1276	13.48	14.73
80	uc001agf.1	80	8	6	0.6007	-0.4142	0.4362	0.314
81	SKD,A2AGM6,A2AGM5_HUMAN,RP11-345P4.1-003,A2AGM5,ZZANK1,MIB2_HUMAN,MIB2,A2AGM8_HUMAN,DKFZp434A0311,A2AGM7_HUMAN,RP11-345P4.1-008,A2AGM8,A2AGM7,RP11-345P4.1-006	81	406	381	0.1439	-0.1505	6.692	6.027
82	RP11-345P4.2-002,O75086_HUMAN,MMP23B,mifr-2,MMP23_HUMAN,MMP23A,mifr-1,MMP22,MMP21,A2AGN1,A2AGN0	82	6	1	0.06505	-1.848	0.2479	0.03966
83	uc001ahl.1,PITSLREB,PITSLREA,Q9UQ88-10,CDC2L3,P21127-12,uc001ahm.1,uc001ahj.1,CDC2L1,uc001ahp.1,uc001ahb.1,uc001ahs.1,CDC2L2,uc001ahr.1,PK58,uc001agu.1	83	402	410	0.7789	-0.03066	4.143	4.055
84	CDC2L1	84	36	31	0.465	-0.2669	6.141	5.075
85	RP1-283E3.5-002,uc001ahf.1,LOC728661,uc001ahy.1,S35E2_HUMAN,uc001ahe.1,SLC35E2,uc001ahh.1,uc001ahg.1,uc001ahz.1,KIAA0447	85	676	598	0.003559	-0.2357	3.555	3.019
86	MMP21/22B	86	0	0	1	0	0	0
87	uc001ahx.1	87	44	53	0.5425	0.2051	3.04	3.515
88	uc001aia.1	88	100	200	4.655e-08	0.9341	1.998	3.836
89	A6NNN3,NADK,FLJ13052,RP1-283E3.6-001,NADK_HUMAN,uc001aid.1	89	470	475	0.6488	-0.04381	6.333	6.143
90	GNB1,GBB1_HUMAN	90	8065	9274	9.138e-11	0.1423	147.3	162.6
91	uc001aig.1	91	4	3	0.7213	-0.3678	0.2482	0.1787
92	CAGLP,A2A2M3,CALML6,CALGP,CALL6_HUMAN	92	3	2	0.6814	-0.457	0.1557	0.09963
93	TMEM52,UNQ3048/PRO9864,TMM52_HUMAN	93	12	10	0.6727	-0.2952	0.5316	0.4252
94	CA222_HUMAN,C1orf222	94	0	17	1.614e-05	4.142	0	0.3383
95	KIAA1751,A4VCI2,K1751_HUMAN	95	7	82	8.329e-17	3.32	0.06453	0.7255
96	uc001aio.1	96	0	2	0.5002	1.566	0	0.05614
97	uc001aip.1,GBRD_HUMAN,GABRD	97	2	3	1	0.3731	0.05937	0.08548
98	PKC2,A8MU64,KPCZ_HUMAN,PRKCZ,A8MU64_HUMAN	98	224	209	0.2689	-0.1584	3.374	3.021
99	uc001aiu.1	99	19	14	0.385	-0.4708	0.9516	0.673
100	uc009vlc.1	100	9	12	0.665	0.3246	1.686	2.158
101	FP7162,C1orf86	101	310	326	0.9368	0.0134	6.525	6.586
102	CA086_HUMAN,A6PW40,C1orf86,FP7162,A6PW39,A6PW41	102	257	254	0.5653	-0.07581	20.15	19.11
103	uc001aiz.1	103	37	46	0.4438	0.2489	1.088	1.299
104	SKI,SKI_HUMAN,uc001aja.1	104	2086	1874	3.184e-06	-0.2137	21.24	18.32
105	A6NKZ6,MORN1_HUMAN,MORN1	105	75	139	4.953e-05	0.8228	1.676	2.982
106	LOC100129534,uc001ajc.1	106	32	77	4.645e-05	1.183	1.038	2.398
107	RER1_HUMAN,RP4-740C4.2-002,RER1	107	1183	1198	0.4988	-0.04095	26.31	25.58
108	PEX10_HUMAN,PEX10,RNF69	108	188	250	0.01131	0.3504	7.46	9.522
109	FLJ00414,PLCL4,PLCH2,KIAA0450	109	246	73	1.088e-24	-1.798	2.213	0.6304
110	PANK4_HUMAN,PANK4	110	322	341	0.8461	0.02348	6.965	7.079
111	HES5,HES5_HUMAN	111	20	37	0.04599	0.7986	0.8751	1.554
112	uc001ajp.1	112	0	0	1	0	0	0
113	HVEM,uc001ajt.1,TNR14_HUMAN,HVEA,UNQ329/PRO509,TNFRSF14	113	41	19	0.00282	-1.127	0.9271	0.4124
114	TNFRSF14	114	42	20	0.003303	-1.091	0.5381	0.246
115	CA093_HUMAN,C1orf93	115	548	840	1.424e-12	0.5562	13.53	19.9
116	C1orf93	116	547	836	2.328e-12	0.552	14.72	21.6
117	MELL1,MMEL1,NEP2,MMEL1_HUMAN,MMEL2	117	24	62	8.558e-05	1.276	0.5642	1.399
118	ACTT2_HUMAN,ARPM2,ACTRT2	118	0	0	1	0	0	0
119	DKFZp761G0122,FLJ42875	119	64	38	0.005499	-0.7949	0.9747	0.5555
120	PRDM16,B1AJP8_HUMAN,RP4-785P20.1-002,B1WB48,PFM13,MEL1,B1WB48_HUMAN,B1AJP8,KIAA1675	120	452	348	2.14e-05	-0.4353	2.96	2.188
121	B0QZD4_HUMAN,ARHGG_HUMAN,uc001akg.1,NBR,B0QZD4,RP11-168F9.1-007,ARHGEF16	121	77	41	0.0004294	-0.9512	1.008	0.5153
122	MEGF6,EGFL3,KIAA0815,MEGF6_HUMAN	122	567	337	1.054e-16	-0.8079	4.15	2.367
123	TPRGL_HUMAN,FAM79A,TPRG1L	123	453	277	1.516e-12	-0.7666	10.67	6.26
124	WDR8_HUMAN,uc001akn.1,WDR8	124	153	154	0.7755	-0.04944	4.358	4.211
125	O15350-10,P73,uc001akr.1,uc001aks.1,TP73,P73_HUMAN,uc001akp.1	125	5	13	0.0975	1.17	0.07202	0.1797
126	KIAA0495,uc001aku.1,uc001akt.1,DKFZp434N0450	126	551	539	0.3031	-0.09077	4.952	4.65
127	CCD27_HUMAN,CCDC27	127	10	3	0.05298	-1.509	0.2625	0.07558
128	LOC388588,B2RUZ4_HUMAN,B2RUZ4,uc001akw.1	128	38	9	1.196e-05	-2.019	3.999	0.9091
129	LRC47_HUMAN,LRRC47,KIAA1185	129	701	762	0.4328	0.06113	15.13	15.78
130	KIAA0562,K0562_HUMAN,uc001akz.1	130	394	390	0.4752	-0.0737	4.615	4.384
131	DFF40,RP13-531C17.1-004,DFF2,DFFB,CAD,DFFB_HUMAN	131	80	65	0.1577	-0.3538	1.258	0.9813
132	C1orf174,CA174_HUMAN	132	282	224	0.002475	-0.3898	6.438	4.908
133	uc001alh.1	133	7	0	0.006758	-3.026	0.1049	0
134	uc001ali.1	134	0	0	1	0	0	0
135	uc001alj.1	135	0	1	1	0.9854	0	0.02645
136	MOT8,AJAP1_HUMAN,SHREW1,AJAP1	136	41	74	0.004939	0.7784	0.7063	1.224
137	uc001alo.1	137	36	61	0.01963	0.6869	0.808	1.314
138	uc001alp.1	138	0	1	1	0.9854	0	0.06476
139	KIAA0673,RP11-33M12.1-004,NPHP4_HUMAN,NPHP4	139	310	390	0.01395	0.2713	1.94	2.343
140	uc001alu.1,KCNA2B,KCAB2_HUMAN,KCNAB2,A0AVM9,B0AZR7,KCNK2,B0AZR7_HUMAN	140	170	167	0.6239	-0.08435	1.784	1.682
141	RP1-233K16.2-005,CHD5_HUMAN,CHD5,KIAA0444	141	227	311	0.001636	0.3936	1.323	1.739
142	RL22_HUMAN,RPL22	142	1725	1406	8.107e-12	-0.3539	47.28	36.99
143	uc001amh.1,RN207_HUMAN,C1orf188,RNF207,uc001ami.1,A2VCM8	143	268	146	1.204e-10	-0.9306	2.661	1.391
144	PCCMT,ICMT,ICMT_HUMAN	144	1061	838	1.977e-09	-0.3991	12.59	9.546
145	C1orf211,uc001amm.1	145	1	1	1	-0.02959	0.04579	0.04395
146	HES3_HUMAN,uc001amn.1,HES3	146	1	0	0.4897	-1.015	0.08318	0
147	GPR153	147	571	281	2.906e-26	-1.079	12.04	5.687
148	GPR153,GP153_HUMAN,PGR1	148	315	148	1.285e-16	-1.143	6.839	3.084
149	BACH_HUMAN,ACOT7,BACH	149	528	516	0.3071	-0.09216	12.26	11.5
150	HES2_HUMAN,HES2,uc001amw.1	150	23	24	1	0.002145	0.2483	0.2486
151	LP2654,B1AK53,ESPN,B1AK53-2,DFNB36,ESPN_HUMAN	151	183	154	0.05637	-0.3063	2.9	2.342
152	TNFRSF12,B1ALX0_HUMAN,APO3,DDR3,UNQ455/PRO779,Q93038-11,TNFRSF25,TNR25_HUMAN,Q93038-10,RP4-650H14.2-006,RP4-650H14.2-010,B1ALX4,B1ALX0,B1ALX4_HUMAN,WSL,DR3,WSL1	152	120	153	0.1022	0.2892	3.585	4.387
153	RP4-650H14.3-003,PKHG5_HUMAN,KIAA0720,PLEKHG5	153	604	694	0.08029	0.141	5.024	5.541
154	NOL9_HUMAN,NOL9	154	258	198	0.001213	-0.4391	5.202	3.832
155	T1R1,GM148,TS1R1_HUMAN,TAS1R1,GPR70,RP11-58A11.3-003,TR1	155	0	3	0.2503	1.978	0	0.06096
156	pp9964,HKR3,ZBT48_HUMAN,ZBTB48	156	183	235	0.03535	0.3002	2.885	3.556
157	KLHL21,KIAA0469,KLH21_HUMAN	157	463	387	0.00141	-0.3171	4.147	3.327
158	uc001aob.1,RP1-126A5.1-001,PHF13	158	574	570	0.4247	-0.06913	8.938	8.519
159	uc001aoc.1,THAP3,THAP3_HUMAN,uc001aod.1	159	120	139	0.4193	0.1517	4.467	4.967
160	DNAJC11,DJC11_HUMAN	160	459	465	0.693	-0.04034	14.72	14.31
161	uc001aoh.1,CAMTA1,MST023,uc001aok.1,KIAA0833,CMTA1_HUMAN	161	1073	1441	2.759e-10	0.366	6.911	8.908
162	VAMP3_HUMAN,SYB3,VAMP3	162	1700	1076	2.196e-38	-0.7185	43.92	26.68
163	A2I2N5_HUMAN,PER3,RP3-467L1.3-001,uc001aon.1,A2I2N5,RP3-467L1.3-003	163	433	298	3.189e-08	-0.5965	4.366	2.884
164	uc001aoq.1,UTS2_HUMAN,UTS2,UNQ525/PRO1068,RP3-467L1.5-001	164	28	148	7.352e-20	2.303	1.639	8.317
165	CD137,TNFRSF9,ILA,TNR9_HUMAN	165	109	15	1.143e-19	-2.838	3.306	0.4367
166	uc001aow.1,uc001aov.1,PARK7,uc001aou.1,PARK7_HUMAN,uc001aox.1,dj-1	166	1907	2147	0.01425	0.1118	28.03	30.29
167	ERRFI_HUMAN,Mig-6,ERRFI1,MIG6	167	1614	3496	6.126e-140	1.055	23.13	48.08
168	DNB5,SLC45A1,S45A1_HUMAN	168	102	134	0.07899	0.3317	2.358	2.973
169	RERE_HUMAN,RERE,ARP,ARG,ATN1L,KIAA0458	169	2061	2640	1.957e-12	0.2979	12.16	14.95
170	DKFZp566H0824	170	0	1	1	0.9854	0	0.09392
171	ENOA_HUMAN,ENO1,B2RD59_HUMAN,B2RD59,MPB1,ENO1L1,MBPB1,DKFZp666C036	171	23328	23307	6.165e-06	-0.06046	402.4	385.9
172	CA6,CAH6_HUMAN	172	0	0	1	0	0	0
173	SLC2A7,GLUT7,GTR7_HUMAN,uc001apn.1,A2A333	173	0	0	1	0	0	0
174	RP5-963K15.1-002,SLC2A5,uc001app.1,GLUT5,GTR5_HUMAN	174	8	7	0.8002	-0.2221	0.1199	0.1007
175	A2A334,uc001apr.1,GP157_HUMAN,GPR157	175	21	19	0.7523	-0.1938	0.3608	0.3133
176	uc001aps.1,GPR157	176	7	3	0.2178	-1.048	0.1669	0.06867
177	uc009vmq.1	177	274	263	0.3428	-0.1178	3.979	3.666
178	GDH,H6PD,G6PE_HUMAN	178	2453	1729	4.733e-36	-0.5635	15.38	10.4
179	SSB1,A2A275,SPSB1_HUMAN,SPSB1	179	463	340	8.803e-07	-0.5034	8.524	6.008
180	S2533_HUMAN,SLC25A33	180	49	47	0.7596	-0.1169	1.822	1.677
181	TMEM201,RP13-15M17.2-001	181	230	346	1.401e-05	0.5281	2.052	2.963
182	PIK3CD,RP11-558F24.3-003,uc001aqa.1,uc001aqb.1,uc001aqe.1,PK3CD_HUMAN,A6NCG0	182	60	135	2.857e-07	1.098	0.6047	1.306
183	uc001aqc.1,C1orf200,CA200_HUMAN	183	0	0	1	0	0	0
184	uc001aqd.1	184	21	24	0.7681	0.1278	1.259	1.381
185	CSTN1_HUMAN,KIAA0911,CLSTN1,RP11-558F24.5-003,A8K183,CS1	185	4531	5433	2.623e-12	0.2027	49.97	57.5
186	CNBP1_HUMAN,ICAT,CTNNBIP1	186	1072	585	7.556e-38	-0.9318	20.45	10.71
187	LZIC,LZIC_HUMAN	187	539	552	0.7853	-0.02474	17.85	17.54
188	NMNA1_HUMAN,NMNAT,NMNAT1	188	214	219	0.8854	-0.02573	3.234	3.177
189	RET7_HUMAN,RBP7	189	7	17	0.06524	1.116	0.47	1.096
190	uc001aqr.1,HDNB1,UFD2,KIAA0684,uc001aqs.1,UBE4B_HUMAN,UBE4B	190	1477	1224	2.973e-09	-0.33	13.82	10.99
191	RP4-736L20.1-003,uc001aqz.1,uc001ara.1,KIAA0591,RP4-736L20.1-005,uc001arb.1,KIF1Bbeta,uc001aqy.1,uc001aqx.1,KIF1B,uc001aqv.1,KIF1B_HUMAN,KIAA1448,A6NKQ4,uc001aqw.1,RP4-736L20.1-002	191	5241	7103	9.826e-48	0.3794	17.91	23.3
192	PGD,PGDH,6PGD_HUMAN	192	1662	1593	0.01793	-0.1203	48.93	45.01
193	CORT,A6NIJ4,APITD1,UNQ307/PRO350,CENPS_HUMAN,A6NIJ4_HUMAN,CORT_HUMAN,CENPS	193	127	214	1.378e-05	0.6894	2.355	3.81
194	Cort	194	42	71	0.0141	0.6856	1.712	2.778
195	DFFA,RP5-1113E3.2-002,DFFA_HUMAN,H13,DFF45,DFF1	195	563	537	0.1477	-0.1271	9.482	8.681
196	uc001arl.1,Pex14,B2R7N1,PEX14_HUMAN,PEX14,B2R7N1_HUMAN	196	316	369	0.1464	0.1641	4.502	5.046
197	ZNF693,SRG,CST,CASZ1	197	101	77	0.04273	-0.4455	0.575	0.4208
198	CA127_HUMAN,A0AVG8,C1orf127,A6NKM7	198	0	1	1	0.9854	0	0.02337
199	TADBP_HUMAN,TDP43,TARDBP	199	1346	1680	7.489e-07	0.2604	18.24	21.85
200	uc001arw.1,A8K458_HUMAN,A8K458,sMAP,MASP2	200	77	103	0.1012	0.3565	1.081	1.388
201	SPEE_HUMAN,SRM,SRML1,SPS1	201	543	376	9.142e-10	-0.5881	23.87	15.86
202	EXOSC10,B1AKQ1,PMSCL2,EXOSX_HUMAN,PMSCL	202	865	819	0.05117	-0.1378	13.37	12.15
203	RP4-635E18.1-002,B1AKP8,FRAP_HUMAN,FRAP,B1AKP8_HUMAN,FRAP2,FRAP1	203	1083	1248	0.01535	0.1453	6.543	7.237
204	ANGPTL7,CDT6,ANGL7_HUMAN,UNQ313/PRO356	204	90	1	8.435e-27	-5.552	2.298	0.02451
205	UBIAD1,TERE1,UBIA1_HUMAN	205	219	213	0.5005	-0.09878	4.006	3.74
206	uc001ash.1,DISP3,KIAA1337,PTCHD2,PTHD2_HUMAN	206	218	163	0.001457	-0.4761	2.121	1.522
207	B2R7K7_HUMAN,B2R7K7,FBXO2,FBX2_HUMAN,FBX2	207	212	47	7.514e-28	-2.208	6.879	1.464
208	FBX44_HUMAN,FBXO44,FBG3,FBX6A,FBX30,FBX44,FBXO6A	208	282	253	0.09161	-0.2149	4.854	4.18
209	FBXO6,FBX6_HUMAN,FBG2,FBX6	209	60	115	0.0001047	0.8688	2.259	4.155
210	MD2L2_HUMAN,uc001asq.1,MAD2L2,REV7,MAD2B	210	444	438	0.4192	-0.07862	13.86	13.12
211	PSEC0258,CA187_HUMAN,C1orf187,UNQ3119/PRO10268	211	69	96	0.07311	0.4122	2.224	2.97
212	uc001ass.1	212	299	283	0.2629	-0.138	4.583	4.164
213	ATRAP_HUMAN,ATRAP,AGTRAP,A8MVQ5_HUMAN,A8MVQ5	213	246	295	0.1115	0.2021	10.98	12.64
214	C1orf167	214	0	1	1	0.9854	0	0.07555
215	uc001asz.1,uc001ata.1,RP11-56N19.2-005,RP11-56N19.2-004,C1orf167	215	0	0	1	0	0	0
216	RP11-56N19.4-001,MTHFR,MTHR_HUMAN	216	708	469	1.722e-14	-0.6522	5.313	3.378
217	CLCN6_HUMAN,KIAA0046,uc001atg.1,CLCN6,uc001ate.1	217	745	1049	2.683e-10	0.434	6.586	8.901
218	B0ZBE8,B0ZBE8_HUMAN,NPPA	218	55	182	4.876e-16	1.65	3.742	11.88
219	ANFB_HUMAN,NPPB	219	42	195	1.879e-23	2.13	3.438	15.32
220	KIAA2013,K2013_HUMAN	220	105	138	0.07275	0.3323	2.142	2.702
221	LLH,PLOD1_HUMAN,PLOD,PLOD1	221	8180	3484	4.94065645841247e-324	-1.29	155.6	63.61
222	KIAA0214,CPRP1,uc001atn.1,MFN2,MFN2_HUMAN	222	1603	1601	0.2364	-0.06093	19.59	18.78
223	IIP45,uc001atp.1,IIP45_HUMAN	223	211	237	0.4497	0.108	5.822	6.277
224	TNFRSF8,RP11-426M1.1-001,B1AN79_HUMAN,B1AN79	224	51	1	4.81e-15	-4.744	0.7801	0.01468
225	TNFRSF1B,TNR1B_HUMAN,TNFBR,TNFR2	225	145	44	7.737e-15	-1.756	2.255	0.6567
226	VP13D_HUMAN,B1AJZ2,VPS13D,B1AJZ2_HUMAN,uc001aua.1,RP5-888M10.1-003,KIAA0453	226	1883	1675	2.635e-06	-0.2279	5.81	4.96
227	uc001atz.1	227	2	1	0.6175	-0.6195	0.7519	0.3608
228	DHRS3,UNQ2424/PRO4983,DHRS3_HUMAN,RP11-514N2.1-004,uc001aud.1	228	3213	3352	0.9606	0.001936	63.53	63.62
229	ADCL4_HUMAN,AADACL4	229	4	1	0.2095	-1.36	0.1451	0.03482
230	AADACL3	230	2	0	0.2399	-1.605	0.02823	0
231	C1orf158,CA158_HUMAN	231	0	149	3.882e-44	7.2	0	8.02
232	PRA12_HUMAN,PRAMEF12	232	0	2	0.5002	1.566	0	0.06145
233	PRAM1_HUMAN,PRAMEF1	233	0	0	1	0	0	0
234	PRAMEF11,PRA11_HUMAN	234	0	0	1	0	0	0
235	CCDS30591,HNRNPCL1,HNRCL_HUMAN,HNRPCL1	235	91	110	0.3233	0.2123	4.693	5.445
236	PRAMEF2,PRAM2_HUMAN	236	0	0	1	0	0	0
237	A2BDD6,PRAM4_HUMAN,PRAMEF23,B2RPE1_HUMAN,A0AUJ9,A4FU31,uc001aun.1,PRAMEF5,A6NMV5,PRAM5_HUMAN,PRAMEF15,B2RPE1,PRAMEF4,uc001auq.1,PRA23_HUMAN,PRAMEF9,PRAM6_HUMAN,uc001aur.1,PRAMEF6	237	0	0	1	0	0	0
238	PRAMEF10,PRA10_HUMAN	238	0	0	1	0	0	0
239	PRAMEF7,PRAM7_HUMAN,PRAMEF8	239	0	0	1	0	0	0
240	A6NMM3,PRAMEF22,A3QJZ6,PRA22_HUMAN	240	0	0	1	0	0	0
241	PRAM3_HUMAN,PRAMEF22,PRAMEF3	241	0	0	1	0	0	0
242	A2BDD6,PRAM5_HUMAN,A4FU31,PRAMEF5,PRAMEF6	242	0	0	1	0	0	0
243	PRAMEF8,PRAM8_HUMAN	243	0	0	1	0	0	0
244	PRAMEF10	244	0	0	1	0	0	0
245	PRAMEF9,PRAM9_HUMAN,PRAMEF15	245	0	0	1	0	0	0
246	PRAMEF13,PRA13_HUMAN,PRAMEF14,CCDS41257,PRA14_HUMAN	246	0	0	1	0	0	0
247	PRAMEF18,PRA18_HUMAN	247	0	0	1	0	0	0
248	PRAMEF16,PRA16_HUMAN	248	0	0	1	0	0	0
249	PRA20_HUMAN,PRAMEF21,PRAMEF20	249	0	0	1	0	0	0
250	A6NMC2,PRAMEF8,PRAMEF24,PRA24_HUMAN	250	0	0	1	0	0	0
251	PRAMEF10,uc001auz.1	251	0	0	1	0	0	0
252	PRAMEF9,PRAM9_HUMAN,PRAMEF15	252	0	0	1	0	0	0
253	PRAMEF13,PRA13_HUMAN,PRAMEF14,PRA14_HUMAN	253	0	0	1	0	0	0
254	PRAMEF18,PRAMEF19,PRA19_HUMAN	254	0	0	1	0	0	0
255	PRAMEF17,PRA17_HUMAN	255	0	0	1	0	0	0
256	PRA20_HUMAN,PRAMEF21,PRAMEF20	256	0	0	1	0	0	0
257	uc001avb.1,LRRC38,LRC38_HUMAN	257	0	0	1	0	0	0
258	A8MT07_HUMAN,A9Z1Y2,CTA-520D8.1-002,A9Z1Y2_HUMAN,A8MT07,PDPN	258	3069	4053	2.698e-23	0.342	54.58	69.19
259	RP5-1177E19.1-004,RP5-1177E19.1-002,KMT8,PRDM2_HUMAN,B1AJZ4,PRDM2,B1AJZ4_HUMAN,RIZ	259	962	1011	0.8571	0.0125	4.285	4.322
260	uc001avp.1,KAZ,uc001avn.1,uc001avs.1,HRIHFB2003,uc001avm.1,uc001avo.1,KIAA1026,uc001avq.1,uc001avr.1,KAZRN_HUMAN	260	1086	965	0.0003441	-0.2294	7.908	6.744
261	uc001avu.1,C1orf126,uc001avv.1	261	3	5	0.727	0.5381	0.1574	0.2518
262	C1orf72,uc001avw.1,uc001avz.1,TMEM51,TMM51_HUMAN	262	155	135	0.1419	-0.2567	4.091	3.42
263	RP3-467K16.1-006,B1AJZ8,uc001awf.1,KIAA1937,RP3-467K16.1-005,RP3-467K16.1-004,uc001awb.1,B1AJZ8_HUMAN,B1AJZ9,FHAD1,uc001awg.1,B1AJZ9_HUMAN	263	15	261	3.198e-57	3.976	0.1116	1.864
264	uc001awc.1	264	6	11	0.3341	0.7251	0.1283	0.2258
265	SWS1,EFHD2_HUMAN,EFHD2	265	321	474	1.326e-06	0.5019	7.756	10.99
266	CLCR,CTRC,CTRC_HUMAN	266	0	2	0.5002	1.566	0	0.122
267	ELA2A_HUMAN,ELA2A	267	0	0	1	0	0	0
268	ELA2B,RP11-265F14.2-001	268	0	2	0.5002	1.566	0	0.1343
269	RP11-265F14.3-002,CASP9_HUMAN,CASP9,RP11-265F14.3-003,MCH6,RP11-265F14.3-007	269	204	210	0.9217	-0.01726	2.707	2.675
270	RP4-680D5.1-002,uc001awu.1,DNAJC16,DJC16_HUMAN,KIAA0962	270	511	532	1	-0.00106	3.905	3.903
271	SPEB_HUMAN,AGMAT	271	6	18	0.02332	1.387	0.1622	0.467
272	uc001aww.1,DDI2_HUMAN,DDI2	272	100	88	0.2738	-0.241	2.292	1.936
273	RSCA1_HUMAN,RSC1A1	273	147	151	0.9079	-0.0203	4.531	4.467
274	uc001awz.1	274	155	155	0.7334	-0.05879	3.195	3.067
275	SKIP,KIAA0842,uc001axa.1,PKHM2_HUMAN,PLEKHM2	275	969	962	0.2951	-0.06955	13.17	12.55
276	SLC25A34,S2534_HUMAN	276	13	13	1	-0.05494	0.2419	0.2322
277	TMEM82,B2RP27_HUMAN,B2RP27	277	0	0	1	0	0	0
278	FBLIM1,FBLP1,FBLI1_HUMAN	278	564	431	1.178e-06	-0.4463	8.009	5.875
279	LOC440567	279	374	615	1.729e-12	0.657	39.72	62.7
280	uc001axj.1	280	90	96	0.8837	0.03358	2.118	2.169
281	MINT_HUMAN,MINT,KIAA0929,SPEN,SHARP	281	1956	2466	2.85e-10	0.275	9.172	11.1
282	ZNF60,ZBT17_HUMAN,MIZ1,ZNF151,uc001axl.1,A0AV07,ZBTB17	282	301	348	0.1951	0.1497	5.179	5.747
283	uc001axm.1	283	0	0	1	0	0	0
284	CA064_HUMAN,C1orf64	284	2	2	1	-0.03945	0.1241	0.1191
285	uc001axs.1,CVHSP,RP11-5P18.6-001,HSPB7_HUMAN,uc001axo.1,uc001axr.1,uc001axp.1,DKFZp779D0968,uc001axq.1,HSPB7,RP11-5P18.6-003	285	263	72	1.232e-28	-1.913	4.462	1.173
287	RP11-5P18.7-002,CLCKA_HUMAN,CLCNKA	287	10	7	0.4731	-0.5122	0.1811	0.1217
286	RP11-5P18.8-002,CLCNKB,uc001axw.1,uc001axx.1,RP11-5P18.8-001,uc001axy.1	286	9	6	0.4465	-0.5666	0.1717	0.1098
288	F131C_HUMAN,C1orf117,FAM131C,uc001axz.1	288	7	31	0.0001301	1.945	0.2352	0.9996
289	EPHA2,RP11-276H7.1-001	289	965	905	0.0234	-0.1516	13.97	12.58
290	ARHGEF19,A6NJ04,ARHGJ_HUMAN	290	152	66	6.504e-10	-1.25	2.868	1.195
291	C1orf89,CA089_HUMAN	291	65	83	0.2496	0.2896	2.784	3.413
292	FBX42_HUMAN,FBXO42,KIAA1332,uc001ayh.1,FBX42,uc001aye.1	292	492	484	0.3703	-0.08265	4.549	4.295
293	CA144_HUMAN,uc001ayk.1,uc001aym.1,DKFZp566C0424,uc001ayi.1,C1orf144	293	1600	1698	0.6014	0.02658	32.5	33.11
294	SPATA21,SPT21_HUMAN	294	2	1	0.6175	-0.6195	0.03579	0.01718
295	uc001ayp.1,NECP2_HUMAN,NECAP2	295	699	725	0.9366	-0.006467	19.93	19.84
296	uc001ayt.1,uc001ayr.1,KIAA1922	296	169	205	0.1477	0.2183	1.799	2.095
297	uc001ays.1,KIAA1922	297	22	30	0.4056	0.3737	1.12	1.467
298	LOC440570,uc001ayu.1	298	0	1	1	0.9854	0	0.04377
299	YA016_HUMAN,A6NLT3	299	0	0	1	0	0	0
300	uc001ayw.1	300	86	99	0.5089	0.1424	4.237	4.681
301	NBPF9_HUMAN,uc001aza.1,uc001ayy.1,NBPF10,NBPF9,NBPF1	301	343	385	0.3172	0.1072	2.104	2.267
302	uc001azd.1,FLJ00313,uc001azh.1,uc001azf.1,uc001aze.1	302	222	331	3.541e-05	0.5152	2.373	3.396
303	uc001azk.1,MST1,uc001azm.1,uc001azl.1	303	4	9	0.2682	0.9497	0.0667	0.144
304	O95559_HUMAN	304	8	8	1	-0.05259	0.2269	0.2178
305	uc001azu.1,CROCC,KIAA0445,CROCC_HUMAN,uc001azt.1,uc001azv.1	305	298	345	0.193	0.1516	1.867	2.075
306	uc001azp.1	306	3	7	0.3448	0.9519	0.038	0.08511
307	uc001azs.1	307	4	5	1	0.2147	0.6367	0.7639
308	MAGP1,RP1-37C10.2-003,MFAP2,MFAP2_HUMAN	308	1873	829	1.519e-101	-1.234	93.89	39.89
309	DKFZp761H191,AT132_HUMAN,RP1-37C10.4-002,ATP13A2,PARK9	309	587	973	2.201e-19	0.669	7.226	11.5
310	SDHB,DHSB_HUMAN,SDH,SDH1	310	614	644	0.9102	0.009642	30.64	30.85
311	KIAA0994,RP1-37C10.6-004,PADI2,PDI2,PADI2_HUMAN	311	78	99	0.2016	0.2816	0.9698	1.181
312	PDI1,PADI1_HUMAN,PADI1	312	5	5	1	-0.04931	0.07427	0.07129
313	hPAD-colony10,uc001bah.1	313	5	4	0.7493	-0.3114	0.137	0.1052
314	PDI3,PADI3_HUMAN,PADI3	314	1	2	1	0.5505	0.01792	0.03441
315	PADI4,PADI5,PDI5,PADI4_HUMAN	315	0	0	1	0	0	0
316	PADI6	316	1	0	0.4897	-1.015	0.02436	0
317	RCC2,KIAA1470,RCC2_HUMAN,TD60	317	787	715	0.008457	-0.1973	10.96	9.558
318	ARGAL_HUMAN,ARHGEF10L,KIAA1626,GRINCHGEF,RP11-473A10.1-002	318	445	787	1.068e-19	0.7621	2.535	4.304
319	ACTL8,ACTL8_HUMAN	319	1	0	0.4897	-1.015	0.03131	0
320	IGSF21,IGS21_HUMAN	320	28	48	0.03859	0.6992	0.5946	0.9783
321	uc001baw.1	321	0	2	0.5002	1.566	0	0.09874
322	A8MPP6_HUMAN,A7E2V3,A8MPP6,KLHDC7A,A7E2V3_HUMAN	322	13	1	0.0007929	-2.85	0.1452	0.01072
323	PAX7,PAX7_HUMAN,HUP1	323	0	11	0.0009992	3.558	0	0.267
324	T1R2,TS1R2_HUMAN,TAS1R2,TR2,GPR71	324	0	0	1	0	0	0
325	P5CDH,A8K1Q7,ALDH4A1,AL4A1_HUMAN,ALDH4	325	312	902	8.153e-62	1.47	5.642	15.66
326	FLJ00074	326	969	1405	1.696e-15	0.4764	11.4	15.87
327	UBR4_HUMAN,A8MQ33,A8MQ33_HUMAN,KIAA0462,UBR4,KIAA1307,A8MPT2,A8MPT2_HUMAN,RP5-1126H10.1-002,ZUBR1,RBAF600	327	4091	4665	2.53e-05	0.1302	10.63	11.64
328	K0090_HUMAN,KIAA0090,PSEC0263	328	1531	1456	0.01281	-0.1315	16.49	15.05
329	MRTO4,C1orf33,MRT4_HUMAN,MRT4	329	321	294	0.1157	-0.1853	8.07	7.094
330	AFAR3	330	7	18	0.04437	1.194	0.1834	0.4527
331	AKR7A3,ARK73_HUMAN,AFAR2	331	3	6	0.5086	0.7598	0.1381	0.2652
332	AKR7,AFAR,AFAR1,AKR7A2,ARK72_HUMAN	332	396	414	0.972	0.004953	12.73	12.77
333	PQLC2_HUMAN,PQLC2	333	161	193	0.202	0.2012	2.659	3.059
334	B1AK87_HUMAN,B1AK85,B1AK85_HUMAN,RP4-657E11.7-002,B1AK87,RP4-657E11.7-001,CAPZB	334	2081	2214	0.5019	0.0302	55.67	56.85
335	uc001bcf.1	335	40	26	0.06482	-0.66	1.092	0.6813
336	NBL1_HUMAN,NBL1,DAND1,DAN	336	1108	754	9.351e-20	-0.6138	25.09	16.38
337	C1orf151,CA151_HUMAN	337	397	446	0.2856	0.1085	8.503	9.169
338	HTR6,5HT6R_HUMAN	338	4	3	0.7213	-0.3678	0.1152	0.08294
339	TMCO4_HUMAN,TMCO4	339	20	56	7.485e-05	1.383	0.3111	0.836
340	RNF186,RN186_HUMAN	340	0	0	1	0	0	0
341	KIAA0459,uc001bcs.1,OTUD3,OTUD3_HUMAN	341	471	457	0.2788	-0.1025	4.132	3.848
342	PLA2G2E,PA2GE_HUMAN	342	0	0	1	0	0	0
343	PA2GA_HUMAN,PLA2L,PLA2G2A,PLA2B,RASF-A	343	59	1	1.883e-17	-4.951	3.365	0.05474
344	PA2G5_HUMAN,PLA2G5	344	0	1	1	0.9854	0	0.01784
345	SPLASH,PA2GD_HUMAN,PLA2G2D,PLA2	345	0	0	1	0	0	0
346	PLA2G2F,PA2GF_HUMAN,uc001bda.1	346	0	0	1	0	0	0
347	PA2GC_HUMAN,PLA2G2C	347	0	1	1	0.9854	0	0.1211
348	CCDS205,UBXD3,uc001bdc.1,UBXN10,UBXD3_HUMAN	348	42	315	1.19e-50	2.819	0.8076	5.813
349	uc001bde.1,VWA5B1	349	12	193	7.64e-42	3.843	0.127	1.96
350	uc001bdf.1	350	2	5	0.4538	0.9556	0.04633	0.1112
351	CaMKIINalpha,CK2N1_HUMAN,CAMK2N1	351	745	1427	2.79e-43	0.8776	16.19	29.76
352	MUL1,RNF218,MULAN,C1orf166,uc001bdi.1,MAPL,MUL1_HUMAN	352	361	431	0.05955	0.196	8.393	9.617
353	FA43B_HUMAN,FAM43B	353	109	34	3.902e-11	-1.71	2.425	0.7259
354	CDD,CDA,CDD_HUMAN	354	26	5	8.877e-05	-2.223	1.376	0.2539
355	PINK1_HUMAN,PINK1	355	1006	954	0.03767	-0.1356	21.2	19.29
356	RP11-401M16.6-001,DDOST	356	3706	2922	1.2e-29	-0.4019	99.19	75.07
357	KIAA1405,A2A3Q7,A2A3Q7_HUMAN,KIF17,uc001bds.1,uc001bdq.1,A2A3Q8,A2A3Q8_HUMAN,uc001bdr.1,uc001bdp.1,RP11-401M16.8-009,RP11-401M16.8-004	357	62	285	2.32e-33	2.124	0.8888	3.922
358	SH2D5,SH2D5_HUMAN	358	25	58	0.0005979	1.125	0.3612	0.8043
359	HP1B3_HUMAN,A8K5D7,RP5-930J4.3-006,HP1BP3,DKFZp434I0612,A6NI71	359	3672	3746	0.3651	-0.03037	27.84	27.26
360	uc001beg.1,IF4G3_HUMAN,EIF4G3,A6NI77_HUMAN,uc001beh.1,RP11-190H11.1-001,A6NI77	360	2730	2527	1.889e-05	-0.1706	23.53	20.9
361	ECE1,uc001bem.1,ECE1_HUMAN,uc001bej.1,uc001bek.1,uc001bei.1	361	2604	1334	2.716e-104	-1.024	24.04	11.82
362	uc001ben.1	362	4	0	0.05753	-2.346	0.09827	0
363	uc001beo.1	363	8	19	0.05356	1.098	0.1876	0.4276
364	uc001bep.1	364	4	5	1	0.2147	0.1111	0.1333
365	uc001beq.1	365	0	0	1	0	0	0
366	NBPF3,NBPF3_HUMAN,L7	366	127	77	0.0001477	-0.7732	1.661	0.9664
367	PPBT_HUMAN,ALPL,uc001beu.1,A1A4E7	367	639	109	4.979e-97	-2.599	13.47	2.205
368	RPGP1_HUMAN,RAP1GAP,RP11-63N8.1-005,KIAA0474,RP11-63N8.1-001,RAP1GA1,O75062_HUMAN	368	574	852	3.852e-11	0.5099	8.566	12.2
369	UBP48_HUMAN,USP31,USP48	369	1434	1233	7.724e-07	-0.2768	10.6	8.744
370	LDLRAD2,LRAD2_HUMAN	370	2	11	0.02281	1.953	0.04037	0.2131
371	HSPG2,RP11-132G19.2-003	371	6202	3577	2.395e-181	-0.853	25.98	14.38
372	ELA3,ELA3B,B2RE44_HUMAN,ELA3A,B2RE44,ELA3A_HUMAN	372	0	0	1	0	0	0
373	uc001bfm.1,uc001bfn.1	373	160	137	0.09264	-0.2812	7.638	6.278
374	CDC42_HUMAN,CDC42	374	1363	1648	4.777e-05	0.2146	24.69	28.65
375	uc001bfs.1,WNT4_HUMAN,UNQ426/PRO864,WNT4	375	400	285	9.322e-07	-0.5466	5.853	4.003
376	KIAA0478,ZBTB40,uc001bft.1,uc001bfu.1,ZBT40_HUMAN	376	617	674	0.4037	0.06821	3.67	3.848
377	EPHA8_HUMAN,KIAA1459,EEK,RP1-61A9.2-002,EPHA8	377	18	8	0.04868	-1.132	0.1902	0.08112
378	C1QA,C1QA_HUMAN	378	0	0	1	0	0	0
379	uc001bga.1,C1QG,C1QC_HUMAN,uc001bgc.1,C1QC	379	0	0	1	0	0	0
380	C1QB_HUMAN,C1QB	380	0	1	1	0.9854	0	0.05254
381	EPHT3,DRT,EPTH3,ERK,HEK5,EPHB2,TYRO5,EPHB2_HUMAN	381	2823	2063	6.854e-35	-0.5114	33.13	23.24
382	uc001bgg.1	382	387	319	0.002007	-0.337	6.203	4.908
383	uc001bgh.1	383	0	1	1	0.9854	0	0.1075
384	KIAA0601,LSD1,LSD1_HUMAN,AOF2	384	2269	2153	0.001942	-0.1348	41.8	38.07
385	uc001bgl.1,LUZP1_HUMAN,LUZP1	385	1047	996	0.04174	-0.1311	7.033	6.422
386	HTR1D,HTRL,HTR1DA,5HT1D_HUMAN	386	67	82	0.3675	0.2292	1.35	1.586
387	DKFZp686O0665,HNRNPR,RP5-1057J7.2-002,HNRPR_HUMAN,uc001bgs.1,DKFZp686A13234,HNRPR,uc001bgp.1,uc001bgr.1	387	2133	2429	0.002774	0.1283	41	44.81
388	ZNF436,ZN436_HUMAN,KIAA1710	388	1616	1250	2.097e-15	-0.4294	21.4	15.89
389	CA213_HUMAN,A6NHI1,C1orf213,A6NHI1_HUMAN	389	90	112	0.2315	0.2538	2.22	2.651
390	TCEA3_HUMAN,hTFIIS.h,TCEA3,TFIISH	390	245	170	4.381e-05	-0.5835	7.982	5.316
391	DDEFL1,uc001bhb.1,DDFL1_HUMAN,UPLC1	391	1382	947	1.199e-23	-0.604	18.39	12.1
392	uc001bhd.1	392	8	7	0.8002	-0.2221	0.224	0.1881
393	E2F2,E2F2_HUMAN	393	107	95	0.261	-0.2285	1.178	1.004
394	uc001bhf.1	394	0	0	1	0	0	0
395	uc001bhh.1,A8K1T8_HUMAN,A8K1T8,ID3	395	1309	513	2.353e-87	-1.409	39.08	14.7
396	uc001bhi.1,uc001bhj.1,MDS2	396	0	0	1	0	0	0
397	RL11_HUMAN,RP11-223J15.3-004,RPL11	397	8546	7912	3.664e-14	-0.1704	236.7	210.4
398	TCEB3,MSTP059,ELOA1_HUMAN	398	536	522	0.2818	-0.09716	11.47	10.72
399	uc001bhp.1	399	212	190	0.1347	-0.2162	11.28	9.703
400	AD039,PP603,C1orf128,CA128_HUMAN,HT014	400	597	708	0.02002	0.1866	21.19	24.12
401	RP5-886K2.5-005,RP5-886K2.5-010,RP5-886K2.5-004,LYPLA2,LYPA2_HUMAN	401	114	219	6.421e-08	0.8771	3.607	6.651
402	GALE_HUMAN,GALE,RP5-886K2.6-005,RP5-886K2.6-015	402	229	191	0.02468	-0.3194	4.721	3.779
403	B1AK13,HMGCL_HUMAN,B1AK13_HUMAN,RP5-886K2.8-001,HMGCL	403	405	375	0.107	-0.1698	5.113	4.544
404	FUCO_HUMAN,Nbla10230/alpha-L-fucosidase,FUCA1,Nbla10230	404	401	271	3.072e-08	-0.6226	10.7	6.942
405	CCDS245,CNR2,CNR2_HUMAN	405	0	0	1	0	0	0
406	HSPC208,PNRC2_HUMAN,PNRC2,CCDS246	406	293	408	0.0001546	0.4173	7.074	9.454
408	A6NFM6,TASR,FUSIP_HUMAN,A6NI42,A6NIU7,FUSIP1,uc001bii.1,FUSIP2,RP11-4M23.6-003,uc001bik.1	408	914	946	0.8894	-0.009508	10.76	10.69
407	FUSIP1,uc001bih.1	407	355	376	0.8533	0.02368	12.73	12.95
409	A6NF75,A6NIU4_HUMAN,MYOM3_HUMAN,uc001bil.1,uc001bio.1,uc001bin.1,MYOM3,A6NIU4,uc001bim.1	409	10	8	0.642	-0.3427	0.06013	0.04617
410	I22R1_HUMAN,A8K839,IL22R,IL22RA1	410	0	0	1	0	0	0
411	IL28RA,uc001biv.1,IFNLR1,I28RA_HUMAN,LICR2,RP11-10N16.1-003	411	14	27	0.06177	0.8443	0.1698	0.3143
412	uc001biw.1	412	0	0	1	0	0	0
413	SOM,GRHL3,TFCP2L4	413	6	12	0.2397	0.8404	0.1191	0.2287
414	CA201_HUMAN,C1orf201,uc001bjf.1	414	93	334	5.164e-31	1.775	1.328	4.579
415	RP3-462O23.3-004,DKFZp686E22155,A8MPU6,A8MPU6_HUMAN,NPAL3,NPAL3_HUMAN,uc001bji.1	415	721	576	1.982e-06	-0.3825	5.322	4.081
416	A4LA69_HUMAN,RP4-594I10.1-002,A4LA69,A4GU14,RCAN3_HUMAN,DSCR1L2,RCAN3,A4GU14_HUMAN	416	82	115	0.04573	0.4244	2.758	3.712
417	C1orf130,uc001bjl.1,A0PK04,CA130_HUMAN	417	4	12	0.07779	1.328	0.05782	0.1665
418	SRM160,RP11-373M8.1-002,SRRM1,A9Z1X7,SRRM1_HUMAN,A9Z1X7_HUMAN	418	852	781	0.01003	-0.1845	11.46	10.08
419	CLIC4,CLIC4_HUMAN	419	4783	3799	5.678e-36	-0.3914	63.71	48.57
420	RUNX3,CBFA3,uc001bjs.1,O14814_HUMAN,PEBP2A3,AML2,RUNX3_HUMAN	420	6	9	0.6084	0.4626	0.04879	0.07024
421	SYF2_HUMAN,GCIPIP,SYF2,CBPIN	421	765	666	0.0007096	-0.2587	12.24	10.23
422	CA063_HUMAN,uc001bjy.1,NPD014,C1orf63,HT033	422	402	561	7.234e-06	0.4208	15.68	21
423	B2ZGQ0,RHD_HUMAN,B2ZGQ0_HUMAN,RHD	423	2	2	1	-0.03945	0.03989	0.03829
424	uc001bkd.1	424	9	7	0.623	-0.3744	0.2259	0.1686
425	TMEM50A,TM50A_HUMAN,SMP1,UNQ386/PRO718	425	1328	1568	0.0008185	0.1804	35.02	39.69
426	RP11-335G20.2-004,RHC,RP11-335G20.2-002,RP11-335G20.2-001,RP11-335G20.2-005,RHE,RHCE	426	11	15	0.5594	0.3602	0.3152	0.4126
427	MACOI_HUMAN,TMEM57	427	591	423	3.195e-09	-0.5406	10.49	7.21
428	ARH_HUMAN,A2BHI5,DKFZp586D0624,LDLRAP1,ARH,uc001bkl.1	428	203	56	3.512e-22	-1.898	3.613	0.9566
429	RP1-317E23.1-002,uc001bkm.1,A6NNE2,B1AJZ5,MAN1A3,B1AJZ5_HUMAN,pp6318,MAN1C1,MAN1C,uc001bkn.1,MA1C1_HUMAN	429	1150	1149	0.3168	-0.06037	18.5	17.74
430	SEPN1	430	2976	4098	2.671e-31	0.4023	39.26	51.89
431	uc001bkq.1,uc001bku.1,FA54B_HUMAN,A6NCB4,uc001bkt.1,uc001bkv.1,uc001bks.1,HYST1888,uc001bkr.1,FAM54B,MSTP116	431	1042	1042	0.3575	-0.05911	15.82	15.18
432	CA135_HUMAN,C1orf135	432	30	40	0.3396	0.3459	0.8318	1.064
433	CCDS267,MRPA,PAQR7,MPRA_HUMAN	433	349	380	0.5537	0.06343	6.597	6.895
434	C1orf215	434	27	27	0.8926	-0.05705	0.8653	0.8306
435	OP18,A2A2D1,STMN1,LAP18,STMN1_HUMAN	435	6658	8561	3.522e-38	0.3035	198.4	244.8
436	uc001ble.1,PAFAH2,uc001bld.1,PAFA2_HUMAN	436	176	188	0.834	0.0358	2.764	2.834
437	EXTL1_HUMAN,EXTL1,EXTL	437	75	30	3.418e-06	-1.352	1.068	0.4099
438	RP11-96L14.2-004,ZNT2_HUMAN,SLC30A2,ZNT2	438	0	0	1	0	0	0
439	TRIM63,TRI63_HUMAN,SMRZ,IRF,MURF1,RNF28	439	47	4	7.387e-11	-3.316	1.523	0.1244
440	uc001blj.1,PDIK1L,CLIK1L,PDK1L_HUMAN	440	367	390	0.7992	0.02845	4.893	4.991
441	A8K3V0,CCDS41285,GRRP1,GRPP1_HUMAN	441	1	9	0.02174	2.281	0.0375	0.3239
442	uc001bll.1,ZNF593,B2R4S0,B2R4S0_HUMAN	442	130	132	0.8531	-0.03686	11.45	11.16
443	uc001bln.1,CNKSR1,CNKR1_HUMAN,CNK1,uc001blm.1	443	22	27	0.6686	0.227	0.4632	0.5457
444	CATSPER4,CTSR4_HUMAN,A1A4W6	444	0	0	1	0	0	0
445	uc001blq.1	445	1	10	0.0119	2.418	0.05306	0.5093
446	CCD21_HUMAN,uc001blr.1,CCDC21	446	312	323	0.9368	-0.009148	4.446	4.418
447	P1725,SH3L3_HUMAN,SH3BGRL3	447	1236	1568	2.226e-07	0.2839	63.35	77.13
448	UBXN11,UBXD5,SOC,PP2243,UBXD5_HUMAN	448	204	474	2.389e-23	1.153	4.929	10.99
449	CDW52,HE5,CD52_HUMAN,CD52	449	1	0	0.4897	-1.015	0.0496	0
450	uc001bmf.1,uc001bmd.1,AIM1L_HUMAN,AIM1L,DKFZp434L1713	450	8	10	0.8152	0.2363	0.1475	0.1769
451	uc001bmd.1,uc001bme.1,AIM1L	451	5	9	0.4253	0.6857	0.1091	0.1884
452	ZNF683,ZN683_HUMAN	452	0	0	1	0	0	0
453	LIN28,LN28A_HUMAN,CSDD1,LIN28A,ZCCHC1	453	17	6	0.02054	-1.416	0.242	0.08199
454	HDS,DHDDS,DHDDS_HUMAN,RP3-476K8.2-002	454	517	507	0.3328	-0.08717	8.893	8.371
455	uc001bmo.1	455	6	3	0.3345	-0.8549	0.5235	0.2512
456	HMGN2,uc001bmp.1,HMG17,HMGN2_HUMAN	456	334	388	0.1467	0.1566	9.693	10.81
457	HMGN2,uc001bmq.1	457	257	288	0.4157	0.1048	7.133	7.672
458	RPS6KA1,KS6A1_HUMAN,A6NGG4,A6NGG4_HUMAN,RSK1	458	96	109	0.5764	0.1229	1.585	1.727
459	ARID1A variant protein,SMARCF1,C1orf4,OSA1,ARI1A_HUMAN,ARID1A	459	2867	3307	6.747e-05	0.1468	18.21	20.16
460	PIGV,PIGV_HUMAN	460	191	220	0.3239	0.1441	3.71	4.101
461	ZDH18_HUMAN,A6NHY9,ZDHHC18	461	333	292	0.03389	-0.2479	6.068	5.107
462	1433S_HUMAN,HME1,SFN	462	7	6	0.7868	-0.2439	0.3042	0.2503
463	UNQ5828/PRO19647,ATPBD1B,GPN2_HUMAN,GPN2	463	206	187	0.1735	-0.1978	7.796	6.792
464	DKFZp547G125,GPATCH3,GPATC3,GPTC3_HUMAN	464	171	201	0.2541	0.1731	4.603	5.193
465	NR0B2_HUMAN,SHP,NR0B2	465	0	1	1	0.9854	0	0.04728
466	NUDC_HUMAN,A8MU04,NUDC,A8MU04_HUMAN	466	498	779	8.133e-13	0.5854	19	28.52
467	C1orf172,CA172_HUMAN	467	4	4	1	-0.04733	0.1281	0.1229
468	TNRP,YA024_HUMAN,CCDS41289,uc001bnj.1	468	359	303	0.007275	-0.3029	10.53	8.527
469	FAM46B,FA46B_HUMAN	469	99	111	0.6292	0.1049	2.389	2.571
470	APNH1,SL9A1_HUMAN,SLC9A1,RP4-633N17.1-003,NHE1	470	546	353	1.573e-12	-0.6868	5.511	3.42
471	WDTC1_HUMAN,WDTC1,KIAA1037	471	741	860	0.03158	0.1555	9.898	11.03
472	DKFZp564D0478,uc001bns.1,C1orf160,CA160_HUMAN,uc001bnr.1,uc001bnu.1,TMEM222,uc001bnt.1	472	320	376	0.12	0.173	9.858	11.12
473	SYTL1,SLP1,FLJ00227,SYTL1_HUMAN,uc001bnx.1	473	29	19	0.1481	-0.6417	0.3948	0.2483
474	MEKK6,A2VDG5,ASK2,A2VDG4,A2ACE8,MAPKKK6,M3K6_HUMAN,MAP3K6	474	358	225	2.036e-09	-0.7266	4.7	2.835
475	FCNH,HAKA1,FCN3,UNQ172,FCN3_HUMAN	475	0	0	1	0	0	0
476	UNQ6122/PRO20044,CD164L2	476	1	1	1	-0.02959	0.03713	0.03564
477	GPR3,ACCA,CCDS303,GPR3_HUMAN	477	39	59	0.08534	0.527	1.056	1.534
478	WASF2,WAVE2,uc001boe.1,WASF2_HUMAN	478	1839	1356	2.93e-22	-0.4984	18.56	13.14
479	uc001bog.1,AHDC1_HUMAN,CCDS30652,AHDC1	479	803	890	0.2063	0.08914	6.933	7.375
480	FGR_HUMAN,SRC2,FGR	480	1	0	0.4897	-1.015	0.01933	0
481	RP11-288L9.2-003,RP11-288L9.2-002,IFI6_HUMAN,IFI6,G1P3	481	432	582	4.989e-05	0.3701	28.7	37.12
482	FAM76A,FA76A_HUMAN	482	153	221	0.001886	0.4688	3.821	5.298
483	uc001bou.1,STX12_HUMAN,STX12	483	1351	1613	0.000221	0.1964	25.07	28.73
484	PP1R8_HUMAN,PPP1R8,ARD1,RP4-547C9.1-003,NIPP1	484	652	786	0.00607	0.2102	13.03	15.08
485	uc001boy.1	485	0	0	1	0	0	0
486	uc001bpc.1,C1orf38,ICB1_HUMAN,ICB1	486	23	33	0.285	0.4454	0.4832	0.6654
487	RPA2,RPA34,REPA2,RFA2_HUMAN,RPA32	487	492	501	0.727	-0.03295	16.35	15.98
488	ASM3B_HUMAN,SMPDL3B,ASML3B	488	22	17	0.4238	-0.4099	0.5536	0.4106
489	XRG8,XKR8,XKR8_HUMAN	489	73	78	0.9352	0.03594	1.933	1.982
490	RP11-460I13.4-001,RP11-460I13.4-003,EYA3,A8K190_HUMAN,A8K190,uc001bpj.1	490	203	208	0.8824	-0.02394	5.088	5.004
491	PTAFR_HUMAN,CCDS318,PAFR,A3KMC8,uc001bpm.1,PTAFR	491	2	1	0.6175	-0.6195	0.05678	0.02725
492	HSPC331,HSPC315,DNAJC8,SPF31,DNJC8_HUMAN	492	607	732	0.007997	0.2107	18.39	21.29
493	A6NE74_HUMAN,ATPIF1,ATIF1_HUMAN,ATPI,A6NE74	493	1094	1259	0.01675	0.1434	32.71	36.13
494	SEST2,SESN2_HUMAN,SESN2	494	610	545	0.009574	-0.2213	10	8.577
495	MED18,uc001bpt.1,MED18_HUMAN	495	149	179	0.2043	0.2042	4.556	5.253
496	A2APK6,PRO2963,PHAR4_HUMAN,uc001bpu.1,uc001bpz.1,PHACTR4	496	1009	982	0.1331	-0.0982	7.905	7.384
497	CHC1,RCC1,SNHG3-RCC1,RCC1_HUMAN	497	623	516	0.0001154	-0.3304	12.34	9.81
498	uc001bqd.1	498	103	89	0.2197	-0.2671	3.977	3.298
499	SECP43,TRSPAP1,TSAP1_HUMAN,uc001bqj.1	499	247	253	0.8581	-0.02444	7.026	6.907
500	uc001bqr.1,uc001bqt.1,uc001bqp.1,TRG11,uc001bqs.1,uc001bqk.1,uc001bqn.1,uc001bqo.1,uc001bql.1,uc001bqm.1	500	138	159	0.4165	0.1442	2.341	2.589
501	uc001bqq.1	501	5	5	1	-0.04931	3.572	3.428
502	CCDS325,RAB42,RAB42_HUMAN	502	13	13	1	-0.05494	0.5658	0.543
503	TAF15,TAF12,TAFII20,TAF12_HUMAN,TAF2J	503	349	306	0.02859	-0.2481	10.67	8.98
504	uc009vtj.1	504	6	14	0.1168	1.047	2.54	5.688
505	GMEB1,GMEB1_HUMAN	505	156	162	1	-0.004687	4.544	4.529
506	HGRG8,YTHDF2,YTHD2_HUMAN,A6NKG4	506	576	540	0.08242	-0.152	9.22	8.296
507	OPRD,OPRD1,OPRD_HUMAN	507	5	4	0.7493	-0.3114	0.1611	0.1237
508	EPB41,uc001brk.1,41_HUMAN,E41P,EPB4.1,A8MU61_HUMAN,A8MU61	508	728	880	0.002991	0.2141	6.7	7.774
509	TTMB,CCDS30658,T200B_HUMAN,TMEM200B	509	45	21	0.00193	-1.121	1.783	0.7988
510	SRP75,SFRS4,SFRS4_HUMAN	510	1369	1428	0.9849	0.001708	27.32	27.35
511	CGI-63,MECR_HUMAN,MECR,NBRF1	511	261	274	0.9312	0.01092	4.099	4.13
512	RP11-316H11.1-003,A6H8L1_HUMAN,A6H8L1,PTPRU,RP11-316H11.1-001	512	1370	899	1.406e-27	-0.6663	12.86	8.101
513	uc001bry.1	513	0	0	1	0	0	0
514	CRTM,MATN1_HUMAN,CMP,MATN1	514	47	9	1.108e-07	-2.319	1.407	0.2586
515	uc001bsb.1	515	19	7	0.01735	-1.376	0.8679	0.3069
516	LAPM5_HUMAN,KIAA0085,LAPTM5	516	40	8	1.466e-06	-2.243	1.028	0.1974
517	SDC3,uc001bsd.1,KIAA0468,uc001bse.1,SDC3_HUMAN	517	4446	10522	4.94065645841247e-324	1.183	38.62	87.73
518	RP1-65J11.4-003,PUM1,RP1-65J11.4-002,RP1-65J11.4-004,PUMH1,PUM1_HUMAN,KIAA0099	518	2660	2875	0.1745	0.05295	27.15	28.16
519	uc009vts.1	519	0	1	1	0.9854	0	0.3116
520	uc001bsl.1	520	0	2	0.5002	1.566	0	1.463
521	uc001bsm.1	521	13	9	0.3973	-0.5395	1.303	0.866
522	NKAIN1,FAM77C,NKAI1_HUMAN,A2VDJ3	522	519	381	1.865e-07	-0.504	11.9	8.382
524	PRP8BP,WDR57,SFP38,WDR57_HUMAN	524	419	351	0.002752	-0.3138	14.74	11.85
523	uc001bso.1,DKFZp434D199	523	199	195	0.5459	-0.08801	9.253	8.702
525	HSPC243,ZCCHC17,PS1D,HSPC251,LDC4,NO40_HUMAN	525	1001	850	1.219e-05	-0.2948	31.74	25.87
526	FABPH_HUMAN,FABP3,FABP11,MDGI	526	450	150	1.152e-38	-1.637	23.44	7.5
527	TDE2,UNQ263/PRO300,SERINC2,FKSG84,TDE2L,A0AVB4,SERC2_HUMAN	527	684	502	2.027e-09	-0.5046	13.07	9.206
528	uc001bsx.1	528	0	0	1	0	0	0
529	uc001bsy.1	529	0	0	1	0	0	0
530	TINAL_HUMAN,OLRG2,PSEC0088,TINAGL1,GIS5,LCN7,PP6614,TINAGL,UNQ204/PRO230	530	690	115	6.781e-106	-2.633	15.81	2.529
531	uc001btc.1,OX1R_HUMAN,HCRTR1	531	1	12	0.003498	2.658	0.02579	0.297
532	PEF1,ABP32,PEF1_HUMAN,UNQ1845/PRO3573	532	776	711	0.01372	-0.1851	12.74	11.2
533	uc001btl.1,A6NCT7,COL16A1,A6NCT7_HUMAN,COGA1_HUMAN	533	6002	1550	0	-2.012	49.87	12.36
534	A2A3C4,BAI 2,A2A3C4_HUMAN,RP11-73M7.7-007,BAI2,BAI2_HUMAN	534	1106	1643	3.639e-20	0.5114	9.682	13.8
535	uc001btv.1,SPOCD1,uc001btt.1,uc001btu.1,SPOC1_HUMAN	535	29	57	0.004885	0.8934	0.2234	0.4214
536	uc001btx.1	536	1276	990	2.807e-12	-0.4249	43.12	32.11
537	PRL2,BM-008,PTP4A2,PTPCAAX2,TP4A2_HUMAN	537	1049	789	3.832e-12	-0.4696	27.78	20.05
538	SAM68,KHDRBS1,KHDR1_HUMAN	538	3878	3509	1.416e-09	-0.2034	64.57	56.08
539	uc001bue.1,uc001buf.1,TM39B_HUMAN,uc001bud.1,TMEM39B	539	196	163	0.03468	-0.3233	6.151	4.91
540	IPOA7,KPNA6,RP4-622L5.1-004,IMA7_HUMAN	540	1820	1643	2.671e-05	-0.2067	14.11	12.22
541	TXLNA,TXLNA_HUMAN,TXLN	541	1944	1354	2.02e-30	-0.5806	22.02	14.72
542	CCDC28B,CC28B_HUMAN,uc001buk.1	542	350	401	0.2015	0.1367	13.79	15.17
543	IQCC_HUMAN,IQCC	543	81	87	0.8775	0.04341	2.051	2.114
544	DCDC2B,uc001bun.1,A2VCK2,DCD2B_HUMAN	544	5	13	0.0975	1.17	0.3493	0.8717
545	C1orf91,UNQ548,UNQ548/PRO1105,PP1065,uc001buo.1,uc001bup.1,uc001buq.1	545	144	150	1	-0.0002692	4.058	4.057
546	RP4-675E8.1-001,EIF3S2,uc001bur.1,EIF3I_HUMAN,TRIP1,EIF3I	546	1635	1498	0.0003275	-0.1853	50.23	44.17
547	uc001buv.1,LOC339483,uc001but.1,uc001buu.1	547	86	63	0.03333	-0.5013	1.727	1.214
548	FAM167B,C1orf90,CA090_HUMAN	548	23	11	0.03824	-1.055	1.375	0.6311
549	LCK,LCK_HUMAN	549	1	1	1	-0.02959	0.02289	0.02197
550	HDAC1,RPD3L1,DKFZp686H12203,HDAC1_HUMAN	550	1116	1195	0.519	0.03947	20	20.55
551	MRP_HUMAN,MLP,MARCKSL1,MRP	551	4324	6232	2.775e-61	0.4681	161	222.7
552	uc001bve.1	552	39	64	0.02966	0.6425	1.479	2.329
553	STK22C,SPOGA3,TSSK3,TSSK3_HUMAN	553	27	33	0.6061	0.2229	2.116	2.483
554	BSDC1_HUMAN,uc001bvh.1,UNQ2494,BSDC1,UNQ2494/PRO5781,uc001bvg.1	554	1271	1297	0.6078	-0.02993	15.23	14.92
556	RP1-27O5.1-003,RP1-27O5.1-002,uc001bvm.1,BOZF1,ZBTB8	556	533	584	0.4022	0.07254	3.454	3.632
555	uc001bvl.1,DKFZp547H154	555	74	95	0.191	0.2977	1.441	1.775
557	ZBTB8OS,ARCH_HUMAN,ARCH	557	65	79	0.3608	0.2192	5.195	6.06
558	B2R6G9_HUMAN,RBBP4,B2R6G9,RBAP48,RBBP4_HUMAN	558	440	506	0.1347	0.1422	16.1	17.77
559	SYNC1_HUMAN,uc001bvt.1,SYNC1	559	530	745	1.148e-07	0.4314	11.03	14.89
560	KIAA1522,K1522_HUMAN	560	755	823	0.3782	0.06517	7.742	8.1
561	YARS,SYYC_HUMAN	561	2371	2077	8.293e-09	-0.25	26.87	22.59
562	S100PBP,S1PBP_HUMAN,A8MTZ6_HUMAN,S100PBPR,A8MTZ6	562	726	765	0.8359	0.0163	9.405	9.512
563	uc001bwe.1,FNDC5,FRCP2,DKFZp779L0160	563	1085	410	8.76e-77	-1.461	20.93	7.592
564	HPCA,HPCA_HUMAN,BDR2	564	34	120	7.397e-12	1.732	1.435	4.861
565	CAC1,TMM54_HUMAN,TMEM54,BCLP	565	135	305	8.362e-15	1.111	8.198	17.78
566	NKLAM,RNF19B,uc001bwm.1,IBRDC3,RN19B_HUMAN,uc001bwl.1	566	261	342	0.00557	0.3297	5.723	7.198
567	uc001bwn.1	567	2	0	0.2399	-1.605	0.07321	0
568	KAD2_HUMAN,ADK2,RP1-117O3.1-002,AK2	568	625	678	0.4714	0.05818	9.323	9.707
569	ADC_HUMAN,KIAA1945,ODCP,B2RDU5_HUMAN,ADC,B2RDU5	569	214	223	1	0.000267	1.893	1.894
570	uc001bxa.1	570	11	12	1	0.06105	0.4622	0.484
571	TRI62_HUMAN,TRIM62	571	142	188	0.03176	0.3436	2.362	3.001
572	ZNF362,ZN362_HUMAN,PP6997	572	782	703	0.004656	-0.2125	14.39	12.41
573	A3LT2_HUMAN,A3GALT2	573	0	0	1	0	0	0
574	A8KA40_HUMAN,PHC2,EDR2,PHC2_HUMAN,A8KA40,A1L4Q1,PH2	574	1940	1970	0.4239	-0.03701	23	22.42
575	A9Z1W3,RP4-580O19.1-004,ZSCAN20,uc001bxk.1,B1ALI4,A9Z1W3_HUMAN,uc001bxj.1,RP4-580O19.1-002,uc001bxl.1,B1ALI4_HUMAN	575	153	132	0.1233	-0.2703	1.704	1.411
576	CSMD2_HUMAN,CSMD2,KIAA1884	576	187	210	0.4822	0.1076	0.7201	0.7762
577	CCDS30668,B2R4X7_HUMAN,HMGB4,B2R4X7	577	0	0	1	0	0	0
578	uc001bxr.1	578	0	0	1	0	0	0
579	uc001bxs.1,C1orf94,CA094_HUMAN	579	5	7	0.775	0.3645	0.1173	0.1577
580	CCDS382,CXB5_HUMAN,GJB5	580	2	0	0.2399	-1.605	0.08922	0
581	CXB4_HUMAN,GJB4,uc001bxw.1	581	2	1	0.6175	-0.6195	0.04024	0.01931
582	GJB3,uc001bxz.1,CX31,CCDS384,CXB3_HUMAN	582	5	0	0.02818	-2.61	0.1215	0
583	A8K698_HUMAN,GJA4,CXA4_HUMAN,A8K698,CCDS30669	583	3	0	0.1175	-2.022	0.0823	0
584	C1orf212,CCDS385,CA212_HUMAN	584	239	254	0.857	0.02854	5.402	5.511
585	DLGP3_HUMAN,DLGAP3,DAP3	585	15	69	4.341e-09	2.072	0.239	1.055
586	ZMYM6,uc001byd.1	586	86	117	0.06772	0.3811	1.549	2.023
587	ZMYM6	587	183	203	0.5418	0.09	11.7	12.45
588	DKFZp762A1615,ZMYM6,uc001byj.1,uc001byk.1,ZMYM6_HUMAN,RP11-244H3.3-001,ZNF258,uc001byi.1,uc001byg.1,KIAA1353,RP11-244H3.3-002	588	518	554	0.669	0.0377	3.541	3.635
589	RP11-248I9.4-003,ZMYM1_HUMAN,ZMYM1	589	535	393	1.394e-07	-0.5031	3.907	2.755
591	SFPQ,SFPQ_HUMAN,uc001byr.1,PSF	591	2949	3734	2.118e-15	0.2812	51.3	62.34
590	uc001byq.1,uc001byp.1	590	1635	1898	0.001385	0.1559	35.01	39
592	KIAA0425,ZMYM4_HUMAN,ZMYM4,ZNF262,A0JP20,A0JP19	592	1885	1873	0.1465	-0.06834	14.88	14.19
593	uc001byv.1	593	8	9	1	0.09908	0.345	0.3726
594	B1AN13,B1AP96_HUMAN,K319L_HUMAN,KIAA1837,B1AP96,PP791,RP4-765A10.3-010,KIAA0319L	594	1511	1871	6.018e-07	0.249	11.2	13.32
595	NCDN,NCDN_HUMAN,KIAA0607	595	508	638	0.001727	0.2691	7.835	9.445
596	PSMB2,PSB2_HUMAN	596	1487	1716	0.003963	0.1474	13.75	15.23
597	TFAP2E,AP2E_HUMAN	597	17	12	0.3546	-0.5247	0.6613	0.448
598	CA216_HUMAN,C1orf216,CCDS395	598	347	563	5.502e-11	0.6376	6.758	10.52
599	A6NFL4,A6NFL4_HUMAN,CLSPN	599	246	164	8.189e-06	-0.6409	3.21	2.054
600	KIAA1567,AGO4,I2C4_HUMAN,EIF2C4	600	354	508	3.457e-06	0.4608	4.252	5.856
601	AGO1,EIF2C1,I2C1_HUMAN,RP4-789D17.1-001	601	1232	1383	0.05779	0.1076	9.145	9.854
602	uc001bzm.1	602	415	419	0.6527	-0.04522	6.277	6.083
603	I2C3_HUMAN,RP4-789D17.2-002,RP4-789D17.2-001,uc001bzo.1,B1ALI0_HUMAN,B1ALI0,EIF2C3,AGO3	603	527	407	5.241e-06	-0.431	6.36	4.714
604	h-tektin-t,TEKT2_HUMAN,TEKT2,A6NIS6	604	79	283	2.055e-26	1.769	2.498	8.59
605	ARHL2_HUMAN,arh3,ADPRHL2,ARH3	605	479	408	0.00279	-0.29	16.51	13.5
606	COL8A2,CO8A2_HUMAN	606	2250	587	3.895e-243	-1.996	28.94	7.246
607	TRAPPC3,TPPC3_HUMAN,A6NDN0,BET3,A6NDN0_HUMAN,CDABP0066	607	714	886	0.0005068	0.2519	26.53	31.6
608	PP2464,MA7D1_HUMAN,RPRC1,MAP7D1,KIAA1187,PARCC1	608	1572	1773	0.02243	0.1144	26.19	28.35
609	uc001cae.1,TRAP150,uc001caf.1,TR150_HUMAN,THRAP3	609	2037	1884	0.0001972	-0.1717	24.87	22.08
610	C1orf113,A4FU49-2	610	262	220	0.02006	-0.3099	5.502	4.435
611	FAM176B,C1orf78,CA078_HUMAN	611	364	210	4.077e-12	-0.8496	28.81	15.95
612	STK40_HUMAN,SHIK,SGK495,STK40,FLJ00113	612	892	838	0.03232	-0.1491	9.707	8.753
613	CCDS408,LSM10_HUMAN,LSM10	613	268	282	0.932	0.01425	18.02	18.2
614	A6NHS9_HUMAN,A6NHS9,A6NIN9,NOR1,OSCP1_HUMAN,A6NIN9_HUMAN,C1orf102,OSCP1,A6NHM5	614	116	318	4.171e-21	1.388	3.991	10.5
615	uc001cas.1,RT15_HUMAN,DC37,MRPS15,RPMS15	615	432	408	0.1572	-0.1413	25.58	23.19
616	GCSFR,CSF3R,CSF3R_HUMAN	616	21	1	3.988e-06	-3.503	0.3856	0.01762
617	RP4-614N24.2-002,A9Z1Z8,RP4-614N24.2-001,B1AMS6_HUMAN,A9Z1Z8_HUMAN,uc001caz.1,B1AMS6,GRIK3	617	323	910	5.424e-60	1.432	1.925	5.206
618	uc001cbb.1,MCPIP,ZC12A_HUMAN,MCPIP1,ZC3H12A	618	62	39	0.01286	-0.7133	1.161	0.7009
619	CA149_HUMAN,B1AK63,C1orf149,RP3-423B22.2-003,B1AK63_HUMAN	619	606	809	3.641e-06	0.3571	11.46	14.68
620	SNIP1,SNIP1_HUMAN	620	249	251	0.7206	-0.04743	5.758	5.571
621	IDLC_HUMAN,DNALI1	621	443	2082	1.159e-238	2.171	9.71	43.8
622	GNL2,NOG2_HUMAN,NGP1	622	821	846	0.8255	-0.01587	18.34	18.14
623	RP11-566C13.1-004,RSPO1,RSPO1_HUMAN	623	13	4	0.02808	-1.537	0.249	0.07352
624	CA109_HUMAN,C1orf109	624	342	307	0.0595	-0.2143	6.925	5.967
625	BOREA_HUMAN,PESCRG3,CDCA8	625	323	203	1.219e-08	-0.7264	7.691	4.639
626	uc001cbu.1,uc001cbt.1,EPHAA_HUMAN,uc001cbw.1,EPHA10	626	29	27	0.6906	-0.1567	0.2156	0.1927
627	MANEL_HUMAN,uc001cbz.1,MANEAL,uc001cbx.1,uc001cby.1	627	98	221	5.069e-11	1.106	1.802	3.901
628	DRIP3,IRIP,YRDC_HUMAN,YRDC	628	188	198	0.919	0.01552	8.145	8.233
629	CA122_HUMAN,RP11-109P14.5-002,C1orf122	629	455	780	9.627e-18	0.7172	15.17	24.96
630	MTF1_HUMAN,B2RAK6_HUMAN,MTF1,B2RAK6	630	387	465	0.03974	0.2052	2.756	3.179
631	RP11-109P14.7-004,B1ARF3_HUMAN,INPP5B,B1ARF3,uc001cch.1	631	367	323	0.02722	-0.2427	2.68	2.264
632	SF3A3_HUMAN,SAP61,SF3A3	632	677	594	0.002224	-0.2475	13.64	11.49
633	FHL3	633	405	243	6.065e-12	-0.7936	12.89	7.421
634	HDCMB12P,uc001cco.1,uc001ccn.1,CGI-94,UTP11L,UTP11_HUMAN,A8K785,A8K785_HUMAN	634	464	469	0.6468	-0.04361	8.458	8.205
635	POU3F1,RP5-884C9.1-001	635	16	43	0.0009602	1.315	0.3123	0.8055
636	RRAGC,RRAGC_HUMAN	636	480	435	0.03719	-0.2007	11.35	9.875
637	MYCBP,AMY1,MYCBP_HUMAN	637	133	145	0.7192	0.06499	3.635	3.803
638	GJA10,CCDS432,GJA9,CXA9_HUMAN	638	8	14	0.2885	0.6831	0.1641	0.2757
639	RHBDL2,uc001ccv.1,RHBL2_HUMAN	639	31	12	0.003262	-1.356	0.9353	0.3475
640	AKIRIN1,CA108_HUMAN,C1orf108	640	910	991	0.3354	0.06379	26.44	27.63
641	NDUFS5,NDUS5_HUMAN	641	1273	1907	4.557e-24	0.5236	142.4	204.7
642	uc001cdd.1,uc001cdg.1,B1ANR2_HUMAN,B1ALC5_HUMAN,B1ALC5,uc001ccz.1,KIAA1251,RP11-69E11.1-024,MACF1,KIAA0465,B1ANR2,CCDS435,CCDS436,ACF7,ABP620,MACF1_HUMAN,uc001cdh.1,RP11-69E11.1-005	642	7487	8090	0.02333	0.05258	16.45	17.06
643	KIAA0754,K0754_HUMAN	643	436	474	0.5288	0.06126	3.57	3.725
644	BMP8A_HUMAN,BMP8A	644	44	16	0.0001483	-1.461	0.4657	0.1625
645	uc001cdj.1	645	70	44	0.008566	-0.716	0.9085	0.5481
646	B1ANR7_HUMAN,PABP4,PABPC4,RP11-69E11.6-002,APP1,PABP4_HUMAN,RP11-69E11.6-004,B1ANR7	646	1823	1257	6.868e-30	-0.5951	33.65	22.27
647	uc001cdo.1	647	2	1	0.6175	-0.6195	0.8342	0.4004
648	HEYL,HRT3,HEYL_HUMAN	648	153	37	3.521e-19	-2.077	2.125	0.4933
649	NT5C1A,5NT1A_HUMAN	649	0	1	1	0.9854	0	0.04955
650	HPCL4_HUMAN,HPCAL4	650	163	335	2.468e-13	0.9759	2.187	4.314
651	B2R971,CYP33,PPIE_HUMAN,B2R971_HUMAN,PPIE,RP1-118J21.1-003,CYP-33	651	570	609	0.6834	0.03625	5.767	5.914
652	BMP8B,uc001cdy.1,BMP8,BMP8B_HUMAN	652	14	11	0.5511	-0.3767	0.2005	0.1512
653	FKSG25,OXCT2,SCOT2_HUMAN	653	0	1	1	0.9854	0	0.03007
654	uc001cef.1,uc001cec.1,uc001cej.1,uc001cei.1,MOD5,uc001ced.1,MOD5_HUMAN,uc001cee.1,TRIT1,uc001ceg.1,uc001ceh.1,IPT	654	318	321	0.6926	-0.04548	8.286	8.028
655	MYCL,A2A2C9,RP1-118J21.4-004,LMYC,MYCL1,A2A2C9_HUMAN	655	88	252	4.117e-18	1.449	1.017	2.794
656	HMFN0656,MFSD2,MFSD2_HUMAN,PP9177,UNQ300/PRO341	656	123	504	2.329e-52	1.967	1.893	7.445
657	CAP1_HUMAN,uc001cey.1,uc001cfa.1,CAP1,uc001cez.1,CAP	657	1259	1360	0.3584	0.05212	25.92	26.87
658	PPT1_HUMAN,PPT1,PPT	658	1907	2924	3.746e-40	0.5572	45.44	66.88
659	uc001cfc.1,uc001cfd.1,RLF_HUMAN,RLF	659	1486	1497	0.3599	-0.04849	12.2	11.79
660	TMCO2,TMCO2_HUMAN,uc001cfe.1	660	0	0	1	0	0	0
661	uc001cff.1	661	162	179	0.626	0.08431	5.934	6.293
662	FACE1,STE24,ZMPSTE24,FACE1_HUMAN	662	1011	976	0.09238	-0.1099	18.32	16.97
663	CO9A2_HUMAN,COL9A2	663	841	433	1.661e-34	-1.015	14.78	7.305
664	SMAP1L,SMAP2_HUMAN,SMAP2	664	433	525	0.01996	0.2183	9.487	11.04
665	ZNF643,ZN643_HUMAN	665	166	137	0.04436	-0.334	4.049	3.207
666	ZNF642,ZN642_HUMAN	666	85	148	0.0001361	0.7343	1.978	3.305
667	CCDS453,CA176_HUMAN,C1orf176	667	109	124	0.513	0.1258	2.037	2.224
668	ZNF684,ZN684_HUMAN	668	95	67	0.01474	-0.5559	2.591	1.754
669	RIMS3,RIMS3_HUMAN,KIAA0237	669	840	1261	1.342e-16	0.5264	6.64	9.567
670	RP5-1066H13.1-010,uc001cfy.1,uc001cfz.1,RP5-1066H13.1-015,uc001cgd.1,NFYC_HUMAN,uc001cge.1,NFYC,uc001cgb.1,uc001cfx.1,uc001cfw.1	670	494	425	0.004075	-0.2756	8.987	7.421
671	uc001cga.1	671	0	5	0.06276	2.561	0	0.5452
672	uc001cgf.1	672	0	0	1	0	0	0
673	uc001cgg.1	673	0	0	1	0	0	0
674	KCNQ4_HUMAN,KCNQ4	674	50	137	6.859e-10	1.378	1.224	3.218
675	MRG2,CITE4_HUMAN,CITED4	675	43	73	0.01188	0.6919	1.903	3.101
676	uc001cgk.1,PYRG1_HUMAN,CTPS,uc001cgl.1	676	564	614	0.4663	0.06327	9.719	10.16
677	SLFNL1,SLNL1_HUMAN	677	14	8	0.2027	-0.7909	0.3765	0.2065
678	SCMH1_HUMAN,SCMH1	678	674	654	0.1971	-0.1025	10.21	9.51
680	EDN2,EDN2_HUMAN	680	36	27	0.209	-0.4594	1.452	1.045
679	EDN2,uc001cgv.1	679	35	29	0.3833	-0.3204	1.56	1.241
681	uc001cha.1,A7YY91,ZEP3_HUMAN,KRC,uc001cgz.1,KIAA1555,HIVEP3,ZAS3,KBP1	681	187	155	0.03503	-0.328	1.021	0.8124
682	GUC2B_HUMAN,GUCA2B	682	0	0	1	0	0	0
683	GUCA2,GUCA2A,GUC2A_HUMAN	683	0	0	1	0	0	0
684	A7MD18,KIAA1041,A7MBL7,FOXJ3_HUMAN,FOXJ3	684	1195	1037	1.705e-05	-0.2635	11.82	9.844
685	uc001chi.1,FAM80A,RIMKA_HUMAN	685	214	438	7.841e-17	0.9709	1.157	2.273
686	ZMY12_HUMAN,ZMYND12	686	4	34	7.18e-07	2.755	0.1369	1.117
687	RP11-163G10.1-003,PPCS,COAB,PPCS_HUMAN	687	491	445	0.03359	-0.2007	18.84	16.39
688	uc001chm.1,LOC728621,A8MQ72,A8MQ72_HUMAN,PFD6L_HUMAN,PFDN6L,uc001chp.1,uc001cho.1,uc001chn.1,DKFZp686K01114	688	184	274	0.0001786	0.513	0.9868	1.41
689	CYPH,A6NNE7,CYP20,PPIH,PPIH_HUMAN,A6NNE7_HUMAN	689	206	228	0.533	0.08682	9.328	9.909
690	uc001chr.1	690	0	8	0.007905	3.144	0	0.6761
691	YBOX1_HUMAN,YB1,NSEP1,YBX1	691	289	417	2.026e-05	0.4685	10.68	14.79
692	CLD19_HUMAN,uc001chu.1,CLDN19	692	99	10	1.563e-20	-3.241	1.571	0.1523
693	GROS1,P3H1_HUMAN,LEPRE1,PSEC0109,uc001chv.1,P3H1,CCDS472,uc001chx.1,uc001chw.1,uc001chy.1	693	2427	837	4.01e-192	-1.594	21.59	7.146
694	CA050_HUMAN,uc001cia.1,C1orf50	694	178	157	0.14	-0.2388	10	8.467
695	CCD23_HUMAN,CCDC23	695	294	349	0.1058	0.1877	28.52	32.5
696	SC,ERMAP,ERMAP_HUMAN,RD	696	287	224	0.001221	-0.4151	3.723	2.789
697	ZNF691,CCDS476	697	109	176	0.000291	0.6275	3.299	5.113
698	uc001cij.1	698	7	4	0.3788	-0.7276	0.1694	0.09288
699	GTR1_HUMAN,uc001cik.1,SLC2A1,GLUT1	699	14431	7192	4.94065645841247e-324	-1.064	229.3	109.7
700	uc001cil.1	700	55	40	0.1001	-0.5077	3.277	2.288
701	uc009vwn.1	701	24	35	0.2412	0.4689	1.205	1.687
702	YA029_HUMAN,A6NL82,LOC440585	702	22	182	3.416e-31	2.934	2.432	19.31
703	EBNA1BP2,RP5-1034F7.2-001	703	396	518	0.0006494	0.3276	13.71	17.21
704	WDR65_HUMAN,WDR65	704	9	52	4.198e-08	2.35	0.1833	1.016
705	CCDS480,TMEM125,TM125_HUMAN	705	12	0	0.0001904	-3.728	0.3707	0
706	C1orf210,uc001cit.1,CA210_HUMAN	706	3	1	0.3651	-1.037	0.1162	0.03719
707	TIE1,TIE1_HUMAN,TIE	707	88	20	5.087e-12	-2.141	1.295	0.2826
708	MPL,TPOR,uc001civ.1,TPOR_HUMAN,RP1-92O14.1-002	708	16	17	1	0.02668	0.2393	0.244
709	CDC20,CDC20_HUMAN	709	145	126	0.1448	-0.2599	4.553	3.797
710	CGI-88,ELOVL1,SSC1,ELOV1_HUMAN	710	478	483	0.6515	-0.04406	14.25	13.82
711	RP1-92O14.5-001,uc001cjf.1,uc001cjd.1,uc001cjg.1,MED8_HUMAN,A9IZ91,MED8	711	539	412	2.102e-06	-0.4459	16.49	12.1
712	K0467_HUMAN,KIAA0467,C1orf84,uc001cjj.1,A0PJK5	712	656	744	0.1148	0.1223	2.542	2.767
713	HYI_HUMAN,SB156,HT036,HYI	713	26	30	0.7896	0.1422	2.024	2.242
714	RP5-1029K14.1-003,PTPRF_HUMAN,PTPRF,RP5-1029K14.1-004,DKFZp686B1310,uc001cjt.1,LAR,uc001cjq.1	714	6196	7990	1.243e-36	0.3076	36.99	45.78
715	JHDM3A,JMJD2,KIAA0677,JMJD2A,JHD3A_HUMAN	715	1408	1404	0.2499	-0.06322	18.4	17.61
716	uc001cjy.1	716	10	10	1	-0.05379	0.727	0.6978
717	RP11-7O11.1-006,Q11203-17,Q11203-22,RP11-7O11.1-008,RP11-7O11.1-004,RP11-7O11.1-003,Q11203-18,ST3GAL3,SIAT6_HUMAN,RP11-7O11.1-007,RP11-7O11.1-012,Q11203-16,RP11-7O11.1-009,RP11-7O11.1-005,RP11-7O11.1-002,SIAT6,Q11203-19,ST3GalIII,RP11-7O11.1-010,Q11203-21	717	328	297	0.08529	-0.2018	5.694	4.948
718	ARTN,EVN,ARTN_HUMAN	718	2	12	0.01319	2.068	0.05116	0.2946
719	IPO13,RP11-7O11.4-002,RP11-7O11.4-001	719	461	707	7.258e-11	0.5568	6.229	9.169
720	A8MVC9,DPH2L2,A8MVC9_HUMAN,DPH2,DPH2_HUMAN	720	187	204	0.6858	0.06603	4.28	4.481
721	uc001clc.1,A8MXF8,ATP6F,VATO_HUMAN,uc001clf.1,ATP6V0B,A8MXF8_HUMAN	721	577	754	4.333e-05	0.3263	13.31	16.69
722	B4GALT2,B4GT2_HUMAN	722	838	991	0.007142	0.1826	20.7	23.5
723	CCD24_HUMAN,CCDC24,uc001clk.1	723	35	100	5.697e-08	1.43	1.198	3.286
724	RP5-1198O20.3-001,RP5-1198O20.3-002,A6NII2,RP5-1198O20.3-003,SLC6A9	724	427	1229	5.927e-83	1.464	6.479	17.9
725	ZNF393,KLF17_HUMAN,KLF17	725	27	8	0.001015	-1.692	0.2657	0.07557
726	KIAA1425,DMAP1,DMAP1_HUMAN	726	296	347	0.1444	0.1696	9.578	10.78
727	PINT1,PRNIP_HUMAN,PRNPIP1,RP5-891H21.3-006,PRNPIP	727	647	858	3.396e-06	0.3476	20.24	25.76
728	C1orf164,RNF220,CA164_HUMAN,RP4-678E16.1-013	728	631	814	5.604e-05	0.3078	9.378	11.61
729	RP4-678E16.2-003,TMEM53,RP4-678E16.2-008,TMM53_HUMAN	729	143	228	6.054e-05	0.6104	2.749	4.206
730	A1KXE5,YA012_HUMAN,uc001cme.1,MGC33556	730	4	42	6.682e-09	3.052	0.1754	1.768
731	uc001cmg.1,KIF2C_HUMAN,KNSL6,uc001cmh.1,KIF2C	731	488	435	0.01937	-0.2245	8.642	7.394
732	RPS8,OK/SW-cl.83,RS8_HUMAN	732	1325	1157	1.19e-05	-0.2546	107.4	90.01
733	uc001cmj.1	733	10	65	1.301e-10	2.529	7.722	48.18
734	uc001cmk.1	734	6	1	0.06505	-1.848	3.499	0.5597
735	uc009vxi.1	735	3	0	0.1175	-2.022	2.415	0
736	uc001cml.1	736	1	2	1	0.5505	0.8282	1.59
737	VMD2L2,BEST4,BEST4_HUMAN	737	9	28	0.002756	1.481	0.2454	0.7327
738	CNK,PLK3,FNK,PRK,PLK3_HUMAN	738	232	252	0.6497	0.05989	5.825	6.073
739	CCDS30699,TCTEX1D4,TC1D4_HUMAN	739	4	10	0.1808	1.087	0.1934	0.464
740	uc001cmq.1	740	42	42	0.9132	-0.05779	1.893	1.817
741	uc001cmr.1	741	62	52	0.2618	-0.3075	1.633	1.315
742	PTC2_HUMAN,UNQ560/PRO1121/PRO57079,PTCH2	742	52	72	0.1269	0.4037	0.8199	1.09
743	EI2BG_HUMAN,B2RBH8_HUMAN,RP5-882O7.2-008,EIF2B3,B2RBH8	743	328	296	0.07803	-0.2066	10.49	9.09
744	HECTD3,uc001cmx.1,HECD3_HUMAN,uc001cmz.1,uc001cmy.1	744	518	522	0.5981	-0.04797	6.402	6.192
745	DCUP_HUMAN,B0AZT7_HUMAN,UROD,A8K762,A8K762_HUMAN,B0AZT7	745	777	693	0.002935	-0.2239	22.06	18.88
746	ZSWM5_HUMAN,ZSWIM5,KIAA1511,uc001cnd.1	746	169	269	1.299e-05	0.6085	1.655	2.528
747	GLOXD1,HPDL_HUMAN,HPDL	747	18	18	1	-0.05605	0.5708	0.5479
748	RP4-534D1.2-016,MUTYH,MUTYH_HUMAN,MYH	748	96	102	0.9434	0.02802	3.001	3.06
749	TOE1,uc001cnp.1,TOE1_HUMAN,uc001cnr.1,uc001cnq.1	749	123	92	0.01686	-0.4736	3.208	2.303
750	TESK2,TESK2_HUMAN	750	91	45	3.218e-05	-1.058	1.745	0.8282
751	uc001cnv.1,uc001cnt.1,uc001cnu.1,uc001cnw.1,LOC126661	751	32	28	0.5208	-0.2437	1.45	1.218
752	MMACHC,uc001cnx.1,MMAC_HUMAN,uc001cny.1	752	103	133	0.1039	0.307	2.089	2.59
753	PAGB,PAGA,PRDX1_HUMAN,PRDX1,TDPX2	753	2880	4260	1.261e-48	0.5055	134.7	191.2
754	ALR,AKR1A1,ALDR1,AK1A1_HUMAN	754	1299	1158	0.0001155	-0.2247	29.66	25.38
755	RP4-697E16.3-005,NASP,RP4-697E16.3-002,NASP_HUMAN	755	1512	1864	1.191e-06	0.2426	12.17	14.4
756	uc001com.1,CCDC17,uc001con.1	756	9	8	0.8114	-0.2049	0.2191	0.187
757	GPBL1_HUMAN,GPBP1L1,SP192	757	1259	1241	0.1675	-0.07988	13.84	13.09
758	TMM69_HUMAN,HSPC229,C1orf154,TMEM69	758	222	221	0.635	-0.06538	9.314	8.9
759	KLHL27,A2A6V3,RP11-767N6.6-002,A2A6V3_HUMAN,uc001cos.1,IPP,IPP_HUMAN	759	428	299	1.031e-07	-0.575	7.72	5.177
760	hMAST205,A0JLR0,A0JLR0_HUMAN,MAST2,uc001cpa.1,KIAA0807,MAST205,MAST2_HUMAN	760	1282	1401	0.2238	0.06884	9.878	10.36
761	uc001cpb.1,PIK3R3,uc001cpc.1,RP4-533D7.2-002	761	1205	1613	4.039e-11	0.3613	11.47	14.74
762	TSPAN1,TSN1_HUMAN,uc001cpd.1	762	13	7	0.1819	-0.8607	0.46	0.2377
763	UNQ746/PRO1475,POMGNT1,uc001cpj.1,RP11-322N21.3-002,MGAT1.2,PMGT1_HUMAN,UDP-GlcNAc	763	904	1114	0.0001822	0.2419	9.163	10.84
764	CA190_HUMAN,C1orf190	764	15	35	0.007163	1.113	0.5749	1.288
765	RAD54_HUMAN,RAD54L,RAD54A	765	119	100	0.1201	-0.3073	2.228	1.797
766	PP7759,LRC41_HUMAN,MUF1,LRRC41	766	1425	1253	1.239e-05	-0.2446	25.2	21.27
767	UQCRH,QCR6_HUMAN	767	810	986	0.001032	0.2242	68.67	80.24
768	NSUN4,NSUN4_HUMAN	768	339	326	0.3133	-0.1152	2.695	2.487
769	FAAH,uc001cpv.1,FAAH1_HUMAN,DKFZp434A091,FAAH1,uc001cpu.1	769	58	66	0.6539	0.1252	1.582	1.728
770	OTX3,A6NNN2,DMBX1_HUMAN,DMBX1,MBX,PAXB	770	553	112	3.749e-75	-2.352	10.96	2.13
771	KNCN,FLJ32011,uc001cpy.1	771	7	58	1.17e-10	2.828	0.1729	1.375
772	KNCN,A6PVL3,A8MXE3,KNCN_HUMAN,uc001cpy.1	772	7	58	1.17e-10	2.828	0.1672	1.33
773	MNK1B,MKNK1_HUMAN,MKNK1,MNK1,RP11-49P4.3-002,DKFZp686E14208	773	213	204	0.4052	-0.1209	4.191	3.853
774	MOB3C,MOBKL2C,MOL2C_HUMAN,uc001cqf.1,uc001cqe.1	774	336	293	0.0282	-0.2559	6.432	5.384
775	ATPAF1,A8MRA7_HUMAN,ATPF1_HUMAN,ATP11,A8MRA7	775	1118	1193	0.5743	0.03448	14.42	14.77
776	YA013_HUMAN,uc001cqj.1,A1A4F8,C1orf223	776	2	1	0.6175	-0.6195	0.1346	0.0646
777	RP11-8J9.3-001,uc001cqk.1,K0494_HUMAN,KIAA0494	777	1803	2245	1.634e-08	0.257	16.9	20.2
778	CYP4B1,RP4-732G19.1-002,CP4B1_HUMAN,uc001cqn.1,RP4-732G19.1-003,uc001cqm.1	778	0	1	1	0.9854	0	0.02214
779	CYP4Z2P	779	0	0	1	0	0	0
780	CYP4A2,CP4AB_HUMAN,CYP4A11,uc001cqp.1,uc001cqq.1	780	0	0	1	0	0	0
781	UNQ1929/PRO4404,CP4X1_HUMAN,CYP4X1	781	23	10	0.02236	-1.181	0.4564	0.1904
782	UNQ3060/PRO9882,CP4Z1_HUMAN,CYP4Z1	782	0	0	1	0	0	0
783	A5PL05,A5PL05_HUMAN,CYP4A22,CP4AM_HUMAN	783	0	0	1	0	0	0
784	PDZK1IP1,MAP17,PDZ1I_HUMAN	784	1	2	1	0.5505	0.06392	0.1227
785	uc001cqx.1,TAL1	785	5	5	1	-0.04931	0.0678	0.06508
786	TAL1,SCL,STIL,TCL5,TAL1_HUMAN	786	12	9	0.5166	-0.4324	0.1312	0.09446
787	RP1-18D14.8-003,STIL_HUMAN,SIL,STIL,RP1-18D14.8-002	787	241	191	0.005195	-0.3928	2.013	1.531
788	UCK,KCY_HUMAN,UMK,CMPK,CMPK1,CMK,UMPK	788	1942	1278	5.301e-38	-0.6624	32.75	20.68
789	uc001crj.1	789	1	0	0.4897	-1.015	0.03236	0
790	FKHL12,FOXE3,FOXE3_HUMAN,FREAC8	790	3	0	0.1175	-2.022	0.08654	0
791	uc001crl.1	791	61	11	3.341e-10	-2.425	1.39	0.2406
792	FOXD2_HUMAN,FKHL17,FREAC9,FOXD2	792	65	4	7.72e-16	-3.775	0.7945	0.04693
793	uc009vyr.1	793	0	0	1	0	0	0
794	uc009vys.1	794	0	0	1	0	0	0
795	SC5A9_HUMAN,SGLT4,uc001crq.1,SLC5A9	795	13	16	0.7128	0.2248	0.1819	0.2148
796	SPAT6_HUMAN,SPATA6	796	185	295	4.677e-06	0.6114	2.68	4.102
797	uc001cru.1,AGBL4,B1AMW3_HUMAN,A6NJL9_HUMAN,A6NJL9,RP11-342A17.1-004,B1AMW3	797	27	15	0.06279	-0.8636	0.252	0.1344
798	uc001crw.1,C1orf165,CA165_HUMAN,uc001crx.1	798	173	169	0.5525	-0.09237	7.011	6.574
799	uc001csc.1,HUD,ELAV4_HUMAN,RP11-567C20.1-001,uc001cry.1,A8MT34,uc001csa.1,A8MT34_HUMAN,uc001crz.1,PNEM,ELAVL4	799	273	209	0.0008638	-0.4427	7.614	5.595
800	uc001csd.1,DMRT5,DMRTA2	800	3	4	1	0.2761	0.05528	0.07075
801	CGI-03,FAF1_HUMAN,FAF1	801	592	492	0.0002083	-0.3255	13.1	10.45
802	CDKN6,CDKN2C,CDN2C_HUMAN	802	197	182	0.2584	-0.1725	3.478	3.084
803	CA185_HUMAN,C1orf185	803	0	0	1	0	0	0
804	CGI-123,RNF11,uc001csi.1,RNF11_HUMAN	804	1889	1878	0.1516	-0.06755	35.12	33.51
805	C1orf34,CA034_HUMAN,KIAA0452,uc001csn.1,TTC39A	805	41	56	0.1887	0.3826	0.2639	0.3459
806	B1AUU8_HUMAN,uc001csp.1,EPS15,AF1P,B1AUU8,RP11-275F13.2-002,EP15_HUMAN	806	1722	1705	0.1372	-0.07344	14.16	13.45
807	ORP9,OSBP4,OSBL9_HUMAN,OSBPL9	807	1507	1229	1.826e-10	-0.3531	17.83	13.95
808	RP4-657D16.2-003,RP4-657D16.2-002,uc001ctd.1,A6NI41_HUMAN,B1AKJ5_HUMAN,B1AKJ5,A6NI41,uc001ctf.1,uc001ctc.1,uc001cte.1,NRD1	808	3044	2528	3.254e-17	-0.327	25.91	20.65
809	RAB3B,RAB3B_HUMAN	809	60	111	0.0003011	0.8182	2.213	3.93
810	TXNDC12,TLP19,UNQ713/PRO1376,TXD12_HUMAN	810	1160	1325	0.02218	0.1326	41.46	45.45
811	KTI12,SBBI81,KTI12_HUMAN	811	106	105	0.731	-0.07216	3.572	3.396
812	BT3L4_HUMAN,BTF3L4	812	343	446	0.002177	0.3189	8.861	11.06
813	MADHIP,ZFYV9_HUMAN,RP11-155O18.1-002,ZFYVE9,SMADIP,SARA	813	593	567	0.1501	-0.1236	6.657	6.11
814	C2D1B_HUMAN,RP11-155O18.2-002,CC2D1B,KIAA1836	814	386	416	0.6462	0.0487	3.912	4.046
815	ORC1,ORC1L,PARC1,ORC1_HUMAN	815	99	75	0.04043	-0.4544	1.792	1.303
816	PRPF38A,uc001ctw.1	816	459	703	9.581e-11	0.5549	10.76	15.82
817	PR38A_HUMAN,PRPF38A,uc001ctv.1	817	522	762	2.54e-09	0.4858	10.76	15.08
818	ZCCHC11,RP5-965L7.2-002,KIAA0191,A2RRP0,uc001cud.1,ZCH11_HUMAN,uc001cty.1,uc001cuc.1,uc001cub.1,uc001ctx.1,uc001ctz.1	818	1235	1325	0.4645	0.04228	8.241	8.486
819	GPX7_HUMAN,GPX6,GPX7,UNQ469/PRO828	819	746	537	4.773e-11	-0.5326	34.74	24
820	UNQ2783/PRO7171,UNQ2783,FAM159A,uc001cuh.1,U514A_HUMAN	820	5	7	0.775	0.3645	0.1226	0.1647
821	CA163_HUMAN,C1orf163	821	159	246	0.0001012	0.5676	5.629	8.36
822	ZYG11B,ZY11B_HUMAN,KIAA1730	822	1033	1262	0.0001441	0.2295	9.001	10.55
823	ZYG11A,ZYG11	823	4	32	2.26e-06	2.67	0.06731	0.5168
824	uc001cum.1	824	2	6	0.2899	1.177	0.4948	1.425
825	uc001cup.1,uc001cun.1,ECHD2_HUMAN,ECHDC2,uc001cuo.1	825	37	214	5.59e-30	2.442	1.195	6.631
826	A6NM69_HUMAN,SCP2,NLTP_HUMAN,A6NM69	826	1427	1950	5.077e-15	0.3911	15.06	19.75
827	PODN,UNQ293/PRO332,SLRR5A,PODN_HUMAN	827	116	211	9.884e-07	0.7988	2.036	3.554
828	SLC1A7,RP11-334A14.7-002,uc001cuz.1,RP11-334A14.7-001	828	31	7	5.563e-05	-2.055	0.4459	0.09664
829	uc001cva.1	829	0	0	1	0	0	0
830	CPT2,CPT1,uc001cvb.1,CPT2_HUMAN	830	226	274	0.09784	0.2178	4.311	5.016
831	CA123_HUMAN,C1orf123	831	502	413	0.0003977	-0.34	27.14	21.43
832	MAGOH,MGN_HUMAN	832	227	382	7.435e-09	0.6894	19.05	30.77
833	uc001cvg.1	833	51	162	7.355e-14	1.59	2.47	7.53
834	B1AMT7,B1AMT6_HUMAN,B1AMT8,B1AMT7_HUMAN,RP5-1024G6.6-003,B1AMT8_HUMAN,APOER2,B1AMT6,RP5-1024G6.6-002,LRP8,RP5-1024G6.6-001	834	1063	2675	4.663e-144	1.271	9.066	21.9
835	uc001cvn.1	835	0	11	0.0009992	3.558	0	0.4732
836	uc001cvo.1,FLJ40434	836	1	0	0.4897	-1.015	0.06184	0
837	uc001cvp.1	837	1	0	0.4897	-1.015	0.05726	0
838	DMRTB_HUMAN,DMRTB1	838	0	0	1	0	0	0
839	GLIS1,RP5-1199C23.1-001	839	9	7	0.623	-0.3744	0.1826	0.1363
840	NDC1_HUMAN,TMEM48,NDC1	840	375	376	0.6095	-0.05518	8.5	8.18
841	DKFZp761P7010,YIPF1,YIPF1_HUMAN	841	461	493	0.6976	0.03758	14.2	14.58
842	A8K415_HUMAN,ITDI1,DIO1,TXDI1,A8K415	842	6	3	0.3345	-0.8549	0.1843	0.08846
843	A6NIR2,HSPC034,PP25_HUMAN,HSPB11,A6NIR2_HUMAN,A6NG57,C1orf41	843	459	468	0.7427	-0.03108	9.583	9.378
844	LRRC42,LRC42_HUMAN	844	745	614	1.776e-05	-0.3377	24.35	19.27
845	A0PJY0,LDLRAD1,LRAD1_HUMAN	845	2	0	0.2399	-1.605	0.1456	0
846	UNQ169/PRO195,TMEM59,HSPC001,RP4-758J24.2-008,C1orf8,RP4-758J24.2-002,TMM59_HUMAN	846	2437	2419	0.09308	-0.06983	43.67	41.6
847	C1orf83,CA083_HUMAN	847	279	340	0.05365	0.2254	2.865	3.351
848	CDCP2,CDCP2_HUMAN	848	6	2	0.1714	-1.267	0.1259	0.04028
849	uc001cwx.1,LOC606495,uc001cwy.1,FLJ00377	849	103	154	0.004898	0.517	1.51	2.166
850	MRPL37,A6NHR2_HUMAN,A6NHR2,MRPL2,uc001cxa.1,uc001cxc.1,HSPC235,RM37_HUMAN,RPML2	850	767	777	0.593	-0.04042	24.04	23.38
851	SSDP1,SSDP,SSBP3_HUMAN,SSBP3	851	599	788	1.697e-05	0.336	15.59	19.69
852	uc001cxi.1	852	2	0	0.2399	-1.605	0.0606	0
853	ACOT11,ACO11_HUMAN,THEA,uc001cxk.1,BFIT,KIAA0707	853	77	51	0.01306	-0.6432	1.026	0.652
854	FAM151A,F151A_HUMAN,C1orf179,UNQ3034/PRO9836	854	6	3	0.3345	-0.8549	0.2824	0.1355
855	C1orf175,DKFZp434K085,uc001cxu.1,TTC4	855	305	384	0.01468	0.2723	2.436	2.944
856	RP5-1043G4.2-002,uc001cxw.1,My044,TTC4_HUMAN,uc001cxx.1,TTC4	856	236	334	0.0003085	0.4403	6.314	8.576
857	CCDS597,PARS2,SYPM_HUMAN	857	106	132	0.1739	0.2551	2.581	3.085
858	TTC22_HUMAN,uc001cxz.1,TTC22	858	6	6	1	-0.05071	0.1116	0.1071
859	uc001cya.1,uc001cyb.1,C1orf177,CA177_HUMAN	859	1	1	1	-0.02959	0.03194	0.03066
860	DHCR24,DHC24_HUMAN,KIAA0018	860	2995	3586	1.864e-08	0.2006	39.93	45.89
861	TMM61_HUMAN,TMEM61	861	0	5	0.06276	2.561	0	0.25
862	BART,BSND_HUMAN,BSND	862	0	0	1	0	0	0
863	NARC1,PCSK9_HUMAN,PSEC0052,PCSK9,A8T640	863	377	73	2.409e-53	-2.411	5.925	1.101
864	uc001cyg.1,USP24,UBP24_HUMAN,KIAA1057	864	1751	1911	0.165	0.06695	9.937	10.41
865	A6NJP1	865	2	0	0.2399	-1.605	0.02813	0
866	PPAP2B,LPP3,LPP3_HUMAN	866	1639	2770	5.052e-56	0.6976	28.43	46.12
867	PRKAA2,AMPK,uc001cyk.1,AMPK2,AAPK2_HUMAN	867	463	841	1.349e-22	0.8006	2.829	4.932
868	DKFZp686O04253,CA168_HUMAN,C1orf168,uc001cym.1	868	22	11	0.05419	-0.994	0.2951	0.1416
869	uc001cyn.1	869	0	0	1	0	0	0
870	CO8A_HUMAN,C8A	870	0	1	1	0.9854	0	0.02328
871	A1L4K7,C8B,A1L4K7_HUMAN	871	1	0	0.4897	-1.015	0.02805	0
872	DAB1	872	153	127	0.06372	-0.3255	2.303	1.835
873	uc001cyu.1	873	0	0	1	0	0	0
874	LOC644928	874	0	0	1	0	0	0
875	uc001cyw.1	875	0	1	1	0.9854	0	0.05083
876	OMA1_HUMAN,OMA1,MPRP1	876	131	186	0.006933	0.4437	2.904	3.957
877	uc001cyz.1,M1S1,TROP2,GA733-1,TACD2_HUMAN,TACSTD2	877	42	22	0.0084	-0.9599	1.158	0.5824
878	uc001cza.1,KIAA1915	878	528	618	0.05115	0.1676	7.101	7.977
879	uc001czb.1,KIAA1915,MYSM1_HUMAN,uc001czd.1,uc001czc.1,MYSM1	879	240	414	3.199e-10	0.7251	1.944	3.218
880	JUN_HUMAN,JUN	880	1801	2407	9.969e-16	0.3591	30.97	39.73
881	uc001czf.1	881	1	5	0.2193	1.546	0.05737	0.2753
882	uc001czg.1,uc001czj.1,RP11-242B9.1-002,uc001czh.1,uc001czi.1,uc001czk.1,uc001czm.1,FGGY_HUMAN,FGGY,FLJ10986,uc001czl.1,B1AK93,B1AK92	882	67	82	0.3675	0.2292	0.971	1.141
883	uc001czn.1	883	1	1	1	-0.02959	0.1086	0.1043
884	HOOK1_HUMAN,HOOK1	884	157	295	1.343e-09	0.8468	1.483	2.675
885	CYP2J2,CP2J2_HUMAN	885	19	96	4.19e-13	2.221	0.5847	2.835
886	C1orf87,CA087_HUMAN	886	3	55	3.633e-13	3.756	0.05095	0.8965
887	uc001czt.1	887	46	84	0.002051	0.7966	1.121	1.966
888	uc001czu.1	888	58	60	1	-0.01008	2.612	2.593
889	RP5-902P15.1-003,NFIA_HUMAN,NFIA,KIAA1439	889	764	845	0.2315	0.08611	15.38	16.32
890	uc001czy.1	890	708	540	4.394e-08	-0.4492	15.56	11.39
891	TM2D1_HUMAN,BBP,A6NDA8,TM2D1	891	534	480	0.02006	-0.2125	24.41	21.06
892	uc001dac.1,INADL,hINADL,INADL_HUMAN,uc001dad.1,uc001daa.1,PATJ	892	430	590	1.311e-05	0.3964	2.509	3.304
893	ECAT11,L1TD1,LITD1_HUMAN,uc001dae.1	893	103	40	3.142e-08	-1.401	1.526	0.569
894	uc001daf.1,uc001dah.1,uc001dag.1,ANKRD38,B1ALP6,RP5-1155K23.5-004,B1ALP5,B1ALP6_HUMAN,KANK4_HUMAN,B1ALP5_HUMAN,KANK4,RP5-1155K23.5-003,uc001dai.1	894	1598	383	5.56e-187	-2.117	13.44	3.093
895	A0PJ95,USP1,UBP1_HUMAN	895	1163	1023	8.203e-05	-0.244	14.33	12.1
896	KIAA1771,RP4-740B20.2-001,DOCK7	896	2121	2326	0.09009	0.07391	13.32	14.02
897	UNQ153/PRO179,ANGL3_HUMAN,ANGPTL3,ANGPT5	897	1	1	1	-0.02959	0.02688	0.0258
898	ATG4C_HUMAN,ATG4C,A6NLR8,APG4C,AUTL3,AUTL1	898	195	163	0.03922	-0.316	6.167	4.948
899	uc001dav.1	899	0	0	1	0	0	0
900	uc001daw.1	900	0	0	1	0	0	0
901	FOXD3_HUMAN,FOXD3,HFH2,uc001dax.1	901	0	10	0.00199	3.433	0	0.2652
902	ALG6_HUMAN,ALG6,uc001day.1,My046	902	170	127	0.004438	-0.4766	4.884	3.502
903	A6NE34,CENPR,ITGB3BP,CENPR_HUMAN,NRIF3,A6NE34_HUMAN	903	240	225	0.2657	-0.1516	2.872	2.584
904	EFCB7_HUMAN,EFCAB7,A8K855,KIAA1799	904	205	310	3.28e-05	0.5353	5.562	8.074
905	uc001dbg.1	905	24	30	0.5866	0.2533	0.8277	0.993
906	PGM1,PGM1_HUMAN	906	1849	1720	0.0007185	-0.1634	42.73	38.15
907	ROR1_HUMAN,uc001dbi.1,NTRKR1,ROR1,RP11-24J23.1-002,uc001dbj.1	907	627	197	4.66e-57	-1.724	8.737	2.635
908	uc001dbl.1,uc001dbk.1	908	8	8	1	-0.05259	0.1291	0.124
909	uc001dbm.1	909	347	122	3.713e-28	-1.559	10.62	3.584
910	UBE2U	910	0	0	1	0	0	0
911	VWCD1,uc001dbr.1,KIAA1573,CACHD1	911	1072	1155	0.433	0.04838	10.13	10.48
912	KIAA1579,RAVR2_HUMAN,RAVER2	912	399	553	1.359e-05	0.4108	5.193	6.908
913	uc001dbv.1,JAK1	913	3046	2346	2.445e-28	-0.4357	16.57	12.25
914	uc001dbw.1	914	1	2	1	0.5505	0.04943	0.09489
915	uc001dbx.1	915	0	0	1	0	0	0
916	AK4,KAD4_HUMAN,AK3,B2R927_HUMAN,AK3L1,B2R927,AK3L2	916	55	106	0.0001919	0.8758	1.195	2.21
917	DNAJC6,KIAA0473,AUXI_HUMAN	917	473	914	5.441e-29	0.8898	3.444	6.388
919	OBR,LEPROT,LEPR,OBRG_HUMAN	919	776	906	0.02049	0.1641	29.66	33.24
918	OBR,LEPROT,LEPR,DB,LEPR_HUMAN	918	593	639	0.5688	0.04854	5.344	5.527
920	uc001dcl.1	920	0	0	1	0	NA	NA
921	uc001dcm.1	921	0	0	1	0	NA	NA
922	RP5-876C12.1-003,A5YW33,PDE4B,A5YW33_HUMAN,PDE4B_HUMAN,RP5-876C12.1-007,DPDE4,PDE4B5	922	608	884	2.045e-10	0.4802	6.073	8.475
923	SGIP1_HUMAN,SGIP1,RP11-266I14.1-004,A6NLD1	923	265	313	0.1344	0.1804	2.713	3.076
924	TC1D1_HUMAN,TCTEX1D1	924	51	1177	2.219e-269	4.443	1.367	30.28
925	INSL5,RP11-266I14.4-001	925	0	1	1	0.9854	0	0.07671
926	A8K9W5_HUMAN,A8K9W5,RP11-342H21.1-006,WDR78	926	126	361	2.683e-25	1.452	1.527	4.199
927	KIAA1610,MIER1,RP5-944N15.1-008,uc001dda.1	927	868	740	6.498e-05	-0.289	6.47	5.294
928	UGTREL7,KIAA0260,S35D1_HUMAN,SLC35D1	928	83	79	0.5829	-0.1288	3.732	3.409
929	CA141_HUMAN,C1orf141	929	0	21	1.039e-06	4.431	0	0.4386
930	IL-23R,IL23R_HUMAN,IL23R	930	0	0	1	0	0	0
931	IL12RB2,I12R2_HUMAN	931	3	7	0.3448	0.9519	0.04243	0.09503
932	CGI-55,PAIRBP1,SERBP1,PAIRB_HUMAN	932	1800	1950	0.2332	0.05628	15.21	15.81
933	GA45A_HUMAN,GADD45A,GADD45,DDIT1,RP5-975D15.1-003	933	536	468	0.005451	-0.2544	22.6	18.94
934	GBG12_HUMAN,GNG12	934	3367	3540	0.7091	0.01312	43.77	44.17
935	uc001deb.1	935	50	24	0.001546	-1.086	1.242	0.5721
936	ARHI,NOEY2,DIRA3_HUMAN,CCDS641,RHOI,DIRAS3	936	268	438	4.696e-09	0.6476	9.27	14.54
937	RP11-518D3.2-004,C1orf139,UNQ85/PRO18667,WLS,GP177_HUMAN,GPR177	937	4813	9054	5.562e-252	0.8523	86.43	156.1
938	RPE65_HUMAN,RPE65	938	257	936	3.252e-85	1.802	5.631	19.68
939	DEPDC1A,A8QXE0_HUMAN,uc001dek.1,uc001del.1,DEPDC1-V1,uc001dem.1,DEPDC1,uc001dej.1,A8QXE0	939	223	139	1.547e-06	-0.7369	2.197	1.315
940	uc001den.1	940	0	0	1	0	0	0
941	LRRC7,LRRC7_HUMAN,A1L1C6,KIAA1365,LAP1,A1L1C6_HUMAN	941	134	144	0.8106	0.04435	0.82	0.8458
942	PINL_HUMAN,PIN1L	942	41	34	0.3562	-0.3206	2.352	1.872
943	LRC40_HUMAN,LRRC40	943	514	612	0.02736	0.1923	10.32	11.79
944	RP4-677H15.3-003,RP4-677H15.3-002,DKFZp686P22142,SFRS11,SFR11_HUMAN	944	3493	3948	0.0004616	0.1175	34.26	37.16
945	AN13C_HUMAN,uc001dey.1,ANKRD13C,uc001dex.1	945	698	835	0.007295	0.1991	5.836	6.701
946	RP11-180O5.1-003,HHLA3	946	87	109	0.2244	0.2634	5.228	6.286
947	CTH,CGL_HUMAN	947	138	101	0.007856	-0.5052	4.233	2.974
948	uc001dff.1	948	0	0	1	0	0	0
949	PTGER3,O00325_HUMAN,B1AK19_HUMAN,uc001dfn.1,RP5-952N6.2-004,B1AK19,PE2R3_HUMAN	949	294	185	5.997e-08	-0.7243	1.716	1.037
950	uc001dfr.1	950	18	25	0.3647	0.396	1.703	2.27
951	ZRANB2,ZRAB2_HUMAN,ZIS,ZNF265	951	1940	1994	0.6784	-0.01955	40.18	39.64
952	uc001dfu.1	952	4	6	0.7544	0.4364	0.3089	0.4447
953	UNQ2433/PRO4993,NEGR1_HUMAN,NEGR1,RP11-316C12.1-002	953	320	353	0.4641	0.08219	3.056	3.236
954	uc001dfx.1	954	0	0	1	0	0	0
955	uc001dfy.1,A6PVS9,uc001dfz.1,LRRC44,LRIQ3_HUMAN,A6PVS8,LRRIQ3	955	4	0	0.05753	-2.346	0.04375	0
956	FPGT,FPGT_HUMAN,CARK,uc001dgd.1,TNI3K_HUMAN,GFPP,TNNI3K	956	311	303	0.4196	-0.09645	2.112	1.975
957	uc001dgi.1,C1orf173	957	4	166	6.431e-43	5.009	0.02987	1.19
958	uc001dgh.1	958	0	2	0.5002	1.566	0	0.02251
959	CRYZ,A6NN60_HUMAN,A6NN60,QOR_HUMAN,DKFZp686C16101	959	353	247	1.362e-06	-0.5724	10.47	7.034
960	TYW3,C1orf171,TYW3_HUMAN	960	160	85	3.548e-07	-0.9633	3.842	1.959
961	LHX8_HUMAN,LHX8	961	3	5	0.727	0.5381	0.08823	0.1411
962	uc001dgp.1	962	2	0	0.2399	-1.605	0.06739	0
963	CTL5_HUMAN,SLC44A5,CTL5	963	377	889	1.028e-43	1.176	7.791	17.63
964	uc001dgv.1	964	46	34	0.1459	-0.483	0.7851	0.557
965	RP4-682C21.1-001,uc001dgw.1,RP4-682C21.1-002,ACADM,uc001dgx.1,ACADM_HUMAN	965	620	646	1	0.0001011	12.2	12.2
966	uc001dhb.1,PGTB2_HUMAN,GGTB,RABGGTB	966	802	695	0.0003945	-0.2654	26.22	21.81
967	uc001dgz.1	967	2	4	0.6879	0.6936	1.465	2.813
968	uc009wbu.1	968	3	5	0.727	0.5381	2.041	3.265
969	uc009wbv.1	969	4	2	0.444	-0.7804	3.219	1.545
970	MSH4,MSH4_HUMAN	970	5	1	0.1177	-1.624	0.0892	0.01712
971	ASB17,ASB17_HUMAN	971	0	0	1	0	0	0
972	ST6GALNAC3,uc001dhg.1,UNQ2787/PRO7177,SIAT7C,SIA7C_HUMAN	972	670	297	2.846e-37	-1.23	10.73	4.567
973	SIA7E_HUMAN,SIAT7E,ST6GALNAC V,uc001dhj.1,ST6GALNAC5	973	502	391	1.537e-05	-0.4187	7.78	5.817
974	A6NEM5_HUMAN,PIGK,GPI8_HUMAN,RP4-564M11.1-002,B1AK81_HUMAN,B1AK81,A6NEM5,GPI8	974	587	566	0.195	-0.1115	6.057	5.606
975	B2R4H3_HUMAN,B2R4H3,LOC645441	975	4	8	0.3889	0.798	0.1677	0.3219
976	AK5	976	50	97	0.000268	0.884	0.5175	0.9636
977	ZZZ3_HUMAN,ZZZ3	977	848	846	0.3817	-0.0625	10.78	10.32
978	USP33,UBP33_HUMAN,KIAA1097,VDU1	978	1250	1355	0.3176	0.05716	14.33	14.91
979	FA73A_HUMAN,FAM73A	979	522	491	0.109	-0.1472	3.672	3.315
980	NEXN_HUMAN,uc001dia.1,A0PJ84,uc001dib.1,NEXN,uc001dic.1,uc001dig.1	980	325	241	6.28e-05	-0.4888	5.118	3.642
981	FUBP1,uc001dih.1,FUBP1_HUMAN	981	1648	2052	6.795e-08	0.257	30.6	36.57
982	DNAJB4,DNAJW,DNJB4_HUMAN,HLJ1	982	568	466	0.0001288	-0.3441	14.51	11.43
983	GIPC2,GIPC2_HUMAN	983	0	1	1	0.9854	0	0.01943
984	uc001dil.1	984	2	0	0.2399	-1.605	0.04618	0
985	RP5-944H6.1-003,PTGFR,PF2R_HUMAN	985	122	70	6.439e-05	-0.8513	1.284	0.7069
986	C1orf29,IFI44L,uc001dio.1,IF44L_HUMAN	986	813	469	3.06e-25	-0.8514	7.909	4.379
987	uc001dip.1,MTAP44,IFI44_HUMAN,IFI44	987	302	157	4.122e-13	-0.9983	9.999	4.989
988	B1AR71_HUMAN,uc001diq.1,ELTD1,RP11-143H12.1-001,B1AR71	988	288	11	1.289e-73	-4.647	4.548	0.1667
989	uc001dit.1,uc001dir.1,LEC1,RP11-563M18.1-012,LPHH1,B1ALU6_HUMAN,LPHN2,KIAA0786,B1ALU6,A5XEI2_HUMAN,A5XEI2	989	2620	2549	0.01434	-0.09876	22.31	20.83
990	uc001dix.1	990	2	4	0.6879	0.6936	0.07519	0.1443
991	uc001diy.1	991	0	0	1	0	0	0
992	uc001diz.1	992	2	0	0.2399	-1.605	0.03613	0
993	uc001dja.1	993	2	0	0.2399	-1.605	0.06542	0
994	TTLL7,TTLL7_HUMAN	994	275	574	1.537e-22	0.9999	3.527	7.067
995	B1APG4,KAPCB_HUMAN,B1APG3_HUMAN,RP11-82H13.1-003,B1APF9_HUMAN,B1APF9,RP11-82H13.1-005,PRKACB,RP11-82H13.1-002,RP11-82H13.1-008,B1APG3,B1APG4_HUMAN	995	1470	1709	0.002143	0.1581	9.913	11.06
996	HSD42,HSD-42,SAMD13	996	54	63	0.5795	0.1605	1.428	1.599
997	uc009wcg.1	997	0	2	0.5002	1.566	0	0.07073
998	DNASE2B,DLAD	998	0	1	1	0.9854	0	0.04045
999	RPF1_HUMAN,RPF1,uc001djv.1,BXDC5	999	375	458	0.02423	0.2287	11.01	12.9
1000	uc001djw.1,GBG5_HUMAN,GNGT5,GNG5	1000	435	512	0.0639	0.1756	32.41	36.61
1001	RP11-118B23.4-001,RP11-118B23.4-007,SPATA1,uc001djx.1	1001	15	5	0.02415	-1.467	0.3282	0.105
1002	CTBS,CTB,RP11-118B23.5-003,DIAC_HUMAN	1002	319	220	2.46e-06	-0.593	10.1	6.689
1003	C1orf180,CA180_HUMAN	1003	0	0	1	0	0	0
1004	SSX2IP,KIAA0923,ADIP_HUMAN	1004	1208	952	1.012e-10	-0.4024	10.27	7.769
1005	A0AVA3,uc001dkl.1,EDG7,LPA3,LPAR3,LPAR3_HUMAN	1005	6	7	1	0.1414	0.1968	0.2204
1006	MCOLN2,RP4-678I3.1-001	1006	6	2	0.1714	-1.267	0.1126	0.03604
1007	uc001dks.1,uc001dkr.1,MCLN3_HUMAN,B1ANB7_HUMAN,B1ANB7,RP11-507C22.1-006,MCOLN3	1007	15	10	0.3194	-0.5952	0.1299	0.0831
1008	A8K988_HUMAN,WDR63,A8K988	1008	70	369	1.253e-47	2.323	1.337	6.767
1009	uc001dku.1,SYDE2,SYDE2_HUMAN	1009	121	149	0.1807	0.2394	1.225	1.447
1010	GM117,uc001dkx.1,CA052_HUMAN,BAG,C1orf52	1010	346	501	2.38e-06	0.4737	14.44	20.07
1011	BCL10_HUMAN,BCL10,CLAP,CIPER	1011	291	275	0.2564	-0.1403	5.406	4.904
1012	uc001dla.1	1012	3	9	0.147	1.273	0.09691	0.279
1013	DDAH1,DKFZp686N2176,DDAH1_HUMAN,DDAH	1013	2529	2928	0.0001017	0.1521	33.02	36.7
1014	uc001dld.1	1014	0	0	1	0	0	0
1015	uc001dlf.1,CYR61_HUMAN,IGFBP10,CCN1,CYR61,GIG1	1015	1837	2570	2.885e-22	0.4251	51.66	69.37
1016	ZNHIT6,B2RBA1,C1orf181,B2RBA1_HUMAN	1016	537	605	0.1928	0.1127	10.97	11.86
1017	COOA1_HUMAN,COL24A1	1017	95	105	0.7237	0.08438	0.5589	0.5929
1018	A8MU56_HUMAN,A8MU56,KIAA1229,ODF2L,ODF2L_HUMAN	1018	294	429	7.747e-06	0.4846	2.917	4.086
1019	CLCA2_HUMAN,CaCC3,A8K2T3,CLCA2,uc001dlr.1	1019	1	2	1	0.5505	0.0142	0.02726
1020	CACC1,CLCA1,A8K7I4,CLCA1_HUMAN	1020	0	0	1	0	0	0
1021	uc001dlu.1,CaCC2,CLCA4,RP4-651E10.2-001,UNQ562	1021	0	2	0.5002	1.566	0	0.03419
1022	CLCA3_HUMAN,CLCA3	1022	1	0	0.4897	-1.015	0.01675	0
1023	CGI-61,KIAA0491,SH3GLB1,SHLB1_HUMAN	1023	3362	2971	6.186e-11	-0.2375	29.63	25.13
1024	A6ND92_HUMAN,A6ND92,SEP15	1024	2571	2531	0.04375	-0.08175	79.85	75.45
1025	uc001dmc.1,LOC339524,HS2ST,uc001dmg.1,KIAA0448,HS2ST1,HS2ST_HUMAN	1025	2970	2672	3.76e-08	-0.2116	14.1	12.17
1026	LMO4_HUMAN,LMO4	1026	1983	1449	5.629e-25	-0.5115	51.3	35.98
1027	uc001dmk.1	1027	0	0	1	0	0	0
1028	uc001dml.1	1028	3	2	0.6814	-0.457	0.0852	0.05452
1029	B1AL79,RP5-905H16.1-002,PKN2_HUMAN,PRKCL2,B1AL79_HUMAN,PRK2,PKN2	1029	1229	1154	0.01171	-0.1499	10.68	9.628
1030	uc001dmo.1,TF2B,GTF2B,TF2B_HUMAN,TFIIB	1030	358	352	0.4529	-0.08331	12.44	11.74
1031	DKFZp547N1117,KAT3_HUMAN,CCBL2,RBMXL1,KAT3	1031	768	413	1.303e-28	-0.9524	20.11	10.38
1032	DKFZp547N1117,RP4-531M19.2-001,RBMXL1,CCBL2,CCDS716	1032	303	325	0.7196	0.04182	4.466	4.598
1033	GBP3,A2A317_HUMAN,DKFZp564C2478,RP4-531M19.1-008,A2A317,uc001dmw.1	1033	358	330	0.1094	-0.1761	6.429	5.688
1034	GBP1,uc001dmx.1,RP5-837D10.1-001	1034	337	222	8.793e-08	-0.6589	6.314	3.992
1035	GBP2	1035	552	182	1.326e-47	-1.654	7.461	2.361
1036	GBP7_HUMAN,GBP4L,uc001dna.1,GBP7	1036	2	0	0.2399	-1.605	0.04657	0
1037	GBP4_HUMAN,GBP4	1037	71	9	7.106e-14	-2.904	0.7449	0.09062
1038	GBP5,UNQ2427/PRO4987,GBP5_HUMAN,FLJ00401	1038	14	9	0.2997	-0.6392	0.1546	0.09537
1039	A2RRM3,GBP6_HUMAN,uc001dnf.1,GBP6	1039	2	3	1	0.3731	0.02348	0.03381
1040	uc001dng.1	1040	17	3	0.001236	-2.22	0.7872	0.1333
1041	KIAA0231,LRC8B_HUMAN,LRRC8B,UNQ6413/PRO21207	1041	184	254	0.00354	0.4041	2.767	3.666
1042	uc001dnk.1	1042	3	15	0.007754	1.95	0.2173	1.043
1043	AD158,LRC8C_HUMAN,uc001dnl.1,LRRC8C	1043	185	258	0.002714	0.4188	1.48	1.981
1044	LRRC8D,CCDS726,LRC8D_HUMAN,LRRC5,UNQ213/PRO239	1044	608	1020	3.868e-21	0.6864	9.873	15.9
1045	LOC492303	1045	12	22	0.1241	0.7675	0.4029	0.709
1046	uc001dnq.1,ZNF326,ZN326_HUMAN,uc001dnr.1,uc001dnp.1	1046	660	801	0.003672	0.2199	9.493	11.06
1047	BARHL2,BARH2_HUMAN,A0AVP2	1047	6	0	0.0138	-2.833	0.2292	0
1048	uc001dnt.1	1048	34	82	2.338e-05	1.188	0.6223	1.441
1049	ZN644_HUMAN,ZEP2,ZNF644,KIAA1221	1049	1069	1491	2.732e-13	0.4205	10.49	14.04
1050	HFM1,uc001doa.1,RP11-509K22.1-002,B1B0B6,uc001dob.1,RP11-509K22.1-008,A8MQ67,B1B0B5_HUMAN,B1B0B5,A8MQ67_HUMAN,B1B0B6_HUMAN	1050	50	117	8.08e-07	1.152	0.5133	1.153
1051	CDC7,CDC7_HUMAN,CDC7L1	1051	300	340	0.304	0.121	5.148	5.6
1052	uc001dog.1	1052	822	635	1.429e-08	-0.4309	5.357	3.972
1053	TBR III,A0AUW8,TGFBR3,TGBR3_HUMAN	1053	454	363	0.0001775	-0.3809	5.05	3.876
1054	uc001dom.1,BRDT,uc001dol.1,A6NF68_HUMAN,uc001dok.1,A6NF68	1054	0	1	1	0.9854	0	0.01358
1055	ABHD7_HUMAN,ABHD7,EPHXRP	1055	21	33	0.173	0.5711	0.8463	1.276
1056	BTBD8_HUMAN,BTBD8	1056	19	23	0.6469	0.2066	0.7689	0.8934
1057	KIAA1107,K1107_HUMAN	1057	116	201	1.071e-05	0.7291	1.552	2.581
1058	CA146_HUMAN,C1orf146	1058	2	1	0.6175	-0.6195	0.1522	0.07303
1059	FAP48,RP11-163M2.2-001,GLMN_HUMAN,GLOMULIN,GLMN,VMGLOM,FAP68	1059	228	223	0.51	-0.09075	6.412	6.019
1060	RPAP2,RPAP2_HUMAN,C1orf82	1060	211	220	1	0.001091	3.907	3.91
1061	GFI1_HUMAN,ZNF163,uc001dou.1,uc001dow.1,uc001dov.1,GFI1	1061	2	0	0.2399	-1.605	0.03927	0
1062	NB4S,EVI5,A6NKX8,EVI5_HUMAN	1062	842	1139	8.386e-09	0.3763	6.271	8.142
1063	MSTP030,uc001dpf.1,RL5_HUMAN,RPL5,RP4-716F6.1-006	1063	3812	3944	0.7591	-0.01005	91.68	91.04
1064	uc001dpc.1,FAM69A,FA69A_HUMAN,uc001dpg.1	1064	477	681	1.156e-07	0.4537	10.49	14.37
1065	uc001dpe.1	1065	4	2	0.444	-0.7804	2.406	1.155
1066	uc001dpl.1,uc001dpk.1,uc001dpm.1,MTF2_HUMAN,MTF2,uc001dpi.1,B1AKT6_HUMAN,B1AKT6,PCL2,M96,RP5-976O13.1-003,uc001dpj.1,uc001dph.1	1066	722	661	0.01667	-0.1862	7.512	6.601
1067	CGI-100,TMED5,UNQ397,B1AKT4_HUMAN,RP5-976O13.2-005,TMED5_HUMAN,B1AKT4,UNQ397/PRO733	1067	1976	2117	0.3729	0.04025	30.13	30.98
1068	RP4-717I23.1-005,RP4-717I23.1-003,RP4-717I23.1-004,CCDC18	1068	118	109	0.3883	-0.1721	1.569	1.391
1069	uc001dps.1	1069	64	92	0.05429	0.4584	3.924	5.414
1070	uc001dpt.1	1070	184	285	2.506e-05	0.5696	2.603	3.87
1071	NC2B_HUMAN,DR1	1071	927	937	0.5166	-0.04364	16.51	16.02
1072	FNBP1L,TOCA1,C1orf39	1072	2334	2518	0.2278	0.05029	25.69	26.6
1073	uc001dpx.1,UNQ271,NSP2,UNQ271/PRO308,SH2D3B,BCAR3,BCAR3_HUMAN	1073	261	439	6.026e-10	0.689	3.418	5.519
1074	uc001dqc.1	1074	6	1	0.06505	-1.848	0.2393	0.03827
1075	MIG7	1075	0	4	0.1253	2.299	0	0.2264
1076	uc001dqe.1	1076	13	19	0.3803	0.459	0.3546	0.4974
1077	TDIF2,ERBP,DNTTIP2,TDIF2_HUMAN	1077	789	934	0.00861	0.184	18.94	21.52
1078	GCLM,GLCLR,GSH0_HUMAN	1078	259	271	0.9654	0.006153	4.815	4.835
1079	ABCA4 variant protein,ABCA4,ABCA4_HUMAN,ABCR	1079	56	5	1.688e-12	-3.302	0.3872	0.03318
1080	PARG1,ARHGAP29,uc001dql.1,uc001dqj.1,uc001dqk.1,RHG29_HUMAN	1080	2719	1457	8.42e-98	-0.9587	9.159	4.711
1081	uc001dqm.1,PXMP1,uc001dqo.1,ABCD3,ABCD3_HUMAN,uc001dqn.1,PMP70	1081	1463	1410	0.03831	-0.1123	15.27	14.13
1082	TF_HUMAN,F3	1082	1061	1612	6.384e-22	0.5438	22.89	33.38
1083	uc001dqu.1	1083	23	53	0.00119	1.113	0.9904	2.191
1084	uc001dqx.1,uc001dqv.1,uc001dqw.1,SLC44A3,UNQ558	1084	113	339	2.051e-25	1.518	2.407	6.93
1085	CNN3_HUMAN,CNN3,uc001dqz.1	1085	9085	17010	4.94065645841247e-324	0.8456	251.3	451.6
1086	ALG14,ALG14_HUMAN	1086	121	137	0.5336	0.1191	6.812	7.403
1087	TMEM56,uc001drd.1,TMM56_HUMAN	1087	177	227	0.04121	0.2983	2.423	2.983
1088	uc001dre.1	1088	0	12	0.0005019	3.673	0	0.269
1089	A6NP44,RWDD3,uc001dri.1,uc001drg.1,uc001drf.1,A8K9F0,DKFZp566K023,uc001drd.1,RSUME,RWDD3_HUMAN,uc001drh.1	1089	214	295	0.001888	0.4023	6.087	8.054
1090	uc001drj.1	1090	0	0	1	0	0	0
1091	uc001drl.1	1091	5	1	0.1177	-1.624	0.1986	0.03812
1092	PTBLP,PTB,NPTB,PTBP2_HUMAN,PTBP2	1092	523	591	0.1776	0.117	4.856	5.266
1093	A8K5A2,DPYD_HUMAN,A2RRQ3,A8MWG9,A2RRQ2,DPYD	1093	415	180	1.358e-24	-1.26	4.23	1.761
1094	uc001drx.1	1094	2	5	0.4538	0.9556	0.048	0.1152
1095	uc001dry.1	1095	6	20	0.009731	1.531	0.1376	0.4404
1096	SNX7,SNX7_HUMAN	1096	376	358	0.2234	-0.1296	11.19	10.23
1097	LPPR5,LPPR5_HUMAN,A8MPX4,PAP2D	1097	37	83	7.339e-05	1.086	0.5558	1.197
1098	uc001dsd.1	1098	0	1	1	0.9854	0	0.02351
1099	KIAA0455,PRG1,LPPR4_HUMAN,LPPR4	1099	272	275	0.7324	-0.04318	3.127	3.035
1100	PALMD,PALMD_HUMAN,C1orf11,PALML	1100	299	568	8.974e-18	0.8645	6.15	11.21
1101	SDR2,SDFR2,FRRS1	1101	109	82	0.02965	-0.4649	2.326	1.679
1102	AGL,GDE_HUMAN,GDE	1102	798	1044	1.223e-06	0.3281	5.55	6.969
1103	uc001dso.1	1103	4	8	0.3889	0.798	0.3961	0.7605
1104	A8K3F8,S35A3_HUMAN,A8K3F8_HUMAN,SLC35A3	1104	220	217	0.5987	-0.07861	5.108	4.836
1105	HIAT1_HUMAN,HIAT1	1105	1361	1080	2.222e-11	-0.3925	29.49	22.46
1106	SAS6_HUMAN,SASS6,SAS6	1106	140	119	0.1063	-0.2914	2.053	1.675
1107	TRM13_HUMAN,CCDC76	1107	307	252	0.005204	-0.3427	6.225	4.905
1108	UNQ6500/PRO21368,LRRC39,LRC39_HUMAN	1108	47	17	8.387e-05	-1.472	2.244	0.779
1109	RP11-305E17.3-001,uc001dtb.1,DBT	1109	928	784	1.658e-05	-0.3021	4.903	3.976
1110	RP11-440D18.1-002,RTCD1,RTC1_HUMAN,RPC,RPC1,RTC1	1110	513	438	0.002284	-0.2866	18.6	15.24
1111	A6MA65,uc001dte.1,A6MA65_HUMAN,CC14A_HUMAN,uc001dtg.1,CDC14A,uc001dtf.1	1111	137	128	0.39	-0.156	1.298	1.164
1112	CCDS772,GPR88	1112	48	18	0.0001085	-1.424	0.7916	0.2849
1113	VCAM1_HUMAN,VCAM1,L1CAM	1113	2267	4821	1.67e-184	1.029	41.76	85.24
1114	EXTL2,EXTL2_HUMAN,EXTR2	1114	1205	1113	0.003874	-0.1736	23.85	21.15
1115	ZNTL2,ZNT7,SLC30A7,ZNT7_HUMAN	1115	922	620	1.696e-17	-0.6308	6.449	4.162
1116	A8JZY6_HUMAN,AD-018,NPD015,CGI-30,A8JZY6,DPH5,HSPC143,DPH5_HUMAN	1116	548	505	0.0485	-0.1767	13.77	12.18
1117	uc001dub.1,uc001dua.1,uc001duc.1	1117	79	93	0.4462	0.1742	2.497	2.821
1118	CHEDG1,uc001dud.1,S1PR1,RP4-575N6.1-001,EDG1,CCDS777	1118	292	361	0.03128	0.2461	5.471	6.492
1119	OLFM3,uc001dui.1,UNQ1924/PRO4399,uc001dug.1,uc001duf.1,uc001due.1,uc001duh.1,NOE3,NOE3_HUMAN,uc001duj.1	1119	243	159	4.136e-06	-0.6677	3.113	1.955
1120	B1ASK7,B1ASK7_HUMAN,COLL6,RP5-936J12.3-001,COL11A1	1120	13882	7533	4.94065645841247e-324	-0.941	106.3	55.38
1121	AMYP_HUMAN,AMY2A,AMY2B,AMY2B_HUMAN,KIAA1839	1121	198	222	0.4644	0.1054	1.597	1.719
1122	AMYP_HUMAN,AMY2A	1122	0	0	1	0	0	0
1123	A6NJS5,AMY1,AMY1C,AMY1_HUMAN,AMY1B,AMY1A,A8K8H6	1123	0	0	1	0	0	0
1124	A6NJS5,AMY1,AMY1C,AMY1_HUMAN,AMY1B,AMY1A,A8K8H6	1124	6	10	0.456	0.5998	0.1695	0.2711
1125	A6NJS5,AMY1,AMY1C,AMY1_HUMAN,AMY1B,AMY1A,A8K8H6	1125	0	0	1	0	0	0
1126	uc001dva.1	1126	0	0	1	0	0	0
1127	PRMT6,A3KME1_HUMAN,A3KME1	1127	330	303	0.121	-0.1817	7.525	6.632
1128	uc001dvc.1,UNQ571/PRO1133,uc001dvf.1,NTNG1,LMNT1,NTNG1_HUMAN,uc001dvh.1,KIAA0976	1128	363	198	6.928e-14	-0.9301	3.158	1.653
1130	KIAA0976,uc001dvc.1	1130	151	90	2.528e-05	-0.7988	6.094	3.486
1129	NTNG1	1129	148	91	7.283e-05	-0.7543	5.36	3.163
1131	VAV3_HUMAN,VAV3,VAV-3	1131	77	106	0.06465	0.3976	0.7614	1.006
1132	SLC25A24,SCAMC1,SCMC1_HUMAN,APC1,uc001dvn.1,MCSC1	1132	678	532	9.795e-07	-0.4083	10.41	7.84
1133	A4QN25_HUMAN,A4QN25,A4QN26_HUMAN,NBPF4,A4QN26	1133	0	0	1	0	0	0
1134	uc001dvp.1	1134	0	0	1	0	0	0
1135	uc001dvq.1,NBPF5	1135	0	0	1	0	0	0
1136	uc001dvr.1	1136	0	0	1	0	0	0
1137	A4QN25_HUMAN,A4QN25,A4QN26_HUMAN,NBPF4,A4QN26	1137	0	0	1	0	0	0
1138	uc001dvs.1,FAM102B,A1L1A1_HUMAN,A1L1A1	1138	633	561	0.00544	-0.233	6.774	5.762
1139	uc001dvt.1,CA059_HUMAN,C1orf59,uc001dvu.1	1139	55	9	7.811e-10	-2.541	1.418	0.2228
1140	PR38B_HUMAN,uc001dvv.1,uc001dvw.1,DKFZp434O1172,PRPF38B	1140	988	1152	0.009467	0.1622	15.03	16.82
1141	FNDC7	1141	1	0	0.4897	-1.015	0.02397	0
1142	STXBP3,A8K269_HUMAN,UNC-18c,RP11-475E11.1-001,A8K269	1142	719	719	0.4444	-0.05908	16.39	15.73
1143	C1orf62,CA062_HUMAN	1143	3	4	1	0.2761	0.05446	0.06969
1144	uc001dwc.1	1144	0	0	1	0	0	0
1145	GPSM2,uc001dwd.1	1145	359	475	0.0006794	0.3439	8.877	11.27
1146	RP11-475E11.6-002,CLCC1_HUMAN,A6NGP0,KIAA0761,CLCC1,MCLC	1146	843	793	0.0401	-0.1472	11.27	10.18
1147	A8MX09_HUMAN,KIAA0893,RP11-475E11.7-003,A8MX09,WDR47_HUMAN,RP11-475E11.7-001,WDR47	1147	659	1004	2.028e-14	0.5476	8.838	12.92
1148	TAFII18,TAF2K,TAF13,TAF13_HUMAN	1148	303	290	0.3048	-0.122	30.01	27.57
1149	AD-020,CA119_HUMAN,C1orf119,TMEM167B	1149	1221	834	2.611e-21	-0.6085	25.37	16.63
1150	uc001dwo.1	1150	31	23	0.2236	-0.472	4.218	3.004
1151	CA194_HUMAN,uc001dwp.1,C1orf194	1151	17	239	1.489e-49	3.68	1.104	14.9
1152	KIAA1324,A8MQ66,EIG121,A8MQ66_HUMAN,K1324_HUMAN,UNQ2426/PRO4985	1152	64	41	0.01464	-0.6881	1.017	0.6254
1153	SERS,B2R6Y9_HUMAN,SARS,RP11-352P4.2-004,B2R6Y9,SYSC_HUMAN	1153	2800	2267	3.623e-19	-0.3637	76.23	59.24
1154	MEGF3,CDHF10,KIAA0279,EGFL2,CELR2_HUMAN,uc001dxa.1,CELSR2	1154	2206	5260	3.428e-255	1.194	11.96	27.37
1155	PSRC1_HUMAN,DDA3,FP3214,PSRC1	1155	638	1846	9.606e-125	1.472	15.87	44.06
1156	MYBPHL,RP11-297O4.3-001,uc001dxl.1	1156	2	7	0.1805	1.369	0.06388	0.2146
1157	SORT_HUMAN,SORT1	1157	3884	6310	4.901e-108	0.6408	30.66	47.8
1158	PSMA5,PSA5_HUMAN	1158	873	1003	0.03558	0.141	51.22	56.48
1159	SYPL2_HUMAN,uc001dxq.1,SYPL2,uc001dxo.1	1159	17	25	0.2842	0.4741	0.2179	0.3075
1160	RP5-831G13.2-002,ATXN7L2,AT7L2_HUMAN	1160	125	140	0.5805	0.1036	2.215	2.381
1161	uc001dxv.1,CYB561D1,RP5-831G13.3-003,C56D1_HUMAN	1161	225	230	0.8513	-0.02734	2.525	2.477
1162	AMIGO,ALI2,CCDS30795,KIAA1163,AMIGO1,uc001dxx.1,AMGO1_HUMAN	1162	53	121	9.325e-07	1.117	1.226	2.686
1163	GPR61_HUMAN,CCDS801,GPR61,uc001dxy.1,BALGR	1163	22	21	0.879	-0.1207	0.4453	0.408
1164	GNAI3_HUMAN,GNAI3,uc001dxz.1	1164	2841	2595	1.269e-06	-0.1898	34.32	30.09
1165	GNATC,GNAT2,GNAT2_HUMAN	1165	24	9	0.008103	-1.377	1.005	0.3616
1166	RP5-1160K1.5-001,AMPD2,AMPD2_HUMAN,RP5-1160K1.5-003	1166	1194	884	9.892e-15	-0.4924	14.44	10.26
1167	GSTM4,GSTM2,GST4,GSTM2_HUMAN,GSTM4_HUMAN	1167	478	440	0.06445	-0.1783	6.92	6.114
1168	GSTM1,GST1,GSTM1_HUMAN	1168	9	74	2.222e-13	2.851	0.443	3.496
1169	uc001dym.1,GSTM5,GSTM5_HUMAN	1169	60	7	2.423e-12	-2.986	2.188	0.245
1170	GSTM3_HUMAN,GST5,GSTM3,A4UJ43,A4UJ43_HUMAN	1170	1008	1036	0.7737	-0.01962	13.98	13.8
1171	EPS8L3,EPS8R3,ES8L3_HUMAN	1171	1	1	1	-0.02959	0.02334	0.02241
1172	uc001dyv.1,uc001dyw.1,RP11-195M16.2-003,CSF1_HUMAN,uc001dyt.1,uc001dyu.1,CSF1,RP11-195M16.2-004	1172	386	651	2.724e-14	0.6935	6.037	9.772
1173	XPVKONA,SAHH2_HUMAN,AHCYL1,DCAL	1173	3621	3297	2.221e-08	-0.1943	47.64	41.64
1174	FAM40A,KIAA1761,FA40A_HUMAN	1174	614	672	0.3873	0.07095	9.744	10.24
1175	RP4-773N10.2-001,ALX3	1175	76	58	0.08366	-0.4424	2.938	2.152
1176	UBL4B,UBL4B_HUMAN	1176	0	0	1	0	0	0
1177	uc001dzd.1,A6NEA8,S6A17_HUMAN,NTT4,SLC6A17	1177	80	78	0.6914	-0.09449	0.6953	0.6507
1178	KCNC4,KCNC4_HUMAN	1178	61	93	0.02372	0.542	0.8204	1.2
1179	uc001dzj.1	1179	4	3	0.7213	-0.3678	0.08758	0.06304
1180	RBM15_HUMAN,OTT,uc001dzk.1,RBM15	1180	154	202	0.03384	0.3304	2.651	3.337
1181	uc001dzn.1	1181	95	107	0.6224	0.1113	3.562	3.851
1182	MCT5,RP5-1074L1.3-004,MOT5_HUMAN,MCT4,SLC16A4,A8K3V5_HUMAN,A8K3V5	1182	168	140	0.05266	-0.3201	3.796	3.036
1183	HBXIP_HUMAN,HBXIP,XIP	1183	900	1207	8.482e-09	0.3639	60.65	78.07
1184	UNQ600/PRO1186,PROK1_HUMAN,PROK1	1184	15	1	0.0002147	-3.043	0.6248	0.03998
1185	uc009wft.1	1185	0	0	1	0	0	0
1186	KCA10_HUMAN,KCNA10	1186	0	0	1	0	0	0
1187	KCNA2,CCDS827,KCNA2_HUMAN,RP11-284N8.1-001	1187	50	27	0.005929	-0.9226	1.014	0.5253
1188	B2RA23,KCNA3,B2RA23_HUMAN	1188	27	43	0.09394	0.5946	0.4611	0.7049
1189	MOX44,CD53,CD53_HUMAN,TSPAN25	1189	2	0	0.2399	-1.605	0.0702	0
1190	RIF1,CA103_HUMAN,C1orf103	1190	426	362	0.004355	-0.2933	6.993	5.704
1191	uc001eae.1,UNQ154,TMEM77,PSEC0031,uc001ead.1,UNQ154/PRO180,uc001eaf.1,TMM77_HUMAN	1191	553	640	0.07257	0.1514	15.75	17.5
1192	PRO1101,CEPT1,CEPT1_HUMAN,uc001eag.1	1192	580	541	0.06836	-0.1593	8.848	7.921
1193	DENND2D,DEN2D_HUMAN	1193	34	5	9.763e-07	-2.598	0.9012	0.1272
1194	CHI3L2,CH3L2_HUMAN,A8MTM3_HUMAN,A8MTM3	1194	35	23	0.08869	-0.6421	1.241	0.7831
1195	uc001eap.1	1195	0	0	1	0	0	0
1196	CHIA_HUMAN,CHIA	1196	0	0	1	0	0	0
1197	C1orf88,CA088_HUMAN,uc001eax.1,uc001eaw.1,RP5-1125M8.4-003,uc001eay.1	1197	187	1849	0	3.24	4.239	40.23
1198	OVGP1_HUMAN,OVGP1,A0AV19,OGP,MUC9	1198	56	64	0.6485	0.1313	1.173	1.287
1199	HKMT1069,WDR77,Nbla10071,MEP50_HUMAN,MEP50	1199	332	426	0.004577	0.2997	8.178	10.07
1200	AT5F1_HUMAN,uc001ebd.1,ATP5F1	1200	695	750	0.5107	0.05064	18.71	19.38
1201	C1orf162,CA162_HUMAN	1201	15	17	0.861	0.1143	0.9347	1.017
1202	ADORA3,AA3R_HUMAN,UNQ1931/PRO4406,uc001ebh.1,uc001ebg.1	1202	0	0	1	0	0	0
1203	RAP1A_HUMAN,RAP1A,KREV1	1203	592	611	0.8854	-0.01357	16.12	15.97
1204	uc001ebj.1	1204	2	1	0.6175	-0.6195	0.07029	0.03373
1205	uc001ebn.1	1205	98	110	0.6275	0.1065	2.257	2.432
1206	C1orf183,CA183_HUMAN	1206	106	216	7.077e-09	0.9613	2.666	5.214
1207	uc001ebq.1	1207	9	12	0.665	0.3246	1.058	1.354
1208	uc001ebr.1	1208	0	5	0.06276	2.561	0	0.2444
1209	DDX20_HUMAN,DDX20,GEMIN3,DP103	1209	319	402	0.01129	0.2737	3.577	4.327
1210	KCND3_HUMAN,KCND3	1210	85	529	1.98e-75	2.565	1.804	10.77
1211	uc001ebw.1	1211	10	79	5.494e-14	2.806	0.1864	1.414
1212	DKFZp547A023,CTTNBP2NL,CT2NL_HUMAN,KIAA1433,uc001ebz.1	1212	855	791	0.01676	-0.1712	9.474	8.413
1213	uc001eby.1	1213	14	10	0.4171	-0.502	0.3126	0.2143
1214	WNT2B,WNT13,RP4-770C6.1-003,WNT2B_HUMAN	1214	425	152	2.149e-33	-1.536	10.97	3.766
1215	ST7L,A8K4S7,ST7R,ST7L_HUMAN	1215	566	422	1.713e-07	-0.4817	6.438	4.607
1216	CAPZA1,CAZA1_HUMAN	1216	1345	1077	1.11e-10	-0.3794	29.56	22.72
1217	MOV10_HUMAN,MOV10,RP11-426L16.2-003,KIAA1631	1217	943	597	5.884e-22	-0.7177	12.38	7.522
1218	ARHC,RHOC_HUMAN,ARH9,RHOC	1218	3095	2733	2.879e-10	-0.2385	65.38	55.42
1219	PPP2CZ,PPM1J_HUMAN,DKFZp434P1514,PPM1J	1219	40	30	0.1891	-0.4608	0.8397	0.6045
1220	F19A3_HUMAN,TAFA3,FAM19A3	1220	8	1	0.01916	-2.211	0.4035	0.04841
1221	uc009wgm.1	1221	7	4	0.3788	-0.7276	0.2199	0.1206
1222	SLC16A1,uc001ecz.1,RP4-580L15.1-001	1222	3824	3659	0.0002357	-0.1228	37.65	34.58
1223	AFARP1	1223	39	25	0.06086	-0.6788	1.683	1.036
1224	uc001edb.1,uc001edd.1	1224	51	58	0.7018	0.1241	0.9685	1.057
1225	uc001ede.1	1225	4	26	6.541e-05	2.381	0.09307	0.5806
1226	LIG2,KIAA0806,LRIG2_HUMAN,LRIG2	1226	405	327	0.0006611	-0.3668	5.608	4.346
1227	uc001edg.1	1227	0	0	1	0	0	0
1228	uc001edi.1,KIAA1634,MAGI3,uc001edh.1	1228	591	657	0.2575	0.09342	4.578	4.885
1229	Lsx,PHTF,uc001edl.1,PHTF1_HUMAN,uc001edm.1,uc001edn.1,PHTF1	1229	425	644	1.522e-09	0.5394	3.829	5.569
1230	RSBN1	1230	869	1124	1.6e-06	0.3117	7.4	9.186
1231	PTPN22,B1ALC8_HUMAN,RP5-1073O3.1-001,B1ALC8,PTPN8	1231	3	2	0.6814	-0.457	0.04239	0.02713
1232	uc001edv.1	1232	6	8	0.7911	0.3109	0.2958	0.3786
1233	B2L15_HUMAN,A0PJY6,C1orf178,BCL2L15	1233	8	2	0.06052	-1.631	0.09193	0.02206
1234	B1ALD0,uc001eed.1,uc001eec.1,uc001eeb.1,RP5-1073O3.4-002,B1ALD0_HUMAN,AP4B1,AP4B1_HUMAN	1234	267	176	2.316e-06	-0.6574	4.865	3.078
1235	SNM1B,uc001eeh.1,DCLRE1B,DCR1B_HUMAN	1235	234	210	0.1175	-0.2143	3.662	3.155
1236	uc001eek.1,uc001eej.1	1236	2	9	0.06604	1.691	0.04703	0.2031
1237	HIPK1_HUMAN,KIAA0630,A6NJ34,HIPK1,RP4-786G8.2-003	1237	2047	3695	4.052e-92	0.7926	13.68	23.69
1238	PSEC0035,OLFML3,PSEC0244,OLFL3_HUMAN,HNOEL-iso,PSEC0173,UNQ663/PRO1294	1238	2171	264	0	-3.094	53.99	6.301
1239	SYT6	1239	31	87	6.924e-07	1.402	0.4054	1.092
1240	TIF1G,RFG7,TRIM33,KIAA1113,TRI33_HUMAN	1240	1361	1473	0.3194	0.05489	8.191	8.509
1242	DEN2C_HUMAN,uc001eez.1,DENND2C,B1AL26,B1AL26_HUMAN,RP5-1156J9.1-005	1242	1377	1362	0.1749	-0.07491	11.16	10.6
1241	BCAS2,DAM1,SPF27_HUMAN	1241	470	583	0.005016	0.2512	20.64	24.58
1243	AMPD1,RP5-1000E10.1-002,AMPD1_HUMAN	1243	0	0	1	0	0	0
1244	uc001efg.1,NRAS,RASN_HUMAN,uc001efh.1,HRAS1	1244	1675	1733	0.8505	-0.01005	21.26	21.11
1245	D1S155E,A8K281,A8K281_HUMAN,NRU,KIAA0885,UNR,CSDE1_HUMAN,CSDE1	1245	11442	8869	7.419e-98	-0.4266	153.2	114
1246	SIKE,uc001efp.1,SIKE_HUMAN,uc001efo.1	1246	1448	1384	0.02185	-0.1243	15.04	13.79
1247	RP11-109G4.1-001,RP11-109G4.1-003,SYCP1	1247	2	2	1	-0.03945	0.03272	0.0314
1248	B1AKP0,TSHB,RP4-666F24.1-001,B1AKP0_HUMAN	1248	0	6	0.03145	2.782	0	0.5694
1249	TSPAN2,TSN2_HUMAN	1249	368	672	1.052e-18	0.8079	6.559	11.5
1250	NGF_HUMAN,CCDS882,NGF,NGFB	1250	34	50	0.1272	0.4854	1.852	2.614
1251	VANGL1,VANG1_HUMAN,STB2	1251	515	710	1.152e-06	0.4034	3.203	4.238
1252	uc001efx.1,CASQ2_HUMAN,CASQ2	1252	5	9	0.4253	0.6857	0.1058	0.1828
1253	CCDS885,NHLH2,HEN2_HUMAN,HEN2	1253	106	233	4.58e-11	1.07	2.261	4.77
1254	uc001efz.1	1254	2	3	1	0.3731	0.08193	0.118
1255	S22AF_HUMAN,uc001egb.1,UNQ9429/PRO34686,SLC22A15,uc001ega.1,FLIPT1,A8MUR3	1255	77	182	4.665e-10	1.172	0.8749	1.985
1256	C1orf161,CA161_HUMAN	1256	0	0	1	0	0	0
1257	ATP1A1,PCIA2,AT1A1_HUMAN,RP4-655J12.1-006	1257	5006	5792	5.638e-08	0.1512	62.55	69.47
1258	uc001egk.1,uc001egg.1,uc001egi.1,uc001egj.1	1258	39	48	0.4547	0.235	0.7757	0.9164
1259	uc001egl.1	1259	2	5	0.4538	0.9556	0.0498	0.1195
1260	RP5-1086K13.2-002,B1AMW1,LFA3,uc001egp.1,CD58,LFA3_HUMAN,B1AMW1_HUMAN	1260	118	217	4.308e-07	0.8146	5.724	10.1
1261	A6NMC7,IGSF3_HUMAN,IGSF3,KIAA0466	1261	2731	3262	1.341e-07	0.1971	21.21	24.31
1262	SRBC,CD2_HUMAN,CD2,uc001egu.1	1262	0	1	1	0.9854	0	0.03582
1263	FPRP_HUMAN,FPRP,CD9P1,PTGFRN,KIAA1436	1263	3842	3992	0.91	-0.00391	35.64	35.54
1264	V7,CD101,uc001egw.1,EWI101,IGSF2_HUMAN,IGSF2	1264	57	33	0.008044	-0.8283	0.9183	0.5103
1265	TTF2,TTF2_HUMAN	1265	230	228	0.6074	-0.07145	2.488	2.368
1266	TRIM45,RP11-229A19.2-003,RNF99,TRI45_HUMAN	1266	194	459	1.725e-23	1.179	3.103	7.046
1267	B7H4,UNQ659/PRO1291,VTCN1_HUMAN,VTCN1	1267	6	6	1	-0.05071	0.1272	0.1221
1268	RP4-675C20.1-002,MA1A2_HUMAN,MAN1A2,MAN1B	1268	1073	1366	8.453e-07	0.2889	11.38	13.91
1269	A3KMG2,FA46C_HUMAN,FAM46C,CCDS896	1269	50	14	2.161e-06	-1.822	0.4995	0.1342
1270	GDAP2,GDAP2_HUMAN	1270	220	178	0.01217	-0.363	3.486	2.707
1271	WDR3_HUMAN,WDR3	1271	733	679	0.02902	-0.1693	10.69	9.505
1272	RP4-776P7.2-002,SPG17_HUMAN,SPAG17	1272	73	519	4.359e-80	2.754	0.4862	3.318
1273	RP4-794L19.1-003,TBX15	1273	35	68	0.002924	0.8807	0.5565	1.038
1274	RP4-712E4.3-002,B1ALR1_HUMAN,B1ALR1,SYWM_HUMAN,WARS2	1274	385	218	2.149e-13	-0.8766	8.097	4.401
1275	uc001ehp.1	1275	85	67	0.08893	-0.3972	1.143	0.8651
1276	HAO2,HAOX2_HUMAN,HAOX2	1276	2	1	0.6175	-0.6195	0.06739	0.03234
1277	3BHS2_HUMAN,YA027_HUMAN,HSD3B2,uc001ehu.1,HSDB3B	1277	2	0	0.2399	-1.605	0.01931	0
1278	HSDB3A,HSD3B1,3BHS1_HUMAN,3BH,uc001ehw.1	1278	0	0	1	0	0	0
1279	uc001ehx.1	1279	0	1	1	0.9854	0	0.0716
1280	ZN697_HUMAN,ZNF697	1280	585	696	0.01887	0.1912	6.581	7.515
1281	B2RD08_HUMAN,PHGDH,B2RD08,PGDH3,SERA_HUMAN	1281	2347	1768	4.449e-25	-0.4676	33.42	24.16
1282	HMGCS2,HMCS2_HUMAN,RP4-683H9.2-001	1282	0	0	1	0	0	0
1283	RELP,GISP,REG4,REG4_HUMAN	1283	1	0	0.4897	-1.015	0.02603	0
1284	NBPF7_HUMAN,P0C2Y1,NBPF7	1284	3	6	0.5086	0.7598	0.09085	0.1744
1285	ADA30_HUMAN,ADAM30,UNQ2509/PRO5997	1285	0	0	1	0	0	0
1286	uc001eil.1,N2,NOTCH2,N2N,NOTC2_HUMAN,uc001eim.1,NOTCH2NL	1286	9377	5609	3.757e-245	-0.8004	35.75	20.53
1287	FA72B_HUMAN,FAM72B,uc001ein.1	1287	6	4	0.5412	-0.5345	0.1444	0.09241
1288	HIST2H2BA	1288	1	0	0.4897	-1.015	0.1107	0
1289	FCGR1B,FCGRB_HUMAN,IGFRB,uc001eir.1	1289	0	0	1	0	0	0
1290	uc001eis.1,SRGAP2	1290	51	39	0.1702	-0.4364	1.219	0.8946
1291	uc009wht.1	1291	11	11	1	-0.05423	0.1482	0.1422
1292	uc001eiv.1	1292	0	0	1	0	0	0
1293	uc001eiw.1	1293	0	0	1	0	0	0
1294	FLJ00310	1294	1	0	0.4897	-1.015	0.009978	0
1295	uc001eiy.1	1295	0	0	1	0	0	0
1296	uc001eiz.1	1296	0	0	1	0	0	0
1306	uc001eja.1,LOC375010	1306	0	0	1	0	0	0
1297	uc001ejb.1	1297	0	0	1	0	0	0
1298	uc001ejc.1	1298	0	0	1	0	0	0
1299	uc001eje.1	1299	0	0	1	0	0	0
1300	uc009whu.1	1300	0	0	1	0	0	0
1301	uc001ejf.1	1301	0	0	1	0	0	0
1302	uc001ejg.1	1302	0	0	1	0	0	0
1303	uc001ejh.1	1303	0	0	1	0	0	0
1304	uc001eji.1	1304	0	0	1	0	0	0
1305	uc001ejj.1	1305	0	0	1	0	0	0
1307	uc001ejk.1	1307	0	0	1	0	0	0
1308	uc001ejl.1	1308	0	0	1	0	0	0
1309	uc001ejm.1	1309	0	0	1	0	0	0
1310	uc001ejn.1	1310	0	0	1	0	0	0
1311	uc001ejo.1	1311	0	0	1	0	0	0
1312	uc001ejr.1,uc001ejp.1	1312	1	7	0.07077	1.959	0.01342	0.09019
1313	uc001ejq.1	1313	0	0	1	0	0	0
1314	uc001ejs.1	1314	0	0	1	0	0	0
1315	PPIAL4A,A2BFH1,PPIAL4,LOC644591,A1L431,PPAL4_HUMAN,COAS2	1315	0	0	1	0	0	0
1316	NRG2	1316	0	0	1	0	0	0
1317	uc001elh.1,RP4-791M13.1-001,uc001eld.1,uc001ejv.1,uc001enf.1,uc001eke.1,NBPF1,NBPF20,uc001end.1,A2BGT5_HUMAN,NBPF14,A8MSG8_HUMAN,uc001eli.1,RP3-377D14.1-001,NBPF8,KIAA1693,uc001elc.1,uc001emw.1,NBPF9_HUMAN,uc001emt.1,A8MQ35,uc001emr.1,A8MPP5,A2BGT5,A6NN08,uc001elj.1,A6NN08_HUMAN,A8MQ35_HUMAN,uc001ele.1,NBPF10,uc001eko.1,uc001emv.1,NBPF9,KIAA1245,A8MSG8,A8MPP5_HUMAN	1317	200	163	0.02082	-0.3523	0.4083	0.3194
1318	uc001ekc.1	1318	0	0	1	0	0	0
1319	uc001ekp.1	1319	0	0	1	0	0	0
1320	uc001ekq.1	1320	0	0	1	0	0	0
1321	uc001ekr.1,uc001eks.1,uc001ekt.1	1321	0	0	1	0	0	0
1322	uc001eku.1	1322	2	0	0.2399	-1.605	0.02358	0
1323	PPIAL4C,PPIAL4,PPIAL4D,PAL4B_HUMAN,PPIAL4B,COAS2	1323	0	0	1	0	0	0
1324	uc001ekx.1	1324	0	0	1	0	0	0
1325	uc001ekz.1,uc001ela.1,uc001eky.1	1325	6	4	0.5412	-0.5345	0.2549	0.1631
1326	uc001elb.1	1326	1	0	0.4897	-1.015	0.01179	0
1327	uc001elf.1,COAS3	1327	3	1	0.3651	-1.037	0.2428	0.07769
1328	PDE4DIP,RP4-791M13.2-009,A2RU15,CMYA2,uc001eln.1,KIAA0477,uc001elv.1,MMGL,uc001emk.1,A8MY77_HUMAN,KIAA0454,A8MY77,MYOME_HUMAN,uc001elw.1,uc001elx.1,uc001elo.1,uc001ema.1,Q5VU43-11,uc001elm.1,uc001emh.1	1328	1287	1607	1.317e-06	0.261	4.655	5.579
1329	uc001elr.1	1329	2	5	0.4538	0.9556	0.08264	0.1983
1330	uc001els.1	1330	0	1	1	0.9854	0	0.06537
1331	uc001elt.1	1331	0	0	1	0	0	0
1332	uc001elu.1	1332	0	0	1	0	0	0
1333	uc001emi.1	1333	80	77	0.6327	-0.1129	9.053	8.363
1334	uc001emj.1	1334	46	69	0.0618	0.5166	4.309	6.204
1335	SEC22B	1335	1911	1311	6.388e-32	-0.6024	60.07	39.55
1336	uc009wil.1	1336	138	115	0.07847	-0.3197	5.645	4.515
1337	uc001emp.1,NT2NL_HUMAN,N2N,uc001emo.1,uc001emm.1,uc001emn.1,NOTCH2NL	1337	366	255	7.35e-07	-0.5786	3.035	2.03
1338	uc009wim.1	1338	160	123	0.01239	-0.4355	4.145	3.058
1339	uc001eng.1	1339	0	2	0.5002	1.566	0	0.06411
1340	uc001enh.1	1340	1	4	0.3755	1.284	0.06378	0.2449
1341	RGMC_HUMAN,uc001enk.1,HFE2,uc001eni.1,RGMC,uc001enj.1,CCDS912,uc001enl.1,HJV	1341	0	0	1	0	0	0
1342	uc001enn.1,TXNIP,VDUP1,TXNIP_HUMAN	1342	6671	4017	2.114e-171	-0.7908	129.5	74.84
1343	RPC7L_HUMAN,POLR3GL	1343	461	434	0.1325	-0.1459	22.61	20.43
1344	ANKRD34,AN34A_HUMAN,ANKRD34A,CCDS30829	1344	45	69	0.04879	0.5476	0.7119	1.048
1345	LIX1L_HUMAN,LIX1L	1345	436	382	0.01432	-0.2493	17.78	14.95
1346	uc001ens.1	1346	799	744	0.02851	-0.1618	23.26	20.79
1347	RBM8,HSPC114,RBM8A_HUMAN,MDS014,RBM8A	1347	521	396	2.221e-06	-0.4539	8.545	6.234
1348	uc001env.1,GnRHRII	1348	5	5	1	-0.04931	0.6335	0.6081
1349	GnRHRII,A6NNH5,uc001enx.1,GNRHR2	1349	6	8	0.7911	0.3109	0.3391	0.434
1350	PX11B_HUMAN,PEX11B	1350	390	379	0.3484	-0.1002	13.84	12.91
1351	ITA10_HUMAN,B2RTV5_HUMAN,UNQ468/PRO827,B2RTV5,ITGA10	1351	30	14	0.01488	-1.104	0.2843	0.1274
1352	ANKRD35,A6NEU0,ANR35_HUMAN	1352	68	84	0.3303	0.2425	1.155	1.37
1353	PIAS3,A4CZ08,DKFZp727A051,PIAS3_HUMAN,A4CZ08_HUMAN	1353	801	711	0.002014	-0.2308	13	11.08
1354	NUDT17,P0C025,NUD17_HUMAN	1354	29	64	0.0005747	1.058	0.6626	1.404
1355	RPC3_HUMAN,POLR3C	1355	327	270	0.004716	-0.3344	9.768	7.741
1356	RNF115,ZN364_HUMAN,ZNF364	1356	262	270	0.9309	-0.01571	8.322	8.232
1357	BY55_HUMAN,BY55,CD160,RP11-373C9.1-007	1357	29	20	0.1564	-0.5713	0.4237	0.2805
1358	PDZD1_HUMAN,CAP70,NHERF3,PDZD1,PDZK1	1358	3	4	1	0.2761	0.08136	0.1041
1359	uc001eoq.1,GPR89A,GPR89_HUMAN,GPR89,uc001eor.1,UNQ192,A6NN37,UNQ192/PRO218,SH120,HSPC201,uc001eos.1,CGI-13,uc001eop.1,GPR89B,uc001eot.1	1359	7	11	0.4824	0.532	0.08751	0.132
1360	GPR89C,GP89C_HUMAN,A6NKF9,uc001eou.1	1360	0	0	1	0	0	0
1361	uc001eov.1	1361	0	0	1	0	0	0
1362	uc001eow.1	1362	0	0	1	0	0	0
1363	NBPF11,KIAA1693,B1AKG1,LOC728912,RP11-94I2.2-001,B1AKG1_HUMAN	1363	2	1	0.6175	-0.6195	0.01559	0.00748
1364	F18A2_HUMAN,FAM108A3,FAM108A2,C1orf47	1364	0	0	1	0	0	0
1365	uc001epc.1	1365	20	26	0.4657	0.3059	0.6108	0.7622
1366	uc001epd.1	1366	0	0	1	0	0	0
1367	DKFZp451B1418,uc001ery.1,LOC728912,uc001erx.1,NBPF1,NBPF20,NBPFA_HUMAN,A2BGT5_HUMAN,uc001erv.1,uc001eqy.1,NBPF14,NBPF12,A8MSG8_HUMAN,uc001erd.1,XXyac-YX155B6.1-001,RP3-377D14.1-001,NBPF16,KIAA1693,uc001erw.1,NBPFE_HUMAN,NBPF9_HUMAN,A8MVR3,A8K9F1,A8MPP5,NBPF11,A2BGT5,uc001erc.1,A8K9F1_HUMAN,A8MVR3_HUMAN,uc001erp.1,NBPF10,NBPFC_HUMAN,NBPF9,A8MSG8,A8MPP5_HUMAN	1367	55	40	0.1001	-0.5077	0.1235	0.08618
1368	PRKAB2,AAKB2_HUMAN,A8K9V5,A8K9V5_HUMAN	1368	1305	1337	0.6686	-0.0242	13.27	13.05
1369	uc001epf.1	1369	34	78	8.979e-05	1.117	1.237	2.723
1370	uc001epg.1	1370	3103	2313	1.502e-34	-0.4829	84.48	60.44
1371	B2RBG1,FMO5,RP11-337C18.2-004,uc001eph.1,uc001epk.1,uc001epl.1,B2RBG1_HUMAN	1371	16	36	0.01179	1.065	0.2572	0.5554
1372	ALC1,uc001epm.1,uc001epn.1,CHD1L,uc001epo.1,A5YM64,CHD1L_HUMAN	1372	654	557	0.0005007	-0.2903	12.72	10.4
1373	uc001epp.1	1373	18	43	0.002912	1.155	0.3422	0.7846
1374	RP11-533N14.2-001,BCL9	1374	1027	1262	8.432e-05	0.2379	9.351	11.03
1375	uc001epr.1,ACP6,hPACPL1,UNQ205/PRO231,PPA6_HUMAN,ACPL1,LPAP	1375	203	231	0.3621	0.1267	2.818	3.078
1376	CCDS929,GJA5,CXA5_HUMAN	1376	143	20	2.268e-25	-2.835	2.488	0.3339
1377	CXA8_HUMAN,GJA8,CCDS30834,A7L5M5	1377	0	0	1	0	0	0
1378	A6NKF9,GPR89A,GPR89_HUMAN,GPR89,DKFZp434H1228,GP89C_HUMAN,GPR89C,A6NN37,uc001epy.1,UNQ192/PRO218,SH120,HSPC201,uc001epv.1,uc001epw.1,CGI-13,GPR89B,uc001epx.1	1378	0	6	0.03145	2.782	0	0.06353
1379	uc001epz.1	1379	0	0	1	0	0	0
1380	uc001eqh.1	1380	0	0	1	0	0	0
1381	uc001eqj.1	1381	25	10	0.01025	-1.296	0.3212	0.1233
1382	uc001eqk.1	1382	1	7	0.07077	1.959	0.04293	0.2885
1383	uc001eql.1,uc001eqn.1	1383	1	5	0.2193	1.546	0.01255	0.06025
1384	uc001eqm.1	1384	1	2	1	0.5505	0.03332	0.06396
1385	uc009wka.1	1385	0	0	1	0	0	0
1386	PPIAL4C,PPIAL4,PPIAL4D,PAL4B_HUMAN,PPIAL4B,COAS2	1386	0	0	1	0	0	0
1387	A8K2N7,A8K2N7_HUMAN,NBPFF_HUMAN,uc001esc.1,NBPF16,NBPF15	1387	14	29	0.03306	0.9438	0.1397	0.2777
1388	uc001esd.1	1388	0	2	0.5002	1.566	0	0.2285
1389	A8K277,A8K277_HUMAN,uc001esf.1,uc001esb.1,NBPF16,NBPFG_HUMAN,NBPF15	1389	5	20	0.004264	1.755	0.03681	0.1413
1390	uc001ese.1	1390	0	0	1	0	0	0
1391	uc009wkv.1	1391	0	1	1	0.9854	0	0.04794
1392	uc009wkw.1	1392	47	25	0.006415	-0.9419	2.433	1.242
1393	uc001esg.1	1393	3	2	0.6814	-0.457	0.07418	0.04747
1394	FCGR1B,IGFRC,A6NKC4,FCGRC_HUMAN,FCGR1C	1394	0	0	1	0	0	0
1395	PPIAL4C,PPIAL4,PPIAL4D,PAL4B_HUMAN,PPIAL4B,COAS2	1395	0	1	1	0.9854	0	0.0831
1396	uc001esl.1,uc001esm.1,uc001esk.1	1396	37	106	2.001e-08	1.435	0.6676	1.836
1397	uc009wle.1	1397	16	37	0.008406	1.104	0.1886	0.4186
1398	uc009wlf.1	1398	7	10	0.6303	0.4067	0.6441	0.8832
1399	uc001esn.1	1399	1	6	0.1256	1.767	0.009532	0.05489
1400	IGFR1,FCGR1_HUMAN,FCGR1,FCG1,FCGR1A,uc001esp.1	1400	2	0	0.2399	-1.605	0.07539	0
1401	uc001esq.1	1401	0	1	1	0.9854	0	0.04242
1402	H2B2F_HUMAN,HIST2H2BF	1402	2	3	1	0.3731	0.06367	0.09167
1403	HIST2H3D,A2BDF6,HIST2H3C,H3F2,H32_HUMAN,H3FM,A6NFS4,HIST2H3A	1403	0	0	1	0	0	0
1404	H4/J,HIST1H4F,H4/O,HIST1H4L,H4FN,H4FA,H4FH,HIST1H4H,H4F2,H4FM,H4/A,H4FK,H4FG,HIST2H4,H4FB,HIST2H4B,H4/K,HIST1H4I,H4/N,HIST1H4B,H4FE,HIST1H4A,H4/M,HIST1H4E,HIST4H4,HIST2H4A,H4FC,H4FI,H4/H,HIST1H4C,H4/G,HIST1H4K,H4FJ,H4FD,H4_HUMAN,H4/I,H4FO,H4/B,A2VCL0,H4/C,H4/D,HIST1H4J,HIST1H4D,H4/E	1404	1	0	0.4897	-1.015	0.03354	0
1405	A2BDF6,HIST2H3C,H3F2,H32_HUMAN,H3FM,A6NFS4,HIST2H3A	1405	0	0	1	0	0	0
1406	HIST2H2AA4,HIST2H2AA3,H2A2A_HUMAN,H2AFO,HIST2H2AA	1406	0	0	1	0	0	0
1407	HIST2H2AA4,HIST2H2AA3,H2A2A_HUMAN,H2AFO,HIST2H2AA	1407	0	0	1	0	0	0
1408	A2BDF6,HIST2H3C,H3F2,H32_HUMAN,H3FM,A6NFS4,HIST2H3A	1408	0	0	1	0	0	0
1409	H4/J,HIST1H4F,H4/O,HIST1H4L,H4FN,H4FA,H4FH,HIST1H4H,H4F2,H4FM,H4/A,H4FK,H4FG,HIST2H4,H4FB,HIST2H4B,H4/K,HIST1H4I,H4/N,HIST1H4B,H4FE,HIST1H4A,H4/M,HIST1H4E,HIST4H4,HIST2H4A,H4FC,H4FI,H4/H,HIST1H4C,H4/G,HIST1H4K,H4FJ,H4_HUMAN,H4FD,H4/I,H4FO,H4/B,A2VCL0,H4/D,H4/C,HIST1H4J,HIST1H4D,H4/E	1409	0	0	1	0	0	0
1410	H2BFQ,H2B2E_HUMAN,HIST2H2BE,A3KMC7	1410	192	226	0.2215	0.1752	4.936	5.576
1411	H2AFQ,HIST2H2AC,H2A2C_HUMAN	1411	2	1	0.6175	-0.6195	0.2615	0.1255
1412	HIST2H2AB,H2A2B_HUMAN	1412	2	5	0.4538	0.9556	0.2551	0.6121
1413	CGI-143,CCDS939,BOLA1_HUMAN,BOLA1	1413	62	95	0.02034	0.5493	4.385	6.449
1414	SV2A_HUMAN,PSEC0174,SV2A,KIAA0736	1414	1011	1656	1.442e-30	0.6522	12.45	19.57
1415	SF3B4,RP11-196G18.20-002,SF3B4_HUMAN,SAP49	1415	212	341	5.903e-07	0.6242	5.082	7.845
1416	A4FU01-4,uc001etl.1,A4FU01,MTMR11,MTMRB_HUMAN	1416	454	482	0.7937	0.02712	9.662	9.846
1417	uc001eto.1,OTUD7B,OTU7B_HUMAN,ZA20D1,CEZANNE	1417	673	628	0.04894	-0.1588	3.969	3.555
1418	VPS45_HUMAN,VPS45,VPS45B,VPS45A,A0AR27,A0AR27_HUMAN	1418	708	877	0.0006297	0.2493	12.43	14.78
1419	PKHO1_HUMAN,HQ0024c,RP11-458I7.3-002,PLEKHO1,OC120,CKIP1	1419	527	715	4.149e-06	0.3804	9.683	12.61
1420	AN32E_HUMAN,uc001etv.1,RP4-790G17.1-001,ANP32E	1420	2513	3230	2.515e-15	0.3029	42.22	52.09
1421	UNQ690/PRO1335,CA14,UNQ690,CAH14_HUMAN	1421	709	2032	3.09e-135	1.459	13.96	38.39
1422	UNQ579/PRO1141,CGI-78,APH1A_HUMAN,PSF,APH1A	1422	1951	2157	0.05898	0.08561	50.93	54.05
1423	C1orf54,RP4-790G17.4-002,CA054_HUMAN	1423	247	298	0.09465	0.2109	24.94	28.88
1424	RP4-790G17.5-003,CA051_HUMAN,C1orf51	1424	117	161	0.02258	0.3985	3.678	4.857
1425	MRPS21,MDS016,RPMS21,RT21_HUMAN	1425	598	831	7.45e-08	0.4149	36.39	48.54
1426	PRPF3,uc001eum.1,PRPF3_HUMAN,HPRP3,PRP3	1426	438	499	0.1803	0.1287	7.809	8.54
1427	uc001euo.1,KIAA0460,RPRD2,K0460_HUMAN,uc001eup.1	1427	1376	1378	0.3034	-0.05703	9.504	9.136
1428	RP11-54A4.9-010,DKFZp667F1511,TARSL1,TARS2,SYTM_HUMAN	1428	268	327	0.05918	0.2271	6.454	7.558
1429	RP11-54A4.6-013,RP11-54A4.6-011,ECM1,RP11-54A4.6-012	1429	766	234	1.557e-71	-1.766	14.46	4.239
1430	UNQ2803/PRO34012,ADAMTSL4,TSRC1,ATL4_HUMAN,A8KAH2_HUMAN,B2RTT0,PP1396,A8KAH2,B2RTT0_HUMAN	1430	455	194	1.375e-27	-1.285	5.672	2.321
1431	ADAMTSL4,uc001euw.1	1431	17	19	0.8689	0.09596	0.5367	0.5758
1432	MCL1,MCL1_HUMAN	1432	4425	5217	1.428e-09	0.1783	63.23	71.55
1433	DKFZp779B2258,RP11-54A4.10-006,RP11-54A4.10-003,RP11-54A4.10-005,ENSA_HUMAN,ENSA,RP11-54A4.10-002,RP11-54A4.10-008,A6NMQ3_HUMAN,RP11-54A4.10-007,A6NMQ3	1433	840	964	0.04051	0.1393	11.58	12.76
1434	GPP34R,GOLPH3L,GLP3L_HUMAN	1434	547	550	0.5662	-0.05118	9.996	9.647
1435	HORMAD1,NOHMA,HORM1_HUMAN	1435	1	1	1	-0.02959	0.03041	0.02919
1436	CATS_HUMAN,CTSS	1436	113	111	0.6886	-0.08418	1.524	1.437
1437	CTSO2,CTSO,CTSK,CATK_HUMAN	1437	205	95	1.759e-11	-1.16	6.667	2.966
1438	ARNT,ARNT_HUMAN,A8K6P0,A8K6P0_HUMAN,O43392_HUMAN	1438	1075	796	2.048e-13	-0.4921	12.59	8.947
1439	A6NEW2,A6NEW2_HUMAN,uc001evx.1,uc001evw.1,KMT1E,SETB1_HUMAN,KIAA0067,SETDB1	1439	860	796	0.01709	-0.1705	10.43	9.269
1440	LASS2,RP11-316M1.2-002,LASS2_HUMAN,TMSG1	1440	2103	1534	1.328e-26	-0.514	47.97	33.59
1441	ANXA9,ANX31,ANXA9_HUMAN,uc001ewa.1	1441	26	21	0.4661	-0.3522	1.028	0.7971
1442	RP11-316M1.5-002,FAM63A	1442	316	469	9.586e-07	0.5092	3.782	5.388
1443	B2RCH8,RP11-316M1.6-010,PRUNE,B2RCH8_HUMAN	1443	447	432	0.2658	-0.1082	8.58	7.959
1444	BNIPL_HUMAN,BNIPL,BNIPL-1	1444	19	24	0.546	0.2654	0.4243	0.5144
1445	CA056_HUMAN,C1orf56,UNQ547/PRO1104,uc001ewm.1	1445	65	61	0.5933	-0.1484	2.317	2.087
1446	SPEC1,CDC42SE1,C42S1_HUMAN	1446	903	908	0.4521	-0.05114	18.71	18.06
1447	AF1Q,AF1Q_HUMAN,CCDS982,MLLT11	1447	3445	3683	0.281	0.0372	91.22	93.61
1448	MGC29891,RP11-68I18.1-001,GABP2_HUMAN,GABPB2,B1AVJ8,B1AVJ8_HUMAN	1448	95	76	0.09237	-0.3766	1.6	1.229
1449	RP11-68I18.3-002,semaY,RP11-68I18.3-003,SEM6C_HUMAN,SEMA6C,KIAA1869,SEMAY	1449	242	399	1.14e-08	0.6601	3.469	5.49
1450	CCDS985,uc001ewx.1,TP8L2_HUMAN,TNFAIP8L2	1450	3	1	0.3651	-1.037	0.1455	0.04656
1451	LYSMD1,SB145,LYSM1_HUMAN	1451	261	259	0.5987	-0.06999	7.728	7.36
1452	SCNM1,SCNM1_HUMAN,uc001exa.1	1452	282	336	0.09907	0.193	18.78	21.48
1453	TMOD4,Sk-Tmod,TMOD4_HUMAN,uc001exc.1	1453	8	10	0.8152	0.2363	0.3458	0.4149
1454	uc001exg.1,VPS72,TCFL1,YL1,VPS72_HUMAN,A6NLK9	1454	710	925	7.416e-06	0.3221	20.56	25.71
1455	uc001exh.1,PI51A_HUMAN,PIP5K1A	1455	673	648	0.1525	-0.1136	10.24	9.468
1456	PSMD4,uc001exm.1,RP11-126K1.1-002,MCB1,PSMD4_HUMAN	1456	253	389	1.365e-06	0.5597	10.79	15.92
1457	uc001exo.1	1457	2	6	0.2899	1.177	0.3687	1.062
1458	ZN687_HUMAN,RP11-126K1.3-003,KIAA1441,ZNF687	1458	514	624	0.01075	0.2202	5.256	6.125
1459	uc001exr.1,PIK4CB,uc001exu.1,uc001ext.1,PI4KB,A6PVV9,A6PVV9_HUMAN,RP11-126K1.4-009,PI4KB_HUMAN,uc001exs.1	1459	1000	998	0.3473	-0.06199	13.75	13.17
1460	RFX5_HUMAN,RFX5	1460	598	745	0.001156	0.2575	9.445	11.29
1461	SBP1_HUMAN,SELENBP1,SBP,A6NML9	1461	423	213	5.821e-19	-1.045	10.38	5.018
1462	PSB4_HUMAN,PSMB4	1462	1720	1694	0.1039	-0.08109	46.38	43.85
1463	POGZ_HUMAN,Nbla00003,POGZ,KIAA0461	1463	2026	2181	0.2944	0.04717	15.44	15.95
1464	KIAA1319,CGN,CING_HUMAN,uc001eyk.1	1464	73	30	1.066e-05	-1.313	0.8178	0.3226
1465	TUFT1_HUMAN,TUFT1	1465	253	241	0.3225	-0.1287	4.647	4.249
1466	uc001eyp.1,My014,SNX27,KIAA0488	1466	865	817	0.0455	-0.1414	7.506	6.805
1467	uc001eyq.1	1467	0	0	1	0	NA	NA
1468	RP11-98D18.4-002,CAGH4,BRUNOL1,CELF3_HUMAN,ERDA4,CELF3,TNRC4	1468	273	493	1.21e-13	0.7913	4.732	8.201
1469	uc001eyu.1	1469	21	37	0.06511	0.7315	0.6818	1.153
1470	MRPL9,B2RD99,B2RD99_HUMAN	1470	451	435	0.2534	-0.111	14.74	13.64
1471	uc001eyw.1,uc001eyx.1,RP11-98D18.13-003,OAZ3	1471	11	11	1	-0.05423	0.7647	0.734
1472	uc001ezc.1,uc001eza.1,TDRD2,RP11-98D18.8-003,uc001eyy.1,uc001eyz.1,RP11-98D18.8-004,uc001ezb.1,uc001ezd.1,TDRKH	1472	208	228	0.5987	0.07295	3.273	3.443
1473	uc001eze.1	1473	9	38	2.933e-05	1.908	0.519	2.103
1474	UNQ9248/PRO34002,LRRN6D,LIGO4_HUMAN,CCDS30855,LINGO4	1474	0	0	1	0	0	0
1475	RZRG,NR1F3,RORC,RP11-98D18.11-002,RORG,RORG_HUMAN	1475	5	2	0.2796	-1.044	0.0889	0.03413
1476	THEM5_HUMAN,THEM5,uc001ezi.1	1476	3	1	0.3651	-1.037	0.156	0.04991
1477	THEM4_HUMAN,THEM4,CTMP	1477	77	70	0.411	-0.194	1.805	1.575
1478	ANX2LG,CAL1L,S100A10,S10AA_HUMAN,CLP11	1478	3418	2696	2.252e-27	-0.4014	185.1	140.2
1479	uc001ezm.1	1479	9	1	0.01026	-2.363	0.1252	0.01335
1480	S100A11,S100C,MLN70,S10AB_HUMAN	1480	1920	928	1.001e-87	-1.107	184.7	85.69
1481	TCHL1_HUMAN,THHL1,TCHHL1,S100A17	1481	0	0	1	0	0	0
1482	uc001ezp.1,TCHH,RP11-107M16.3-001	1482	2	1	0.6175	-0.6195	0.01594	0.007648
1483	RPTN,RPTN_HUMAN	1483	0	0	1	0	0	0
1484	HRNR,HORN_HUMAN,S100A18	1484	0	0	1	0	0	0
1485	FILA_HUMAN,FLG	1485	0	0	1	0	0	0
1486	uc001ezv.1	1486	0	0	1	0	0	0
1487	uc001ezw.1,FLG2,IFPS,FILA2_HUMAN	1487	0	0	1	0	0	0
1488	DRC1,CRNN,CRNN_HUMAN,c1orf10,SEP53,PDRC1	1488	0	0	1	0	0	0
1489	SPRL5A,LCE5A_HUMAN,LCE5A,CCDS1011,LEP18	1489	0	0	1	0	0	0
1490	CCDS1012,NICE1,C1orf42,CRCT1,CRCT1_HUMAN	1490	0	0	1	0	0	0
1491	CCDS1013,LCE3E,LEP17,LCE3E_HUMAN	1491	0	0	1	0	0	0
1492	LCE3D,LEP16,SPRL6B,LCE3D_HUMAN,CCDS1014,SPRL6A	1492	0	0	1	0	0	0
1493	LCE3C_HUMAN,LEP15,LCE3C,SPRL3A	1493	0	0	1	0	0	0
1494	LCE3B_HUMAN,LEP14,LCE3B	1494	0	0	1	0	0	0
1495	LEP13,LCE3A_HUMAN,LCE3A	1495	0	0	1	0	0	0
1496	LCE2D_HUMAN,CCDS1018,SPRL1A,LEP12,LCE2D	1496	0	0	1	0	0	0
1497	LCE2C_HUMAN,LCE2C,CCDS1019,LEP11	1497	0	0	1	0	0	0
1498	LCE2B,XP5,SPRL1B,LCE2B_HUMAN,CCDS1020,LEP10	1498	0	0	1	0	0	0
1499	LCE2A_HUMAN,LCE2A,CCDS1021,LEP9	1499	0	0	1	0	0	0
1500	SPRL4A,LCE4A_HUMAN,uc001fak.1,LCE4A,LEP8	1500	0	0	1	0	0	0
1501	KPRP_HUMAN,CCDS30862,C1orf45,KPRP	1501	0	0	1	0	0	0
1502	LCE1F_HUMAN,LCE1F,LEP6	1502	0	0	1	0	0	0
1503	CCDS1024,LCE1E,LCE1E_HUMAN,LEP5	1503	0	0	1	0	0	0
1504	LCE1D_HUMAN,LCE1D,LEP4,CCDS1025	1504	0	0	1	0	0	0
1505	LCE1C_HUMAN,LEP3,LCE1C,CCDS1026	1505	0	0	1	0	0	0
1506	LEP2,SPRL2A,LCE1B_HUMAN,LCE1B	1506	0	0	1	0	0	0
1507	LCE1A,LEP1,LCE1A_HUMAN	1507	0	0	1	0	0	0
1508	uc001fas.1,LCE6A_HUMAN,C1orf44,A0A183,LCE6A	1508	0	0	1	0	0	0
1509	MCS,SMCP,CCDS1029,MCSP,MCSP_HUMAN	1509	0	0	1	0	0	0
1510	CCDS1030,RP1-13P20.5-001,IVL	1510	1	1	1	-0.02959	0.02677	0.02569
1511	SPRR4,CCDS1031,SPRR4_HUMAN	1511	0	0	1	0	0	0
1512	CCDS1032,RP1-20N18.2-001,B1AN47,B1AN47_HUMAN,SPRR1A	1512	0	0	1	0	0	0
1513	uc001fay.1,A5YKK8,uc001fax.1,SPRR3_HUMAN,SPRC,A5YKK8_HUMAN,CCDS1033,uc001faz.1,SPRR3	1513	0	0	1	0	0	0
1514	CCDS30863,SPRR1B,SPR1B_HUMAN	1514	0	0	1	0	0	0
1515	SPR2D_HUMAN,uc001fbb.1,SPRR2D,CCDS30864	1515	0	1	1	0.9854	0	0.08042
1516	SPR2A_HUMAN,CCDS1034,SPRR2A	1516	0	0	1	0	0	0
1517	SPR2B_HUMAN,SPRR2B	1517	0	0	1	0	0	0
1518	CCDS30866,SPRR2E,SPR2E_HUMAN	1518	0	0	1	0	0	0
1519	SPRR2F,CCDS30867,SPR2F_HUMAN	1519	0	0	1	0	0	0
1520	SPRR2A	1520	0	0	1	0	0	0
1521	SPR2G_HUMAN,SPRR2G	1521	0	0	1	0	0	0
1522	CCDS30869,LELP1,LELP1_HUMAN	1522	0	0	1	0	0	0
1523	LOR,CCDS30870,RP1-140J1.5-001	1523	0	0	1	0	0	0
1524	PGRP3_HUMAN,PGLYRP3,A1A4U8,PGRPIA	1524	0	0	1	0	0	0
1525	PGRP4_HUMAN,PGRPIB,PGLYRP4,SBBI67	1525	0	0	1	0	0	0
1526	MRP14,CFAG,S10A9_HUMAN,CAGB,S100A9	1526	1	2	1	0.5505	0.09904	0.1901
1527	S100A12,S10AC_HUMAN	1527	0	0	1	0	0	0
1528	CFAG,CAGA,S100A8,S10A8_HUMAN,MRP8	1528	3	0	0.1175	-2.022	0.4202	0
1529	S100A7A,S100A7L1,S1A7A_HUMAN,S100A15	1529	0	0	1	0	0	0
1530	S1A7B_HUMAN,S100A7L2,S100A7B	1530	0	0	1	0	0	0
1531	S100A7C,S100A7,PSOR1,S10A7_HUMAN	1531	0	0	1	0	0	0
1532	S100A6,S10A6_HUMAN,CACY	1532	1350	156	1.821e-248	-3.164	112.9	12.53
1533	S100D,S10A5_HUMAN,S100A5	1533	2	0	0.2399	-1.605	0.161	0
1534	S10A4_HUMAN,S100A4,MTS1,CAPL	1534	190	56	1.383e-19	-1.803	21.25	6.011
1535	uc009wog.1	1535	1	0	0.4897	-1.015	0.04553	0
1536	S10A3_HUMAN,S100A3,S100E	1536	6	9	0.6084	0.4626	0.5133	0.739
1537	S10A2_HUMAN,S100L,S100A2	1537	28	15	0.04614	-0.9143	1.663	0.8552
1538	S10AG_HUMAN,uc001fcc.1,AAG13,S100A16	1538	315	697	1.261e-30	1.084	15.32	32.54
1539	S100A14,S10AE_HUMAN,S100A15	1539	0	3	0.2503	1.978	0	0.1579
1540	S100A13,S10AD_HUMAN,uc001fcf.1	1540	539	577	0.6535	0.03905	22.53	23.15
1541	S100A,S10A1_HUMAN,S100A1	1541	77	16	2.017e-11	-2.255	5.67	1.131
1542	uc001fcp.1,DKFZp564E1082,PP7704,CA077_HUMAN,HT031,pp7704,C1orf77,RP1-178F15.2-005	1542	1534	1945	8.765e-09	0.2831	13.37	16.28
1543	SNAPAP,SNAP25BP,SNAPIN,S25BP_HUMAN	1543	430	716	7.554e-15	0.6752	25.6	40.91
1544	ILF2,A6NDB0,PRO3063,B2R8G7,ILF2_HUMAN,NF45,B2R8G7_HUMAN	1544	2391	2488	0.9657	-0.001792	68.87	68.78
1545	ANPRA,NPR1,ANPRA_HUMAN,uc001fcs.1	1545	85	23	3.952e-10	-1.899	1.161	0.3014
1546	DKFZp686I1710,C1orf60,INTS3	1546	1620	1765	0.1973	0.06447	12.12	12.67
1547	S27A3_HUMAN,VLCS-3,ACSVL3,SLC27A3,UNQ367/PRO703,FATP3	1547	166	117	0.001285	-0.5598	3.931	2.659
1548	uc001fdb.1,GATAD2B,P66B_HUMAN,KIAA1150	1548	1278	1295	0.4901	-0.04007	9.769	9.501
1549	uc001fdc.1	1549	11	6	0.2298	-0.8301	0.687	0.3597
1550	DEN4B_HUMAN,DENND4B,KIAA0476	1550	628	767	0.003211	0.229	6.545	7.673
1551	uc001fdg.1,uc001fde.1,uc001fdf.1,CRTC2,TORC2,CRTC2_HUMAN	1551	276	282	0.8324	-0.02804	5.914	5.799
1552	CGI-08,CGI-71,SLC39A1,ZIP1,ZIRTL,IRT1,S39A1_HUMAN	1552	1605	1324	3.164e-10	-0.3366	28.57	22.62
1553	uc001fdn.1,CREB3L4,CREB4,JAL,CR3L4_HUMAN,uc001fdo.1,RP11-422P24.8-004,AIBZIP	1553	118	128	0.7987	0.05772	3.78	3.935
1554	JTB_HUMAN,JTB	1554	1079	906	1.702e-06	-0.311	41.49	33.44
1555	GIG4,RAB13_HUMAN,RAB13	1555	379	307	0.001017	-0.3621	9.804	7.623
1556	RS27_HUMAN,RPS27,MPS1	1556	54	42	0.1842	-0.413	8.692	6.489
1557	P210L_HUMAN,NUP210L,DKFZp434E2118	1557	8	4	0.2581	-0.898	0.07769	0.03729
1558	TPM3,RP11-205M9.1-011,RP11-205M9.1-014,RP11-205M9.1-007,RP11-205M9.1-010	1558	687	671	0.2432	-0.09303	3.341	3.132
1559	CA189_HUMAN,C1orf189	1559	1	5	0.2193	1.546	0.1477	0.7086
1560	uc001fek.1,NS5ATP4,HSPC012,uc001feg.1,uc001fei.1,uc001feh.1,C1orf43,NICE3,CA043_HUMAN,uc001fej.1,uc001fel.1	1560	2091	2563	3.476e-08	0.2344	41.97	49.38
1561	NICE4,UBAP2L,UBP2L_HUMAN,RP11-205M9.4-013,RP11-205M9.4-003,uc001fem.1,uc001fep.1,uc001feq.1,KIAA0144,RP11-205M9.4-004	1561	2458	2593	0.6626	0.01797	26.7	27.03
1562	A8W4X0,A8W4X0_HUMAN,HAX1_HUMAN,HAX1,HS1BP1	1562	508	484	0.1624	-0.1287	21.41	19.58
1563	AQP10,uc001fev.1,AQP10_HUMAN	1563	2	0	0.2399	-1.605	0.05044	0
1564	RP11-350G8.2-003,ATP8B2,RP11-350G8.2-001	1564	973	565	2.377e-29	-0.8422	8.449	4.709
1565	IL6R,IL6RA_HUMAN	1565	46	78	0.008994	0.691	0.6295	1.024
1566	FLJ00138,SHE,SHE_HUMAN	1566	24	17	0.2742	-0.5303	0.2197	0.1494
1567	TDRD10,UNQ9380/PRO34205	1567	4	3	0.7213	-0.3678	0.09038	0.06506
1568	UBE2Q1,NICE5,PRO3094,UB2Q1_HUMAN,UBE2Q	1568	1003	853	1.393e-05	-0.2926	17.78	14.52
1569	ACHB2_HUMAN,CHRNB2	1569	100	151	0.004404	0.531	0.9994	1.448
1570	B1AQQ9_HUMAN,ADAR1,ADAR,A2IBT1,B1AQQ9,IFI4,DSRAD,G1P1,RP11-61L14.5-002,A2IBT1_HUMAN	1570	4526	4619	0.3255	-0.02981	38.31	37.53
1571	RP11-274N19.1-003,KCNN3	1571	214	769	2.438e-69	1.782	3.325	11.47
1572	PMKI,PMVK,PMVK_HUMAN	1572	373	526	7.543e-06	0.4357	16.41	22.21
1573	HPIP,PBIP1_HUMAN,PBXIP1	1573	1693	1987	0.000324	0.1718	25.99	29.27
1574	PYGO2,PP7910,PYGO2_HUMAN	1574	694	639	0.02467	-0.178	12.47	11.02
1575	SHC1,SHC,SHCA,SHC1_HUMAN	1575	2606	1105	1.497e-151	-1.296	29.86	12.15
1576	CKS1_HUMAN,CKS1B,PNAS-16,PNAS-143,CKS1	1576	14	15	1	0.03777	0.9175	0.9435
1577	RP11-307C12.7-006,FLAD1,FAD1_HUMAN,PP591,uc001fgc.1,RP11-307C12.7-004	1577	323	354	0.5137	0.07284	4.642	4.883
1578	LEP503,LENEP_HUMAN,CCDS1080,LENEP	1578	2	2	1	-0.03945	0.1761	0.169
1579	uc001fgj.1,uc001fgk.1,ZBTB7B,ZBTB15,uc001fgl.1,ZBT7B_HUMAN,ZFP67	1579	276	283	0.8657	-0.02295	3.808	3.747
1580	DCST2_HUMAN,DCST2	1580	9	14	0.4072	0.5307	0.2068	0.3088
1581	DCST1_HUMAN,DCST1	1581	1	2	1	0.5505	0.03119	0.05988
1582	uc001fgp.1	1582	11	9	0.6584	-0.3168	0.6885	0.5407
1583	RP11-540D14.1-001,ADAM15	1583	507	402	4.39e-05	-0.3931	6.417	4.883
1584	EFNA4_HUMAN,LERK4,RP11-540D14.2-002,EFNA4,EPLG4	1584	190	183	0.4685	-0.1127	8.638	7.985
1585	EFL2,LERK3,EFNA3,EFNA3_HUMAN,EPLG3	1585	234	436	2.633e-13	0.836	7.174	12.83
1586	EPLG1,EFNA1_HUMAN,EFNA1,TNFAIP4,LERK1	1586	265	172	1.214e-06	-0.6795	6.395	3.984
1587	RP11-540D14.5-001,uc001fhk.1,RAG1AP1,uc001fhl.1,uc001fhj.1,RP11-540D14.5-002,RP11-540D14.5-003	1587	317	139	9.669e-19	-1.242	13.49	5.677
1588	DPM3,DPM3_HUMAN	1588	158	233	0.0006921	0.4986	16.51	23.36
1589	KRTCAP2,KTAP2_HUMAN,KCP2	1589	606	587	0.2131	-0.1049	20.43	18.99
1590	B1AVQ4,TRI46_HUMAN,TRIFIC,uc001fhx.1,TRIM46,B1AVQ4_HUMAN,RP11-263K19.1-004,uc001fhr.1,uc001fhv.1,uc001fhq.1,RP11-263K19.1-002	1590	146	195	0.02296	0.3562	1.802	2.31
1591	uc001fir.1,RP11-263K19.2-007,A5YRV0_HUMAN,RP11-263K19.2-002,A5YRU5_HUMAN,A5YRU7_HUMAN,MUC1,A6ZID4_HUMAN,A6ZIE0,A6ZIE5,A5YRV4_HUMAN,B1AVR0_HUMAN,RP11-263K19.2-005,A6ZIE5_HUMAN,A6ZIF0_HUMAN,RP11-263K19.2-009,RP11-263K19.2-014,A6ZIE6_HUMAN,A6ZID9_HUMAN,A6ZID6,A5YRV0,A5YRV2,B1AVQ8,B1AVR0,A6ZID4,A5YRU8,RP11-263K19.2-006,A6ZIE4,A5YRV2_HUMAN,RP11-263K19.2-013,A5YRU5,A6ZID7_HUMAN,A6ZIE4_HUMAN,A5YRU7,A5YR…	1591	98	88	0.3404	-0.2122	2.492	2.148
1592	MUC1,uc001fiu.1	1592	0	0	1	0	0	0
1593	TSP3_HUMAN,TSP3,uc001fja.1,THBS3	1593	827	547	8.924e-17	-0.6545	13.07	8.295
1594	B1AVS0_HUMAN,MTX1,B2R9P4_HUMAN,B2R9P4,B1AVS0,RP11-263K19.5-002	1594	176	199	0.4388	0.1174	7.395	8.026
1595	GBA,uc001fjf.1,uc001fje.1	1595	38	16	0.00164	-1.255	0.9384	0.3792
1596	MTX1	1596	0	3	0.2503	1.978	0	0.2177
1597	GC,GLUC,GBA,GLCM_HUMAN	1597	209	282	0.005081	0.3715	4.532	5.87
1598	B1AVS2_HUMAN,B1AVS5_HUMAN,RP11-263K19.11-003,RP11-263K19.11-001,B1AVS2,RP11-263K19.11-004,RP11-263K19.11-002,B1AVS5,C1orf2	1598	383	336	0.02282	-0.2474	5.24	4.412
1599	A9Z1W6,RP11-263K19.12-001,A9Z1W6_HUMAN,SCAMP3,B1AVS6,B1AVS6_HUMAN,RP11-263K19.12-002	1599	506	640	0.001146	0.2793	17.24	20.93
1600	CLK2,CLK2_HUMAN	1600	274	275	0.6697	-0.05371	7.166	6.903
1601	HCN3,HCN3_HUMAN,KIAA1535	1601	95	141	0.007551	0.5061	1.789	2.549
1602	uc001fka.1,uc001fkb.1,PKL,PK1,RP11-263K19.15-002,KPYR_HUMAN,PKLR,B1AVT1_HUMAN,B1AVT1	1602	46	3	1.97e-11	-3.606	1.008	0.06307
1603	KIAA1293,FPS,RP11-21N7.1-001,FDPS,FPPS_HUMAN	1603	715	761	0.6962	0.03075	37.8	38.61
1604	C1orf104,CA104_HUMAN	1604	99	110	0.6782	0.09196	2.711	2.891
1605	NESCA,uc001fkn.1,uc001fko.1,uc001fkj.1,RUSC1_HUMAN,uc001fkr.1,uc001fks.1,uc001fkl.1,RP11-21N7.4-001,uc001fkm.1,uc001fkk.1,uc001fkp.1,DKFZp761A1822,RUSC1,nesca,uc001fkq.1	1605	562	597	0.7466	0.02795	6.939	7.075
1606	ASH1L,ASH1L_HUMAN,KIAA1420,KMT2H	1606	2466	2462	0.1347	-0.06148	12.07	11.57
1607	POU5FLC1,uc001fku.1,POU5F1P4,PO5L4_HUMAN	1607	2	2	1	-0.03945	0.1056	0.1014
1608	uc001fkv.1	1608	16	11	0.3377	-0.5575	1.184	0.7815
1609	uc001fld.1,uc001flc.1,SLTP005,uc001fkx.1,MSTO1,LST005,uc001fkw.1,MSTO1_HUMAN	1609	36	47	0.3246	0.3178	0.747	0.936
1610	uc001fle.1	1610	4	1	0.2095	-1.36	0.7397	0.1775
1611	uc001flf.1	1611	21	31	0.267	0.4837	0.9324	1.321
1612	YYAP1_HUMAN,RP11-243J18.1-042,HCCA2,YY1AP1,B0QZ55_HUMAN,B0QZ55,YY1AP	1612	400	498	0.008338	0.2564	5.209	6.225
1613	DAP3,RT29_HUMAN,DKFZp686G12159,MRPS29	1613	778	645	1.72e-05	-0.3292	25.49	20.28
1614	LST005,uc001flv.1,uc001flw.1	1614	17	33	0.04657	0.8609	0.3968	0.7394
1615	uc001flv.1,MSTO1,SLTP005,LST005	1615	1	1	1	-0.02959	0.2034	0.1952
1616	B2RCN4,KIAA1606,GON4L_HUMAN,uc001flz.1,B2RCN4_HUMAN,uc001fmd.1,GON4,uc001fmf.1,DKFZp761I241,GON4L,uc001fmb.1,uc001fme.1	1616	726	784	0.4872	0.05165	4.46	4.623
1617	SYT11,RP11-101O6.3-001	1617	6716	8059	1.117e-17	0.2038	75.41	86.86
1618	RIT1,RIT1_HUMAN,RIT,RIBB,ROC1	1618	820	899	0.2996	0.07345	13.68	14.4
1619	BLOM7,uc001fmo.1,K0907_HUMAN,uc001fmm.1,KIAA0907	1619	816	855	0.922	0.008181	8.553	8.601
1620	uc001fmk.1	1620	0	1	1	0.9854	0	0.4093
1621	uc001fmn.1	1621	0	2	0.5002	1.566	0	0.8504
1622	RLN3R2,GPR100,RL3R2_HUMAN,RXFP4	1622	0	0	1	0	0	0
1623	RP11-336K24.3-003,DKFZp547L106,ARHGEF2,KIAA0651	1623	1949	1118	3.376e-59	-0.8604	23.56	12.97
1624	HSD25,SSRB_HUMAN,DKFZp686F19123,TRAPB,SSR2	1624	2757	1858	1.14e-48	-0.6282	26.65	17.24
1625	C1orf6,UBQL4_HUMAN,UBQLN4,UBIN	1625	95	152	0.001129	0.6138	1.548	2.377
1626	HSPC003,MAPIP_HUMAN,MAPBPIP,uc001fnb.1	1626	420	535	0.002094	0.2894	17.4	21.28
1627	CATX8,RAB25,RAB25_HUMAN	1627	36	10	8.094e-05	-1.806	1.896	0.5055
1628	uc001fnd.1,A1L020,RKHD4,MEX3A,MEX3A_HUMAN	1628	2155	2323	0.256	0.04911	20.11	20.81
1629	uc001fnk.1,uc001fng.1,RP11-54H19.1-006,RP11-54H19.1-004,RP11-54H19.1-002,LMNA_HUMAN,LMN1,LMNA,RP11-54H19.1-007,uc001fni.1,uc001fnh.1	1629	2456	1549	2.099e-55	-0.7238	29.25	17.71
1630	uc001fnf.1,LMNA	1630	989	574	6.663e-30	-0.8429	38.32	21.34
1631	SEMB,SEMAB,UNQ783/PRO1317,SEMA4A,SEM4A_HUMAN	1631	76	97	0.1964	0.2894	1.242	1.522
1632	S2544_HUMAN,SLC25A44,KIAA0446	1632	423	537	0.002397	0.2845	6.932	8.447
1633	RP11-54H19.4-002,PMF1_HUMAN,PMF1	1633	514	508	0.416	-0.07596	13.92	13.21
1634	OSTC_HUMAN,BGLAP,uc001fnt.1	1634	40	45	0.7459	0.1082	4.28	4.622
1635	PAQR6_HUMAN,PAQR6	1635	218	337	5.21e-06	0.5672	5.884	8.731
1636	SMG5_HUMAN,SMG5,EST1B,KIAA1089,uc001foc.1	1636	1049	1089	0.9483	-0.005171	13.14	13.09
1637	TMEM79,TMM79_HUMAN,RP11-443G18.1-004	1637	109	81	0.02423	-0.4823	2.74	1.955
1638	UNQ2553,uc001fof.1,RP11-443G18.2-006,UNQ2553/PRO6182,CA085_HUMAN,PSEC0030,C1orf85	1638	579	465	2.87e-05	-0.3748	12.73	9.809
1639	VLP,VHLL,VHLL_HUMAN	1639	3	1	0.3651	-1.037	0.2536	0.08114
1640	A6NE14,CCT3,TCPG_HUMAN,CCTG,TRIC5,A6NE14_HUMAN	1640	2999	3133	0.9186	0.003897	81.76	81.98
1641	CA182_HUMAN,C1orf182,uc001fop.1	1641	4	11	0.1196	1.212	0.2808	0.7412
1642	RP11-139I14.1-002,RHBG	1642	5	8	0.5821	0.534	0.1363	0.2092
1643	uc001fot.1	1643	949	4336	0	2.132	15.08	66.12
1644	CROC4,B1ALL8,C1orf61,B1ALL5,CROC4_HUMAN	1644	1125	5192	0	2.146	13.23	58.61
1645	uc001foz.1	1645	2	2	1	-0.03945	1.284	1.233
1646	MEF2D variant protein,RP11-98G7.2-004,MEF2D_HUMAN,MEF2D	1646	733	737	0.4977	-0.05124	6.651	6.418
1647	IQGAP3,RP11-284F21.1-001	1647	362	301	0.004018	-0.3244	3.418	2.728
1648	TTC24	1648	0	0	1	0	0	0
1649	APOA1BP,RP11-284F21.3-002,AIBP_HUMAN,RP11-284F21.3-004,AIBP	1649	427	839	7.667e-28	0.9137	15.23	28.72
1650	GPATCH4,A8MRS9_HUMAN,A8MRS9	1650	283	316	0.4138	0.09962	8.222	8.811
1651	BRAL1,HPLN2_HUMAN,HAPLN2	1651	7	31	0.0001301	1.945	0.2259	0.9601
1652	BCAN,BEHAB,PGCB_HUMAN,UNQ2525/PRO6018,CSPG7	1652	466	3069	0	2.658	6.582	41.6
1653	NEST_HUMAN,NES,Nbla00170	1653	5396	10982	4.94065645841247e-324	0.9659	55.49	108.4
1654	RABP2_HUMAN,CRABP2	1654	2598	846	5.596e-221	-1.677	153.7	48.03
1655	HSD-38,ISG20L2,I20L2_HUMAN,HSD38	1655	432	368	0.004649	-0.2898	11.66	9.534
1656	CA066_HUMAN,CGI-41,RP11-66D17.7-007,C1orf66	1656	183	251	0.004596	0.3948	4.662	6.138
1657	RM24_HUMAN,MRPL24	1657	306	361	0.1124	0.1788	18.86	21.36
1658	HDGF,uc001fpy.1,A8K8G0_HUMAN,A8K8G0,HDGF_HUMAN,uc001fpz.1,HMG1L2	1658	2643	2757	0.9674	0.001757	45.16	45.22
1659	PRCC_HUMAN,A6NG79_HUMAN,PRCC,TPRC,A6NG79	1659	736	880	0.006184	0.1984	19.81	22.73
1660	SCAP,SH2D2A,VRAP,TSAD	1660	15	17	0.861	0.1143	0.5075	0.5521
1661	A8K3Z4_HUMAN,TRK,A6NF12_HUMAN,NTRK1,NTRK1_HUMAN,A6NF12,A8K3Z4	1661	32	10	0.0005156	-1.641	0.6568	0.197
1662	INSRR_HUMAN,INSRR,IRR	1662	43	7	8.448e-08	-2.514	0.5384	0.08412
1663	FLJ00193,MEGF12,PEAR1_HUMAN,PEAR1	1663	484	87	1.698e-71	-2.521	5.596	0.9656
1664	uc001fqm.1,CA092_HUMAN,C1orf92,uc001fql.1	1664	1	97	4.373e-27	5.571	0.02618	2.437
1665	ARHGB_HUMAN,ARHGEF11,KIAA0380,ARHGEF11/KIAA0380,RP11-356J7.2-001	1665	809	1036	1.062e-05	0.2973	6.711	8.248
1666	ETV3L_HUMAN,ETV3L	1666	0	0	1	0	0	0
1667	ETV3,PE1,METS	1667	106	84	0.06939	-0.3906	3.371	2.564
1668	uc001fqs.1	1668	1	0	0.4897	-1.015	0.1843	0
1669	FCRH5,UNQ503/PRO820,FCRL5,IRTA2,A0N0M2_HUMAN,A0N0M2	1669	0	1	1	0.9854	0	0.006822
1670	FCRH4,FCRL4,IRTA1,IFGP2,FCRL4_HUMAN	1670	0	1	1	0.9854	0	0.01586
1671	IFGP3,FCRH3,FCRL3_HUMAN,uc001fqz.1,A0N0M4,IRTA3,SPAP2,uc001fqy.1,uc001fqx.1,FCRL3	1671	0	0	1	0	0	0
1672	FCRL2_HUMAN,FCRL2,FCRH2,IFGP4,SPAP1,UNQ9236/PRO31998,IRTA4	1672	0	0	1	0	0	0
1673	IRTA5,IFGP1,FCRL1,DKFZp667D0116,FCRL1_HUMAN,FCRH1	1673	0	0	1	0	0	0
1674	CD5L_HUMAN,API6,uc001frk.1,CD5L,UNQ203/PRO229	1674	0	0	1	0	0	0
1675	uc001frl.1	1675	0	0	1	0	0	0
1676	uc001frm.1,CCDS1172,RP11-444M10.2-003,uc001fro.1,NEPH1,KIRREL,KIRR1_HUMAN,uc001frn.1,KIRREL1,RP11-444M10.2-002	1676	1355	803	5.018e-38	-0.8132	21.16	12.03
1677	uc001frp.1	1677	3022	1492	4.903e-131	-1.077	43.3	20.52
1678	uc001frq.1	1678	0	0	1	0	0	0
1679	CD1D_HUMAN,CD1D	1679	36	8	1.193e-05	-2.095	0.4763	0.1016
1680	uc001frs.1	1680	0	0	1	0	0	0
1681	RP11-101J8.1-001,CD1A	1681	1	1	1	-0.02959	0.02728	0.02618
1682	CD1C,RP11-101J8.3-003,CD1C_HUMAN	1682	0	0	1	0	0	0
1683	CD1B,CD1B_HUMAN	1683	0	0	1	0	0	0
1684	RP11-101J8.5-012,RP11-101J8.5-006,RP11-101J8.5-005,CD1E,RP11-101J8.5-002,RP11-101J8.5-007,RP11-101J8.5-013,RP11-101J8.5-009,RP11-101J8.5-001,RP11-101J8.5-003,RP11-101J8.5-004,CDIE,RP11-101J8.5-010,RP11-101J8.5-008	1684	1	0	0.4897	-1.015	0.0277	0
1685	O10T2_HUMAN,OR10T2	1685	0	0	1	0	0	0
1686	OR10K2,O10K2_HUMAN	1686	0	0	1	0	0	0
1687	O10K1_HUMAN,OR10K1	1687	0	0	1	0	0	0
1688	uc001fso.1	1688	0	0	1	0	0	0
1689	O10R2_HUMAN,OR10R2	1689	0	0	1	0	0	0
1690	OR6Y1_HUMAN,OR6Y2,OR6Y1	1690	0	0	1	0	0	0
1691	O10X1_HUMAN,OR10X1,OR10X1P	1691	0	0	1	0	0	0
1692	OR10Z1,O10Z1_HUMAN	1692	0	0	1	0	0	0
1693	SPTA1,RP11-452O22.2-001	1693	2	0	0.2399	-1.605	0.01426	0
1694	OR6K2,OR6K2_HUMAN	1694	0	0	1	0	0	0
1695	OR6K3_HUMAN,OR6K3	1695	0	0	1	0	0	0
1696	OR6K6_HUMAN,OR6K6	1696	0	0	1	0	0	0
1697	OR6N1_HUMAN,OR6N1	1697	0	0	1	0	0	0
1698	OR6N2_HUMAN,OR6N2	1698	0	0	1	0	0	0
1699	MNDA_HUMAN,MNDA	1699	0	0	1	0	0	0
1700	IFIX,PYHIN1,IFIX_HUMAN,uc001fta.1	1700	0	0	1	0	0	0
1701	CCDS1180,uc001fti.1,IFI16,IFNGIP1	1701	2122	1903	2.061e-06	-0.2162	36.2	31.16
1702	AIM2,A8K7M7,AIM2_HUMAN	1702	36	25	0.1254	-0.5662	1.386	0.924
1703	uc001ftk.1,uc001ftl.1,SYNCAM3,CADM3,UNQ225/PRO258,NECL1,CADM3_HUMAN,IGSF4B,TSLL1	1703	1312	2764	2.577e-104	1.015	27.67	55.94
1704	uc001ftm.1	1704	1	0	0.4897	-1.015	0.04711	0
1705	uc001ftp.1,DARC,FY,GPD,DUFFY_HUMAN	1705	98	129	0.08441	0.3344	4.145	5.237
1706	FCERA_HUMAN,FCER1A,FCE1A	1706	0	0	1	0	0	0
1707	OR10J3,OR10J3P,O10J3_HUMAN	1707	0	0	1	0	0	0
1708	uc001fts.1	1708	0	0	1	0	0	0
1709	O10J1_HUMAN,OR10J1	1709	1	0	0.4897	-1.015	0.05934	0
1710	O10J5_HUMAN,OR10J5	1710	0	0	1	0	0	0
1711	PTX2,APCS,SAMP_HUMAN	1711	0	0	1	0	0	0
1712	CRP,PTX1,CRP_HUMAN	1712	0	0	1	0	0	0
1713	VHZ,DUSP23,DUS23_HUMAN,LDP3	1713	109	113	1	-0.007106	8.058	8.018
1714	A1KXW6,A2A4D6,uc001fud.1,FCRH6,FCRL6_HUMAN,FCRL6	1714	0	0	1	0	0	0
1715	SLAMF8,uc001fue.1,BLAME,SLAF8_HUMAN	1715	4	9	0.2682	0.9497	0.09819	0.212
1716	uc001fuf.1	1716	13	16	0.7128	0.2248	0.6809	0.8044
1717	VSIG8,VSIG8_HUMAN	1717	20	49	0.00101	1.194	0.3714	0.8734
1718	CCDC19,NESG1	1718	169	947	4.701e-125	2.42	4.564	24.55
1719	TAGLN2,TAGL2_HUMAN,KIAA0120,CDABP0035	1719	800	1984	1.053e-104	1.25	26.67	63.49
1720	TUTLA_HUMAN,KIAA1355,IGSF9,NRT1,IGSF9A	1720	326	274	0.008941	-0.3088	3.723	3.003
1721	CD2F10,UNQ1938/PRO4421,SLAMF9,UNQ1938,SLAF9_HUMAN	1721	0	4	0.1253	2.299	0	0.1959
1722	uc001fuu.1	1722	73	9	2.156e-14	-2.943	9.862	1.167
1723	PIGM,PIGM_HUMAN	1723	497	566	0.1494	0.1281	6.571	7.183
1724	KCNJ10,IRK10_HUMAN	1724	302	1123	3.456e-104	1.832	3.887	13.87
1725	IRK9_HUMAN,KCNJ9,GIRK3	1725	62	59	0.6499	-0.1286	1.107	1.011
1726	KCT4,CD81P3,IGSF8,uc001fva.1,EWI2,IGSF8_HUMAN	1726	505	554	0.4067	0.0743	12.41	13.07
1727	B1AKY9_HUMAN,ATP1A2,KIAA0778,B1AKY9,RP11-536C5.4-003,AT1A2_HUMAN,B1AKZ0_HUMAN,B1AKZ0,RP11-536C5.4-008	1727	3615	1623	3.935e-189	-1.214	35.28	15.2
1728	B1AKZ1,ATP1AL2,RP11-536C5.5-002,AT1A4_HUMAN,ATP1A4,uc001fve.1,B1AKZ1_HUMAN,uc001fvf.1	1728	14	5	0.03805	-1.374	0.1441	0.04941
1729	CASQ1,CASQ,CASQ1_HUMAN	1729	85	16	2.878e-13	-2.396	2.586	0.4673
1730	uc001fvj.1	1730	15	9	0.2222	-0.7324	0.6153	0.3544
1731	B1AKZ4_HUMAN,PEA15,B1AKZ5,B1AKZ4,RP11-536C5.8-001,RP11-536C5.8-003,B1AKZ5_HUMAN,PEA15_HUMAN	1731	6611	11742	5.407e-274	0.7695	145.9	248.8
1732	uc001fvp.1,WD42A_HUMAN,H326,uc001fvq.1,WDR42A	1732	1479	1808	5.224e-06	0.2305	18.82	22.08
1733	PXF,PEX19_HUMAN,OK/SW-cl.22,PEX19,HK33	1733	1311	1260	0.04216	-0.1163	20.49	18.9
1734	uc001fvv.1,uc001fvu.1,RP11-179G5.3-002,RP11-179G5.3-001,COPA	1734	5771	4545	1.537e-45	-0.4036	60.43	45.68
1735	uc001fvw.1	1735	276	263	0.3015	-0.1283	13.08	11.96
1736	RP11-517F10.1-008,UNQ1874,NICA_HUMAN,KIAA0253,UNQ1874/PRO4317,NCSTN	1736	2033	2216	0.1449	0.06515	38.09	39.85
1737	NHLH1,HEN1,HEN1_HUMAN,CCDS1204,uc001fwa.1	1737	32	88	8.729e-07	1.373	0.7146	1.886
1738	VANG2_HUMAN,VANGL2,KIAA1215,STB1	1738	2460	4054	5.618e-74	0.6613	26.24	41.51
1739	UNQ6123/PRO20080,SLAF6_HUMAN,SLAMF6,DKFZp667L0225,A6NMW2,RP11-528G1.1-001,KALI	1739	1	0	0.4897	-1.015	0.018	0
1740	uc001fwh.1,uc001fwi.1,uc001fwj.1,uc001fwf.1,SLAF5_HUMAN,CD84,SLAMF5,uc001fwg.1,uc001fwk.1	1740	0	0	1	0	0	0
1741	uc001fwm.1,SLAF1_HUMAN,SLAM,uc001fwl.1,SLAMF1	1741	0	0	1	0	0	0
1742	BCM1,uc001fwp.1,BLAST1,CD48_HUMAN,CD48,RP11-404F10.3-002	1742	11	1	0.002882	-2.627	0.1963	0.01713
1743	SLAMF7,SLAF7_HUMAN,UNQ576/PRO1138,A8K3U1_HUMAN,A8K3U1,CS1	1743	0	0	1	0	0	0
1744	LY9_HUMAN,RP11-312J18.1-005,CDABP0070,RP11-312J18.1-002,RP11-312J18.1-004,LY9	1744	0	0	1	0	0	0
1745	CD244_HUMAN,CD244,2B4,uc001fxb.1	1745	0	0	1	0	0	0
1746	ITLN1_HUMAN,ITLN,INTL,LFR,ITLN1,UNQ640/PRO1270	1746	0	0	1	0	0	0
1747	ITLN2,ITLN2_HUMAN,UNQ2789/PRO7179	1747	0	0	1	0	0	0
1748	uc001fxg.1,JAM1_HUMAN,JAM1,RP11-544M22.2-001,JCAM,uc001fxe.1,uc001fxf.1,UNQ264/PRO301,F11R	1748	503	581	0.09471	0.1485	5.611	6.22
1749	LOC100131187,uc001fxh.1,KAT_HUMAN,LOC100134860,KAT	1749	79	116	0.01815	0.4899	6.649	9.37
1750	USF1,USF,USF1_HUMAN,usf1-bd	1750	583	673	0.0709	0.1477	18.54	20.54
1751	FLJ00267,RHG30_HUMAN,ARHGAP30	1751	9	2	0.03511	-1.783	0.1037	0.02211
1752	PVRL4_HUMAN,PVRL4,PRR4,LNIR	1752	4	4	1	-0.04733	0.0833	0.07995
1753	uc001fxp.1	1753	0	0	1	0	0	0
1754	A8MU55,A8MU55_HUMAN,uc001fxt.1,KLHDC9,KARCA1,KLDC9_HUMAN	1754	40	108	5.987e-08	1.352	1.677	4.346
1755	HSPC231,PFDN2,PFD2_HUMAN,PFD2	1755	543	642	0.03151	0.1821	48.33	54.85
1756	NIT1_HUMAN,uc001fxw.1,RP11-544M22.11-002,B1AQP4,B1AQP4_HUMAN,NIT1	1756	280	426	7.628e-07	0.5447	5.723	8.357
1757	KE05,B1AQP5,DEDPRO1,DEDD,DEFT,RP11-544M22.12-002,DEDD_HUMAN,B1AQP5_HUMAN	1757	465	521	0.2649	0.1047	12.96	13.93
1758	HSPC155,uc001fyd.1,CGI-126,UFC1_HUMAN,UFC1	1758	1089	1102	0.5077	-0.04201	55.46	53.87
1759	uc001fye.1,UBP21_HUMAN,USP16,uc001fyf.1,USP21,USP23	1759	354	328	0.1352	-0.1687	8.593	7.642
1760	uc001fyi.1,uc001fyg.1,uc001fyn.1,uc001fyl.1,uc001fyh.1,PPOX,uc001fyk.1,uc001fyj.1,PPOX_HUMAN,uc001fym.1	1760	156	239	0.0001882	0.5534	2.987	4.393
1761	A8K5Z0,A8K5Z0_HUMAN,B4GT3_HUMAN,B4GALT3	1761	461	508	0.3858	0.08073	13	13.75
1762	ATS4_HUMAN,UNQ769/PRO1563,ADAMTS4,uc001fyt.1,KIAA0688,RP11-297K8.6-002,uc001fyu.1	1762	179	55	8.613e-18	-1.743	2.141	0.6315
1763	NDUS2_HUMAN,NDUFS2,RP11-297K8.7-001	1763	1055	1051	0.3057	-0.06458	26.48	25.32
1764	FCER1G,FCERG_HUMAN	1764	1	3	0.6253	0.9631	0.0962	0.277
1765	APOA2,APOA2_HUMAN	1765	5	0	0.02818	-2.61	0.6041	0
1766	TOMM40B,TOMM40L,TM40L_HUMAN	1766	231	243	0.9268	0.01384	4.013	4.052
1767	CAR,RP11-297K8.11-001,NR1I3_HUMAN,NR1I3	1767	11	8	0.4962	-0.4685	0.548	0.3825
1768	IQM1,A6NKN8,PCP4L1,PC4L1_HUMAN	1768	187	128	0.0002396	-0.6021	7.504	4.93
1769	uc001gae.1,MPZ,uc001gaf.1,MYP0_HUMAN	1769	24	36	0.1964	0.5084	0.6868	0.9887
1770	CYB560,O75609_HUMAN,SDHC,C560_HUMAN,LOC642502,SDH3	1770	363	560	4.192e-09	0.565	7.312	10.83
1771	C1orf192,CA192_HUMAN	1771	94	862	1.666e-149	3.125	7.077	62.29
1772	FCGR2A1,FCG2A_HUMAN,CD32,FCGR2A,FCG2,IGFR2	1772	11	18	0.2679	0.6078	0.1926	0.3026
1773	HSPA6,HSP70B',HSP76_HUMAN	1773	17	6	0.02054	-1.416	0.3327	0.1127
1774	uc001gat.1,FCG3A_HUMAN,FCG3,CD16A,FCGR3A,FCGR3,A2N6W9,IGFR3,A2N6W9_HUMAN	1774	1	0	0.4897	-1.015	0.0238	0
1775	FCGR2B,uc001gau.1,FCGR2C	1775	4	0	0.05753	-2.346	0.1326	0
1776	FCGR3B,FCG3,uc001gax.1,FCG3B_HUMAN,FCGR3,CD16B,IGFR3	1776	0	0	1	0	0	0
1777	IGFR2,FCGR2B,CD32,FCG2B_HUMAN,FCG2,FCGR2C	1777	0	0	1	0	0	0
1778	uc001gbc.1	1778	106	94	0.2587	-0.2302	3.913	3.331
1779	FCRL,FREB,FCRL1,RP11-474I16.5-006,FCRLA,FCRLM1,FCRX,UNQ291/PRO329,FCRLA_HUMAN	1779	0	1	1	0.9854	0	0.01675
1780	FCRLB,FCRL2,FCRY,FCRLB_HUMAN,FREB2,FCRLM2,A2A3J7,A2A3J5,uc001gbn.1	1780	19	16	0.613	-0.2904	0.4114	0.3325
1781	DUSP12,DUS12_HUMAN	1781	272	272	0.6374	-0.05895	12.32	11.82
1782	uc001gbs.1,ATF6A_HUMAN,ATF6	1782	1611	1630	0.409	-0.04222	9.964	9.677
1783	OLM2B_HUMAN,OLFML2B	1783	521	245	2.639e-26	-1.144	8.726	3.938
1784	uc001gbw.1,CAPON,KIAA0464,CAPON_HUMAN,NOS1AP,uc001gbv.1	1784	229	243	0.854	0.02633	2.931	2.986
1785	NOS1AP,uc001gbv.1	1785	139	126	0.269	-0.1993	1.429	1.243
1786	HSD20,C1orf111,CA111_HUMAN	1786	4	18	0.004516	1.874	0.2595	1.121
1787	FLJ13137,uc001gby.1,YA022_HUMAN,A1L170	1787	499	631	0.001301	0.2789	6.911	8.388
1788	EAT2,SH21B_HUMAN,SH2D1B	1788	0	0	1	0	0	0
1789	KIS,DKFZp667I0511,UHMK1,KIST,UHMK1_HUMAN	1789	367	394	0.6901	0.04314	6.937	7.149
1790	uc001gcd.1	1790	750	897	0.005345	0.1988	10.13	11.63
1791	SPAG2,UAP1,uc001gce.1	1791	919	651	3.723e-14	-0.5558	22.57	15.34
1792	RP11-572K18.1-001,DDR2	1792	923	335	2.475e-69	-1.518	16.26	5.664
1793	uc001gch.1	1793	707	283	2.141e-46	-1.377	9.054	3.479
1794	DHB7_HUMAN,HSD17B7,UNQ2563/PRO6243	1794	44	41	0.6647	-0.1573	0.9907	0.886
1795	CA110_HUMAN,uc001gck.1,uc001gcj.1,C1orf110	1795	3	2	0.6814	-0.457	0.0745	0.04767
1796	RP11-430G6.1-002,A7YVV7_HUMAN,B1APZ3,uc001gcl.1,RP11-430G6.1-003,B1APZ3_HUMAN,RGS4,RGS4_HUMAN,A7YVV7	1796	518	196	1.95e-37	-1.456	7.441	2.702
1797	RGS5_HUMAN,RGS5,uc001gcm.1	1797	1111	167	3.817e-180	-2.786	10.89	1.572
1798	uc001gco.1	1798	7	26	0.001417	1.701	0.2778	0.9903
1799	B1AQT4_HUMAN,NUF2,RP11-77M5.2-004,NUF2R,NUF2_HUMAN,CDCA1,B1AQT4	1799	240	207	0.04698	-0.2713	5.688	4.709
1800	PBX1_HUMAN,RP11-477H21.1-002,PRL,PBX1	1800	1106	1368	2.185e-05	0.2474	34.86	41.39
1801	uc001gcu.1	1801	6	7	1	0.1414	0.1839	0.206
1802	uc001gcv.1	1802	1886	2132	0.0101	0.1177	37.24	40.41
1803	LMX1A,LMX1A_HUMAN	1803	21	1	3.988e-06	-3.503	0.3118	0.01425
1804	NR2B3,RXRG,A6NNL4_HUMAN,RXRG_HUMAN,A6NNL4	1804	83	144	0.0001894	0.729	2.241	3.733
1805	uc009wvd.1	1805	0	2	0.5002	1.566	0	0.03707
1806	A2RUN7_HUMAN,A2RUN7,LRRC52	1806	1	4	0.3755	1.284	0.04174	0.1603
1807	MGST3_HUMAN,MGST3,RP11-466F5.1-002	1807	939	942	0.4196	-0.0545	76.33	73.49
1808	B2R6X1,B2R6X1_HUMAN,ALDH9A1	1808	1500	1308	2.568e-06	-0.2566	34.29	28.7
1809	LOC440700,uc001gdi.1	1809	1	1	1	-0.02959	0.0473	0.0454
1810	TMCO1,TMCO1_HUMAN,uc001gdm.1,UNQ151,PNAS-10,uc001gdl.1,uc001gdk.1,TMCC4,UNQ151/PRO177,uc001gdn.1,B2REA0_HUMAN,PNAS-136,uc001gdj.1,B2REA0	1810	1524	1707	0.04122	0.1044	17.2	18.49
1811	uc001gdo.1	1811	11	6	0.2298	-0.8301	0.293	0.1534
1812	UCK2,TSA903,UCK2_HUMAN,UMPK	1812	254	178	5.031e-05	-0.5694	12.7	8.542
1813	FA78B_HUMAN,uc001gdq.1,FAM78B	1813	36	27	0.209	-0.4594	0.8976	0.6461
1814	FMO9P	1814	0	0	1	0	0	0
1815	uc001gdu.1,SLTP003,POGK_HUMAN,POGK,LST003,KIAA1513	1815	1097	1162	0.7049	0.02386	16.27	16.55
1816	TADA1L,TAD1L_HUMAN	1816	356	426	0.05793	0.1993	5.922	6.802
1817	CA032_HUMAN,C1orf32	1817	209	395	1.347e-12	0.8562	4.644	8.423
1818	MAEL,RP11-102C16.1-003,DKFZp434L0217,MAEL_HUMAN	1818	12	13	1	0.05214	0.2591	0.2694
1819	GPA33,GPA33_HUMAN	1819	11	1	0.002882	-2.627	0.2251	0.01964
1820	DUS27_HUMAN,A0AUM4,DUSP27	1820	6	0	0.0138	-2.833	0.08466	0
1821	RP11-52A20.1-001,OCT1,uc001geg.1,B1AL93,OTF1,POU2F1,B1AL93_HUMAN,PO2F1_HUMAN	1821	189	185	0.5695	-0.08955	3.31	3.11
1822	B1AK49,uc001gei.1,uc001gej.1,CD247,uc001gek.1,TCRZ,B1AK49_HUMAN,CD3Z,RP11-104L21.1-001,CD3Z_HUMAN,T3Z	1822	0	7	0.01576	2.974	0	0.1911
1823	UNQ727/PRO1409,CREG1_HUMAN,CREG,CREG1	1823	674	724	0.5744	0.04401	19.02	19.61
1824	RCSD1,B1AK48_HUMAN,B1AK48,RP3-503M14.1-001	1824	2	5	0.4538	0.9556	0.03646	0.08748
1825	B2REC0_HUMAN,uc001gen.1,MPZL1,PZR,MPZL1_HUMAN,B2REC0,UNQ849/PRO1787,RP1-313L4.1-006	1825	2209	2059	0.0002843	-0.1605	25.53	22.84
1826	ADCY10,ADCYA_HUMAN,SAC	1826	4	1	0.2095	-1.36	0.04157	0.009974
1827	BR44_HUMAN,BRP44	1827	453	461	0.7408	-0.03383	17.54	17.13
1828	IQWD1_HUMAN,IQWD1,A2A295,MSTP055	1828	476	407	0.0034	-0.2845	7.246	5.946
1829	uc001gfa.1	1829	207	240	0.2766	0.1535	10.29	11.46
1830	GP161_HUMAN,GPR161,RP4-745I14.2-004	1830	335	363	0.6227	0.05648	5.309	5.521
1831	TIPRL_HUMAN,TIPRL	1831	1209	1150	0.02755	-0.1312	21.44	19.57
1833	uc001gfi.1,UNQ512/PRO1027,SFT2B_HUMAN,SFT2D2	1833	136	128	0.4239	-0.1455	9.079	8.202
1832	TBX19,TPIT,RP4-747L4.2-004,uc001gfj.1,TBX19_HUMAN,RP4-747L4.2-003	1832	72	78	0.8703	0.05557	1.35	1.404
1834	uc001gfk.1	1834	195	199	0.8405	-0.02972	5.813	5.694
1835	SCYC2,uc001gfn.1,XCL2_HUMAN,XCL2	1835	0	0	1	0	0	0
1836	XCL1,SCYC1,LTN,XCL1_HUMAN	1836	0	1	1	0.9854	0	0.04488
1837	DERM_HUMAN,DPT	1837	66	4	4.052e-16	-3.797	2.215	0.1288
1838	uc001gfq.1	1838	6	0	0.0138	-2.833	0.3613	0
1839	A3KLL5,A3KLL5_HUMAN,ATP1B1	1839	2443	3271	4.525e-21	0.3618	69.39	89.17
1840	NDK7_HUMAN,A8K3T6_HUMAN,A8K3T6,NME7	1840	467	609	0.0002513	0.3232	4.841	6.06
1841	uc001gfw.1,BLZF1,JEM1,RP1-206D15.1-005,GO45_HUMAN	1841	429	443	0.9191	-0.01281	6.601	6.542
1842	CA114_HUMAN,uc001ggd.1,C1orf114,uc001ggb.1	1842	128	272	6.827e-12	1.023	1.925	3.927
1843	TRMA,S19A2_HUMAN,uc001ggf.1,uc001gge.1,RP1-206D15.4-002,THT1,SLC19A2	1843	337	305	0.07575	-0.2025	5.296	4.601
1844	RP1-86F14.1-001,F5	1844	188	66	6.34e-16	-1.555	1.17	0.3944
1845	SELP,uc001ggi.1,RP1-86F14.2-002,uc001ggh.1	1845	0	0	1	0	0	0
1849	C1orf112,A6NFP1,CA112_HUMAN,uc001ggo.1	1849	181	157	0.1025	-0.2628	2.175	1.811
1846	SELL,LYAM1_HUMAN,LNHR,LYAM1	1846	22	14	0.182	-0.6726	0.509	0.3109
1847	LYAM2_HUMAN,ELAM1,uc001ggm.1,SELE	1847	20	2	4.976e-05	-2.855	0.2949	0.02831
1848	CCDS1284,C1orf156,ASTP2,CA156_HUMAN	1848	175	124	0.0009617	-0.5524	7.315	4.975
1850	PACE1_HUMAN,uc001ggt.1,uc001ggs.1,PACE1,uc001ggu.1,SCYL3	1850	174	195	0.4987	0.1047	3.043	3.274
1851	SMAP,KIFA3_HUMAN,KIFAP3	1851	1496	1353	0.0001648	-0.204	28.52	24.76
1852	METTL11B,B2RXI0_HUMAN,B2RXI0	1852	0	0	1	0	0	0
1853	LOC284688	1853	2	0	0.2399	-1.605	0.07844	0
1854	uc001ggy.1	1854	0	3	0.2503	1.978	0	0.07736
1855	uc001ggz.1,NTKLBP1,SCYL1BP1	1855	313	190	2.509e-09	-0.7761	4.971	2.896
1856	PRRX1_HUMAN,PMX1,PRRX1	1856	1198	240	5.076e-162	-2.374	16.82	3.233
1857	A0PJM0,A0PJM2,CA129_HUMAN,C1orf129	1857	3	0	0.1175	-2.022	0.07582	0
1858	FMO3,FMO3_HUMAN	1858	4	5	1	0.2147	0.1105	0.1325
1859	uc001ghj.1	1859	3	0	0.1175	-2.022	0.08067	0
1860	FMO2	1860	95	47	2.244e-05	-1.058	1.048	0.4976
1861	FMO1,RP4-798A17.1-006,FMO1_HUMAN	1861	123	19	5.443e-21	-2.69	3.069	0.4551
1862	FMO4,FMO2,FMO4_HUMAN	1862	46	28	0.02674	-0.7541	1.229	0.718
1863	uc001ghp.1	1863	190	166	0.1004	-0.2526	4.583	3.843
1864	BAT2D1,KIAA1096,XTP2	1864	4709	4658	0.01203	-0.07486	25.32	24.04
1865	MYOC_HUMAN,GLC1A,TIGR,MYOC	1865	0	0	1	0	0	0
1866	VAMP4_HUMAN,VAMP4	1866	490	413	0.001555	-0.3051	6.831	5.526
1867	KIAA0859,K0859_HUMAN,CGI-01,A6NFK0	1867	443	535	0.02311	0.2126	4.78	5.541
1868	uc001gid.1,DNM3,KIAA0820,RP1-106H8.3-002	1868	278	456	1.547e-09	0.6529	1.829	2.879
1869	uc001gig.1	1869	12	5	0.09059	-1.167	6.234	2.493
1870	uc009wwc.1	1870	14	2	0.001966	-2.369	7.273	0.9972
1872	uc001gim.1,GPI2,PIGC,PIGC_HUMAN,CCDS1302	1872	357	294	0.002871	-0.3382	6.647	5.254
1871	CA105_HUMAN,C1orf105	1871	0	0	1	0	0	0
1873	B2RNU4_HUMAN,CA009_HUMAN,C1orf9,uc001gip.1,B2RNU4,uc001giq.1,CH1	1873	2869	2627	1.774e-06	-0.1862	28.99	25.48
1874	FASL,FASLG,TNFL6_HUMAN,TNFSF6,APT1LG1	1874	0	1	1	0.9854	0	0.0295
1875	uc001giu.1,TNFSF18	1875	3	4	1	0.2761	0.2292	0.2933
1876	TNFSF4,TXGP1,TNFL4_HUMAN	1876	127	92	0.008286	-0.5195	1.94	1.349
1877	uc001gix.1	1877	21	10	0.04687	-1.055	0.2136	0.09761
1878	PRDX6,KIAA0106,PRDX6_HUMAN,AOP2	1878	2835	2286	6.303e-20	-0.3695	97.01	75.08
1879	S9A11_HUMAN,SLC9A11	1879	11	37	0.000254	1.607	0.1366	0.441
1880	ANKRD45,uc001gjb.1	1880	107	445	3.579e-47	1.987	1.485	5.928
1881	uc001gjd.1,KLHL20,KLHLX	1881	602	515	0.001097	-0.2838	9.113	7.483
1882	CENPL_HUMAN,C1orf155,ICEN33,uc001gjf.1,uc001gjg.1,CENPL,uc001gje.1	1882	178	157	0.14	-0.2388	3.428	2.902
1883	SYDM_HUMAN,DARS2	1883	314	349	0.4148	0.09302	5.755	6.139
1884	uc001gjm.1,uc001gjl.1	1884	907	659	1.547e-12	-0.5193	29.4	20.5
1885	uc009wwi.1	1885	0	2	0.5002	1.566	0	2.551
1886	uc001gjl.1	1886	11	6	0.2298	-0.8301	7.76	4.063
1887	uc009wwl.1	1887	0	0	1	0	0	0
1888	uc001gjn.1	1888	8	2	0.06052	-1.631	7.494	1.798
1889	uc009wwm.1	1889	12	0	0.0001904	-3.728	11.24	0
1890	uc009wwo.1	1890	0	0	1	0	0	0
1891	uc001gjo.1	1891	0	0	1	0	0	0
1892	uc001gjq.1,ZBT37_HUMAN,ZBTB37	1892	70	119	0.00103	0.6986	1.57	2.562
1893	uc001gjs.1	1893	0	0	1	0	0	0
1894	PRO0309,AT3,SERPINC1,ANT3_HUMAN	1894	0	0	1	0	0	0
1895	KIAA2025,uc001gju.1,RC3H1_HUMAN,RC3H1,RNF198	1895	724	784	0.4552	0.05563	3.761	3.91
1896	uc001gkh.1,uc001gkd.1,uc001gjz.1,uc001gkc.1,IDN4-GGTR7,uc001gke.1,KIAA0471,RABGAP1L,uc001gkb.1,RP1-102G20.1-003,uc001gjw.1,uc001gjy.1,RP1-102G20.1-002,RP1-102G20.1-001,RP1-102G20.1-004	1896	261	263	0.7267	-0.04797	1.96	1.896
1897	GPR52,GPR52_HUMAN	1897	0	0	1	0	0	0
1898	PNAS-107,CACYBP,SIP,CYBP_HUMAN,S100A6BP,RP1-102G20.6-002	1898	385	497	0.00172	0.3085	6.637	8.223
1899	RT14_HUMAN,MRPS14	1899	279	285	0.8333	-0.02837	13.59	13.33
1900	TNN,TENN_HUMAN	1900	37	20	0.01703	-0.9126	0.4222	0.219
1901	KIAA0040,K0040_HUMAN,uc001gkm.1	1901	27	103	4.508e-11	1.835	0.4095	1.499
1902	uc001gko.1,KIAA0040,uc001gkm.1,uc001gkn.1	1902	21	53	0.0004161	1.238	0.7291	1.766
1903	A1L306_HUMAN,TNR,A1L306,uc001gkq.1,TENR_HUMAN	1903	41	215	3.09e-28	2.304	0.4499	2.264
1904	uc001gks.1	1904	0	0	1	0	0	0
1905	RP11-318C24.3-003,B1AMD3,A8MTP5_HUMAN,COP1,RFWD2_HUMAN,A8MTP5,RNF200,RFWD2,B1AMD3_HUMAN	1905	545	475	0.0048	-0.257	10.77	9.012
1906	uc001gkx.1	1906	1	0	0.4897	-1.015	0.3968	0
1907	PAPPE,PAPP2_HUMAN,PLAC3,PAPPA2	1907	914	935	0.7098	-0.02636	6.639	6.519
1908	uc001gla.1	1908	544	525	0.2211	-0.1102	13.22	12.24
1909	B1AJS1,ASTN,ASTN1,B1AJS1_HUMAN,RP4-774I24.2-002,KIAA0289,uc001gle.1	1909	1574	3460	4.522e-143	1.077	9.876	20.84
1910	DBCCR1L2,BRINP2,FAM5B_HUMAN,FAM5B,KIAA1747	1910	324	770	1.389e-38	1.187	4.779	10.9
1911	B1AM07,uc001glm.1,KIAA1928,A3EYF1,B1AM07_HUMAN,B1AM08,B1AM08_HUMAN,RP4-798P15.1-005,uc001gll.1,SEC16B,SC16B_HUMAN,LZTR2,SEC16S,RP4-798P15.1-001,RGPR	1911	208	89	2.762e-13	-1.274	0.9826	0.4036
1912	uc001glo.1	1912	23	11	0.03824	-1.055	0.5557	0.2551
1913	B1AKC7,NGAP,B1AKC7_HUMAN,NGAP_HUMAN,RP4-593C16.1-002,RASAL2	1913	514	461	0.02104	-0.2157	4.85	4.175
1914	DKFZp564J047,CA049_HUMAN,C1orf49	1914	6	12	0.2397	0.8404	0.09092	0.1745
1915	B2RN72,CA220_HUMAN,CCDS1324,B2RN72_HUMAN,C1orf220	1915	17	36	0.01865	0.9828	0.377	0.7662
1916	RGPS2_HUMAN,RALGPS2	1916	320	553	2.597e-13	0.7283	5.654	9.379
1917	ANGPT3,ANGL1_HUMAN,ARP1,UNQ162/PRO188,ANGPTL1,ANG3,PSEC0154	1917	787	266	3.721e-65	-1.62	12.68	4.114
1918	KIAA0475,FAM20B,FA20B_HUMAN	1918	1882	1502	1.219e-14	-0.3843	18.1	13.86
1919	ADIR,TOR3A_HUMAN,TOR3A	1919	257	302	0.1627	0.173	6.921	7.806
1920	ABL2_HUMAN,uc001gmj.1,ABL2,uc001gmg.1,uc001gmh.1,ABLL,ARG,uc001gmi.1,uc001gmk.1	1920	1097	1166	0.6437	0.02881	4.798	4.895
1921	SOAT,ACACT1,SOAT1,STAT,ACACT,ACAT,ACAT1,SOAT1_HUMAN,A8K3P4,A8K3P4_HUMAN,A9Z1V7,A6NC40	1921	585	729	0.001241	0.2579	9.852	11.78
1922	B1AM31_HUMAN,CA125_HUMAN,RP11-215I23.2-001,B1AM31,DKFZp434N1720,C1orf125	1922	0	8	0.007905	3.144	0	0.08578
1923	NPHS2,PODO_HUMAN,uc001gmq.1	1923	0	0	1	0	0	0
1924	uc001gms.1	1924	0	0	1	0	0	0
1925	uc001gmt.1	1925	0	0	1	0	0	0
1926	uc001gmu.1	1926	0	0	1	0	0	0
1927	uc001gmv.1	1927	0	0	1	0	0	0
1928	uc001gmw.1	1928	1	2	1	0.5505	0.9524	1.828
1929	uc001gmx.1	1929	0	0	1	0	0	0
1930	uc001gmy.1	1930	0	0	1	0	0	0
1931	uc001gmz.1	1931	0	3	0.2503	1.978	0	3.74
1932	uc001gna.1	1932	0	0	1	0	0	0
1933	uc001gnb.1	1933	0	0	1	0	0	0
1934	uc001gnc.1	1934	0	0	1	0	0	0
1935	uc001gnd.1	1935	0	0	1	0	0	0
1936	uc001gne.1	1936	0	0	1	0	0	0
1937	TDRD5,TDRD5_HUMAN,A1L4G5	1937	0	2	0.5002	1.566	0	0.02955
1938	CA076_HUMAN,uc001gni.1,NDSP,C1orf76,FAM163A	1938	85	21	6.148e-11	-2.024	1.412	0.3348
1939	TOR1AIP2,TOIP2_HUMAN,LULL1	1939	471	406	0.005584	-0.2728	7.75	6.412
1940	IFRG15,uc001gnm.1,uc001gnn.1	1940	305	280	0.1365	-0.1819	10.53	9.279
1941	uc001gno.1	1941	6	9	0.6084	0.4626	0.5072	0.7302
1942	TOR1AIP1,TOIP1_HUMAN	1942	1162	952	3.604e-08	-0.3464	18.98	14.92
1943	RP11-502H18.1-007,uc001gns.1,RP11-502H18.1-011,CAP350,RP11-502H18.1-005,GM133,A2A4F6,CE350_HUMAN,CEP350,A2A4F6_HUMAN	1943	1255	1587	2.962e-07	0.2793	5.119	6.213
1944	QSCN6,QSOX1,QSOX1_HUMAN,UNQ2520/PRO6013	1944	2014	1907	0.002814	-0.1379	23.83	21.66
1945	uc001god.1	1945	116	106	0.3475	-0.1875	2.9	2.543
1946	LHX4_HUMAN,LHX4	1946	5	1	0.1177	-1.624	0.2432	0.04668
1947	uc001gof.1	1947	34	51	0.1042	0.5134	0.5546	0.7985
1948	ACBD6_HUMAN,ACBD6	1948	439	455	0.9467	-0.007502	23.67	23.54
1949	LOC148756	1949	0	0	1	0	0	0
1950	XR,SYG1,XPR1_HUMAN,XPR1	1950	2745	3157	0.0001512	0.1425	34.44	38.02
1951	uc001goj.1	1951	752	911	0.002345	0.2173	13.17	15.31
1952	KIAA1614,uc001gok.1	1952	52	47	0.4838	-0.2009	0.7506	0.6511
1953	B2R652_HUMAN,STX6,uc001gon.1,STX6_HUMAN,B2R652	1953	882	985	0.1385	0.1001	8.869	9.506
1954	O97985_HUMAN,RP11-309G3.1-003,RP11-309G3.1-004,MR1,RP11-309G3.1-002,MR1B,uc001gop.1,MR1C,RP11-309G3.1-001,O97986_HUMAN	1954	7	36	1.055e-05	2.155	0.1797	0.887
1955	SBBI48,PP4583,IER5,uc001got.1,IER5_HUMAN	1955	573	778	1.417e-06	0.3815	13.98	18.22
1956	uc001gou.1	1956	0	3	0.2503	1.978	0	0.3058
1957	uc001gov.1	1957	0	0	1	0	0	0
1958	CACH6,CACNL1A6,CACNA1E	1958	160	460	4.53e-32	1.459	0.8169	2.254
1959	ZNF648,ZN648_HUMAN,CCDS30952	1959	3	4	1	0.2761	0.04698	0.06012
1960	GLNA_HUMAN,GLNS,GLUL	1960	5091	5213	0.3805	-0.025	67.26	66.11
1961	TEDM1_HUMAN,TEDDM1	1961	1	1	1	-0.02959	0.02286	0.02194
1962	uc001gpf.1	1962	0	0	1	0	0	0
1963	uc001gpi.1,uc001gpg.1,RGSL2,RGS,DKFZp434E169	1963	1	0	0.4897	-1.015	0.01355	0
1964	RGS,uc001gph.1	1964	0	1	1	0.9854	0	0.009677
1965	uc001gpk.1,DKFZp781D08126,RNASEL,RNS4,RN5A_HUMAN	1965	244	326	0.003338	0.3576	2.278	2.921
1966	RP11-317P15.1-001,RGS16,uc001gpl.1	1966	1222	772	2.767e-28	-0.721	28.71	17.41
1967	RGS8,A8MVW6_HUMAN,A8MVW6,RGS8_HUMAN	1967	47	85	0.002227	0.7831	2.945	5.112
1968	C1orf13,NPL,NPL_HUMAN,uc001gpp.1	1968	20	114	1.98e-16	2.396	0.4618	2.526
1969	LKP,NDH2,DDX9,DHX9,DHX9_HUMAN	1969	2325	2494	0.3132	0.04205	26.41	27.19
1970	C1orf14	1970	0	0	1	0	0	0
1971	LAMC1,RP11-181K3.1-001,uc001gpy.1,uc001gpx.1	1971	8568	4403	4.94065645841247e-324	-1.019	52.63	25.96
1972	LAMC2_HUMAN,LAMB2T,LAMNB2,LAMC2,uc001gpz.1,uc001gqa.1	1972	110	123	0.6007	0.1011	0.9666	1.037
1973	C1orf15,KIAA0479,NMNAT2,NMNA2_HUMAN,uc001gqd.1	1973	302	585	3.101e-19	0.8926	2.377	4.42
1974	uc001gqe.1	1974	1	8	0.03942	2.129	0.02574	0.1977
1975	RP1-127C7.1-003,EST1C,B1ALB4_HUMAN,SMG7_HUMAN,C1orf16,SMG7,uc001gqf.1,KIAA0250,B1ALB4	1975	1299	1415	0.2494	0.06419	12.48	13.05
1976	P67PHOX,uc001gqj.1,NOXA2,NCF2,uc001gqk.1,NCF2_HUMAN	1976	10	4	0.112	-1.188	0.23	0.08832
1977	ARPC5,A6NEC4,ARC16,ARPC5_HUMAN	1977	1880	1822	0.02877	-0.1043	54.2	50.42
1978	RGL,RGL1,KIAA0959,RGL1_HUMAN	1978	1321	1262	0.02891	-0.125	14.19	13.02
1979	APOBEC4,ABEC4_HUMAN,CCDS1358,C1orf169	1979	0	2	0.5002	1.566	0	0.03949
1980	RP11-498P10.2-002,GLT25D2,KIAA0584,GT252_HUMAN,RP11-498P10.2-003,C1orf17	1980	840	290	1.149e-67	-1.59	7.131	2.363
1981	SEN15_HUMAN,SEN15,uc001gqu.1,B1ALV1_HUMAN,TSEN15,uc001gqt.1,C1orf19,B1ALV1,GS1-215N23.1-004	1981	539	655	0.008415	0.2217	14.84	17.31
1982	C1orf21,CA021_HUMAN,uc001gqw.1,PIG13	1982	2026	1220	2.727e-53	-0.7904	11.23	6.492
1983	uc001gqx.1,EDEM3,uc001gqy.1,EDEM3_HUMAN,C1orf22	1983	1317	1125	1.052e-06	-0.2863	10.18	8.346
1984	uc001gqz.1	1984	0	1	1	0.9854	0	0.01912
1985	FAM129A,NIBAN,GIG39,C1orf24,NIBA_HUMAN	1985	907	544	4.041e-25	-0.7955	6.621	3.812
1986	HIPI3,DING,BAP1,RNF2,RING2_HUMAN,RING1B	1986	429	598	3.747e-06	0.4192	6.904	9.237
1987	C1orf25,uc001grf.1,MSTP070,TRM1L_HUMAN,TRM1L	1987	366	276	4.672e-05	-0.4649	4.746	3.435
1988	uc001grh.1,uc001grg.1,C1orf26,CA026_HUMAN	1988	156	207	0.02389	0.347	2.26	2.878
1989	ARA3,NS1BP_HUMAN,HSPC068,IVNS1ABP,KIAA0850,FLARA3,DKFZp686K06216,uc001grk.1,NS1BP,NS1	1989	3282	2971	2.783e-08	-0.2027	27.29	23.71
1990	uc001grn.1	1990	1	0	0.4897	-1.015	0.09027	0
1991	uc001gro.1	1991	0	1	1	0.9854	0	0.09126
1992	uc001grp.1	1992	0	0	1	0	0	0
1993	HMCN1,FIBL6,A6NGE3,HMCN1_HUMAN,FIBL-6	1993	1437	500	2.719e-113	-1.58	4.459	1.489
1994	MSF,SZP,uc001grt.1,PRG4,uc001gru.1,PRG4_HUMAN	1994	29	36	0.5358	0.2452	0.3789	0.4514
1995	TPR,tpr	1995	2968	3026	0.4083	-0.03123	18.17	17.79
1996	ODR4,TTG1,C1orf27,TTG1A	1996	466	493	0.8212	0.02205	7.037	7.146
1997	TISR_HUMAN,OCLM	1997	11	18	0.2679	0.6078	0.7111	1.117
1998	PHOS_HUMAN,PDC	1998	25	4	4.548e-05	-2.431	1.093	0.1679
1999	COX-2,COX2,PGH2_HUMAN,PTGS2	1999	158	20	3.58e-29	-2.978	2.022	0.2457
[truncated: 24,571 more rows]
