# Supplementary material for: ExpressionPlot: a web-based framework for analysis of RNA-Seq and microarray gene expression data
Source: Genome Biol. 2011 Jul 28;12(7):R69. doi: 10.1186/gb-2011-12-7-r69 (PMC3218831; doi:10.1186/gb-2011-12-7-r69)
Supplement: Additional file 3 — Data for Figure 2d. [file gb-2011-12-7-r69-S3.ZIP › rep2.DESeq.tsv]

clusterID	aliases	ID	id	baseMean	n1	n2	foldChange	lfc	p	padj	resVarA	resVarB	rpkm1	rpkm2
1	uc001aaa.1	1	1	0	0	0	NA	NA	NA	NA	NA	NA	0	0
2	uc001aac.1,uc001aae.1,uc001aab.1,uc001aaj.1,FLJ00038,WASH2P,uc001aah.1,DKFZp434K1323	2	2	19.5	17	22	1.294	0.372	0.8477	1	NA	NA	0.1714	0.2219
3	uc009vjg.1	3	3	0	0	0	NA	NA	NA	NA	NA	NA	0	0
4	F379	4	4	0	0	0	NA	NA	NA	NA	NA	NA	0	0
5	OR4F5,OR4F5_HUMAN	5	5	0	0	0	NA	NA	NA	NA	NA	NA	0	0
6	uc009vji.1	6	6	1.5	1	2	2	1	1	1	NA	NA	0.01572	0.03144
7	uc009vjj.1	7	7	0	0	0	NA	NA	NA	NA	NA	NA	0	0
8	uc001aam.1	8	8	0.5	0	1	Inf	Inf	1	1	NA	NA	0	0.04801
9	uc001aap.1	9	9	0	0	0	NA	NA	NA	NA	NA	NA	0	0
10	uc001aaq.1	10	10	0	0	0	NA	NA	NA	NA	NA	NA	0	0
11	uc001aar.1	11	11	0	0	0	NA	NA	NA	NA	NA	NA	0	0
12	uc001aas.1	12	12	0	0	0	NA	NA	NA	NA	NA	NA	0	0
13	uc001aat.1	13	13	0	0	0	NA	NA	NA	NA	NA	NA	0	0
14	uc001aau.1	14	14	0	0	0	NA	NA	NA	NA	NA	NA	0	0
15	uc009vjk.1	15	15	0	0	0	NA	NA	NA	NA	NA	NA	0	0
16	uc001aav.1	16	16	0	0	0	NA	NA	NA	NA	NA	NA	0	0
17	OR4F16,OR4F3,OR4F29,OR4F3_HUMAN	17	17	0	0	0	NA	NA	NA	NA	NA	NA	0	0
18	uc001aax.1	18	18	0	0	0	NA	NA	NA	NA	NA	NA	0	0
19	uc001aay.1	19	19	0	0	0	NA	NA	NA	NA	NA	NA	0	0
20	uc009vjl.1	20	20	17.5	13	22	1.692	0.759	0.6687	1	NA	NA	0.593	1.003
21	uc001aaz.1	21	21	318	133	503	3.782	1.919	0.03442	0.7123	NA	NA	3.913	14.8
22	uc001aba.1	22	22	3.5	1	6	6	2.585	0.3794	1	NA	NA	0.06724	0.4034
23	uc001abb.1	23	23	0	0	0	NA	NA	NA	NA	NA	NA	0	0
24	uc001abc.1	24	24	824	591	1057	1.788	0.8387	0.2487	1	NA	NA	33.75	60.37
25	OR4F16,OR4F3,OR4F29,OR4F3_HUMAN	25	25	0	0	0	NA	NA	NA	NA	NA	NA	0	0
26	uc009vjm.1	26	26	0	0	0	NA	NA	NA	NA	NA	NA	0	0
27	uc001abe.1	27	27	1	1	1	1	0	1	1	NA	NA	0.031	0.031
28	uc001abg.1	28	28	0	0	0	NA	NA	NA	NA	NA	NA	0	0
29	uc001abh.1	29	29	0	0	0	NA	NA	NA	NA	NA	NA	0	0
30	uc001abi.1	30	30	0	0	0	NA	NA	NA	NA	NA	NA	0	0
31	uc001abj.1	31	31	0	0	0	NA	NA	NA	NA	NA	NA	0	0
32	uc001abk.1	32	32	0	0	0	NA	NA	NA	NA	NA	NA	0	0
33	uc001abl.1	33	33	0	0	0	NA	NA	NA	NA	NA	NA	0	0
34	uc001abm.1	34	34	0	0	0	NA	NA	NA	NA	NA	NA	0	0
35	uc001abo.1	35	35	5	5	5	1	0	1	1	NA	NA	0.1782	0.1782
36	uc001abq.1	36	36	45	40	50	1.25	0.3219	0.8408	1	NA	NA	1.169	1.461
37	LOC643837	37	37	16	9	23	2.556	1.354	0.4386	1	NA	NA	0.1565	0.3999
38	uc001abt.1	38	38	0.5	1	0	0	-Inf	1	1	NA	NA	0.02591	0
39	uc001abu.1	39	39	82	65	99	1.523	0.607	0.6493	1	NA	NA	0.9967	1.518
40	RP11-54O7.4-003,A2AA76,SAM11_HUMAN,SAMD11	40	40	213.5	362	65	0.1796	-2.477	0.01679	0.4828	NA	NA	7.626	1.369
41	DKFZp564C186,NOC2L,NOC2L_HUMAN,uc001abz.1,uc001aby.1	41	41	384	387	381	0.9845	-0.02254	0.982	1	NA	NA	3.578	3.522
42	KLHL17,KLH17_HUMAN	42	42	183	209	157	0.7512	-0.4127	0.692	1	NA	NA	3.306	2.483
43	PLEKHN1,PKHN1_HUMAN	43	43	4	6	2	0.3333	-1.585	0.5689	1	NA	NA	0.1095	0.03651
44	CA170_HUMAN,C1orf170	44	44	4.5	3	6	2	1	0.735	1	NA	NA	0.04587	0.09173
45	HES4,HES4_HUMAN	45	45	90	111	69	0.6216	-0.6859	0.5969	1	NA	NA	5.899	3.667
46	uc001acj.1,UCRP,ISG15,UCRP_HUMAN,G1P2	46	46	155.5	120	191	1.592	0.6705	0.5395	1	NA	NA	8.407	13.38
47	AGRN,AGRIN_HUMAN,AGRIN	47	47	6352	6577	6127	0.9316	-0.1022	0.8982	1	NA	NA	41.93	39.06
48	uc009vjs.1	48	48	46.5	88	5	0.05682	-4.138	0.01593	0.466	NA	NA	2.767	0.1572
49	uc001acm.1,CCDS7,uc001acr.1,C1orf159,uc001act.1,uc001acu.1,CA159_HUMAN,uc001acn.1,UNQ2998/PRO9739,uc001acp.1,uc001acs.1,UNQ2998	49	49	149	157	141	0.8981	-0.1551	0.8936	1	NA	NA	2.112	1.897
50	uc001acv.1	50	50	1	1	1	1	0	1	1	NA	NA	0.02887	0.02887
51	uc001acw.1	51	51	0	0	0	NA	NA	NA	NA	NA	NA	0	0
52	uc001acx.1	52	52	19.5	0	39	Inf	Inf	0.005197	0.2281	NA	NA	0	0.5344
53	TTLL10,TTL10_HUMAN	53	53	35.5	4	67	16.75	4.066	0.02244	0.562	NA	NA	0.06215	1.041
54	B1AME3_HUMAN,RP5-902P8.2-001,AITR,GITR,TNR18_HUMAN,TNFRSF18,B1AME3,RP5-902P8.2-002,UNQ319/PRO364	54	54	4	5	3	0.6	-0.737	0.8529	1	NA	NA	0.1681	0.1009
55	uc001adf.1,TNFRSF4,TNR4_HUMAN,TXGP1L	55	55	1.5	2	1	0.5	-1	1	1	NA	NA	0.05442	0.02721
56	PSEC0034,CAB45_HUMAN,uc001adi.1,B1AME6,SDF4,B1AME6_HUMAN,RP5-902P8.6-007,uc001adh.1,CAB45	56	56	2202	2513	1890	0.7521	-0.411	0.5548	1	NA	NA	23.07	17.35
57	B3GALT6,B3GT6_HUMAN	57	57	476.5	516	437	0.8469	-0.2397	0.7659	1	NA	NA	8.624	7.303
58	FAM132A,F132A_HUMAN,C1QDC2	58	58	26	31	21	0.6774	-0.5619	0.7392	1	NA	NA	1.396	0.9458
59	A6NGS0_HUMAN,A6NGS0,UBE2J2	59	59	621.5	754	489	0.6485	-0.6247	0.4108	1	NA	NA	12.05	7.817
60	B1AMF4,uc001adx.1,RP5-902P8.9-005,SCNND_HUMAN,A9Z1X6,SCNN1D,B1AMF4_HUMAN,DNACH	60	60	103.5	83	124	1.494	0.5792	0.6422	1	NA	NA	1.208	1.804
61	CENTB5,RP5-902P8.11-003,B1AMF5,B1AMF5_HUMAN,CENB5_HUMAN,KIAA1716	61	61	805.5	676	935	1.383	0.4679	0.5199	1	NA	NA	5.718	7.909
62	PUSL1,PUSL1_HUMAN	62	62	118.5	142	95	0.669	-0.5799	0.6273	1	NA	NA	3.513	2.35
63	RC68,CPSF3L,INTS11,DKFZp434A1923,INT11_HUMAN,A8K5S2,A8K5S2_HUMAN,RP5-890O3.8-016	63	63	996.5	1020	973	0.9539	-0.06806	0.9246	1	NA	NA	7.923	7.558
64	GLTD1_HUMAN,GLTPD1	64	64	269.5	312	227	0.7276	-0.4589	0.6195	1	NA	NA	6.639	4.83
65	TR3,TAS1R3,TS1R3_HUMAN,T1R3	65	65	20.5	24	17	0.7083	-0.4975	0.7826	1	NA	NA	0.4376	0.31
66	uc001aer.1,A6NKG8,DVL1,A6NKG8_HUMAN,uc001aet.1	66	66	770.5	871	670	0.7692	-0.3785	0.6052	1	NA	NA	8.235	6.335
67	MXRA8,MXRA8_HUMAN,uc001aey.1,uc001aex.1,UNQ662	67	67	1376	2290	462	0.2017	-2.309	0.001416	0.09472	NA	NA	37.37	7.54
68	AIP,AKIP_HUMAN,AURKAIP1,AKIP,uc001afc.1,uc001afd.1	68	68	579.5	642	517	0.8053	-0.3124	0.6851	1	NA	NA	24.49	19.73
69	FLJ00183,SB138,CCNL2_HUMAN,CCNL2	69	69	2946	2799	3093	1.105	0.1441	0.8394	1	NA	NA	24.61	27.19
70	LOC148413,A4QMS8_HUMAN,A4QMS8	70	70	298	288	308	1.069	0.09686	0.9174	1	NA	NA	6.6	7.059
71	uc001afo.1,RM20_HUMAN,MRPL20	71	71	362	386	338	0.8756	-0.1916	0.8245	1	NA	NA	44.15	38.66
72	uc001afp.1,uc001afq.1	72	72	100.5	195	6	0.03077	-5.022	0.0008992	0.06742	NA	NA	6.169	0.1898
73	VWA1,CCDS28,VWA1_HUMAN	73	73	2210	4132	287	0.06946	-3.848	4.491e-07	0.0001599	NA	NA	76	5.279
74	ATD3C_HUMAN,ATAD3C	74	74	28.5	55	2	0.03636	-4.781	0.01424	0.4365	NA	NA	0.76	0.02763
75	ATAD3C	75	75	19.5	36	3	0.08333	-3.585	0.05587	0.8734	NA	NA	0.8921	0.07434
76	KIAA1273,ATD3B_HUMAN,ATAD3B	76	76	178.5	140	217	1.55	0.6323	0.5454	1	NA	NA	1.53	2.372
77	ATAD3A,RP5-832C2.1-002,ATD3A_HUMAN	77	77	230	216	244	1.13	0.1758	0.8588	1	NA	NA	2.177	2.46
78	CA070_HUMAN,C1orf70	78	78	118	111	125	1.126	0.1714	0.8915	1	NA	NA	4.637	5.222
79	SSU72_HUMAN,SSU72,PNAS-120,HSPC182	79	79	1295	1380	1210	0.8768	-0.1897	0.7849	1	NA	NA	14.59	12.79
80	uc001agf.1	80	80	4	4	4	1	0	1	1	NA	NA	0.1781	0.1781
81	SKD,A2AGM6,A2AGM5_HUMAN,RP11-345P4.1-003,A2AGM5,ZZANK1,MIB2_HUMAN,MIB2,A2AGM8_HUMAN,DKFZp434A0311,A2AGM7_HUMAN,RP11-345P4.1-008,A2AGM8,A2AGM7,RP11-345P4.1-006	81	81	514	501	527	1.052	0.07299	0.9285	1	NA	NA	6.743	7.093
82	RP11-345P4.2-002,O75086_HUMAN,MMP23B,mifr-2,MMP23_HUMAN,MMP23A,mifr-1,MMP22,MMP21,A2AGN1,A2AGN0	82	82	3.5	6	1	0.1667	-2.585	0.3794	1	NA	NA	0.2024	0.03374
83	uc001ahl.1,PITSLREB,PITSLREA,Q9UQ88-10,CDC2L3,P21127-12,uc001ahm.1,uc001ahj.1,CDC2L1,uc001ahp.1,uc001ahb.1,uc001ahs.1,CDC2L2,uc001ahr.1,PK58,uc001agu.1	83	83	444	371	517	1.394	0.4787	0.5566	1	NA	NA	3.122	4.351
84	CDC2L1	84	84	25.5	20	31	1.55	0.6323	0.7059	1	NA	NA	2.786	4.318
85	RP1-283E3.5-002,uc001ahf.1,LOC728661,uc001ahy.1,S35E2_HUMAN,uc001ahe.1,SLC35E2,uc001ahh.1,uc001ahg.1,uc001ahz.1,KIAA0447	85	85	835.5	855	816	0.9544	-0.06736	0.9273	1	NA	NA	3.672	3.504
86	MMP21/22B	86	86	0.5	1	0	0	-Inf	1	1	NA	NA	0.04752	0
87	uc001ahx.1	87	87	65	55	75	1.364	0.4475	0.7551	1	NA	NA	3.103	4.232
88	uc001aia.1	88	88	184	139	229	1.647	0.7203	0.4867	1	NA	NA	2.268	3.736
89	A6NNN3,NADK,FLJ13052,RP1-283E3.6-001,NADK_HUMAN,uc001aid.1	89	89	612	663	561	0.8462	-0.241	0.7523	1	NA	NA	7.295	6.172
90	GNB1,GBB1_HUMAN	90	90	9772	9971	9572	0.96	-0.05892	0.9474	1	NA	NA	148.7	142.8
91	uc001aig.1	91	91	3.5	4	3	0.75	-0.415	1	1	NA	NA	0.2027	0.152
92	CAGLP,A2A2M3,CALML6,CALGP,CALL6_HUMAN	92	92	2	0	4	Inf	Inf	0.288	1	NA	NA	0	0.1695
93	TMEM52,UNQ3048/PRO9864,TMM52_HUMAN	93	93	11	12	10	0.8333	-0.263	0.937	1	NA	NA	0.4341	0.3617
94	CA222_HUMAN,C1orf222	94	94	26	0	52	Inf	Inf	0.002677	0.1486	NA	NA	0	0.8804
95	KIAA1751,A4VCI2,K1751_HUMAN	95	95	108.5	9	208	23.11	4.531	0.001529	0.09929	NA	NA	0.06774	1.566
96	uc001aio.1	96	96	1	1	1	1	0	1	1	NA	NA	0.02388	0.02388
97	uc001aip.1,GBRD_HUMAN,GABRD	97	97	6.5	7	6	0.8571	-0.2224	1	1	NA	NA	0.1697	0.1454
98	PKC2,A8MU64,KPCZ_HUMAN,PRKCZ,A8MU64_HUMAN	98	98	238.5	237	240	1.013	0.01815	0.9898	1	NA	NA	2.915	2.952
99	uc001aiu.1	99	99	12.5	10	15	1.5	0.585	0.7755	1	NA	NA	0.409	0.6134
100	uc009vlc.1	100	100	7	6	8	1.333	0.415	0.9078	1	NA	NA	0.9179	1.224
101	FP7162,C1orf86	101	101	379.5	470	289	0.6149	-0.7016	0.4065	1	NA	NA	8.078	4.967
102	CA086_HUMAN,A6PW40,C1orf86,FP7162,A6PW39,A6PW41	102	102	317	429	205	0.4779	-1.065	0.2301	1	NA	NA	27.46	13.12
103	uc001aiz.1	103	103	63.5	58	69	1.19	0.2505	0.8677	1	NA	NA	1.393	1.657
104	SKI,SKI_HUMAN,uc001aja.1	104	104	2184	2301	2066	0.8979	-0.1554	0.8234	1	NA	NA	19.14	17.18
105	A6NKZ6,MORN1_HUMAN,MORN1	105	105	159	115	203	1.765	0.8198	0.4499	1	NA	NA	2.099	3.704
106	LOC100129534,uc001ajc.1	106	106	91.5	80	103	1.288	0.3646	0.7812	1	NA	NA	2.12	2.729
107	RER1_HUMAN,RP4-740C4.2-002,RER1	107	107	1552	1613	1492	0.925	-0.1125	0.8711	1	NA	NA	29.3	27.1
108	PEX10_HUMAN,PEX10,RNF69	108	108	295.5	306	285	0.9314	-0.1026	0.9125	1	NA	NA	9.916	9.235
109	FLJ00414,PLCL4,PLCH2,KIAA0450	109	109	200	320	80	0.25	-2	0.05386	0.8615	NA	NA	2.351	0.5878
110	PANK4_HUMAN,PANK4	110	110	460.5	494	427	0.8644	-0.2103	0.7959	1	NA	NA	8.725	7.541
111	HES5,HES5_HUMAN	111	111	17	10	24	2.4	1.263	0.4651	1	NA	NA	0.3573	0.8575
112	uc001ajp.1	112	112	0	0	0	NA	NA	NA	NA	NA	NA	0	0
113	HVEM,uc001ajt.1,TNR14_HUMAN,HVEA,UNQ329/PRO509,TNFRSF14	113	113	65.5	93	38	0.4086	-1.291	0.3594	1	NA	NA	1.717	0.7017
114	TNFRSF14	114	114	76.5	110	43	0.3909	-1.355	0.3187	1	NA	NA	1.151	0.4499
115	CA093_HUMAN,C1orf93	115	115	860	779	941	1.208	0.2726	0.7055	1	NA	NA	15.7	18.97
116	C1orf93	116	116	851.5	768	935	1.217	0.2839	0.6943	1	NA	NA	16.88	20.55
117	MELL1,MMEL1,NEP2,MMEL1_HUMAN,MMEL2	117	117	94	25	163	6.52	2.705	0.04462	0.7931	NA	NA	0.4799	3.129
118	ACTT2_HUMAN,ARPM2,ACTRT2	118	118	0	0	0	NA	NA	NA	NA	NA	NA	0	0
119	DKFZp761G0122,FLJ42875	119	119	85	111	59	0.5315	-0.9118	0.4882	1	NA	NA	1.38	0.7337
120	PRDM16,B1AJP8_HUMAN,RP4-785P20.1-002,B1WB48,PFM13,MEL1,B1WB48_HUMAN,B1AJP8,KIAA1675	120	120	515.5	572	459	0.8024	-0.3175	0.6875	1	NA	NA	3.059	2.455
121	B0QZD4_HUMAN,ARHGG_HUMAN,uc001akg.1,NBR,B0QZD4,RP11-168F9.1-007,ARHGEF16	121	121	79.5	118	41	0.3475	-1.525	0.2588	1	NA	NA	1.262	0.4384
122	MEGF6,EGFL3,KIAA0815,MEGF6_HUMAN	122	122	354.5	428	281	0.6565	-0.607	0.4798	1	NA	NA	2.558	1.679
123	TPRGL_HUMAN,FAM79A,TPRG1L	123	123	514	657	371	0.5647	-0.8245	0.2968	1	NA	NA	12.63	7.133
124	WDR8_HUMAN,uc001akn.1,WDR8	124	124	215	179	251	1.402	0.4877	0.6215	1	NA	NA	4.164	5.838
125	O15350-10,P73,uc001akr.1,uc001aks.1,TP73,P73_HUMAN,uc001akp.1	125	125	13	7	19	2.714	1.441	0.4312	1	NA	NA	0.08234	0.2235
126	KIAA0495,uc001aku.1,uc001akt.1,DKFZp434N0450	126	126	715.5	729	702	0.963	-0.05445	0.9432	1	NA	NA	5.35	5.152
127	CCD27_HUMAN,CCDC27	127	127	5.5	7	4	0.5714	-0.8074	0.7754	1	NA	NA	0.15	0.08573
128	LOC388588,B2RUZ4_HUMAN,B2RUZ4,uc001akw.1	128	128	56	104	8	0.07692	-3.7	0.02172	0.5493	NA	NA	8.937	0.6875
129	LRC47_HUMAN,LRRC47,KIAA1185	129	129	866	928	804	0.8664	-0.2069	0.7744	1	NA	NA	16.35	14.17
130	KIAA0562,K0562_HUMAN,uc001akz.1	130	130	446	416	476	1.144	0.1944	0.8126	1	NA	NA	3.978	4.552
131	DFF40,RP13-531C17.1-004,DFF2,DFFB,CAD,DFFB_HUMAN	131	131	110.5	99	122	1.232	0.3014	0.8086	1	NA	NA	1.272	1.567
132	C1orf174,CA174_HUMAN	132	132	377.5	411	344	0.837	-0.2567	0.7628	1	NA	NA	7.662	6.413
133	uc001alh.1	133	133	5.5	6	5	0.8333	-0.263	1	1	NA	NA	0.07339	0.06115
134	uc001ali.1	134	134	0	0	0	NA	NA	NA	NA	NA	NA	0	0
135	uc001alj.1	135	135	0	0	0	NA	NA	NA	NA	NA	NA	0	0
136	MOT8,AJAP1_HUMAN,SHREW1,AJAP1	136	136	38	25	51	2.04	1.029	0.5058	1	NA	NA	0.3517	0.7174
137	uc001alo.1	137	137	31	24	38	1.583	0.663	0.6818	1	NA	NA	0.4399	0.6964
138	uc001alp.1	138	138	0	0	0	NA	NA	NA	NA	NA	NA	0	0
139	KIAA0673,RP11-33M12.1-004,NPHP4_HUMAN,NPHP4	139	139	485	462	508	1.1	0.1369	0.8656	1	NA	NA	2.361	2.597
140	uc001alu.1,KCNA2B,KCAB2_HUMAN,KCNAB2,A0AVM9,B0AZR7,KCNK2,B0AZR7_HUMAN	140	140	190.5	190	191	1.005	0.007573	1	1	NA	NA	1.628	1.637
141	RP1-233K16.2-005,CHD5_HUMAN,CHD5,KIAA0444	141	141	228.5	174	283	1.626	0.7017	0.4687	1	NA	NA	0.8278	1.346
142	RL22_HUMAN,RPL22	142	142	1768	2248	1287	0.5725	-0.8046	0.246	1	NA	NA	50.31	28.8
143	uc001amh.1,RN207_HUMAN,C1orf188,RNF207,uc001ami.1,A2VCM8	143	143	256.5	281	232	0.8256	-0.2764	0.7696	1	NA	NA	2.278	1.881
144	PCCMT,ICMT,ICMT_HUMAN	144	144	1106	1138	1074	0.9438	-0.08351	0.9062	1	NA	NA	11.03	10.41
145	C1orf211,uc001amm.1	145	145	0.5	1	0	0	-Inf	1	1	NA	NA	0.03739	0
146	HES3_HUMAN,uc001amn.1,HES3	146	146	0	0	0	NA	NA	NA	NA	NA	NA	0	0
147	GPR153	147	147	444	621	267	0.43	-1.218	0.1382	1	NA	NA	10.69	4.597
148	GPR153,GP153_HUMAN,PGR1	148	148	282.5	407	158	0.3882	-1.365	0.1382	1	NA	NA	7.215	2.801
149	BACH_HUMAN,ACOT7,BACH	149	149	542	601	483	0.8037	-0.3153	0.6864	1	NA	NA	11.39	9.154
150	HES2_HUMAN,HES2,uc001amw.1	150	150	27.5	49	6	0.1224	-3.03	0.07781	1	NA	NA	0.4319	0.05288
151	LP2654,B1AK53,ESPN,B1AK53-2,DFNB36,ESPN_HUMAN	151	151	213.5	266	161	0.6053	-0.7244	0.4637	1	NA	NA	3.442	2.083
152	TNFRSF12,B1ALX0_HUMAN,APO3,DDR3,UNQ455/PRO779,Q93038-11,TNFRSF25,TNR25_HUMAN,Q93038-10,RP4-650H14.2-006,RP4-650H14.2-010,B1ALX4,B1ALX0,B1ALX4_HUMAN,WSL,DR3,WSL1	152	152	221	154	288	1.87	0.9031	0.3565	1	NA	NA	3.756	7.025
153	RP4-650H14.3-003,PKHG5_HUMAN,KIAA0720,PLEKHG5	153	153	1106	923	1288	1.395	0.4807	0.4929	1	NA	NA	6.269	8.748
154	NOL9_HUMAN,NOL9	154	154	245.5	310	181	0.5839	-0.7763	0.4131	1	NA	NA	5.104	2.98
155	T1R1,GM148,TS1R1_HUMAN,TAS1R1,GPR70,RP11-58A11.3-003,TR1	155	155	4	2	6	3	1.585	0.5689	1	NA	NA	0.03458	0.1037
156	pp9964,HKR3,ZBT48_HUMAN,ZBTB48	156	156	269	252	286	1.135	0.1826	0.8459	1	NA	NA	3.244	3.681
157	KLHL21,KIAA0469,KLH21_HUMAN	157	157	457.5	483	432	0.8944	-0.161	0.8439	1	NA	NA	3.533	3.16
158	uc001aob.1,RP1-126A5.1-001,PHF13	158	158	648	740	556	0.7514	-0.4124	0.5841	1	NA	NA	9.409	7.069
159	uc001aoc.1,THAP3,THAP3_HUMAN,uc001aod.1	159	159	179	186	172	0.9247	-0.1129	0.9187	1	NA	NA	5.654	5.228
160	DNAJC11,DJC11_HUMAN	160	160	573	576	570	0.9896	-0.01511	0.9869	1	NA	NA	15.08	14.93
161	uc001aoh.1,CAMTA1,MST023,uc001aok.1,KIAA0833,CMTA1_HUMAN	161	161	1232	1142	1322	1.158	0.2112	0.7618	1	NA	NA	6.006	6.953
162	VAMP3_HUMAN,SYB3,VAMP3	162	162	1732	2211	1252	0.5663	-0.8205	0.2368	1	NA	NA	46.64	26.41
163	A2I2N5_HUMAN,PER3,RP3-467L1.3-001,uc001aon.1,A2I2N5,RP3-467L1.3-003	163	163	382	382	382	1	0	1	1	NA	NA	3.145	3.145
164	uc001aoq.1,UTS2_HUMAN,UTS2,UNQ525/PRO1068,RP3-467L1.5-001	164	164	47.5	23	72	3.13	1.646	0.2745	1	NA	NA	1.1	3.442
165	CD137,TNFRSF9,ILA,TNR9_HUMAN	165	165	74	134	14	0.1045	-3.259	0.02737	0.6248	NA	NA	3.319	0.3467
166	uc001aow.1,uc001aov.1,PARK7,uc001aou.1,PARK7_HUMAN,uc001aox.1,dj-1	166	166	2594	3023	2166	0.7165	-0.4809	0.494	1	NA	NA	36.28	25.99
167	ERRFI_HUMAN,Mig-6,ERRFI1,MIG6	167	167	2878	1975	3781	1.914	0.9369	0.189	1	NA	NA	23.11	44.24
168	DNB5,SLC45A1,S45A1_HUMAN	168	168	122.5	90	155	1.722	0.7843	0.506	1	NA	NA	1.699	2.926
169	RERE_HUMAN,RERE,ARP,ARG,ATN1L,KIAA0458	169	169	2526	2291	2762	1.206	0.2697	0.7006	1	NA	NA	11.04	13.31
170	DKFZp566H0824	170	170	0.5	1	0	0	-Inf	1	1	NA	NA	0.0799	0
171	ENOA_HUMAN,ENO1,B2RD59_HUMAN,B2RD59,MPB1,ENO1L1,MBPB1,DKFZp666C036	171	171	29490	33755	25226	0.7473	-0.4202	0.7593	1	NA	NA	475.4	355.3
172	CA6,CAH6_HUMAN	172	172	0	0	0	NA	NA	NA	NA	NA	NA	0	0
173	SLC2A7,GLUT7,GTR7_HUMAN,uc001apn.1,A2A333	173	173	1	2	0	0	-Inf	0.5719	1	NA	NA	0.06064	0
174	RP5-963K15.1-002,SLC2A5,uc001app.1,GLUT5,GTR5_HUMAN	174	174	14	19	9	0.4737	-1.078	0.5529	1	NA	NA	0.2324	0.1101
175	A2A334,uc001apr.1,GP157_HUMAN,GPR157	175	175	18	21	15	0.7143	-0.4854	0.7958	1	NA	NA	0.2946	0.2104
176	uc001aps.1,GPR157	176	176	3.5	5	2	0.4	-1.322	0.6752	1	NA	NA	0.09737	0.03895
177	uc009vmq.1	177	177	411	487	335	0.6879	-0.5398	0.5149	1	NA	NA	5.775	3.972
178	GDH,H6PD,G6PE_HUMAN	178	178	2152	2322	1981	0.8531	-0.2291	0.7417	1	NA	NA	11.89	10.14
179	SSB1,A2A275,SPSB1_HUMAN,SPSB1	179	179	361	418	304	0.7273	-0.4594	0.5913	1	NA	NA	6.284	4.57
180	S2533_HUMAN,SLC25A33	180	180	48	50	46	0.92	-0.1203	0.9496	1	NA	NA	1.518	1.396
181	TMEM201,RP13-15M17.2-001	181	181	305	252	358	1.421	0.5065	0.5705	1	NA	NA	1.836	2.608
182	PIK3CD,RP11-558F24.3-003,uc001aqa.1,uc001aqb.1,uc001aqe.1,PK3CD_HUMAN,A6NCG0	182	182	114	88	140	1.591	0.6699	0.579	1	NA	NA	0.7242	1.152
183	uc001aqc.1,C1orf200,CA200_HUMAN	183	183	0	0	0	NA	NA	NA	NA	NA	NA	0	0
184	uc001aqd.1	184	184	24.5	22	27	1.227	0.2955	0.8764	1	NA	NA	1.077	1.322
185	CSTN1_HUMAN,KIAA0911,CLSTN1,RP11-558F24.5-003,A8K183,CS1	185	185	6398	5997	6799	1.134	0.1811	0.821	1	NA	NA	54	61.22
186	CNBP1_HUMAN,ICAT,CTNNBIP1	186	186	954.5	1258	651	0.5175	-0.9504	0.1838	1	NA	NA	19.6	10.14
187	LZIC,LZIC_HUMAN	187	187	676	667	685	1.027	0.03842	0.961	1	NA	NA	18.03	18.52
188	NMNA1_HUMAN,NMNAT,NMNAT1	188	188	237.5	246	229	0.9309	-0.1033	0.918	1	NA	NA	3.036	2.826
189	RET7_HUMAN,RBP7	189	189	9	15	3	0.2	-2.322	0.2595	1	NA	NA	0.8225	0.1645
190	uc001aqr.1,HDNB1,UFD2,KIAA0684,uc001aqs.1,UBE4B_HUMAN,UBE4B	190	190	1384	1531	1236	0.8073	-0.3088	0.6554	1	NA	NA	11.7	9.445
191	RP4-736L20.1-003,uc001aqz.1,uc001ara.1,KIAA0591,RP4-736L20.1-005,uc001arb.1,KIF1Bbeta,uc001aqy.1,uc001aqx.1,KIF1B,uc001aqv.1,KIF1B_HUMAN,KIAA1448,A6NKQ4,uc001aqw.1,RP4-736L20.1-002	191	191	7022	5080	8964	1.765	0.8193	0.3188	1	NA	NA	14.18	25.02
192	PGD,PGDH,6PGD_HUMAN	192	192	2066	2096	2037	0.9719	-0.04119	0.9533	1	NA	NA	50.39	48.97
193	CORT,A6NIJ4,APITD1,UNQ307/PRO350,CENPS_HUMAN,A6NIJ4_HUMAN,CORT_HUMAN,CENPS	193	193	211.5	191	232	1.215	0.2806	0.7794	1	NA	NA	2.893	3.514
194	Cort	194	194	72.5	63	82	1.302	0.3803	0.7866	1	NA	NA	2.097	2.729
195	DFFA,RP5-1113E3.2-002,DFFA_HUMAN,H13,DFF45,DFF1	195	195	537	511	563	1.102	0.1398	0.8596	1	NA	NA	7.027	7.742
196	uc001arl.1,Pex14,B2R7N1,PEX14_HUMAN,PEX14,B2R7N1_HUMAN	196	196	389	383	395	1.031	0.04451	0.9609	1	NA	NA	4.456	4.595
197	ZNF693,SRG,CST,CASZ1	197	197	83	94	72	0.766	-0.3847	0.7756	1	NA	NA	0.437	0.3347
198	CA127_HUMAN,A0AVG8,C1orf127,A6NKM7	198	198	1.5	2	1	0.5	-1	1	1	NA	NA	0.03976	0.01988
199	TADBP_HUMAN,TDP43,TARDBP	199	199	1793	1757	1829	1.041	0.05794	0.9339	1	NA	NA	19.44	20.24
200	uc001arw.1,A8K458_HUMAN,A8K458,sMAP,MASP2	200	200	115	86	144	1.674	0.7437	0.5365	1	NA	NA	0.986	1.651
201	SPEE_HUMAN,SRM,SRML1,SPS1	201	201	635.5	852	419	0.4918	-1.024	0.1782	1	NA	NA	30.58	15.04
202	EXOSC10,B1AKQ1,PMSCL2,EXOSX_HUMAN,PMSCL	202	202	1072	1078	1067	0.9898	-0.0148	0.9847	1	NA	NA	13.61	13.47
203	RP4-635E18.1-002,B1AKP8,FRAP_HUMAN,FRAP,B1AKP8_HUMAN,FRAP2,FRAP1	203	203	1496	1288	1703	1.322	0.4029	0.5595	1	NA	NA	6.354	8.402
204	ANGPTL7,CDT6,ANGL7_HUMAN,UNQ313/PRO356	204	204	35	66	4	0.06061	-4.044	0.02323	0.5688	NA	NA	1.376	0.0834
205	UBIAD1,TERE1,UBIA1_HUMAN	205	205	245	258	232	0.8992	-0.1532	0.8749	1	NA	NA	3.854	3.465
206	uc001ash.1,DISP3,KIAA1337,PTCHD2,PTHD2_HUMAN	206	206	250	372	128	0.3441	-1.539	0.1077	1	NA	NA	2.955	1.017
207	B2R7K7_HUMAN,B2R7K7,FBXO2,FBX2_HUMAN,FBX2	207	207	216	373	59	0.1582	-2.66	0.01057	0.3602	NA	NA	9.883	1.563
208	FBX44_HUMAN,FBXO44,FBG3,FBX6A,FBX30,FBX44,FBXO6A	208	208	318	382	254	0.6649	-0.5887	0.5049	1	NA	NA	5.369	3.57
209	FBXO6,FBX6_HUMAN,FBG2,FBX6	209	209	116.5	98	135	1.378	0.4621	0.7016	1	NA	NA	3.012	4.15
210	MD2L2_HUMAN,uc001asq.1,MAD2L2,REV7,MAD2B	210	210	559	721	397	0.5506	-0.8609	0.268	1	NA	NA	18.37	10.12
211	PSEC0258,CA187_HUMAN,C1orf187,UNQ3119/PRO10268	211	211	74	74	74	1	0	1	1	NA	NA	1.948	1.948
212	uc001ass.1	212	212	181.5	148	215	1.453	0.5387	0.6049	1	NA	NA	1.852	2.691
213	ATRAP_HUMAN,ATRAP,AGTRAP,A8MVQ5_HUMAN,A8MVQ5	213	213	411	438	384	0.8767	-0.1898	0.8205	1	NA	NA	15.97	14
214	C1orf167	214	214	0	0	0	NA	NA	NA	NA	NA	NA	0	0
215	uc001asz.1,uc001ata.1,RP11-56N19.2-005,RP11-56N19.2-004,C1orf167	215	215	0	0	0	NA	NA	NA	NA	NA	NA	0	0
216	RP11-56N19.4-001,MTHFR,MTHR_HUMAN	216	216	756	863	649	0.752	-0.4111	0.5755	1	NA	NA	5.288	3.977
217	CLCN6_HUMAN,KIAA0046,uc001atg.1,CLCN6,uc001ate.1	217	217	1328	1166	1491	1.279	0.3547	0.6087	1	NA	NA	8.417	10.76
218	B0ZBE8,B0ZBE8_HUMAN,NPPA	218	218	60.5	45	76	1.689	0.7561	0.598	1	NA	NA	2.5	4.222
219	ANFB_HUMAN,NPPB	219	219	68.5	101	36	0.3564	-1.488	0.2877	1	NA	NA	6.752	2.407
220	KIAA2013,K2013_HUMAN	220	220	157	163	151	0.9264	-0.1103	0.9246	1	NA	NA	2.715	2.515
221	LLH,PLOD1_HUMAN,PLOD,PLOD1	221	221	6808	9414	4203	0.4465	-1.163	0.1565	1	NA	NA	146.2	65.29
222	KIAA0214,CPRP1,uc001atn.1,MFN2,MFN2_HUMAN	222	222	1968	1989	1947	0.9789	-0.03079	0.9653	1	NA	NA	19.84	19.42
223	IIP45,uc001atp.1,IIP45_HUMAN	223	223	298.5	304	293	0.9638	-0.05317	0.9565	1	NA	NA	6.849	6.602
224	TNFRSF8,RP11-426M1.1-001,B1AN79_HUMAN,B1AN79	224	224	14.5	28	1	0.03571	-4.807	0.03114	0.679	NA	NA	0.3497	0.01249
225	TNFRSF1B,TNR1B_HUMAN,TNFBR,TNFR2	225	225	75	101	49	0.4851	-1.044	0.4431	1	NA	NA	1.282	0.6221
226	VP13D_HUMAN,B1AJZ2,VPS13D,B1AJZ2_HUMAN,uc001aua.1,RP5-888M10.1-003,KIAA0453	226	226	2136	1791	2480	1.385	0.4696	0.4994	1	NA	NA	4.512	6.248
227	uc001atz.1	227	227	1.5	2	1	0.5	-1	1	1	NA	NA	0.614	0.307
228	DHRS3,UNQ2424/PRO4983,DHRS3_HUMAN,RP11-514N2.1-004,uc001aud.1	228	228	2660	2880	2440	0.8472	-0.2392	0.7341	1	NA	NA	46.5	39.4
229	ADCL4_HUMAN,AADACL4	229	229	0.5	1	0	0	-Inf	1	1	NA	NA	0.02963	0
230	AADACL3	230	230	0	0	0	NA	NA	NA	NA	NA	NA	0	0
231	C1orf158,CA158_HUMAN	231	231	153	13	293	22.54	4.494	0.0004387	0.03901	NA	NA	0.5953	13.42
232	PRA12_HUMAN,PRAMEF12	232	232	0.5	0	1	Inf	Inf	1	1	NA	NA	0	0.02614
233	PRAM1_HUMAN,PRAMEF1	233	233	0	0	0	NA	NA	NA	NA	NA	NA	0	0
234	PRAMEF11,PRA11_HUMAN	234	234	0	0	0	NA	NA	NA	NA	NA	NA	0	0
235	CCDS30591,HNRNPCL1,HNRCL_HUMAN,HNRPCL1	235	235	108.5	160	57	0.3562	-1.489	0.2281	1	NA	NA	6.738	2.4
236	PRAMEF2,PRAM2_HUMAN	236	236	0.5	1	0	0	-Inf	1	1	NA	NA	0.02842	0
237	A2BDD6,PRAM4_HUMAN,PRAMEF23,B2RPE1_HUMAN,A0AUJ9,A4FU31,uc001aun.1,PRAMEF5,A6NMV5,PRAM5_HUMAN,PRAMEF15,B2RPE1,PRAMEF4,uc001auq.1,PRA23_HUMAN,PRAMEF9,PRAM6_HUMAN,uc001aur.1,PRAMEF6	237	237	0	0	0	NA	NA	NA	NA	NA	NA	0	0
238	PRAMEF10,PRA10_HUMAN	238	238	0	0	0	NA	NA	NA	NA	NA	NA	0	0
239	PRAMEF7,PRAM7_HUMAN,PRAMEF8	239	239	0	0	0	NA	NA	NA	NA	NA	NA	0	0
240	A6NMM3,PRAMEF22,A3QJZ6,PRA22_HUMAN	240	240	0	0	0	NA	NA	NA	NA	NA	NA	0	0
241	PRAM3_HUMAN,PRAMEF22,PRAMEF3	241	241	0	0	0	NA	NA	NA	NA	NA	NA	0	0
242	A2BDD6,PRAM5_HUMAN,A4FU31,PRAMEF5,PRAMEF6	242	242	0	0	0	NA	NA	NA	NA	NA	NA	0	0
243	PRAMEF8,PRAM8_HUMAN	243	243	0	0	0	NA	NA	NA	NA	NA	NA	0	0
244	PRAMEF10	244	244	0	0	0	NA	NA	NA	NA	NA	NA	0	0
245	PRAMEF9,PRAM9_HUMAN,PRAMEF15	245	245	0	0	0	NA	NA	NA	NA	NA	NA	0	0
246	PRAMEF13,PRA13_HUMAN,PRAMEF14,CCDS41257,PRA14_HUMAN	246	246	0	0	0	NA	NA	NA	NA	NA	NA	0	0
247	PRAMEF18,PRA18_HUMAN	247	247	0	0	0	NA	NA	NA	NA	NA	NA	0	0
248	PRAMEF16,PRA16_HUMAN	248	248	0	0	0	NA	NA	NA	NA	NA	NA	0	0
249	PRA20_HUMAN,PRAMEF21,PRAMEF20	249	249	0	0	0	NA	NA	NA	NA	NA	NA	0	0
250	A6NMC2,PRAMEF8,PRAMEF24,PRA24_HUMAN	250	250	0	0	0	NA	NA	NA	NA	NA	NA	0	0
251	PRAMEF10,uc001auz.1	251	251	0	0	0	NA	NA	NA	NA	NA	NA	0	0
252	PRAMEF9,PRAM9_HUMAN,PRAMEF15	252	252	0	0	0	NA	NA	NA	NA	NA	NA	0	0
253	PRAMEF13,PRA13_HUMAN,PRAMEF14,PRA14_HUMAN	253	253	0	0	0	NA	NA	NA	NA	NA	NA	0	0
254	PRAMEF18,PRAMEF19,PRA19_HUMAN	254	254	0	0	0	NA	NA	NA	NA	NA	NA	0	0
255	PRAMEF17,PRA17_HUMAN	255	255	0	0	0	NA	NA	NA	NA	NA	NA	0	0
256	PRA20_HUMAN,PRAMEF21,PRAMEF20	256	256	0	0	0	NA	NA	NA	NA	NA	NA	0	0
257	uc001avb.1,LRRC38,LRC38_HUMAN	257	257	0	0	0	NA	NA	NA	NA	NA	NA	0	0
258	A8MT07_HUMAN,A9Z1Y2,CTA-520D8.1-002,A9Z1Y2_HUMAN,A8MT07,PDPN	258	258	5379	5680	5078	0.894	-0.1616	0.8343	1	NA	NA	82.49	73.75
259	RP5-1177E19.1-004,RP5-1177E19.1-002,KMT8,PRDM2_HUMAN,B1AJZ4,PRDM2,B1AJZ4_HUMAN,RIZ	259	259	1076	1026	1126	1.097	0.1342	0.8493	1	NA	NA	3.732	4.095
260	uc001avp.1,KAZ,uc001avn.1,uc001avs.1,HRIHFB2003,uc001avm.1,uc001avo.1,KIAA1026,uc001avq.1,uc001avr.1,KAZRN_HUMAN	260	260	1544	1787	1301	0.728	-0.4579	0.5072	1	NA	NA	10.62	7.735
261	uc001avu.1,C1orf126,uc001avv.1	261	261	7	7	7	1	0	1	1	NA	NA	0.2999	0.2999
262	C1orf72,uc001avw.1,uc001avz.1,TMEM51,TMM51_HUMAN	262	262	187.5	202	173	0.8564	-0.2236	0.8312	1	NA	NA	4.354	3.729
263	RP3-467K16.1-006,B1AJZ8,uc001awf.1,KIAA1937,RP3-467K16.1-005,RP3-467K16.1-004,uc001awb.1,B1AJZ8_HUMAN,B1AJZ9,FHAD1,uc001awg.1,B1AJZ9_HUMAN	263	263	250	14	486	34.71	5.117	6.971e-06	0.00149	NA	NA	0.08505	2.952
264	uc001awc.1	264	264	12	2	22	11	3.459	0.09322	1	NA	NA	0.03493	0.3842
265	SWS1,EFHD2_HUMAN,EFHD2	265	265	355	325	385	1.185	0.2444	0.7774	1	NA	NA	6.412	7.596
266	CLCR,CTRC,CTRC_HUMAN	266	266	2.5	2	3	1.5	0.585	1	1	NA	NA	0.1038	0.1557
267	ELA2A_HUMAN,ELA2A	267	267	0.5	0	1	Inf	Inf	1	1	NA	NA	0	0.051
268	ELA2B,RP11-265F14.2-001	268	268	2	3	1	0.3333	-1.585	0.7441	1	NA	NA	0.1713	0.05711
269	RP11-265F14.3-002,CASP9_HUMAN,CASP9,RP11-265F14.3-003,MCH6,RP11-265F14.3-007	269	269	256	243	269	1.107	0.1466	0.8788	1	NA	NA	2.633	2.915
270	RP4-680D5.1-002,uc001awu.1,DNAJC16,DJC16_HUMAN,KIAA0962	270	270	581.5	570	593	1.04	0.05707	0.943	1	NA	NA	3.557	3.701
271	SPEB_HUMAN,AGMAT	271	271	18.5	19	18	0.9474	-0.078	1	1	NA	NA	0.4194	0.3973
272	uc001aww.1,DDI2_HUMAN,DDI2	272	272	123	117	129	1.103	0.1409	0.9107	1	NA	NA	2.19	2.414
273	RSCA1_HUMAN,RSC1A1	273	273	183	159	207	1.302	0.3806	0.7153	1	NA	NA	4.002	5.21
274	uc001awz.1	274	274	179	199	159	0.799	-0.3237	0.7588	1	NA	NA	3.35	2.676
275	SKIP,KIAA0842,uc001axa.1,PKHM2_HUMAN,PLEKHM2	275	275	1234	1234	1233	0.9992	-0.00117	1	1	NA	NA	13.7	13.69
276	SLC25A34,S2534_HUMAN	276	276	21	12	30	2.5	1.322	0.4282	1	NA	NA	0.1823	0.4558
277	TMEM82,B2RP27_HUMAN,B2RP27	277	277	0.5	0	1	Inf	Inf	1	1	NA	NA	0	0.0307
278	FBLIM1,FBLP1,FBLI1_HUMAN	278	278	367.5	420	315	0.75	-0.415	0.6263	1	NA	NA	4.87	3.653
279	LOC440567	279	279	594	651	537	0.8249	-0.2777	0.7174	1	NA	NA	56.46	46.57
280	uc001axj.1	280	280	118.5	138	99	0.7174	-0.4792	0.6893	1	NA	NA	2.652	1.903
281	MINT_HUMAN,MINT,KIAA0929,SPEN,SHARP	281	281	2466	1968	2963	1.506	0.5903	0.4	1	NA	NA	7.535	11.34
282	ZNF60,ZBT17_HUMAN,MIZ1,ZNF151,uc001axl.1,A0AV07,ZBTB17	282	282	426.5	419	434	1.036	0.05074	0.9536	1	NA	NA	5.887	6.098
283	uc001axm.1	283	283	0	0	0	NA	NA	NA	NA	NA	NA	0	0
284	CA064_HUMAN,C1orf64	284	284	0	0	0	NA	NA	NA	NA	NA	NA	0	0
285	uc001axs.1,CVHSP,RP11-5P18.6-001,HSPB7_HUMAN,uc001axo.1,uc001axr.1,uc001axp.1,DKFZp779D0968,uc001axq.1,HSPB7,RP11-5P18.6-003	285	285	289.5	452	127	0.281	-1.831	0.04818	0.8152	NA	NA	6.262	1.759
287	RP11-5P18.7-002,CLCKA_HUMAN,CLCNKA	287	286	27	45	9	0.2	-2.322	0.1614	1	NA	NA	0.6653	0.1331
286	RP11-5P18.8-002,CLCNKB,uc001axw.1,uc001axx.1,RP11-5P18.8-001,uc001axy.1	286	287	19	15	23	1.533	0.6167	0.7293	1	NA	NA	0.2336	0.3582
288	F131C_HUMAN,C1orf117,FAM131C,uc001axz.1	288	288	17	20	14	0.7	-0.5146	0.7852	1	NA	NA	0.5486	0.384
289	EPHA2,RP11-276H7.1-001	289	289	826	1106	546	0.4937	-1.018	0.1625	1	NA	NA	13.08	6.456
290	ARHGEF19,A6NJ04,ARHGJ_HUMAN	290	290	126	195	57	0.2923	-1.774	0.1358	1	NA	NA	3.004	0.8781
291	C1orf89,CA089_HUMAN	291	291	81.5	89	74	0.8315	-0.2663	0.8476	1	NA	NA	3.113	2.588
292	FBX42_HUMAN,FBXO42,KIAA1332,uc001ayh.1,FBX42,uc001aye.1	292	292	694.5	701	688	0.9815	-0.02701	0.9731	1	NA	NA	5.292	5.194
293	CA144_HUMAN,uc001ayk.1,uc001aym.1,DKFZp566C0424,uc001ayi.1,C1orf144	293	293	1724	2002	1447	0.7228	-0.4684	0.4978	1	NA	NA	33.21	24
294	SPATA21,SPT21_HUMAN	294	294	2	2	2	1	0	1	1	NA	NA	0.02923	0.02923
295	uc001ayp.1,NECP2_HUMAN,NECAP2	295	295	1004	1092	915	0.8379	-0.2551	0.7187	1	NA	NA	25.43	21.3
296	uc001ayt.1,uc001ayr.1,KIAA1922	296	296	199.5	148	251	1.696	0.7621	0.4504	1	NA	NA	1.286	2.182
297	uc001ays.1,KIAA1922	297	297	41	35	47	1.343	0.4253	0.7893	1	NA	NA	1.456	1.955
298	LOC440570,uc001ayu.1	298	298	0	0	0	NA	NA	NA	NA	NA	NA	0	0
299	YA016_HUMAN,A6NLT3	299	299	0.5	0	1	Inf	Inf	1	1	NA	NA	0	0.03934
300	uc001ayw.1	300	300	123	113	133	1.177	0.2351	0.8463	1	NA	NA	4.545	5.35
301	NBPF9_HUMAN,uc001aza.1,uc001ayy.1,NBPF10,NBPF9,NBPF1	301	301	520	422	618	1.464	0.5504	0.4841	1	NA	NA	2.114	3.096
302	uc001azd.1,FLJ00313,uc001azh.1,uc001azf.1,uc001aze.1	302	302	346	323	369	1.142	0.1921	0.8261	1	NA	NA	2.819	3.221
303	uc001azk.1,MST1,uc001azm.1,uc001azl.1	303	303	13	4	22	5.5	2.459	0.1914	1	NA	NA	0.05446	0.2995
304	O95559_HUMAN	304	304	10.5	15	6	0.4	-1.322	0.4972	1	NA	NA	0.3474	0.1389
305	uc001azu.1,CROCC,KIAA0445,CROCC_HUMAN,uc001azt.1,uc001azv.1	305	305	446	364	528	1.451	0.5366	0.5094	1	NA	NA	1.862	2.701
306	uc001azp.1	306	306	2.5	1	4	4	2	0.5781	1	NA	NA	0.01034	0.04138
307	uc001azs.1	307	307	8.5	13	4	0.3077	-1.7	0.4089	1	NA	NA	1.69	0.5199
308	MAGP1,RP1-37C10.2-003,MFAP2,MFAP2_HUMAN	308	308	1348	2076	621	0.2991	-1.741	0.01421	0.4364	NA	NA	84.97	25.42
309	DKFZp761H191,AT132_HUMAN,RP1-37C10.4-002,ATP13A2,PARK9	309	309	875	701	1049	1.496	0.5815	0.4188	1	NA	NA	7.046	10.54
310	SDHB,DHSB_HUMAN,SDH,SDH1	310	310	751	799	703	0.8798	-0.1847	0.8025	1	NA	NA	32.56	28.65
311	KIAA0994,RP1-37C10.6-004,PADI2,PDI2,PADI2_HUMAN	311	311	94	66	122	1.848	0.8863	0.4881	1	NA	NA	0.6701	1.239
312	PDI1,PADI1_HUMAN,PADI1	312	312	3	3	3	1	0	1	1	NA	NA	0.03639	0.03639
313	hPAD-colony10,uc001bah.1	313	313	2.5	3	2	0.6667	-0.585	1	1	NA	NA	0.06711	0.04474
314	PDI3,PADI3_HUMAN,PADI3	314	314	0.5	1	0	0	-Inf	1	1	NA	NA	0.01464	0
315	PADI4,PADI5,PDI5,PADI4_HUMAN	315	315	0.5	0	1	Inf	Inf	1	1	NA	NA	0	0.01774
316	PADI6	316	316	0	0	0	NA	NA	NA	NA	NA	NA	0	0
317	RCC2,KIAA1470,RCC2_HUMAN,TD60	317	317	834.5	1047	622	0.5941	-0.7513	0.3001	1	NA	NA	11.91	7.074
318	ARGAL_HUMAN,ARHGEF10L,KIAA1626,GRINCHGEF,RP11-473A10.1-002	318	318	910	604	1216	2.013	1.01	0.1608	1	NA	NA	2.81	5.657
319	ACTL8,ACTL8_HUMAN	319	319	0	0	0	NA	NA	NA	NA	NA	NA	0	0
320	IGSF21,IGS21_HUMAN	320	320	19.5	16	23	1.438	0.5236	0.7726	1	NA	NA	0.2774	0.3988
321	uc001baw.1	321	321	1.5	0	3	Inf	Inf	0.3905	1	NA	NA	0	0.126
322	A8MPP6_HUMAN,A7E2V3,A8MPP6,KLHDC7A,A7E2V3_HUMAN	322	322	10.5	21	0	0	-Inf	0.02152	0.5482	NA	NA	0.1915	0
323	PAX7,PAX7_HUMAN,HUP1	323	323	2.5	0	5	Inf	Inf	0.2216	1	NA	NA	0	0.1032
324	T1R2,TS1R2_HUMAN,TAS1R2,TR2,GPR71	324	324	0	0	0	NA	NA	NA	NA	NA	NA	0	0
325	P5CDH,A8K1Q7,ALDH4A1,AL4A1_HUMAN,ALDH4	325	325	850.5	344	1357	3.945	1.98	0.007892	0.2964	NA	NA	5.08	20.04
326	FLJ00074	326	326	1196	1046	1345	1.286	0.3627	0.6027	1	NA	NA	10.05	12.92
327	UBR4_HUMAN,A8MQ33,A8MQ33_HUMAN,KIAA0462,UBR4,KIAA1307,A8MPT2,A8MPT2_HUMAN,RP5-1126H10.1-002,ZUBR1,RBAF600	327	327	6039	4998	7080	1.417	0.5024	0.5256	1	NA	NA	10.61	15.03
328	K0090_HUMAN,KIAA0090,PSEC0263	328	328	1816	1960	1673	0.8536	-0.2284	0.7412	1	NA	NA	17.24	14.71
329	MRTO4,C1orf33,MRT4_HUMAN,MRT4	329	329	429.5	440	419	0.9523	-0.07055	0.9341	1	NA	NA	9.033	8.601
330	AFAR3	330	330	12	7	17	2.429	1.28	0.4951	1	NA	NA	0.1498	0.3637
331	AKR7A3,ARK73_HUMAN,AFAR2	331	331	3	1	5	5	2.322	0.4629	1	NA	NA	0.0376	0.188
332	AKR7,AFAR,AFAR1,AKR7A2,ARK72_HUMAN	332	332	476	533	419	0.7861	-0.3472	0.6654	1	NA	NA	13.99	11
333	PQLC2_HUMAN,PQLC2	333	333	233.5	222	245	1.104	0.1422	0.886	1	NA	NA	2.994	3.304
334	B1AK87_HUMAN,B1AK85,B1AK85_HUMAN,RP4-657E11.7-002,B1AK87,RP4-657E11.7-001,CAPZB	334	334	2101	2300	1902	0.827	-0.2741	0.693	1	NA	NA	50.24	41.55
335	uc001bcf.1	335	335	30	30	30	1	0	1	1	NA	NA	0.6688	0.6688
336	NBL1_HUMAN,NBL1,DAND1,DAN	336	336	828	1109	547	0.4932	-1.02	0.1618	1	NA	NA	20.5	10.11
337	C1orf151,CA151_HUMAN	337	337	455.5	560	351	0.6268	-0.674	0.4053	1	NA	NA	9.794	6.139
338	HTR6,5HT6R_HUMAN	338	338	1	1	1	1	0	1	1	NA	NA	0.02352	0.02352
339	TMCO4_HUMAN,TMCO4	339	339	64	50	78	1.56	0.6415	0.6517	1	NA	NA	0.635	0.9906
340	RNF186,RN186_HUMAN	340	340	1	2	0	0	-Inf	0.5719	1	NA	NA	0.07466	0
341	KIAA0459,uc001bcs.1,OTUD3,OTUD3_HUMAN	341	341	502.5	457	548	1.199	0.262	0.7417	1	NA	NA	3.274	3.925
342	PLA2G2E,PA2GE_HUMAN	342	342	0.5	1	0	0	-Inf	1	1	NA	NA	0.09581	0
343	PA2GA_HUMAN,PLA2L,PLA2G2A,PLA2B,RASF-A	343	343	37	74	0	0	-Inf	0.001094	0.07842	NA	NA	3.446	0
344	PA2G5_HUMAN,PLA2G5	344	344	11.5	23	0	0	-Inf	0.0176	0.4946	NA	NA	0.3491	0
345	SPLASH,PA2GD_HUMAN,PLA2G2D,PLA2	345	345	0	0	0	NA	NA	NA	NA	NA	NA	0	0
346	PLA2G2F,PA2GF_HUMAN,uc001bda.1	346	346	0.5	0	1	Inf	Inf	1	1	NA	NA	0	0.01716
347	PA2GC_HUMAN,PLA2G2C	347	347	0	0	0	NA	NA	NA	NA	NA	NA	0	0
348	CCDS205,UBXD3,uc001bdc.1,UBXN10,UBXD3_HUMAN	348	348	241	48	434	9.042	3.177	0.002083	0.1245	NA	NA	0.7536	6.814
349	uc001bde.1,VWA5B1	349	349	213.5	68	359	5.279	2.4	0.02011	0.5244	NA	NA	0.5876	3.102
350	uc001bdf.1	350	350	3	3	3	1	0	1	1	NA	NA	0.05674	0.05674
351	CaMKIINalpha,CK2N1_HUMAN,CAMK2N1	351	351	963	770	1156	1.501	0.5862	0.4097	1	NA	NA	13.66	20.51
352	MUL1,RNF218,MULAN,C1orf166,uc001bdi.1,MAPL,MUL1_HUMAN	352	352	554.5	556	553	0.9946	-0.007805	0.9946	1	NA	NA	10.55	10.5
353	FA43B_HUMAN,FAM43B	353	353	80	134	26	0.194	-2.366	0.08807	1	NA	NA	2.434	0.4722
354	CDD,CDA,CDD_HUMAN	354	354	7.5	14	1	0.07143	-3.807	0.1187	1	NA	NA	0.6049	0.0432
355	PINK1_HUMAN,PINK1	355	355	1201	1026	1376	1.341	0.4234	0.5433	1	NA	NA	17.65	23.67
356	RP11-401M16.6-001,DDOST	356	356	4438	5395	3480	0.645	-0.6325	0.3983	1	NA	NA	117.9	76.06
357	KIAA1405,A2A3Q7,A2A3Q7_HUMAN,KIF17,uc001bds.1,uc001bdq.1,A2A3Q8,A2A3Q8_HUMAN,uc001bdr.1,uc001bdp.1,RP11-401M16.8-009,RP11-401M16.8-004	357	357	175.5	50	301	6.02	2.59	0.01918	0.513	NA	NA	0.5853	3.524
358	SH2D5,SH2D5_HUMAN	358	358	35	41	29	0.7073	-0.4996	0.7574	1	NA	NA	0.4837	0.3421
359	HP1B3_HUMAN,A8K5D7,RP5-930J4.3-006,HP1BP3,DKFZp434I0612,A6NI71	359	359	4353	4345	4361	1.004	0.005303	0.9945	1	NA	NA	26.9	27
360	uc001beg.1,IF4G3_HUMAN,EIF4G3,A6NI77_HUMAN,uc001beh.1,RP11-190H11.1-001,A6NI77	360	360	2877	2653	3101	1.169	0.2251	0.7507	1	NA	NA	18.67	21.82
361	ECE1,uc001bem.1,ECE1_HUMAN,uc001bej.1,uc001bek.1,uc001bei.1	361	361	2694	4187	1200	0.2866	-1.803	0.01285	0.4092	NA	NA	31.56	9.046
362	uc001ben.1	362	362	1.5	1	2	2	1	1	1	NA	NA	0.02006	0.04012
363	uc001beo.1	363	363	16.5	14	19	1.357	0.4406	0.8231	1	NA	NA	0.2681	0.3638
364	uc001bep.1	364	364	4	3	5	1.667	0.737	0.8529	1	NA	NA	0.06805	0.1134
365	uc001beq.1	365	365	0	0	0	NA	NA	NA	NA	NA	NA	0	0
366	NBPF3,NBPF3_HUMAN,L7	366	366	124.5	139	110	0.7914	-0.3376	0.7767	1	NA	NA	1.484	1.175
367	PPBT_HUMAN,ALPL,uc001beu.1,A1A4E7	367	367	521.5	953	90	0.09444	-3.404	7.748e-05	0.01077	NA	NA	16.4	1.549
368	RPGP1_HUMAN,RAP1GAP,RP11-63N8.1-005,KIAA0474,RP11-63N8.1-001,RAP1GA1,O75062_HUMAN	368	368	963	728	1198	1.646	0.7186	0.3128	1	NA	NA	8.872	14.6
369	UBP48_HUMAN,USP31,USP48	369	369	1616	1685	1547	0.9181	-0.1233	0.8588	1	NA	NA	10.17	9.333
370	LDLRAD2,LRAD2_HUMAN	370	370	23.5	17	30	1.765	0.8194	0.623	1	NA	NA	0.2802	0.4945
371	HSPG2,RP11-132G19.2-003	371	371	3780	5060	2500	0.4941	-1.017	0.167	1	NA	NA	17.31	8.551
372	ELA3,ELA3B,B2RE44_HUMAN,ELA3A,B2RE44,ELA3A_HUMAN	372	372	0	0	0	NA	NA	NA	NA	NA	NA	0	0
373	uc001bfm.1,uc001bfn.1	373	373	180.5	207	154	0.744	-0.4267	0.6833	1	NA	NA	8.069	6.003
374	CDC42_HUMAN,CDC42	374	374	1356	1367	1344	0.9832	-0.02448	0.9729	1	NA	NA	20.22	19.88
375	uc001bfs.1,WNT4_HUMAN,UNQ426/PRO864,WNT4	375	375	256	350	162	0.4629	-1.111	0.2376	1	NA	NA	4.182	1.936
376	KIAA0478,ZBTB40,uc001bft.1,uc001bfu.1,ZBT40_HUMAN	376	376	840.5	698	983	1.408	0.494	0.4944	1	NA	NA	3.391	4.775
377	EPHA8_HUMAN,KIAA1459,EEK,RP1-61A9.2-002,EPHA8	377	377	10.5	14	7	0.5	-1	0.6159	1	NA	NA	0.1208	0.06039
378	C1QA,C1QA_HUMAN	378	378	0	0	0	NA	NA	NA	NA	NA	NA	0	0
379	uc001bga.1,C1QG,C1QC_HUMAN,uc001bgc.1,C1QC	379	379	0	0	0	NA	NA	NA	NA	NA	NA	0	0
380	C1QB_HUMAN,C1QB	380	380	0	0	0	NA	NA	NA	NA	NA	NA	0	0
381	EPHT3,DRT,EPTH3,ERK,HEK5,EPHB2,TYRO5,EPHB2_HUMAN	381	381	2742	3515	1970	0.5605	-0.8353	0.2388	1	NA	NA	33.69	18.88
382	uc001bgg.1	382	382	361	372	350	0.9409	-0.08795	0.921	1	NA	NA	4.869	4.581
383	uc001bgh.1	383	383	2	2	2	1	0	1	1	NA	NA	0.183	0.183
384	KIAA0601,LSD1,LSD1_HUMAN,AOF2	384	384	2362	2453	2270	0.9254	-0.1119	0.8731	1	NA	NA	36.9	34.15
385	uc001bgl.1,LUZP1_HUMAN,LUZP1	385	385	969	872	1066	1.222	0.2898	0.6834	1	NA	NA	4.783	5.847
386	HTR1D,HTRL,HTR1DA,5HT1D_HUMAN	386	386	54.5	57	52	0.9123	-0.1325	0.9398	1	NA	NA	0.9382	0.8559
387	DKFZp686O0665,HNRNPR,RP5-1057J7.2-002,HNRPR_HUMAN,uc001bgs.1,DKFZp686A13234,HNRPR,uc001bgp.1,uc001bgr.1	387	387	2806	2767	2845	1.028	0.04011	0.9552	1	NA	NA	43.43	44.65
388	ZNF436,ZN436_HUMAN,KIAA1710	388	388	1645	1587	1703	1.073	0.1018	0.8834	1	NA	NA	17.16	18.42
389	CA213_HUMAN,A6NHI1,C1orf213,A6NHI1_HUMAN	389	389	138	109	167	1.532	0.6155	0.5881	1	NA	NA	2.195	3.363
390	TCEA3_HUMAN,hTFIIS.h,TCEA3,TFIISH	390	390	335	369	301	0.8157	-0.2939	0.7371	1	NA	NA	9.816	8.007
391	DDEFL1,uc001bhb.1,DDFL1_HUMAN,UPLC1	391	391	1244	1283	1204	0.9384	-0.09169	0.8959	1	NA	NA	13.94	13.08
392	uc001bhd.1	392	392	9.5	7	12	1.714	0.7776	0.7182	1	NA	NA	0.16	0.2743
393	E2F2,E2F2_HUMAN	393	393	93.5	81	106	1.309	0.3881	0.7654	1	NA	NA	0.728	0.9526
394	uc001bhf.1	394	394	0.5	0	1	Inf	Inf	1	1	NA	NA	0	0.02142
395	uc001bhh.1,A8K1T8_HUMAN,A8K1T8,ID3	395	395	657	1037	277	0.2671	-1.904	0.01384	0.43	NA	NA	25.28	6.753
396	uc001bhi.1,uc001bhj.1,MDS2	396	396	0	0	0	NA	NA	NA	NA	NA	NA	0	0
397	RL11_HUMAN,RP11-223J15.3-004,RPL11	397	397	10100	12889	7301	0.5665	-0.82	0.3653	1	NA	NA	291.5	165.1
398	TCEB3,MSTP059,ELOA1_HUMAN	398	398	671.5	737	606	0.8223	-0.2823	0.7065	1	NA	NA	12.88	10.59
399	uc001bhp.1	399	399	245.5	234	257	1.098	0.1353	0.89	1	NA	NA	10.17	11.17
400	AD039,PP603,C1orf128,CA128_HUMAN,HT014	400	400	789.5	821	758	0.9233	-0.1152	0.8757	1	NA	NA	23.79	21.97
401	RP5-886K2.5-005,RP5-886K2.5-010,RP5-886K2.5-004,LYPLA2,LYPA2_HUMAN	401	401	197	156	238	1.526	0.6094	0.5477	1	NA	NA	4.031	6.149
402	GALE_HUMAN,GALE,RP5-886K2.6-005,RP5-886K2.6-015	402	402	341	439	243	0.5535	-0.8533	0.3261	1	NA	NA	7.39	4.09
403	B1AK13,HMGCL_HUMAN,B1AK13_HUMAN,RP5-886K2.8-001,HMGCL	403	403	584.5	701	468	0.6676	-0.5829	0.448	1	NA	NA	7.227	4.825
404	FUCO_HUMAN,Nbla10230/alpha-L-fucosidase,FUCA1,Nbla10230	404	404	398.5	437	360	0.8238	-0.2796	0.7387	1	NA	NA	9.524	7.846
405	CCDS245,CNR2,CNR2_HUMAN	405	405	0	0	0	NA	NA	NA	NA	NA	NA	0	0
406	HSPC208,PNRC2_HUMAN,PNRC2,CCDS246	406	406	339	350	328	0.9371	-0.09366	0.9171	1	NA	NA	6.9	6.466
408	A6NFM6,TASR,FUSIP_HUMAN,A6NI42,A6NIU7,FUSIP1,uc001bii.1,FUSIP2,RP11-4M23.6-003,uc001bik.1	408	407	1172	1208	1136	0.9404	-0.08866	0.8998	1	NA	NA	11.61	10.92
407	FUSIP1,uc001bih.1	407	408	471	517	425	0.8221	-0.2827	0.7257	1	NA	NA	15.14	12.45
409	A6NF75,A6NIU4_HUMAN,MYOM3_HUMAN,uc001bil.1,uc001bio.1,uc001bin.1,MYOM3,A6NIU4,uc001bim.1	409	409	10	18	2	0.1111	-3.17	0.1338	1	NA	NA	0.08837	0.009819
410	I22R1_HUMAN,A8K839,IL22R,IL22RA1	410	410	1	2	0	0	-Inf	0.5719	1	NA	NA	0.03271	0
411	IL28RA,uc001biv.1,IFNLR1,I28RA_HUMAN,LICR2,RP11-10N16.1-003	411	411	17	5	29	5.8	2.536	0.1562	1	NA	NA	0.04951	0.2872
412	uc001biw.1	412	412	0	0	0	NA	NA	NA	NA	NA	NA	0	0
413	SOM,GRHL3,TFCP2L4	413	413	10.5	11	10	0.9091	-0.1375	1	1	NA	NA	0.1783	0.1621
414	CA201_HUMAN,C1orf201,uc001bjf.1	414	414	250	104	396	3.808	1.929	0.04641	0.8063	NA	NA	1.213	4.618
415	RP3-462O23.3-004,DKFZp686E22155,A8MPU6,A8MPU6_HUMAN,NPAL3,NPAL3_HUMAN,uc001bji.1	415	415	742.5	796	689	0.8656	-0.2083	0.778	1	NA	NA	4.798	4.153
416	A4LA69_HUMAN,RP4-594I10.1-002,A4LA69,A4GU14,RCAN3_HUMAN,DSCR1L2,RCAN3,A4GU14_HUMAN	416	416	111	87	135	1.552	0.6339	0.6028	1	NA	NA	2.389	3.708
417	C1orf130,uc001bjl.1,A0PK04,CA130_HUMAN	417	417	9.5	12	7	0.5833	-0.7776	0.7182	1	NA	NA	0.1416	0.08263
418	SRM160,RP11-373M8.1-002,SRRM1,A9Z1X7,SRRM1_HUMAN,A9Z1X7_HUMAN	418	418	888	922	854	0.9262	-0.1105	0.8787	1	NA	NA	10.13	9.381
419	CLIC4,CLIC4_HUMAN	419	419	5066	6191	3940	0.6364	-0.652	0.3947	1	NA	NA	67.34	42.85
420	RUNX3,CBFA3,uc001bjs.1,O14814_HUMAN,PEBP2A3,AML2,RUNX3_HUMAN	420	420	2.5	3	2	0.6667	-0.585	1	1	NA	NA	0.01992	0.01328
421	SYF2_HUMAN,GCIPIP,SYF2,CBPIN	421	421	772	950	594	0.6253	-0.6775	0.3551	1	NA	NA	12.41	7.759
422	CA063_HUMAN,uc001bjy.1,NPD014,C1orf63,HT033	422	422	789	857	721	0.8413	-0.2493	0.733	1	NA	NA	27.3	22.96
423	B2ZGQ0,RHD_HUMAN,B2ZGQ0_HUMAN,RHD	423	423	5.5	5	6	1.2	0.263	1	1	NA	NA	0.08143	0.09772
424	uc001bkd.1	424	424	14	8	20	2.5	1.322	0.4627	1	NA	NA	0.1639	0.4098
425	TMEM50A,TM50A_HUMAN,SMP1,UNQ386/PRO718	425	425	1552	1742	1362	0.7819	-0.355	0.607	1	NA	NA	37.51	29.33
426	RP11-335G20.2-004,RHC,RP11-335G20.2-002,RP11-335G20.2-001,RP11-335G20.2-005,RHE,RHCE	426	426	20	11	29	2.636	1.399	0.4053	1	NA	NA	0.2574	0.6786
427	MACOI_HUMAN,TMEM57	427	427	606.5	736	477	0.6481	-0.6257	0.4122	1	NA	NA	10.67	6.917
428	ARH_HUMAN,A2BHI5,DKFZp586D0624,LDLRAP1,ARH,uc001bkl.1	428	428	173	238	108	0.4538	-1.14	0.2822	1	NA	NA	3.459	1.569
429	RP1-317E23.1-002,uc001bkm.1,A6NNE2,B1AJZ5,MAN1A3,B1AJZ5_HUMAN,pp6318,MAN1C1,MAN1C,uc001bkn.1,MA1C1_HUMAN	429	429	1371	1300	1442	1.109	0.1496	0.8294	1	NA	NA	17.08	18.94
430	SEPN1	430	430	3572	3101	4043	1.304	0.3827	0.5976	1	NA	NA	33.4	43.55
431	uc001bkq.1,uc001bku.1,FA54B_HUMAN,A6NCB4,uc001bkt.1,uc001bkv.1,uc001bks.1,HYST1888,uc001bkr.1,FAM54B,MSTP116	431	431	1366	1412	1320	0.9348	-0.0972	0.889	1	NA	NA	17.5	16.36
432	CA135_HUMAN,C1orf135	432	432	31.5	39	24	0.6154	-0.7004	0.6631	1	NA	NA	0.883	0.5434
433	CCDS267,MRPA,PAQR7,MPRA_HUMAN	433	433	423	344	502	1.459	0.5453	0.5078	1	NA	NA	5.31	7.749
434	C1orf215	434	434	30.5	32	29	0.9062	-0.142	0.9495	1	NA	NA	0.8374	0.7589
435	OP18,A2A2D1,STMN1,LAP18,STMN1_HUMAN	435	435	7348	7448	7247	0.973	-0.03947	0.962	1	NA	NA	181.2	176.3
436	uc001ble.1,PAFAH2,uc001bld.1,PAFA2_HUMAN	436	436	210	224	196	0.875	-0.1926	0.8495	1	NA	NA	2.872	2.513
437	EXTL1_HUMAN,EXTL1,EXTL	437	437	38.5	41	36	0.878	-0.1876	0.9184	1	NA	NA	0.4766	0.4185
438	RP11-96L14.2-004,ZNT2_HUMAN,SLC30A2,ZNT2	438	438	5.5	7	4	0.5714	-0.8074	0.7754	1	NA	NA	0.1321	0.07547
439	TRIM63,TRI63_HUMAN,SMRZ,IRF,MURF1,RNF28	439	439	31	56	6	0.1071	-3.222	0.05987	0.9023	NA	NA	1.481	0.1587
440	uc001blj.1,PDIK1L,CLIK1L,PDK1L_HUMAN	440	440	337	320	354	1.106	0.1457	0.8695	1	NA	NA	3.484	3.854
441	A8K3V0,CCDS41285,GRRP1,GRPP1_HUMAN	441	441	2	1	3	3	1.585	0.7441	1	NA	NA	0.03062	0.09185
442	uc001bll.1,ZNF593,B2R4S0,B2R4S0_HUMAN	442	442	142	184	100	0.5435	-0.8797	0.4344	1	NA	NA	13.23	7.19
443	uc001bln.1,CNKSR1,CNKR1_HUMAN,CNK1,uc001blm.1	443	443	26	27	25	0.9259	-0.111	0.9707	1	NA	NA	0.4642	0.4298
444	CATSPER4,CTSR4_HUMAN,A1A4W6	444	444	0	0	0	NA	NA	NA	NA	NA	NA	0	0
445	uc001blq.1	445	445	4	4	4	1	0	1	1	NA	NA	0.1733	0.1733
446	CCD21_HUMAN,uc001blr.1,CCDC21	446	446	383.5	371	396	1.067	0.09408	0.9138	1	NA	NA	4.317	4.608
447	P1725,SH3L3_HUMAN,SH3BGRL3	447	447	1852	1999	1704	0.8524	-0.2304	0.7392	1	NA	NA	83.66	71.31
448	UBXN11,UBXD5,SOC,PP2243,UBXD5_HUMAN	448	448	505.5	317	694	2.189	1.13	0.1561	1	NA	NA	6.254	13.69
449	CDW52,HE5,CD52_HUMAN,CD52	449	449	21.5	43	0	0	-Inf	0.004159	0.2005	NA	NA	1.742	0
450	uc001bmf.1,uc001bmd.1,AIM1L_HUMAN,AIM1L,DKFZp434L1713	450	450	6.5	8	5	0.625	-0.6781	0.8046	1	NA	NA	0.1204	0.07526
451	uc001bmd.1,uc001bme.1,AIM1L	451	451	1	0	2	Inf	Inf	0.5719	1	NA	NA	0	0.03562
452	ZNF683,ZN683_HUMAN	452	452	0	0	0	NA	NA	NA	NA	NA	NA	0	0
453	LIN28,LN28A_HUMAN,CSDD1,LIN28A,ZCCHC1	453	453	2.5	2	3	1.5	0.585	1	1	NA	NA	0.02325	0.03487
454	HDS,DHDDS,DHDDS_HUMAN,RP3-476K8.2-002	454	454	714	741	687	0.9271	-0.1092	0.8843	1	NA	NA	10.41	9.65
455	uc001bmo.1	455	455	5	4	6	1.5	0.585	0.8777	1	NA	NA	0.285	0.4274
456	HMGN2,uc001bmp.1,HMG17,HMGN2_HUMAN	456	456	401.5	441	362	0.8209	-0.2848	0.7336	1	NA	NA	10.45	8.579
457	HMGN2,uc001bmq.1	457	457	335.5	370	301	0.8135	-0.2978	0.7336	1	NA	NA	8.385	6.821
458	RPS6KA1,KS6A1_HUMAN,A6NGG4,A6NGG4_HUMAN,RSK1	458	458	134.5	139	130	0.9353	-0.09657	0.939	1	NA	NA	1.873	1.752
459	ARID1A variant protein,SMARCF1,C1orf4,OSA1,ARI1A_HUMAN,ARID1A	459	459	3071	2892	3250	1.124	0.1684	0.8134	1	NA	NA	15	16.86
460	PIGV,PIGV_HUMAN	460	460	234.5	224	245	1.094	0.1293	0.8966	1	NA	NA	3.553	3.886
461	ZDH18_HUMAN,A6NHY9,ZDHHC18	461	461	367	383	351	0.9164	-0.1259	0.885	1	NA	NA	5.699	5.223
462	1433S_HUMAN,HME1,SFN	462	462	11	18	4	0.2222	-2.17	0.2627	1	NA	NA	0.6387	0.1419
463	UNQ5828/PRO19647,ATPBD1B,GPN2_HUMAN,GPN2	463	463	245	242	248	1.025	0.03533	0.9749	1	NA	NA	7.478	7.664
464	DKFZp547G125,GPATCH3,GPATC3,GPTC3_HUMAN	464	464	212.5	217	208	0.9585	-0.06111	0.9556	1	NA	NA	4.769	4.572
465	NR0B2_HUMAN,SHP,NR0B2	465	465	1	2	0	0	-Inf	0.5719	1	NA	NA	0.08045	0
466	NUDC_HUMAN,A8MU04,NUDC,A8MU04_HUMAN	466	466	757	739	775	1.049	0.06862	0.9271	1	NA	NA	23.02	24.14
467	C1orf172,CA172_HUMAN	467	467	3.5	6	1	0.1667	-2.585	0.3794	1	NA	NA	0.1568	0.02614
468	TNRP,YA024_HUMAN,CCDS41289,uc001bnj.1	468	468	331	470	192	0.4085	-1.292	0.1432	1	NA	NA	11.25	4.597
469	FAM46B,FA46B_HUMAN	469	469	74.5	81	68	0.8395	-0.2524	0.86	1	NA	NA	1.596	1.34
470	APNH1,SL9A1_HUMAN,SLC9A1,RP4-633N17.1-003,NHE1	470	470	521	642	400	0.6231	-0.6826	0.3857	1	NA	NA	5.291	3.296
471	WDTC1_HUMAN,WDTC1,KIAA1037	471	471	931.5	872	991	1.136	0.1846	0.7965	1	NA	NA	9.511	10.81
472	DKFZp564D0478,uc001bns.1,C1orf160,CA160_HUMAN,uc001bnr.1,uc001bnu.1,TMEM222,uc001bnt.1	472	472	432.5	455	410	0.9011	-0.1502	0.8564	1	NA	NA	11.45	10.31
473	SYTL1,SLP1,FLJ00227,SYTL1_HUMAN,uc001bnx.1	473	473	45	77	13	0.1688	-2.566	0.1025	1	NA	NA	0.8561	0.1445
474	MEKK6,A2VDG5,ASK2,A2VDG4,A2ACE8,MAPKKK6,M3K6_HUMAN,MAP3K6	474	474	374.5	401	348	0.8678	-0.2045	0.811	1	NA	NA	4.298	3.73
475	FCNH,HAKA1,FCN3,UNQ172,FCN3_HUMAN	475	475	1	0	2	Inf	Inf	0.5719	1	NA	NA	0	0.09043
476	UNQ6122/PRO20044,CD164L2	476	476	2	3	1	0.3333	-1.585	0.7441	1	NA	NA	0.09096	0.03032
477	GPR3,ACCA,CCDS303,GPR3_HUMAN	477	477	40	34	46	1.353	0.4361	0.7846	1	NA	NA	0.7519	1.017
478	WASF2,WAVE2,uc001boe.1,WASF2_HUMAN	478	478	1988	2454	1522	0.6202	-0.6892	0.3211	1	NA	NA	20.23	12.55
479	uc001bog.1,AHDC1_HUMAN,CCDS30652,AHDC1	479	479	862	901	823	0.9134	-0.1306	0.8571	1	NA	NA	6.352	5.802
480	FGR_HUMAN,SRC2,FGR	480	480	2	1	3	3	1.585	0.7441	1	NA	NA	0.01579	0.04736
481	RP11-288L9.2-003,RP11-288L9.2-002,IFI6_HUMAN,IFI6,G1P3	481	481	643.5	460	827	1.798	0.8463	0.2633	1	NA	NA	24.96	44.87
482	FAM76A,FA76A_HUMAN	482	482	236	137	335	2.445	1.29	0.1822	1	NA	NA	2.794	6.832
483	uc001bou.1,STX12_HUMAN,STX12	483	483	1623	1506	1740	1.155	0.2084	0.763	1	NA	NA	22.82	26.37
484	PP1R8_HUMAN,PPP1R8,ARD1,RP4-547C9.1-003,NIPP1	484	484	892	922	862	0.9349	-0.09708	0.8935	1	NA	NA	15.05	14.07
485	uc001boy.1	485	485	3	2	4	2	1	0.814	1	NA	NA	0.5622	1.124
486	uc001bpc.1,C1orf38,ICB1_HUMAN,ICB1	486	486	37.5	36	39	1.083	0.1155	0.9582	1	NA	NA	0.6176	0.669
487	RPA2,RPA34,REPA2,RFA2_HUMAN,RPA32	487	487	595.5	659	532	0.8073	-0.3089	0.687	1	NA	NA	17.88	14.43
488	ASM3B_HUMAN,SMPDL3B,ASML3B	488	488	24.5	26	23	0.8846	-0.1769	0.9381	1	NA	NA	0.5342	0.4726
489	XRG8,XKR8,XKR8_HUMAN	489	489	83	96	70	0.7292	-0.4557	0.7339	1	NA	NA	2.076	1.514
490	RP11-460I13.4-001,RP11-460I13.4-003,EYA3,A8K190_HUMAN,A8K190,uc001bpj.1	490	490	240	279	201	0.7204	-0.4731	0.6206	1	NA	NA	5.71	4.114
491	PTAFR_HUMAN,CCDS318,PAFR,A3KMC8,uc001bpm.1,PTAFR	491	491	1	2	0	0	-Inf	0.5719	1	NA	NA	0.04636	0
492	HSPC331,HSPC315,DNAJC8,SPF31,DNJC8_HUMAN	492	492	782	783	781	0.9974	-0.00369	0.998	1	NA	NA	19.37	19.32
493	A6NE74_HUMAN,ATPIF1,ATIF1_HUMAN,ATPI,A6NE74	493	493	1664	1848	1479	0.8003	-0.3213	0.6416	1	NA	NA	45.12	36.11
494	SEST2,SESN2_HUMAN,SESN2	494	494	911	1018	804	0.7898	-0.3405	0.6342	1	NA	NA	13.63	10.76
495	MED18,uc001bpt.1,MED18_HUMAN	495	495	182	199	165	0.8291	-0.2703	0.7975	1	NA	NA	4.968	4.119
496	A2APK6,PRO2963,PHAR4_HUMAN,uc001bpu.1,uc001bpz.1,PHACTR4	496	496	1026	997	1054	1.057	0.08021	0.9107	1	NA	NA	6.378	6.743
497	CHC1,RCC1,SNHG3-RCC1,RCC1_HUMAN	497	497	675	855	495	0.5789	-0.7885	0.2929	1	NA	NA	13.83	8.006
498	uc001bqd.1	498	498	105	134	76	0.5672	-0.8182	0.5083	1	NA	NA	4.225	2.396
499	SECP43,TRSPAP1,TSAP1_HUMAN,uc001bqj.1	499	499	365	409	321	0.7848	-0.3495	0.6826	1	NA	NA	9.499	7.456
500	uc001bqr.1,uc001bqt.1,uc001bqp.1,TRG11,uc001bqs.1,uc001bqk.1,uc001bqn.1,uc001bqo.1,uc001bql.1,uc001bqm.1	500	500	242.5	291	194	0.6667	-0.585	0.5388	1	NA	NA	4.032	2.688
501	uc001bqq.1	501	501	10	12	8	0.6667	-0.585	0.7965	1	NA	NA	6.999	4.666
502	CCDS325,RAB42,RAB42_HUMAN	502	502	13.5	17	10	0.5882	-0.7655	0.687	1	NA	NA	0.6041	0.3554
503	TAF15,TAF12,TAFII20,TAF12_HUMAN,TAF2J	503	503	398.5	484	313	0.6467	-0.6288	0.4514	1	NA	NA	12.08	7.814
504	uc009vtj.1	504	504	11	11	11	1	0	1	1	NA	NA	3.802	3.802
505	GMEB1,GMEB1_HUMAN	505	505	215.5	233	198	0.8498	-0.2348	0.8144	1	NA	NA	5.541	4.709
506	HGRG8,YTHDF2,YTHD2_HUMAN,A6NKG4	506	506	630	610	650	1.066	0.09163	0.9054	1	NA	NA	7.973	8.496
507	OPRD,OPRD1,OPRD_HUMAN	507	507	4.5	4	5	1.25	0.3219	1	1	NA	NA	0.1052	0.1315
508	EPB41,uc001brk.1,41_HUMAN,E41P,EPB4.1,A8MU61_HUMAN,A8MU61	508	508	1012	941	1084	1.152	0.2041	0.7733	1	NA	NA	7.072	8.146
509	TTMB,CCDS30658,T200B_HUMAN,TMEM200B	509	509	47	78	16	0.2051	-2.285	0.1384	1	NA	NA	2.524	0.5177
510	SRP75,SFRS4,SFRS4_HUMAN	510	510	1740	1924	1557	0.8093	-0.3053	0.6584	1	NA	NA	31.35	25.37
511	CGI-63,MECR_HUMAN,MECR,NBRF1	511	511	346.5	345	348	1.009	0.01249	0.9922	1	NA	NA	4.424	4.462
512	RP11-316H11.1-003,A6H8L1_HUMAN,A6H8L1,PTPRU,RP11-316H11.1-001	512	512	1390	1876	903	0.4813	-1.055	0.1302	1	NA	NA	14.38	6.922
513	uc001bry.1	513	513	0.5	1	0	0	-Inf	1	1	NA	NA	0.0308	0
514	CRTM,MATN1_HUMAN,CMP,MATN1	514	514	66.5	113	20	0.177	-2.498	0.08685	1	NA	NA	2.762	0.4889
515	uc001bsb.1	515	515	29	32	26	0.8125	-0.2996	0.868	1	NA	NA	1.194	0.9698
516	LAPM5_HUMAN,KIAA0085,LAPTM5	516	516	36	65	7	0.1077	-3.215	0.05549	0.87	NA	NA	1.364	0.1469
517	SDC3,uc001bsd.1,KIAA0468,uc001bse.1,SDC3_HUMAN	517	517	10080	5419	14734	2.719	1.443	0.1156	1	NA	NA	38.44	104.5
518	RP1-65J11.4-003,PUM1,RP1-65J11.4-002,RP1-65J11.4-004,PUMH1,PUM1_HUMAN,KIAA0099	518	518	3020	2923	3116	1.066	0.09225	0.8972	1	NA	NA	24.36	25.97
519	uc009vts.1	519	519	1	1	1	1	0	1	1	NA	NA	0.2651	0.2651
520	uc001bsl.1	520	520	0.5	0	1	Inf	Inf	1	1	NA	NA	0	0.6221
521	uc001bsm.1	521	521	12.5	13	12	0.9231	-0.1155	1	1	NA	NA	1.064	0.9823
522	NKAIN1,FAM77C,NKAI1_HUMAN,A2VDJ3	522	522	523.5	778	269	0.3458	-1.532	0.05513	0.8694	NA	NA	14.56	5.035
524	PRP8BP,WDR57,SFP38,WDR57_HUMAN	524	523	473	498	448	0.8996	-0.1526	0.8509	1	NA	NA	14.31	12.87
523	uc001bso.1,DKFZp434D199	523	524	249.5	251	248	0.988	-0.01735	0.9901	1	NA	NA	9.53	9.416
525	HSPC243,ZCCHC17,PS1D,HSPC251,LDC4,NO40_HUMAN	525	525	1401	1757	1045	0.5948	-0.7496	0.2797	1	NA	NA	45.5	27.06
526	FABPH_HUMAN,FABP3,FABP11,MDGI	526	526	325.5	456	195	0.4276	-1.226	0.1659	1	NA	NA	19.4	8.294
527	TDE2,UNQ263/PRO300,SERINC2,FKSG84,TDE2L,A0AVB4,SERC2_HUMAN	527	527	825.5	1108	543	0.4901	-1.029	0.1583	1	NA	NA	17.29	8.471
528	uc001bsx.1	528	528	0	0	0	NA	NA	NA	NA	NA	NA	0	0
529	uc001bsy.1	529	529	0	0	0	NA	NA	NA	NA	NA	NA	0	0
530	TINAL_HUMAN,OLRG2,PSEC0088,TINAGL1,GIS5,LCN7,PP6614,TINAGL,UNQ204/PRO230	530	530	226	424	28	0.06604	-3.921	0.0003371	0.03274	NA	NA	7.933	0.5239
531	uc001btc.1,OX1R_HUMAN,HCRTR1	531	531	8	6	10	1.667	0.737	0.7548	1	NA	NA	0.1263	0.2106
532	PEF1,ABP32,PEF1_HUMAN,UNQ1845/PRO3573	532	532	811	831	791	0.9519	-0.07117	0.9234	1	NA	NA	11.14	10.6
533	uc001btl.1,A6NCT7,COL16A1,A6NCT7_HUMAN,COGA1_HUMAN	533	533	4042	5693	2391	0.42	-1.252	0.09363	1	NA	NA	38.63	16.22
534	A2A3C4,BAI 2,A2A3C4_HUMAN,RP11-73M7.7-007,BAI2,BAI2_HUMAN	534	534	1630	1185	2075	1.751	0.8082	0.2434	1	NA	NA	8.47	14.83
535	uc001btv.1,SPOCD1,uc001btt.1,uc001btu.1,SPOC1_HUMAN	535	535	58	68	48	0.7059	-0.5025	0.7318	1	NA	NA	0.4277	0.3019
536	uc001btx.1	536	536	1219	1455	983	0.6756	-0.5658	0.4166	1	NA	NA	40.15	27.12
537	PRL2,BM-008,PTP4A2,PTPCAAX2,TP4A2_HUMAN	537	537	956.5	1141	772	0.6766	-0.5636	0.4283	1	NA	NA	24.67	16.69
538	SAM68,KHDRBS1,KHDR1_HUMAN	538	538	4160	4774	3545	0.7426	-0.4294	0.5618	1	NA	NA	64.91	48.2
539	uc001bue.1,uc001buf.1,TM39B_HUMAN,uc001bud.1,TMEM39B	539	539	228.5	279	178	0.638	-0.6484	0.5032	1	NA	NA	7.149	4.561
540	IPOA7,KPNA6,RP4-622L5.1-004,IMA7_HUMAN	540	540	1910	2012	1809	0.8991	-0.1534	0.8248	1	NA	NA	12.73	11.45
541	TXLNA,TXLNA_HUMAN,TXLN	541	541	2050	2400	1701	0.7088	-0.4967	0.4743	1	NA	NA	22.2	15.73
542	CCDC28B,CC28B_HUMAN,uc001buk.1	542	542	508	515	501	0.9728	-0.03976	0.9624	1	NA	NA	16.57	16.12
543	IQCC_HUMAN,IQCC	543	543	138.5	110	167	1.518	0.6023	0.5958	1	NA	NA	2.274	3.453
544	DCDC2B,uc001bun.1,A2VCK2,DCD2B_HUMAN	544	544	24	12	36	3	1.585	0.3344	1	NA	NA	0.6845	2.054
545	C1orf91,UNQ548,UNQ548/PRO1105,PP1065,uc001buo.1,uc001bup.1,uc001buq.1	545	545	243.5	227	260	1.145	0.1958	0.8395	1	NA	NA	5.223	5.982
546	RP4-675E8.1-001,EIF3S2,uc001bur.1,EIF3I_HUMAN,TRIP1,EIF3I	546	546	1851	2173	1529	0.7036	-0.5071	0.4636	1	NA	NA	54.51	38.36
547	uc001buv.1,LOC339483,uc001but.1,uc001buu.1	547	547	146	147	145	0.9864	-0.01976	0.9928	1	NA	NA	2.41	2.377
548	FAM167B,C1orf90,CA090_HUMAN	548	548	9.5	12	7	0.5833	-0.7776	0.7182	1	NA	NA	0.5857	0.3417
549	LCK,LCK_HUMAN	549	549	1	1	1	1	0	1	1	NA	NA	0.01869	0.01869
550	HDAC1,RPD3L1,DKFZp686H12203,HDAC1_HUMAN	550	550	1316	1378	1254	0.91	-0.136	0.845	1	NA	NA	20.16	18.35
551	MRP_HUMAN,MLP,MARCKSL1,MRP	551	551	5078	4843	5313	1.097	0.1336	0.8613	1	NA	NA	147.2	161.5
552	uc001bve.1	552	552	39.5	39	40	1.026	0.03653	1	1	NA	NA	1.208	1.239
553	STK22C,SPOGA3,TSSK3,TSSK3_HUMAN	553	553	24.5	18	31	1.722	0.7843	0.6366	1	NA	NA	1.152	1.984
554	BSDC1_HUMAN,uc001bvh.1,UNQ2494,BSDC1,UNQ2494/PRO5781,uc001bvg.1	554	554	1635	1600	1670	1.044	0.06178	0.9294	1	NA	NA	15.65	16.34
556	RP1-27O5.1-003,RP1-27O5.1-002,uc001bvm.1,BOZF1,ZBTB8	556	555	534.5	505	564	1.117	0.1594	0.84	1	NA	NA	2.672	2.984
555	uc001bvl.1,DKFZp547H154	555	556	100.5	64	137	2.141	1.098	0.3816	1	NA	NA	1.017	2.178
557	ZBTB8OS,ARCH_HUMAN,ARCH	557	557	89	87	91	1.046	0.06485	0.9693	1	NA	NA	5.678	5.939
558	B2R6G9_HUMAN,RBBP4,B2R6G9,RBAP48,RBBP4_HUMAN	558	558	432	489	375	0.7669	-0.3829	0.6406	1	NA	NA	14.61	11.2
559	SYNC1_HUMAN,uc001bvt.1,SYNC1	559	559	809.5	516	1103	2.138	1.096	0.1344	1	NA	NA	8.771	18.75
560	KIAA1522,K1522_HUMAN	560	560	769	766	772	1.008	0.01126	0.9897	1	NA	NA	6.414	6.464
561	YARS,SYYC_HUMAN	561	561	3080	3731	2430	0.6513	-0.6186	0.3866	1	NA	NA	34.52	22.48
562	S100PBP,S1PBP_HUMAN,A8MTZ6_HUMAN,S100PBPR,A8MTZ6	562	562	867.5	904	831	0.9192	-0.1215	0.867	1	NA	NA	9.563	8.791
563	uc001bwe.1,FNDC5,FRCP2,DKFZp779L0160	563	563	636.5	828	445	0.5374	-0.8958	0.2377	1	NA	NA	13.04	7.01
564	HPCA,HPCA_HUMAN,BDR2	564	564	71.5	41	102	2.488	1.315	0.3411	1	NA	NA	1.413	3.515
565	CAC1,TMM54_HUMAN,TMEM54,BCLP	565	565	261.5	164	359	2.189	1.13	0.2271	1	NA	NA	8.132	17.8
566	NKLAM,RNF19B,uc001bwm.1,IBRDC3,RN19B_HUMAN,uc001bwl.1	566	566	370.5	371	370	0.9973	-0.003894	1	1	NA	NA	6.643	6.625
567	uc001bwn.1	567	567	5	5	5	1	0	1	1	NA	NA	0.1495	0.1495
568	KAD2_HUMAN,ADK2,RP1-117O3.1-002,AK2	568	568	810	798	822	1.03	0.04275	0.9548	1	NA	NA	9.72	10.01
569	ADC_HUMAN,KIAA1945,ODCP,B2RDU5_HUMAN,ADC,B2RDU5	569	569	278	250	306	1.224	0.2916	0.7515	1	NA	NA	1.806	2.211
570	uc001bxa.1	570	570	12.5	13	12	0.9231	-0.1155	1	1	NA	NA	0.446	0.4117
571	TRI62_HUMAN,TRIM62	571	571	207.5	189	226	1.196	0.2579	0.7984	1	NA	NA	2.567	3.069
572	ZNF362,ZN362_HUMAN,PP6997	572	572	714.5	708	721	1.018	0.02625	0.9737	1	NA	NA	10.64	10.83
573	A3LT2_HUMAN,A3GALT2	573	573	0	0	0	NA	NA	NA	NA	NA	NA	0	0
574	A8KA40_HUMAN,PHC2,EDR2,PHC2_HUMAN,A8KA40,A1L4Q1,PH2	574	574	2650	2994	2305	0.7699	-0.3773	0.5919	1	NA	NA	28.99	22.32
575	A9Z1W3,RP4-580O19.1-004,ZSCAN20,uc001bxk.1,B1ALI4,A9Z1W3_HUMAN,uc001bxj.1,RP4-580O19.1-002,uc001bxl.1,B1ALI4_HUMAN	575	575	158	164	152	0.9268	-0.1096	0.925	1	NA	NA	1.491	1.382
576	CSMD2_HUMAN,CSMD2,KIAA1884	576	576	245.5	176	315	1.79	0.8398	0.3762	1	NA	NA	0.5534	0.9905
577	CCDS30668,B2R4X7_HUMAN,HMGB4,B2R4X7	577	577	0	0	0	NA	NA	NA	NA	NA	NA	0	0
578	uc001bxr.1	578	578	0	0	0	NA	NA	NA	NA	NA	NA	0	0
579	uc001bxs.1,C1orf94,CA094_HUMAN	579	579	3.5	1	6	6	2.585	0.3794	1	NA	NA	0.01916	0.115
580	CCDS382,CXB5_HUMAN,GJB5	580	580	1.5	3	0	0	-Inf	0.3905	1	NA	NA	0.1093	0
581	CXB4_HUMAN,GJB4,uc001bxw.1	581	581	0.5	1	0	0	-Inf	1	1	NA	NA	0.01643	0
582	GJB3,uc001bxz.1,CX31,CCDS384,CXB3_HUMAN	582	582	2	4	0	0	-Inf	0.288	1	NA	NA	0.07936	0
583	A8K698_HUMAN,GJA4,CXA4_HUMAN,A8K698,CCDS30669	583	583	2	3	1	0.3333	-1.585	0.7441	1	NA	NA	0.0672	0.0224
584	C1orf212,CCDS385,CA212_HUMAN	584	584	357.5	375	340	0.9067	-0.1414	0.8714	1	NA	NA	6.922	6.276
585	DLGP3_HUMAN,DLGAP3,DAP3	585	585	32.5	26	39	1.5	0.585	0.7177	1	NA	NA	0.3382	0.5073
586	ZMYM6,uc001byd.1	586	586	111.5	114	109	0.9561	-0.06471	0.9652	1	NA	NA	1.677	1.603
587	ZMYM6	587	587	242	332	152	0.4578	-1.127	0.2388	1	NA	NA	17.33	7.933
588	DKFZp762A1615,ZMYM6,uc001byj.1,uc001byk.1,ZMYM6_HUMAN,RP11-244H3.3-001,ZNF258,uc001byi.1,uc001byg.1,KIAA1353,RP11-244H3.3-002	588	588	723.5	760	687	0.9039	-0.1457	0.8449	1	NA	NA	4.242	3.835
589	RP11-248I9.4-003,ZMYM1_HUMAN,ZMYM1	589	589	447.5	448	447	0.9978	-0.003224	1	1	NA	NA	2.671	2.666
591	SFPQ,SFPQ_HUMAN,uc001byr.1,PSF	591	590	3928	3184	4671	1.467	0.5529	0.4518	1	NA	NA	45.23	66.35
590	uc001byq.1,uc001byp.1	590	591	2048	1541	2554	1.657	0.7289	0.2948	1	NA	NA	26.94	44.65
592	KIAA0425,ZMYM4_HUMAN,ZMYM4,ZNF262,A0JP20,A0JP19	592	592	2077	1996	2158	1.081	0.1126	0.8715	1	NA	NA	12.87	13.91
593	uc001byv.1	593	593	6.5	9	4	0.4444	-1.17	0.6155	1	NA	NA	0.3169	0.1409
594	B1AN13,B1AP96_HUMAN,K319L_HUMAN,KIAA1837,B1AP96,PP791,RP4-765A10.3-010,KIAA0319L	594	594	2042	1690	2394	1.417	0.5024	0.4691	1	NA	NA	10.23	14.5
595	NCDN,NCDN_HUMAN,KIAA0607	595	595	722	690	754	1.093	0.128	0.8639	1	NA	NA	8.69	9.496
596	PSMB2,PSB2_HUMAN	596	596	1854	1903	1806	0.949	-0.07548	0.9137	1	NA	NA	14.37	13.64
597	TFAP2E,AP2E_HUMAN	597	597	22.5	15	30	2	1	0.5473	1	NA	NA	0.4765	0.9529
598	CA216_HUMAN,C1orf216,CCDS395	598	598	510.5	349	672	1.926	0.9452	0.2331	1	NA	NA	5.55	10.69
599	A6NFL4,A6NFL4_HUMAN,CLSPN	599	599	173.5	162	185	1.142	0.1915	0.8598	1	NA	NA	1.726	1.971
600	KIAA1567,AGO4,I2C4_HUMAN,EIF2C4	600	600	545.5	403	688	1.707	0.7716	0.3226	1	NA	NA	3.952	6.747
601	AGO1,EIF2C1,I2C1_HUMAN,RP4-789D17.1-001	601	601	1452	1415	1489	1.052	0.07354	0.916	1	NA	NA	8.577	9.026
602	uc001bzm.1	602	602	358.5	362	355	0.9807	-0.02817	0.9773	1	NA	NA	4.471	4.385
603	I2C3_HUMAN,RP4-789D17.2-002,RP4-789D17.2-001,uc001bzo.1,B1ALI0_HUMAN,B1ALI0,EIF2C3,AGO3	603	603	502	497	507	1.02	0.02874	0.9737	1	NA	NA	4.898	4.996
604	h-tektin-t,TEKT2_HUMAN,TEKT2,A6NIS6	604	604	302	85	519	6.106	2.61	0.005713	0.2412	NA	NA	2.195	13.4
605	ARHL2_HUMAN,arh3,ADPRHL2,ARH3	605	605	661	665	657	0.988	-0.01746	0.9836	1	NA	NA	18.72	18.49
606	COL8A2,CO8A2_HUMAN	606	606	1544	2221	867	0.3904	-1.357	0.05269	0.8529	NA	NA	23.33	9.105
607	TRAPPC3,TPPC3_HUMAN,A6NDN0,BET3,A6NDN0_HUMAN,CDABP0066	607	607	1040	977	1102	1.128	0.1737	0.806	1	NA	NA	29.64	33.43
608	PP2464,MA7D1_HUMAN,RPRC1,MAP7D1,KIAA1187,PARCC1	608	608	1726	1666	1785	1.071	0.09954	0.886	1	NA	NA	22.66	24.28
609	uc001cae.1,TRAP150,uc001caf.1,TR150_HUMAN,THRAP3	609	609	2294	2326	2262	0.9725	-0.04025	0.9545	1	NA	NA	23.19	22.55
610	C1orf113,A4FU49-2	610	610	377	351	403	1.148	0.1993	0.8155	1	NA	NA	6.019	6.911
611	FAM176B,C1orf78,CA078_HUMAN	611	611	350.5	459	242	0.5272	-0.9235	0.285	1	NA	NA	29.66	15.64
612	STK40_HUMAN,SHIK,SGK495,STK40,FLJ00113	612	612	1076	1157	994	0.8591	-0.2191	0.7556	1	NA	NA	10.28	8.833
613	CCDS408,LSM10_HUMAN,LSM10	613	613	356.5	381	332	0.8714	-0.1986	0.8188	1	NA	NA	20.92	18.23
614	A6NHS9_HUMAN,A6NHS9,A6NIN9,NOR1,OSCP1_HUMAN,A6NIN9_HUMAN,C1orf102,OSCP1,A6NHM5	614	614	347.5	228	467	2.048	1.034	0.2329	1	NA	NA	6.405	13.12
615	uc001cas.1,RT15_HUMAN,DC37,MRPS15,RPMS15	615	615	519.5	657	382	0.5814	-0.7823	0.3208	1	NA	NA	31.77	18.47
616	GCSFR,CSF3R,CSF3R_HUMAN	616	616	14	28	0	0	-Inf	0.01113	0.3698	NA	NA	0.4198	0
617	RP4-614N24.2-002,A9Z1Z8,RP4-614N24.2-001,B1AMS6_HUMAN,A9Z1Z8_HUMAN,uc001caz.1,B1AMS6,GRIK3	617	617	818.5	225	1412	6.276	2.65	0.0005667	0.04786	NA	NA	1.095	6.872
618	uc001cbb.1,MCPIP,ZC12A_HUMAN,MCPIP1,ZC3H12A	618	618	55.5	67	44	0.6567	-0.6067	0.6796	1	NA	NA	1.024	0.6727
619	CA149_HUMAN,B1AK63,C1orf149,RP3-423B22.2-003,B1AK63_HUMAN	619	619	724	746	702	0.941	-0.0877	0.9071	1	NA	NA	11.52	10.84
620	SNIP1,SNIP1_HUMAN	620	620	262.5	257	268	1.043	0.06046	0.9522	1	NA	NA	4.853	5.061
621	IDLC_HUMAN,DNALI1	621	621	1560	531	2588	4.874	2.285	0.001535	0.09929	NA	NA	9.504	46.32
622	GNL2,NOG2_HUMAN,NGP1	622	622	972.5	1061	884	0.8332	-0.2633	0.711	1	NA	NA	19.35	16.13
623	RP11-566C13.1-004,RSPO1,RSPO1_HUMAN	623	623	161	313	9	0.02875	-5.12	9.121e-05	0.01206	NA	NA	4.894	0.1407
624	CA109_HUMAN,C1orf109	624	624	402	438	366	0.8356	-0.2591	0.757	1	NA	NA	7.242	6.052
625	BOREA_HUMAN,PESCRG3,CDCA8	625	625	300	383	217	0.5666	-0.8196	0.361	1	NA	NA	7.446	4.219
626	uc001cbu.1,uc001cbt.1,EPHAA_HUMAN,uc001cbw.1,EPHA10	626	626	21	19	23	1.211	0.2756	0.8931	1	NA	NA	0.1154	0.1396
627	MANEL_HUMAN,uc001cbz.1,MANEAL,uc001cbx.1,uc001cby.1	627	627	184	146	222	1.521	0.6046	0.5595	1	NA	NA	2.193	3.334
628	DRIP3,IRIP,YRDC_HUMAN,YRDC	628	628	198	189	207	1.095	0.1312	0.901	1	NA	NA	6.686	7.323
629	CA122_HUMAN,RP11-109P14.5-002,C1orf122	629	629	867.5	960	775	0.8073	-0.3088	0.668	1	NA	NA	26.13	21.1
630	MTF1_HUMAN,B2RAK6_HUMAN,MTF1,B2RAK6	630	630	510	375	645	1.72	0.7824	0.3226	1	NA	NA	2.181	3.751
631	RP11-109P14.7-004,B1ARF3_HUMAN,INPP5B,B1ARF3,uc001cch.1	631	631	541	608	474	0.7796	-0.3592	0.6455	1	NA	NA	3.626	2.827
632	SF3A3_HUMAN,SAP61,SF3A3	632	632	732.5	725	740	1.021	0.02954	0.97	1	NA	NA	11.93	12.18
633	FHL3	633	633	348	471	225	0.4777	-1.066	0.2191	1	NA	NA	12.24	5.846
634	HDCMB12P,uc001cco.1,uc001ccn.1,CGI-94,UTP11L,UTP11_HUMAN,A8K785,A8K785_HUMAN	634	634	561.5	632	491	0.7769	-0.3642	0.6383	1	NA	NA	9.407	7.308
635	POU3F1,RP5-884C9.1-001	635	635	15	10	20	2	1	0.5775	1	NA	NA	0.1594	0.3187
636	RRAGC,RRAGC_HUMAN	636	636	566	589	543	0.9219	-0.1173	0.8811	1	NA	NA	11.38	10.49
637	MYCBP,AMY1,MYCBP_HUMAN	637	637	176	210	142	0.6762	-0.5645	0.5913	1	NA	NA	4.686	3.169
638	GJA10,CCDS432,GJA9,CXA9_HUMAN	638	638	22.5	15	30	2	1	0.5473	1	NA	NA	0.2513	0.5026
639	RHBDL2,uc001ccv.1,RHBL2_HUMAN	639	639	22	22	22	1	0	1	1	NA	NA	0.542	0.542
640	AKIRIN1,CA108_HUMAN,C1orf108	640	640	1054	1016	1093	1.076	0.1054	0.8819	1	NA	NA	24.1	25.93
641	NDUFS5,NDUS5_HUMAN	641	641	1918	1698	2138	1.259	0.3324	0.631	1	NA	NA	155.1	195.2
642	uc001cdd.1,uc001cdg.1,B1ANR2_HUMAN,B1ALC5_HUMAN,B1ALC5,uc001ccz.1,KIAA1251,RP11-69E11.1-024,MACF1,KIAA0465,B1ANR2,CCDS435,CCDS436,ACF7,ABP620,MACF1_HUMAN,uc001cdh.1,RP11-69E11.1-005	642	642	10760	7989	13527	1.693	0.7598	0.4102	1	NA	NA	14.34	24.27
643	KIAA0754,K0754_HUMAN	643	643	555.5	425	686	1.614	0.6907	0.3738	1	NA	NA	2.842	4.587
644	BMP8A_HUMAN,BMP8A	644	644	31.5	22	41	1.864	0.8981	0.5723	1	NA	NA	0.1901	0.3543
645	uc001cdj.1	645	645	80.5	73	88	1.205	0.2696	0.8462	1	NA	NA	0.7736	0.9326
646	B1ANR7_HUMAN,PABP4,PABPC4,RP11-69E11.6-002,APP1,PABP4_HUMAN,RP11-69E11.6-004,B1ANR7	646	646	1912	2513	1310	0.5213	-0.9398	0.1771	1	NA	NA	37.87	19.74
647	uc001cdo.1	647	647	3	6	0	0	-Inf	0.1758	1	NA	NA	2.044	0
648	HEYL,HRT3,HEYL_HUMAN	648	648	114	174	54	0.3103	-1.688	0.1678	1	NA	NA	1.974	0.6125
649	NT5C1A,5NT1A_HUMAN	649	649	8.5	15	2	0.1333	-2.907	0.1802	1	NA	NA	0.6323	0.0843
650	HPCL4_HUMAN,HPCAL4	650	650	425	564	286	0.5071	-0.9797	0.2355	1	NA	NA	6.179	3.133
651	B2R971,CYP33,PPIE_HUMAN,B2R971_HUMAN,PPIE,RP1-118J21.1-003,CYP-33	651	651	856	930	782	0.8409	-0.2501	0.7291	1	NA	NA	7.683	6.461
652	BMP8B,uc001cdy.1,BMP8,BMP8B_HUMAN	652	652	17.5	10	25	2.5	1.322	0.4418	1	NA	NA	0.1169	0.2923
653	FKSG25,OXCT2,SCOT2_HUMAN	653	653	0	0	0	NA	NA	NA	NA	NA	NA	0	0
654	uc001cef.1,uc001cec.1,uc001cej.1,uc001cei.1,MOD5,uc001ced.1,MOD5_HUMAN,uc001cee.1,TRIT1,uc001ceg.1,uc001ceh.1,IPT	654	654	449	528	370	0.7008	-0.513	0.5276	1	NA	NA	11.23	7.873
655	MYCL,A2A2C9,RP1-118J21.4-004,LMYC,MYCL1,A2A2C9_HUMAN	655	655	143	152	134	0.8816	-0.1818	0.876	1	NA	NA	1.434	1.264
656	HMFN0656,MFSD2,MFSD2_HUMAN,PP9177,UNQ300/PRO341	656	656	405.5	221	590	2.67	1.417	0.09267	1	NA	NA	2.777	7.415
657	CAP1_HUMAN,uc001cey.1,uc001cfa.1,CAP1,uc001cez.1,CAP	657	657	1440	1611	1269	0.7877	-0.3443	0.6183	1	NA	NA	27.08	21.33
658	PPT1_HUMAN,PPT1,PPT	658	658	3434	2884	3984	1.381	0.4661	0.5185	1	NA	NA	56.12	77.52
659	uc001cfc.1,uc001cfd.1,RLF_HUMAN,RLF	659	659	1582	1504	1659	1.103	0.1415	0.838	1	NA	NA	10.08	11.12
660	TMCO2,TMCO2_HUMAN,uc001cfe.1	660	660	0.5	1	0	0	-Inf	1	1	NA	NA	0.06297	0
661	uc001cff.1	661	661	192.5	201	184	0.9154	-0.1275	0.9049	1	NA	NA	6.012	5.504
662	FACE1,STE24,ZMPSTE24,FACE1_HUMAN	662	662	1067	1054	1080	1.025	0.03516	0.9615	1	NA	NA	15.59	15.98
663	CO9A2_HUMAN,COL9A2	663	663	641	738	544	0.7371	-0.44	0.56	1	NA	NA	10.59	7.808
664	SMAP1L,SMAP2_HUMAN,SMAP2	664	664	603.5	592	615	1.039	0.05499	0.9447	1	NA	NA	10.59	11
665	ZNF643,ZN643_HUMAN	665	665	129	128	130	1.016	0.02237	0.9921	1	NA	NA	2.549	2.589
666	ZNF642,ZN642_HUMAN	666	666	148.5	97	200	2.062	1.044	0.3474	1	NA	NA	1.843	3.8
667	CCDS453,CA176_HUMAN,C1orf176	667	667	169.5	148	191	1.291	0.368	0.7311	1	NA	NA	2.258	2.914
668	ZNF684,ZN684_HUMAN	668	668	91.5	85	98	1.153	0.2053	0.8799	1	NA	NA	1.893	2.183
669	RIMS3,RIMS3_HUMAN,KIAA0237	669	669	1070	776	1364	1.758	0.8137	0.2487	1	NA	NA	5.009	8.804
670	RP5-1066H13.1-010,uc001cfy.1,uc001cfz.1,RP5-1066H13.1-015,uc001cgd.1,NFYC_HUMAN,uc001cge.1,NFYC,uc001cgb.1,uc001cfx.1,uc001cfw.1	670	670	605.5	707	504	0.7129	-0.4883	0.5222	1	NA	NA	10.5	7.487
671	uc001cga.1	671	671	2.5	3	2	0.6667	-0.585	1	1	NA	NA	0.2783	0.1855
672	uc001cgf.1	672	672	0	0	0	NA	NA	NA	NA	NA	NA	0	0
673	uc001cgg.1	673	673	0	0	0	NA	NA	NA	NA	NA	NA	0	0
674	KCNQ4_HUMAN,KCNQ4	674	674	105	46	164	3.565	1.834	0.1455	1	NA	NA	0.9192	3.277
675	MRG2,CITE4_HUMAN,CITED4	675	675	52.5	45	60	1.333	0.415	0.7841	1	NA	NA	1.626	2.169
676	uc001cgk.1,PYRG1_HUMAN,CTPS,uc001cgl.1	676	676	618	576	660	1.146	0.1964	0.7971	1	NA	NA	8.105	9.287
677	SLFNL1,SLNL1_HUMAN	677	677	11	15	7	0.4667	-1.1	0.5718	1	NA	NA	0.3294	0.1537
678	SCMH1_HUMAN,SCMH1	678	678	728.5	726	731	1.007	0.009902	0.9914	1	NA	NA	8.981	9.043
680	EDN2,EDN2_HUMAN	680	679	21	31	11	0.3548	-1.495	0.3706	1	NA	NA	1.021	0.3622
679	EDN2,uc001cgv.1	679	680	21	33	9	0.2727	-1.874	0.2653	1	NA	NA	1.201	0.3276
681	uc001cha.1,A7YY91,ZEP3_HUMAN,KRC,uc001cgz.1,KIAA1555,HIVEP3,ZAS3,KBP1	681	681	151	143	159	1.112	0.153	0.8945	1	NA	NA	0.6376	0.7089
682	GUC2B_HUMAN,GUCA2B	682	682	0.5	1	0	0	-Inf	1	1	NA	NA	0.07816	0
683	GUCA2,GUCA2A,GUC2A_HUMAN	683	683	0	0	0	NA	NA	NA	NA	NA	NA	0	0
684	A7MD18,KIAA1041,A7MBL7,FOXJ3_HUMAN,FOXJ3	684	684	1456	1490	1422	0.9544	-0.06739	0.9231	1	NA	NA	12.03	11.48
685	uc001chi.1,FAM80A,RIMKA_HUMAN	685	685	392.5	242	543	2.244	1.166	0.1672	1	NA	NA	1.068	2.397
686	ZMY12_HUMAN,ZMYND12	686	686	48	22	74	3.364	1.75	0.246	1	NA	NA	0.6147	2.068
687	RP11-163G10.1-003,PPCS,COAB,PPCS_HUMAN	687	687	520.5	649	392	0.604	-0.7274	0.3555	1	NA	NA	20.34	12.28
688	uc001chm.1,LOC728621,A8MQ72,A8MQ72_HUMAN,PFD6L_HUMAN,PFDN6L,uc001chp.1,uc001cho.1,uc001chn.1,DKFZp686K01114	688	688	339.5	187	492	2.631	1.396	0.1123	1	NA	NA	0.8189	2.155
689	CYPH,A6NNE7,CYP20,PPIH,PPIH_HUMAN,A6NNE7_HUMAN	689	689	266	316	216	0.6835	-0.5489	0.5536	1	NA	NA	11.68	7.986
690	uc001chr.1	690	690	5	3	7	2.333	1.222	0.6392	1	NA	NA	0.2157	0.5033
691	YBOX1_HUMAN,YB1,NSEP1,YBX1	691	691	327	359	295	0.8217	-0.2833	0.7479	1	NA	NA	10.84	8.904
692	CLD19_HUMAN,uc001chu.1,CLDN19	692	692	83.5	156	11	0.07051	-3.826	0.009634	0.3412	NA	NA	2.021	0.1425
693	GROS1,P3H1_HUMAN,LEPRE1,PSEC0109,uc001chv.1,P3H1,CCDS472,uc001chx.1,uc001chw.1,uc001chy.1	693	693	1936	3053	819	0.2683	-1.898	0.007835	0.2948	NA	NA	22.18	5.949
694	CA050_HUMAN,uc001cia.1,C1orf50	694	694	195	214	176	0.8224	-0.282	0.7839	1	NA	NA	9.819	8.075
695	CCD23_HUMAN,CCDC23	695	695	346	407	285	0.7002	-0.5141	0.552	1	NA	NA	32.24	22.58
696	SC,ERMAP,ERMAP_HUMAN,RD	696	696	309.5	315	304	0.9651	-0.05128	0.9577	1	NA	NA	3.337	3.22
697	ZNF691,CCDS476	697	697	169	154	184	1.195	0.2568	0.8124	1	NA	NA	3.806	4.547
698	uc001cij.1	698	698	11	13	9	0.6923	-0.5305	0.812	1	NA	NA	0.2568	0.1778
699	GTR1_HUMAN,uc001cik.1,SLC2A1,GLUT1	699	699	13870	22824	4921	0.2156	-2.214	0.03336	0.7002	NA	NA	296.1	63.84
700	uc001cil.1	700	700	89	123	55	0.4472	-1.161	0.3721	1	NA	NA	5.985	2.676
701	uc009vwn.1	701	701	35	20	50	2.5	1.322	0.3975	1	NA	NA	0.8201	2.05
702	YA029_HUMAN,A6NL82,LOC440585	702	702	140	25	255	10.2	3.35	0.006533	0.2658	NA	NA	2.256	23.01
703	EBNA1BP2,RP5-1034F7.2-001	703	703	713.5	719	708	0.9847	-0.02224	0.9781	1	NA	NA	20.32	20.01
704	WDR65_HUMAN,WDR65	704	704	45	9	81	9	3.17	0.0507	0.8353	NA	NA	0.1497	1.347
705	CCDS480,TMEM125,TM125_HUMAN	705	705	8	11	5	0.4545	-1.138	0.5978	1	NA	NA	0.2774	0.1261
706	C1orf210,uc001cit.1,CA210_HUMAN	706	706	1.5	1	2	2	1	1	1	NA	NA	0.03163	0.06327
707	TIE1,TIE1_HUMAN,TIE	707	707	44	75	13	0.1733	-2.528	0.1082	1	NA	NA	0.9015	0.1563
708	MPL,TPOR,uc001civ.1,TPOR_HUMAN,RP1-92O14.1-002	708	708	15	6	24	4	2	0.2631	1	NA	NA	0.07327	0.2931
709	CDC20,CDC20_HUMAN	709	709	130.5	151	110	0.7285	-0.457	0.6942	1	NA	NA	3.871	2.82
710	CGI-88,ELOVL1,SSC1,ELOV1_HUMAN	710	710	638	744	532	0.7151	-0.4839	0.5219	1	NA	NA	18.11	12.95
711	RP1-92O14.5-001,uc001cjf.1,uc001cjd.1,uc001cjg.1,MED8_HUMAN,A9IZ91,MED8	711	711	665	918	412	0.4488	-1.156	0.1264	1	NA	NA	22.93	10.29
712	K0467_HUMAN,KIAA0467,C1orf84,uc001cjj.1,A0PJK5	712	712	1060	817	1302	1.594	0.6723	0.3401	1	NA	NA	2.585	4.12
713	HYI_HUMAN,SB156,HT036,HYI	713	713	39.5	49	30	0.6122	-0.7078	0.6484	1	NA	NA	3.115	1.907
714	RP5-1029K14.1-003,PTPRF_HUMAN,PTPRF,RP5-1029K14.1-004,DKFZp686B1310,uc001cjt.1,LAR,uc001cjq.1	714	714	8672	8737	8608	0.9852	-0.02146	0.9801	1	NA	NA	42.59	41.96
715	JHDM3A,JMJD2,KIAA0677,JMJD2A,JHD3A_HUMAN	715	715	1722	1674	1770	1.057	0.08045	0.9079	1	NA	NA	17.86	18.89
716	uc001cjy.1	716	716	10	7	13	1.857	0.8931	0.6645	1	NA	NA	0.4156	0.7718
717	RP11-7O11.1-006,Q11203-17,Q11203-22,RP11-7O11.1-008,RP11-7O11.1-004,RP11-7O11.1-003,Q11203-18,ST3GAL3,SIAT6_HUMAN,RP11-7O11.1-007,RP11-7O11.1-012,Q11203-16,RP11-7O11.1-009,RP11-7O11.1-005,RP11-7O11.1-002,SIAT6,Q11203-19,ST3GalIII,RP11-7O11.1-010,Q11203-21	717	717	432	452	412	0.9115	-0.1337	0.8725	1	NA	NA	6.407	5.84
718	ARTN,EVN,ARTN_HUMAN	718	718	8	2	14	7	2.807	0.2003	1	NA	NA	0.04177	0.2924
719	IPO13,RP11-7O11.4-002,RP11-7O11.4-001	719	719	690	519	861	1.659	0.7303	0.3279	1	NA	NA	5.726	9.5
720	A8MVC9,DPH2L2,A8MVC9_HUMAN,DPH2,DPH2_HUMAN	720	720	226	219	233	1.064	0.0894	0.9309	1	NA	NA	4.092	4.354
721	uc001clc.1,A8MXF8,ATP6F,VATO_HUMAN,uc001clf.1,ATP6V0B,A8MXF8_HUMAN	721	721	870	922	818	0.8872	-0.1727	0.8111	1	NA	NA	17.36	15.4
722	B4GALT2,B4GT2_HUMAN	722	722	1024	1047	1000	0.9551	-0.06626	0.9264	1	NA	NA	21.12	20.17
723	CCD24_HUMAN,CCDC24,uc001clk.1	723	723	118.5	62	175	2.823	1.497	0.2134	1	NA	NA	1.733	4.893
724	RP5-1198O20.3-001,RP5-1198O20.3-002,A6NII2,RP5-1198O20.3-003,SLC6A9	724	724	1105	848	1362	1.606	0.6836	0.3304	1	NA	NA	10.51	16.88
725	ZNF393,KLF17_HUMAN,KLF17	725	725	18	19	17	0.8947	-0.1605	0.9589	1	NA	NA	0.1527	0.1366
726	KIAA1425,DMAP1,DMAP1_HUMAN	726	726	406.5	402	411	1.022	0.03194	0.9725	1	NA	NA	10.62	10.86
727	PINT1,PRNIP_HUMAN,PRNPIP1,RP5-891H21.3-006,PRNPIP	727	727	976	985	967	0.9817	-0.02661	0.9716	1	NA	NA	25.16	24.7
728	C1orf164,RNF220,CA164_HUMAN,RP4-678E16.1-013	728	728	957	894	1020	1.141	0.1902	0.7897	1	NA	NA	10.85	12.38
729	RP4-678E16.2-003,TMEM53,RP4-678E16.2-008,TMM53_HUMAN	729	729	237	232	242	1.043	0.06088	0.9537	1	NA	NA	3.641	3.798
730	A1KXE5,YA012_HUMAN,uc001cme.1,MGC33556	730	730	59	21	97	4.619	2.208	0.1353	1	NA	NA	0.752	3.474
731	uc001cmg.1,KIF2C_HUMAN,KNSL6,uc001cmh.1,KIF2C	731	731	587.5	701	474	0.6762	-0.5645	0.462	1	NA	NA	10.14	6.854
732	RPS8,OK/SW-cl.83,RS8_HUMAN	732	732	1630	2342	917	0.3915	-1.353	0.05344	0.8575	NA	NA	155	60.69
733	uc001cmj.1	733	733	43	65	21	0.3231	-1.63	0.2862	1	NA	NA	40.99	13.24
734	uc001cmk.1	734	734	3.5	2	5	2.5	1.322	0.6752	1	NA	NA	0.9523	2.381
735	uc009vxi.1	735	735	3	4	2	0.5	-1	0.814	1	NA	NA	2.629	1.314
736	uc001cml.1	736	736	1.5	2	1	0.5	-1	1	1	NA	NA	1.352	0.6762
737	VMD2L2,BEST4,BEST4_HUMAN	737	737	31.5	22	41	1.864	0.8981	0.5723	1	NA	NA	0.4898	0.9127
738	CNK,PLK3,FNK,PRK,PLK3_HUMAN	738	738	292	274	310	1.131	0.1781	0.8461	1	NA	NA	5.617	6.355
739	CCDS30699,TCTEX1D4,TC1D4_HUMAN	739	739	13	3	23	7.667	2.939	0.1296	1	NA	NA	0.1184	0.908
740	uc001cmq.1	740	740	86	82	90	1.098	0.1343	0.9265	1	NA	NA	3.018	3.312
741	uc001cmr.1	741	741	102	81	123	1.519	0.6027	0.6301	1	NA	NA	1.743	2.646
742	PTC2_HUMAN,UNQ560/PRO1121/PRO57079,PTCH2	742	742	123.5	61	186	3.049	1.608	0.177	1	NA	NA	0.7854	2.395
743	EI2BG_HUMAN,B2RBH8_HUMAN,RP5-882O7.2-008,EIF2B3,B2RBH8	743	743	374	368	380	1.033	0.04629	0.9597	1	NA	NA	9.614	9.928
744	HECTD3,uc001cmx.1,HECD3_HUMAN,uc001cmz.1,uc001cmy.1	744	744	752	774	730	0.9432	-0.08444	0.91	1	NA	NA	7.811	7.367
745	DCUP_HUMAN,B0AZT7_HUMAN,UROD,A8K762,A8K762_HUMAN,B0AZT7	745	745	1110	1227	993	0.8093	-0.3053	0.6632	1	NA	NA	28.44	23.02
746	ZSWM5_HUMAN,ZSWIM5,KIAA1511,uc001cnd.1	746	746	266.5	225	308	1.369	0.453	0.6251	1	NA	NA	1.799	2.463
747	GLOXD1,HPDL_HUMAN,HPDL	747	747	23	28	18	0.6429	-0.6374	0.7086	1	NA	NA	0.725	0.4661
748	RP4-534D1.2-016,MUTYH,MUTYH_HUMAN,MYH	748	748	142	135	149	1.104	0.1424	0.9046	1	NA	NA	3.446	3.803
749	TOE1,uc001cnp.1,TOE1_HUMAN,uc001cnr.1,uc001cnq.1	749	749	144.5	147	142	0.966	-0.04993	0.9709	1	NA	NA	3.131	3.024
750	TESK2,TESK2_HUMAN	750	750	89	102	76	0.7451	-0.4245	0.7471	1	NA	NA	1.597	1.19
751	uc001cnv.1,uc001cnt.1,uc001cnu.1,uc001cnw.1,LOC126661	751	751	43.5	47	40	0.8511	-0.2327	0.8904	1	NA	NA	1.739	1.48
752	MMACHC,uc001cnx.1,MMAC_HUMAN,uc001cny.1	752	752	165.5	147	184	1.252	0.3239	0.7647	1	NA	NA	2.435	3.048
753	PAGB,PAGA,PRDX1_HUMAN,PRDX1,TDPX2	753	753	4224	4424	4025	0.9098	-0.1364	0.8542	1	NA	NA	168.9	153.7
754	ALR,AKR1A1,ALDR1,AK1A1_HUMAN	754	754	1622	1853	1392	0.7512	-0.4127	0.5499	1	NA	NA	34.54	25.95
755	RP4-697E16.3-005,NASP,RP4-697E16.3-002,NASP_HUMAN	755	755	2216	1866	2567	1.376	0.4601	0.5087	1	NA	NA	12.26	16.87
756	uc001com.1,CCDC17,uc001con.1	756	756	9	6	12	2	1	0.6344	1	NA	NA	0.1193	0.2386
757	GPBL1_HUMAN,GPBP1L1,SP192	757	757	1537	1622	1452	0.8952	-0.1597	0.8174	1	NA	NA	14.55	13.03
758	TMM69_HUMAN,HSPC229,C1orf154,TMEM69	758	758	244	294	194	0.6599	-0.5998	0.5278	1	NA	NA	10.07	6.646
759	KLHL27,A2A6V3,RP11-767N6.6-002,A2A6V3_HUMAN,uc001cos.1,IPP,IPP_HUMAN	759	759	410	443	377	0.851	-0.2327	0.7803	1	NA	NA	6.525	5.553
760	hMAST205,A0JLR0,A0JLR0_HUMAN,MAST2,uc001cpa.1,KIAA0807,MAST205,MAST2_HUMAN	760	760	1394	1244	1544	1.241	0.3117	0.6523	1	NA	NA	7.827	9.715
761	uc001cpb.1,PIK3R3,uc001cpc.1,RP4-533D7.2-002	761	761	1530	1160	1899	1.637	0.7111	0.3041	1	NA	NA	9.017	14.76
762	TSPAN1,TSN1_HUMAN,uc001cpd.1	762	762	9.5	14	5	0.3571	-1.485	0.4567	1	NA	NA	0.4045	0.1445
763	UNQ746/PRO1475,POMGNT1,uc001cpj.1,RP11-322N21.3-002,MGAT1.2,PMGT1_HUMAN,UDP-GlcNAc	763	763	1294	1191	1397	1.173	0.2302	0.7403	1	NA	NA	9.857	11.56
764	CA190_HUMAN,C1orf190	764	764	28	13	43	3.308	1.726	0.2856	1	NA	NA	0.4068	1.346
765	RAD54_HUMAN,RAD54L,RAD54A	765	765	125	144	106	0.7361	-0.442	0.7079	1	NA	NA	2.202	1.621
766	PP7759,LRC41_HUMAN,MUF1,LRRC41	766	766	1670	1965	1374	0.6992	-0.5161	0.455	1	NA	NA	28.38	19.84
767	UQCRH,QCR6_HUMAN	767	767	1208	1141	1274	1.117	0.1591	0.8199	1	NA	NA	78.99	88.2
768	NSUN4,NSUN4_HUMAN	768	768	442.5	467	418	0.8951	-0.1599	0.8462	1	NA	NA	3.031	2.713
769	FAAH,uc001cpv.1,FAAH1_HUMAN,DKFZp434A091,FAAH1,uc001cpu.1	769	769	77	81	73	0.9012	-0.15	0.9202	1	NA	NA	1.804	1.626
770	OTX3,A6NNN2,DMBX1_HUMAN,DMBX1,MBX,PAXB	770	770	757.5	1398	117	0.08369	-3.579	9.629e-06	0.001905	NA	NA	22.62	1.893
771	KNCN,FLJ32011,uc001cpy.1	771	771	42.5	1	84	84	6.392	0.002398	0.1366	NA	NA	0.02016	1.694
772	KNCN,A6PVL3,A8MXE3,KNCN_HUMAN,uc001cpy.1	772	772	42.5	1	84	84	6.392	0.002398	0.1366	NA	NA	0.01951	1.639
773	MNK1B,MKNK1_HUMAN,MKNK1,MNK1,RP11-49P4.3-002,DKFZp686E14208	773	773	331.5	366	297	0.8115	-0.3014	0.7312	1	NA	NA	5.881	4.772
774	MOB3C,MOBKL2C,MOL2C_HUMAN,uc001cqf.1,uc001cqe.1	774	774	345	377	313	0.8302	-0.2684	0.7576	1	NA	NA	5.893	4.893
775	ATPAF1,A8MRA7_HUMAN,ATPF1_HUMAN,ATP11,A8MRA7	775	775	1353	1379	1327	0.9623	-0.05545	0.9371	1	NA	NA	14.53	13.98
776	YA013_HUMAN,uc001cqj.1,A1A4F8,C1orf223	776	776	2	0	4	Inf	Inf	0.288	1	NA	NA	0	0.2198
777	RP11-8J9.3-001,uc001cqk.1,K0494_HUMAN,KIAA0494	777	777	2330	2069	2591	1.252	0.3246	0.6418	1	NA	NA	15.84	19.84
778	CYP4B1,RP4-732G19.1-002,CP4B1_HUMAN,uc001cqn.1,RP4-732G19.1-003,uc001cqm.1	778	778	0	0	0	NA	NA	NA	NA	NA	NA	0	0
779	CYP4Z2P	779	779	0	0	0	NA	NA	NA	NA	NA	NA	0	0
780	CYP4A2,CP4AB_HUMAN,CYP4A11,uc001cqp.1,uc001cqq.1	780	780	0.5	1	0	0	-Inf	1	1	NA	NA	0.01227	0
781	UNQ1929/PRO4404,CP4X1_HUMAN,CYP4X1	781	781	13.5	19	8	0.4211	-1.248	0.4928	1	NA	NA	0.3078	0.1296
782	UNQ3060/PRO9882,CP4Z1_HUMAN,CYP4Z1	782	782	0	0	0	NA	NA	NA	NA	NA	NA	0	0
783	A5PL05,A5PL05_HUMAN,CYP4A22,CP4AM_HUMAN	783	783	0	0	0	NA	NA	NA	NA	NA	NA	0	0
784	PDZK1IP1,MAP17,PDZ1I_HUMAN	784	784	2.5	4	1	0.25	-2	0.5781	1	NA	NA	0.2088	0.05219
785	uc001cqx.1,TAL1	785	785	4.5	7	2	0.2857	-1.807	0.4856	1	NA	NA	0.07751	0.02215
786	TAL1,SCL,STIL,TCL5,TAL1_HUMAN	786	786	6	7	5	0.7143	-0.4854	0.895	1	NA	NA	0.0625	0.04464
787	RP1-18D14.8-003,STIL_HUMAN,SIL,STIL,RP1-18D14.8-002	787	787	221.5	237	206	0.8692	-0.2022	0.8391	1	NA	NA	1.616	1.405
788	UCK,KCY_HUMAN,UMK,CMPK,CMPK1,CMK,UMPK	788	788	2031	2563	1499	0.5849	-0.7738	0.2661	1	NA	NA	35.29	20.64
789	uc001crj.1	789	789	0	0	0	NA	NA	NA	NA	NA	NA	0	0
790	FKHL12,FOXE3,FOXE3_HUMAN,FREAC8	790	790	0.5	0	1	Inf	Inf	1	1	NA	NA	0	0.02355
791	uc001crl.1	791	791	32.5	52	13	0.25	-2	0.2117	1	NA	NA	0.9675	0.2419
792	FOXD2_HUMAN,FKHL17,FREAC9,FOXD2	792	792	28	50	6	0.12	-3.059	0.07485	0.9978	NA	NA	0.4991	0.05989
793	uc009vyr.1	793	793	0	0	0	NA	NA	NA	NA	NA	NA	0	0
794	uc009vys.1	794	794	0	0	0	NA	NA	NA	NA	NA	NA	0	0
795	SC5A9_HUMAN,SGLT4,uc001crq.1,SLC5A9	795	795	40	12	68	5.667	2.503	0.1163	1	NA	NA	0.1371	0.7767
796	SPAT6_HUMAN,SPATA6	796	796	321.5	185	458	2.476	1.308	0.1412	1	NA	NA	2.189	5.419
797	uc001cru.1,AGBL4,B1AMW3_HUMAN,A6NJL9_HUMAN,A6NJL9,RP11-342A17.1-004,B1AMW3	797	797	13.5	13	14	1.077	0.1069	1	1	NA	NA	0.09908	0.1067
798	uc001crw.1,C1orf165,CA165_HUMAN,uc001crx.1	798	798	209.5	206	213	1.034	0.04821	0.9663	1	NA	NA	6.817	7.049
799	uc001csc.1,HUD,ELAV4_HUMAN,RP11-567C20.1-001,uc001cry.1,A8MT34,uc001csa.1,A8MT34_HUMAN,uc001crz.1,PNEM,ELAVL4	799	799	174	168	180	1.071	0.09954	0.9298	1	NA	NA	3.826	4.099
800	uc001csd.1,DMRT5,DMRTA2	800	800	5	9	1	0.1111	-3.17	0.2294	1	NA	NA	0.1354	0.01505
801	CGI-03,FAF1_HUMAN,FAF1	801	801	671.5	747	596	0.7979	-0.3258	0.6637	1	NA	NA	13.49	10.77
802	CDKN6,CDKN2C,CDN2C_HUMAN	802	802	278	313	243	0.7764	-0.3652	0.6908	1	NA	NA	4.512	3.503
803	CA185_HUMAN,C1orf185	803	803	0	0	0	NA	NA	NA	NA	NA	NA	0	0
804	CGI-123,RNF11,uc001csi.1,RNF11_HUMAN	804	804	1866	2030	1702	0.8384	-0.2542	0.7132	1	NA	NA	30.81	25.84
805	C1orf34,CA034_HUMAN,KIAA0452,uc001csn.1,TTC39A	805	805	59	50	68	1.36	0.4436	0.7628	1	NA	NA	0.2628	0.3574
806	B1AUU8_HUMAN,uc001csp.1,EPS15,AF1P,B1AUU8,RP11-275F13.2-002,EP15_HUMAN	806	806	2006	2110	1902	0.9014	-0.1497	0.8293	1	NA	NA	14.16	12.77
807	ORP9,OSBP4,OSBL9_HUMAN,OSBPL9	807	807	1662	1701	1623	0.9541	-0.06772	0.9226	1	NA	NA	16.43	15.68
808	RP4-657D16.2-003,RP4-657D16.2-002,uc001ctd.1,A6NI41_HUMAN,B1AKJ5_HUMAN,B1AKJ5,A6NI41,uc001ctf.1,uc001ctc.1,uc001cte.1,NRD1	808	808	3268	3313	3223	0.9728	-0.03973	0.9562	1	NA	NA	23.02	22.4
809	RAB3B,RAB3B_HUMAN	809	809	68	60	76	1.267	0.341	0.8127	1	NA	NA	1.807	2.289
810	TXNDC12,TLP19,UNQ713/PRO1376,TXD12_HUMAN	810	810	1543	1726	1360	0.7879	-0.3438	0.6184	1	NA	NA	50.37	39.69
811	KTI12,SBBI81,KTI12_HUMAN	811	811	135	136	134	0.9853	-0.02137	0.9924	1	NA	NA	3.742	3.687
812	BT3L4_HUMAN,BTF3L4	812	812	393	431	355	0.8237	-0.2799	0.7394	1	NA	NA	9.092	7.489
813	MADHIP,ZFYV9_HUMAN,RP11-155O18.1-002,ZFYVE9,SMADIP,SARA	813	813	654.5	556	753	1.354	0.4376	0.5607	1	NA	NA	5.097	6.903
814	C2D1B_HUMAN,RP11-155O18.2-002,CC2D1B,KIAA1836	814	814	566.5	540	593	1.098	0.1351	0.8628	1	NA	NA	4.468	4.907
815	ORC1,ORC1L,PARC1,ORC1_HUMAN	815	815	116.5	131	102	0.7786	-0.361	0.7662	1	NA	NA	1.936	1.508
816	PRPF38A,uc001ctw.1	816	816	694.5	594	795	1.338	0.4205	0.5722	1	NA	NA	11.37	15.22
817	PR38A_HUMAN,PRPF38A,uc001ctv.1	817	817	773	665	881	1.325	0.4058	0.5792	1	NA	NA	11.19	14.83
818	ZCCHC11,RP5-965L7.2-002,KIAA0191,A2RRP0,uc001cud.1,ZCH11_HUMAN,uc001cty.1,uc001cuc.1,uc001cub.1,uc001ctx.1,uc001ctz.1	818	818	1556	1606	1506	0.9377	-0.09275	0.8938	1	NA	NA	8.75	8.205
819	GPX7_HUMAN,GPX6,GPX7,UNQ469/PRO828	819	819	698	850	546	0.6424	-0.6386	0.3909	1	NA	NA	32.32	20.76
820	UNQ2783/PRO7171,UNQ2783,FAM159A,uc001cuh.1,U514A_HUMAN	820	820	8	5	11	2.2	1.138	0.5978	1	NA	NA	0.1001	0.2202
821	CA163_HUMAN,C1orf163	821	821	247	181	313	1.729	0.7902	0.404	1	NA	NA	5.233	9.049
822	ZYG11B,ZY11B_HUMAN,KIAA1730	822	822	1165	1055	1275	1.209	0.2733	0.6957	1	NA	NA	7.506	9.072
823	ZYG11A,ZYG11	823	823	12.5	2	23	11.5	3.524	0.0856	1	NA	NA	0.02748	0.316
824	uc001cum.1	824	824	2	1	3	3	1.585	0.7441	1	NA	NA	0.202	0.606
825	uc001cup.1,uc001cun.1,ECHD2_HUMAN,ECHDC2,uc001cuo.1	825	825	163.5	54	273	5.056	2.338	0.03665	0.736	NA	NA	1.424	7.197
826	A6NM69_HUMAN,SCP2,NLTP_HUMAN,A6NM69	826	826	1849	1813	1885	1.04	0.05619	0.9359	1	NA	NA	15.63	16.25
827	PODN,UNQ293/PRO332,SLRR5A,PODN_HUMAN	827	827	242.5	129	356	2.76	1.465	0.1285	1	NA	NA	1.849	5.102
828	SLC1A7,RP11-334A14.7-002,uc001cuz.1,RP11-334A14.7-001	828	828	11.5	14	9	0.6429	-0.6374	0.7594	1	NA	NA	0.1644	0.1057
829	uc001cva.1	829	829	1.5	2	1	0.5	-1	1	1	NA	NA	0.05639	0.02819
830	CPT2,CPT1,uc001cvb.1,CPT2_HUMAN	830	830	318	295	341	1.156	0.2091	0.8148	1	NA	NA	4.594	5.311
831	CA123_HUMAN,C1orf123	831	831	580.5	642	519	0.8084	-0.3068	0.6904	1	NA	NA	28.34	22.91
832	MAGOH,MGN_HUMAN	832	832	416	458	374	0.8166	-0.2923	0.7245	1	NA	NA	31.38	25.63
833	uc001cvg.1	833	833	132	81	183	2.259	1.176	0.3089	1	NA	NA	3.203	7.236
834	B1AMT7,B1AMT6_HUMAN,B1AMT8,B1AMT7_HUMAN,RP5-1024G6.6-003,B1AMT8_HUMAN,APOER2,B1AMT6,RP5-1024G6.6-002,LRP8,RP5-1024G6.6-001	834	834	2284	1309	3259	2.49	1.316	0.06271	0.9187	NA	NA	9.116	22.7
835	uc001cvn.1	835	835	15	4	26	6.5	2.7	0.1441	1	NA	NA	0.1464	0.9515
836	uc001cvo.1,FLJ40434	836	836	0.5	1	0	0	-Inf	1	1	NA	NA	0.0505	0
837	uc001cvp.1	837	837	0.5	1	0	0	-Inf	1	1	NA	NA	0.04675	0
838	DMRTB_HUMAN,DMRTB1	838	838	0	0	0	NA	NA	NA	NA	NA	NA	0	0
839	GLIS1,RP5-1199C23.1-001	839	839	16.5	17	16	0.9412	-0.08746	1	1	NA	NA	0.2817	0.2651
840	NDC1_HUMAN,TMEM48,NDC1	840	840	446	465	427	0.9183	-0.123	0.8819	1	NA	NA	8.607	7.903
841	DKFZp761P7010,YIPF1,YIPF1_HUMAN	841	841	508	499	517	1.036	0.05112	0.9509	1	NA	NA	12.55	13
842	A8K415_HUMAN,ITDI1,DIO1,TXDI1,A8K415	842	842	6	7	5	0.7143	-0.4854	0.895	1	NA	NA	0.1756	0.1254
843	A6NIR2,HSPC034,PP25_HUMAN,HSPB11,A6NIR2_HUMAN,A6NG57,C1orf41	843	843	570	656	484	0.7378	-0.4387	0.5699	1	NA	NA	11.18	8.251
844	LRRC42,LRC42_HUMAN	844	844	785.5	911	660	0.7245	-0.465	0.5241	1	NA	NA	24.32	17.62
845	A0PJY0,LDLRAD1,LRAD1_HUMAN	845	845	0	0	0	NA	NA	NA	NA	NA	NA	0	0
846	UNQ169/PRO195,TMEM59,HSPC001,RP4-758J24.2-008,C1orf8,RP4-758J24.2-002,TMM59_HUMAN	846	846	3204	3848	2560	0.6653	-0.588	0.4123	1	NA	NA	56.3	37.46
847	C1orf83,CA083_HUMAN	847	847	334	261	407	1.559	0.641	0.4623	1	NA	NA	2.188	3.413
848	CDCP2,CDCP2_HUMAN	848	848	4.5	4	5	1.25	0.3219	1	1	NA	NA	0.06854	0.08568
849	uc001cwx.1,LOC606495,uc001cwy.1,FLJ00377	849	849	164	117	211	1.803	0.8507	0.4285	1	NA	NA	1.4	2.525
850	MRPL37,A6NHR2_HUMAN,A6NHR2,MRPL2,uc001cxa.1,uc001cxc.1,HSPC235,RM37_HUMAN,RPML2	850	850	954	1030	878	0.8524	-0.2304	0.7465	1	NA	NA	26.36	22.47
851	SSDP1,SSDP,SSBP3_HUMAN,SSBP3	851	851	593	643	543	0.8445	-0.2439	0.751	1	NA	NA	13.67	11.54
852	uc001cxi.1	852	852	0	0	0	NA	NA	NA	NA	NA	NA	0	0
853	ACOT11,ACO11_HUMAN,THEA,uc001cxk.1,BFIT,KIAA0707	853	853	113	97	129	1.33	0.4113	0.7363	1	NA	NA	1.055	1.403
854	FAM151A,F151A_HUMAN,C1orf179,UNQ3034/PRO9836	854	854	9	9	9	1	0	1	1	NA	NA	0.3459	0.3459
855	C1orf175,DKFZp434K085,uc001cxu.1,TTC4	855	855	461	400	522	1.305	0.384	0.6346	1	NA	NA	2.609	3.404
856	RP5-1043G4.2-002,uc001cxw.1,My044,TTC4_HUMAN,uc001cxx.1,TTC4	856	856	362	364	360	0.989	-0.01594	0.9887	1	NA	NA	7.952	7.864
857	CCDS597,PARS2,SYPM_HUMAN	857	857	144	128	160	1.25	0.3219	0.7766	1	NA	NA	2.545	3.181
858	TTC22_HUMAN,uc001cxz.1,TTC22	858	858	3.5	0	7	Inf	Inf	0.1428	1	NA	NA	0	0.1063
859	uc001cya.1,uc001cyb.1,C1orf177,CA177_HUMAN	859	859	2	4	0	0	-Inf	0.288	1	NA	NA	0.1043	0
860	DHCR24,DHC24_HUMAN,KIAA0018	860	860	4213	3867	4559	1.179	0.2375	0.7486	1	NA	NA	42.1	49.63
861	TMM61_HUMAN,TMEM61	861	861	3	1	5	5	2.322	0.4629	1	NA	NA	0.04254	0.2127
862	BART,BSND_HUMAN,BSND	862	862	0	0	0	NA	NA	NA	NA	NA	NA	0	0
863	NARC1,PCSK9_HUMAN,PSEC0052,PCSK9,A8T640	863	863	119.5	218	21	0.09633	-3.376	0.00921	0.3319	NA	NA	2.798	0.2695
864	uc001cyg.1,USP24,UBP24_HUMAN,KIAA1057	864	864	2316	2046	2587	1.264	0.3385	0.6275	1	NA	NA	9.481	11.99
865	A6NJP1	865	865	1.5	1	2	2	1	1	1	NA	NA	0.01148	0.02297
866	PPAP2B,LPP3,LPP3_HUMAN	866	866	2740	2212	3269	1.478	0.5635	0.4252	1	NA	NA	31.33	46.31
867	PRKAA2,AMPK,uc001cyk.1,AMPK2,AAPK2_HUMAN	867	867	690	491	889	1.811	0.8565	0.2519	1	NA	NA	2.45	4.436
868	DKFZp686O04253,CA168_HUMAN,C1orf168,uc001cym.1	868	868	55.5	95	16	0.1684	-2.57	0.09059	1	NA	NA	1.041	0.1753
869	uc001cyn.1	869	869	0.5	1	0	0	-Inf	1	1	NA	NA	0.02571	0
870	CO8A_HUMAN,C8A	870	870	0	0	0	NA	NA	NA	NA	NA	NA	0	0
871	A1L4K7,C8B,A1L4K7_HUMAN	871	871	0.5	1	0	0	-Inf	1	1	NA	NA	0.02291	0
872	DAB1	872	872	228.5	267	190	0.7116	-0.4908	0.6127	1	NA	NA	3.281	2.335
873	uc001cyu.1	873	873	0	0	0	NA	NA	NA	NA	NA	NA	0	0
874	LOC644928	874	874	0	0	0	NA	NA	NA	NA	NA	NA	0	0
875	uc001cyw.1	875	875	2.5	1	4	4	2	0.5781	1	NA	NA	0.04324	0.173
876	OMA1_HUMAN,OMA1,MPRP1	876	876	191.5	176	207	1.176	0.2341	0.822	1	NA	NA	3.186	3.747
877	uc001cyz.1,M1S1,TROP2,GA733-1,TACD2_HUMAN,TACSTD2	877	877	13	18	8	0.4444	-1.17	0.5257	1	NA	NA	0.4054	0.1802
878	uc001cza.1,KIAA1915	878	878	708	621	795	1.28	0.3564	0.6312	1	NA	NA	6.82	8.73
879	uc001czb.1,KIAA1915,MYSM1_HUMAN,uc001czd.1,uc001czc.1,MYSM1	879	879	523	441	605	1.372	0.4562	0.5615	1	NA	NA	2.916	4.001
880	JUN_HUMAN,JUN	880	880	2846	2869	2822	0.9836	-0.02383	0.9736	1	NA	NA	40.29	39.63
881	uc001czf.1	881	881	5	3	7	2.333	1.222	0.6392	1	NA	NA	0.1405	0.3279
882	uc001czg.1,uc001czj.1,RP11-242B9.1-002,uc001czh.1,uc001czi.1,uc001czk.1,uc001czm.1,FGGY_HUMAN,FGGY,FLJ10986,uc001czl.1,B1AK93,B1AK92	882	882	111.5	109	114	1.046	0.06471	0.9652	1	NA	NA	1.29	1.349
883	uc001czn.1	883	883	0	0	0	NA	NA	NA	NA	NA	NA	0	0
884	HOOK1_HUMAN,HOOK1	884	884	266.5	189	344	1.82	0.864	0.3514	1	NA	NA	1.458	2.654
885	CYP2J2,CP2J2_HUMAN	885	885	67	20	114	5.7	2.511	0.08491	1	NA	NA	0.5025	2.865
886	C1orf87,CA087_HUMAN	886	886	46.5	0	93	Inf	Inf	0.0005457	0.04646	NA	NA	0	1.29
887	uc001czt.1	887	887	81	59	103	1.746	0.8039	0.5467	1	NA	NA	1.174	2.05
888	uc001czu.1	888	888	76	29	123	4.241	2.085	0.1337	1	NA	NA	1.066	4.523
889	RP5-902P15.1-003,NFIA_HUMAN,NFIA,KIAA1439	889	889	785.5	785	786	1.001	0.001837	1	1	NA	NA	12.9	12.92
890	uc001czy.1	890	890	486.5	487	486	0.9979	-0.002965	1	1	NA	NA	8.74	8.722
891	TM2D1_HUMAN,BBP,A6NDA8,TM2D1	891	891	655.5	734	577	0.7861	-0.3472	0.6444	1	NA	NA	27.4	21.54
892	uc001dac.1,INADL,hINADL,INADL_HUMAN,uc001dad.1,uc001daa.1,PATJ	892	892	495	371	619	1.668	0.7385	0.3534	1	NA	NA	1.768	2.949
893	ECAT11,L1TD1,LITD1_HUMAN,uc001dae.1	893	893	38.5	47	30	0.6383	-0.6477	0.6789	1	NA	NA	0.5687	0.363
894	uc001daf.1,uc001dah.1,uc001dag.1,ANKRD38,B1ALP6,RP5-1155K23.5-004,B1ALP5,B1ALP6_HUMAN,KANK4_HUMAN,B1ALP5_HUMAN,KANK4,RP5-1155K23.5-003,uc001dai.1	894	894	687.5	1021	354	0.3467	-1.528	0.04404	0.7883	NA	NA	7.014	2.432
895	A0PJ95,USP1,UBP1_HUMAN	895	895	1226	1396	1057	0.7572	-0.4013	0.5641	1	NA	NA	14.04	10.63
896	KIAA1771,RP4-740B20.2-001,DOCK7	896	896	2810	2366	3253	1.375	0.4593	0.5162	1	NA	NA	12.14	16.69
897	UNQ153/PRO179,ANGL3_HUMAN,ANGPTL3,ANGPT5	897	897	4	5	3	0.6	-0.737	0.8529	1	NA	NA	0.1097	0.06584
898	ATG4C_HUMAN,ATG4C,A6NLR8,APG4C,AUTL3,AUTL1	898	898	224	219	229	1.046	0.06442	0.9518	1	NA	NA	5.655	5.913
899	uc001dav.1	899	899	0	0	0	NA	NA	NA	NA	NA	NA	0	0
900	uc001daw.1	900	900	0	0	0	NA	NA	NA	NA	NA	NA	0	0
901	FOXD3_HUMAN,FOXD3,HFH2,uc001dax.1	901	901	2	0	4	Inf	Inf	0.288	1	NA	NA	0	0.09025
902	ALG6_HUMAN,ALG6,uc001day.1,My046	902	902	195.5	237	154	0.6498	-0.622	0.5405	1	NA	NA	5.56	3.613
903	A6NE34,CENPR,ITGB3BP,CENPR_HUMAN,NRIF3,A6NE34_HUMAN	903	903	323.5	364	283	0.7775	-0.3631	0.6803	1	NA	NA	3.557	2.765
904	EFCB7_HUMAN,EFCAB7,A8K855,KIAA1799	904	904	292	224	360	1.607	0.6845	0.4484	1	NA	NA	4.963	7.976
905	uc001dbg.1	905	905	27	23	31	1.348	0.4306	0.8032	1	NA	NA	0.6477	0.873
906	PGM1,PGM1_HUMAN	906	906	2155	2150	2160	1.005	0.006695	0.9931	1	NA	NA	40.57	40.76
907	ROR1_HUMAN,uc001dbi.1,NTRKR1,ROR1,RP11-24J23.1-002,uc001dbj.1	907	907	340	503	177	0.3519	-1.507	0.08723	1	NA	NA	5.723	2.014
908	uc001dbl.1,uc001dbk.1	908	908	8.5	14	3	0.2143	-2.222	0.2861	1	NA	NA	0.1845	0.03954
909	uc001dbm.1	909	909	175.5	277	74	0.2671	-1.904	0.07695	1	NA	NA	6.923	1.849
910	UBE2U	910	910	0	0	0	NA	NA	NA	NA	NA	NA	0	0
911	VWCD1,uc001dbr.1,KIAA1573,CACHD1	911	911	1166	1052	1280	1.217	0.283	0.6853	1	NA	NA	8.118	9.877
912	KIAA1579,RAVR2_HUMAN,RAVER2	912	912	521.5	474	569	1.2	0.2635	0.7382	1	NA	NA	5.037	6.047
913	uc001dbv.1,JAK1	913	913	3314	3851	2777	0.7211	-0.4717	0.5118	1	NA	NA	17.11	12.34
914	uc001dbw.1	914	914	1.5	2	1	0.5	-1	1	1	NA	NA	0.08073	0.04036
915	uc001dbx.1	915	915	0	0	0	NA	NA	NA	NA	NA	NA	0	0
916	AK4,KAD4_HUMAN,AK3,B2R927_HUMAN,AK3L1,B2R927,AK3L2	916	916	96	109	83	0.7615	-0.3931	0.7604	1	NA	NA	1.933	1.472
917	DNAJC6,KIAA0473,AUXI_HUMAN	917	917	696	488	904	1.852	0.8894	0.2337	1	NA	NA	2.901	5.375
919	OBR,LEPROT,LEPR,OBRG_HUMAN	919	918	926	913	939	1.028	0.04051	0.9562	1	NA	NA	28.5	29.31
918	OBR,LEPROT,LEPR,DB,LEPR_HUMAN	918	919	713	782	644	0.8235	-0.2801	0.7059	1	NA	NA	5.754	4.739
920	uc001dcl.1	920	920	0	0	0	NA	NA	NA	NA	NA	NA	NA	NA
921	uc001dcm.1	921	921	0	0	0	NA	NA	NA	NA	NA	NA	NA	NA
922	RP5-876C12.1-003,A5YW33,PDE4B,A5YW33_HUMAN,PDE4B_HUMAN,RP5-876C12.1-007,DPDE4,PDE4B5	922	922	874	618	1130	1.828	0.8706	0.2277	1	NA	NA	5.04	9.216
923	SGIP1_HUMAN,SGIP1,RP11-266I14.1-004,A6NLD1	923	923	312	266	358	1.346	0.4285	0.6295	1	NA	NA	2.224	2.993
924	TC1D1_HUMAN,TCTEX1D1	924	924	851	51	1651	32.37	5.017	5.719e-10	5.092e-07	NA	NA	1.116	36.13
925	INSL5,RP11-266I14.4-001	925	925	1	0	2	Inf	Inf	0.5719	1	NA	NA	0	0.1305
926	A8K9W5_HUMAN,A8K9W5,RP11-342H21.1-006,WDR78	926	926	401.5	133	670	5.038	2.333	0.007364	0.2872	NA	NA	1.316	6.631
927	KIAA1610,MIER1,RP5-944N15.1-008,uc001dda.1	927	927	700	742	658	0.8868	-0.1733	0.8166	1	NA	NA	4.516	4.005
928	UGTREL7,KIAA0260,S35D1_HUMAN,SLC35D1	928	928	99	79	119	1.506	0.591	0.6399	1	NA	NA	2.9	4.369
929	CA141_HUMAN,C1orf141	929	929	18.5	0	37	Inf	Inf	0.005859	0.2441	NA	NA	0	0.6575
930	IL-23R,IL23R_HUMAN,IL23R	930	930	1.5	3	0	0	-Inf	0.3905	1	NA	NA	0.04441	0
931	IL12RB2,I12R2_HUMAN	931	931	7	2	12	6	2.585	0.2506	1	NA	NA	0.0231	0.1386
932	CGI-55,PAIRBP1,SERBP1,PAIRB_HUMAN	932	932	1835	2015	1655	0.8213	-0.2839	0.6813	1	NA	NA	13.9	11.42
933	GA45A_HUMAN,GADD45A,GADD45,DDIT1,RP5-975D15.1-003	933	933	594	780	408	0.5231	-0.9349	0.224	1	NA	NA	26.86	14.05
934	GBG12_HUMAN,GNG12	934	934	3732	3600	3863	1.073	0.1017	0.8892	1	NA	NA	38.21	41
935	uc001deb.1	935	935	39.5	30	49	1.633	0.7078	0.6484	1	NA	NA	0.6084	0.9937
936	ARHI,NOEY2,DIRA3_HUMAN,CCDS641,RHOI,DIRAS3	936	936	419	379	459	1.211	0.2763	0.7387	1	NA	NA	10.7	12.96
937	RP11-518D3.2-004,C1orf139,UNQ85/PRO18667,WLS,GP177_HUMAN,GPR177	937	937	7650	5681	9620	1.693	0.7599	0.3648	1	NA	NA	83.31	141.1
938	RPE65_HUMAN,RPE65	938	938	847.5	386	1309	3.391	1.762	0.01732	0.4928	NA	NA	6.906	23.42
939	DEPDC1A,A8QXE0_HUMAN,uc001dek.1,uc001del.1,DEPDC1-V1,uc001dem.1,DEPDC1,uc001dej.1,A8QXE0	939	939	146	185	107	0.5784	-0.7899	0.4787	1	NA	NA	1.489	0.861
940	uc001den.1	940	940	0.5	1	0	0	-Inf	1	1	NA	NA	0.03748	0
941	LRRC7,LRRC7_HUMAN,A1L1C6,KIAA1365,LAP1,A1L1C6_HUMAN	941	941	148.5	105	192	1.829	0.8707	0.4325	1	NA	NA	0.5247	0.9594
942	PINL_HUMAN,PIN1L	942	942	64	82	46	0.561	-0.834	0.5554	1	NA	NA	3.842	2.155
943	LRC40_HUMAN,LRRC40	943	943	603.5	650	557	0.8569	-0.2228	0.7713	1	NA	NA	10.65	9.129
944	RP4-677H15.3-003,RP4-677H15.3-002,DKFZp686P22142,SFRS11,SFR11_HUMAN	944	944	4584	4264	4904	1.15	0.2018	0.7882	1	NA	NA	34.15	39.27
945	AN13C_HUMAN,uc001dey.1,ANKRD13C,uc001dex.1	945	945	851	844	858	1.017	0.02373	0.9755	1	NA	NA	5.762	5.857
946	RP11-180O5.1-003,HHLA3	946	946	125.5	141	110	0.7801	-0.3582	0.7624	1	NA	NA	6.918	5.397
947	CTH,CGL_HUMAN	947	947	176.5	224	129	0.5759	-0.7961	0.448	1	NA	NA	5.61	3.231
948	uc001dff.1	948	948	0	0	0	NA	NA	NA	NA	NA	NA	0	0
949	PTGER3,O00325_HUMAN,B1AK19_HUMAN,uc001dfn.1,RP5-952N6.2-004,B1AK19,PE2R3_HUMAN	949	949	147.5	198	97	0.4899	-1.029	0.3551	1	NA	NA	0.9439	0.4624
950	uc001dfr.1	950	950	35	33	37	1.121	0.1651	0.9332	1	NA	NA	2.549	2.858
951	ZRANB2,ZRAB2_HUMAN,ZIS,ZNF265	951	951	2286	2280	2292	1.005	0.007573	0.992	1	NA	NA	38.56	38.76
952	uc001dfu.1	952	952	10.5	11	10	0.9091	-0.1375	1	1	NA	NA	0.6936	0.6306
953	UNQ2433/PRO4993,NEGR1_HUMAN,NEGR1,RP11-316C12.1-002	953	953	277	325	229	0.7046	-0.5051	0.5816	1	NA	NA	2.534	1.786
954	uc001dfx.1	954	954	0	0	0	NA	NA	NA	NA	NA	NA	0	0
955	uc001dfy.1,A6PVS9,uc001dfz.1,LRRC44,LRIQ3_HUMAN,A6PVS8,LRRIQ3	955	955	8.5	14	3	0.2143	-2.222	0.2861	1	NA	NA	0.125	0.02679
956	FPGT,FPGT_HUMAN,CARK,uc001dgd.1,TNI3K_HUMAN,GFPP,TNNI3K	956	956	340	348	332	0.954	-0.0679	0.9409	1	NA	NA	1.93	1.841
957	uc001dgi.1,C1orf173	957	957	159	14	304	21.71	4.441	0.0004178	0.03806	NA	NA	0.08537	1.854
958	uc001dgh.1	958	958	0.5	0	1	Inf	Inf	1	1	NA	NA	0	0.009575
959	CRYZ,A6NN60_HUMAN,A6NN60,QOR_HUMAN,DKFZp686C16101	959	959	421.5	561	282	0.5027	-0.9923	0.2305	1	NA	NA	13.59	6.832
960	TYW3,C1orf171,TYW3_HUMAN	960	960	186.5	244	129	0.5287	-0.9195	0.373	1	NA	NA	4.784	2.529
961	LHX8_HUMAN,LHX8	961	961	15.5	31	0	0	-Inf	0.008786	0.3219	NA	NA	0.7445	0
962	uc001dgp.1	962	962	1	2	0	0	-Inf	0.5719	1	NA	NA	0.05503	0
963	CTL5_HUMAN,SLC44A5,CTL5	963	963	782	449	1115	2.483	1.312	0.07594	1	NA	NA	7.577	18.82
964	uc001dgv.1	964	964	47.5	53	42	0.7925	-0.3356	0.8314	1	NA	NA	0.7387	0.5854
965	RP4-682C21.1-001,uc001dgw.1,RP4-682C21.1-002,ACADM,uc001dgx.1,ACADM_HUMAN	965	965	835.5	928	743	0.8006	-0.3208	0.6576	1	NA	NA	14.91	11.94
966	uc001dhb.1,PGTB2_HUMAN,GGTB,RABGGTB	966	966	880.5	1060	701	0.6613	-0.5966	0.4066	1	NA	NA	28.3	18.71
967	uc001dgz.1	967	967	2	2	2	1	0	1	1	NA	NA	1.196	1.196
968	uc009wbu.1	968	968	3	1	5	5	2.322	0.4629	1	NA	NA	0.5555	2.777
969	uc009wbv.1	969	969	9	9	9	1	0	1	1	NA	NA	5.915	5.915
970	MSH4,MSH4_HUMAN	970	970	3.5	6	1	0.1667	-2.585	0.3794	1	NA	NA	0.08741	0.01457
971	ASB17,ASB17_HUMAN	971	971	0	0	0	NA	NA	NA	NA	NA	NA	0	0
972	ST6GALNAC3,uc001dhg.1,UNQ2787/PRO7177,SIAT7C,SIA7C_HUMAN	972	972	539	775	303	0.391	-1.355	0.08652	1	NA	NA	10.14	3.964
973	SIA7E_HUMAN,SIAT7E,ST6GALNAC V,uc001dhj.1,ST6GALNAC5	973	973	428	436	420	0.9633	-0.05394	0.9504	1	NA	NA	5.518	5.315
974	A6NEM5_HUMAN,PIGK,GPI8_HUMAN,RP4-564M11.1-002,B1AK81_HUMAN,B1AK81,A6NEM5,GPI8	974	974	626	633	619	0.9779	-0.03227	0.9682	1	NA	NA	5.333	5.215
975	B2R4H3_HUMAN,B2R4H3,LOC645441	975	975	7	12	2	0.1667	-2.585	0.2506	1	NA	NA	0.4108	0.06847
976	AK5	976	976	78.5	61	96	1.574	0.6542	0.6277	1	NA	NA	0.5155	0.8114
977	ZZZ3_HUMAN,ZZZ3	977	977	998.5	1006	991	0.9851	-0.02167	0.9771	1	NA	NA	10.44	10.28
978	USP33,UBP33_HUMAN,KIAA1097,VDU1	978	978	1372	1197	1547	1.292	0.3701	0.5928	1	NA	NA	11.2	14.48
979	FA73A_HUMAN,FAM73A	979	979	599.5	623	576	0.9246	-0.1132	0.884	1	NA	NA	3.579	3.309
980	NEXN_HUMAN,uc001dia.1,A0PJ84,uc001dib.1,NEXN,uc001dic.1,uc001dig.1	980	980	212.5	196	229	1.168	0.2245	0.8234	1	NA	NA	2.52	2.944
981	FUBP1,uc001dih.1,FUBP1_HUMAN	981	981	2163	2109	2217	1.051	0.07205	0.918	1	NA	NA	31.97	33.61
982	DNAJB4,DNAJW,DNJB4_HUMAN,HLJ1	982	982	533	586	480	0.8191	-0.2879	0.7136	1	NA	NA	12.22	10.01
983	GIPC2,GIPC2_HUMAN	983	983	2.5	3	2	0.6667	-0.585	1	1	NA	NA	0.04959	0.03306
984	uc001dil.1	984	984	0	0	0	NA	NA	NA	NA	NA	NA	0	0
985	RP5-944H6.1-003,PTGFR,PF2R_HUMAN	985	985	140	218	62	0.2844	-1.814	0.1155	1	NA	NA	1.873	0.5327
986	C1orf29,IFI44L,uc001dio.1,IF44L_HUMAN	986	986	840	1017	663	0.6519	-0.6172	0.3935	1	NA	NA	8.079	5.267
987	uc001dip.1,MTAP44,IFI44_HUMAN,IFI44	987	987	331.5	410	253	0.6171	-0.6965	0.4254	1	NA	NA	11.08	6.84
988	B1AR71_HUMAN,uc001diq.1,ELTD1,RP11-143H12.1-001,B1AR71	988	988	295	582	8	0.01375	-6.185	2.794e-08	1.421e-05	NA	NA	7.504	0.1031
989	uc001dit.1,uc001dir.1,LEC1,RP11-563M18.1-012,LPHH1,B1ALU6_HUMAN,LPHN2,KIAA0786,B1ALU6,A5XEI2_HUMAN,A5XEI2	989	989	2944	3181	2708	0.8513	-0.2323	0.7436	1	NA	NA	22.12	18.83
990	uc001dix.1	990	990	7.5	4	11	2.75	1.459	0.4979	1	NA	NA	0.1228	0.3377
991	uc001diy.1	991	991	0	0	0	NA	NA	NA	NA	NA	NA	0	0
992	uc001diz.1	992	992	0.5	1	0	0	-Inf	1	1	NA	NA	0.01475	0
993	uc001dja.1	993	993	1.5	1	2	2	1	1	1	NA	NA	0.02671	0.05342
994	TTLL7,TTLL7_HUMAN	994	994	606	355	857	2.414	1.271	0.09915	1	NA	NA	3.718	8.976
995	B1APG4,KAPCB_HUMAN,B1APG3_HUMAN,RP11-82H13.1-003,B1APF9_HUMAN,B1APF9,RP11-82H13.1-005,PRKACB,RP11-82H13.1-002,RP11-82H13.1-008,B1APG3,B1APG4_HUMAN	995	995	1494	1338	1651	1.234	0.3033	0.6605	1	NA	NA	7.368	9.091
996	HSD42,HSD-42,SAMD13	996	996	49.5	50	49	0.98	-0.02915	1	1	NA	NA	1.08	1.058
997	uc009wcg.1	997	997	2	2	2	1	0	1	1	NA	NA	0.06017	0.06017
998	DNASE2B,DLAD	998	998	2	0	4	Inf	Inf	0.288	1	NA	NA	0	0.1376
999	RPF1_HUMAN,RPF1,uc001djv.1,BXDC5	999	999	464.5	474	455	0.9599	-0.05902	0.9442	1	NA	NA	11.36	10.9
1000	uc001djw.1,GBG5_HUMAN,GNGT5,GNG5	1000	1000	449.5	615	284	0.4618	-1.115	0.1726	1	NA	NA	37.41	17.28
1001	RP11-118B23.4-001,RP11-118B23.4-007,SPATA1,uc001djx.1	1001	1001	7.5	9	6	0.6667	-0.585	0.8266	1	NA	NA	0.1608	0.1072
1002	CTBS,CTB,RP11-118B23.5-003,DIAC_HUMAN	1002	1002	303.5	387	220	0.5685	-0.8148	0.3624	1	NA	NA	10.01	5.69
1003	C1orf180,CA180_HUMAN	1003	1003	1.5	1	2	2	1	1	1	NA	NA	0.01618	0.03236
1004	SSX2IP,KIAA0923,ADIP_HUMAN	1004	1004	1173	1271	1075	0.8458	-0.2416	0.7294	1	NA	NA	8.824	7.463
1005	A0AVA3,uc001dkl.1,EDG7,LPA3,LPAR3,LPAR3_HUMAN	1005	1005	10	12	8	0.6667	-0.585	0.7965	1	NA	NA	0.3214	0.2143
1006	MCOLN2,RP4-678I3.1-001	1006	1006	6	8	4	0.5	-1	0.689	1	NA	NA	0.1226	0.06132
1007	uc001dks.1,uc001dkr.1,MCLN3_HUMAN,B1ANB7_HUMAN,B1ANB7,RP11-507C22.1-006,MCOLN3	1007	1007	43	66	20	0.303	-1.722	0.2609	1	NA	NA	0.4666	0.1414
1008	A8K988_HUMAN,WDR63,A8K988	1008	1008	264.5	91	438	4.813	2.267	0.01883	0.5074	NA	NA	1.42	6.833
1009	uc001dku.1,SYDE2,SYDE2_HUMAN	1009	1009	142	122	162	1.328	0.4091	0.718	1	NA	NA	1.008	1.339
1010	GM117,uc001dkx.1,CA052_HUMAN,BAG,C1orf52	1010	1010	478.5	485	472	0.9732	-0.0392	0.9636	1	NA	NA	16.53	16.09
1011	BCL10_HUMAN,BCL10,CLAP,CIPER	1011	1011	311.5	348	275	0.7902	-0.3397	0.7029	1	NA	NA	5.279	4.172
1012	uc001dla.1	1012	1012	2.5	2	3	1.5	0.585	1	1	NA	NA	0.05275	0.07913
1013	DDAH1,DKFZp686N2176,DDAH1_HUMAN,DDAH	1013	1013	3373	3688	3058	0.8292	-0.2703	0.7074	1	NA	NA	39.33	32.61
1014	uc001dld.1	1014	1014	0	0	0	NA	NA	NA	NA	NA	NA	0	0
1015	uc001dlf.1,CYR61_HUMAN,IGFBP10,CCN1,CYR61,GIG1	1015	1015	1582	1553	1610	1.037	0.052	0.9408	1	NA	NA	35.66	36.97
1016	ZNHIT6,B2RBA1,C1orf181,B2RBA1_HUMAN	1016	1016	663	664	662	0.997	-0.004352	0.9977	1	NA	NA	11.08	11.04
1017	COOA1_HUMAN,COL24A1	1017	1017	170.5	186	155	0.8333	-0.263	0.8072	1	NA	NA	0.8935	0.7446
1018	A8MU56_HUMAN,A8MU56,KIAA1229,ODF2L,ODF2L_HUMAN	1018	1018	468	347	589	1.697	0.7633	0.3434	1	NA	NA	2.812	4.772
1019	CLCA2_HUMAN,CaCC3,A8K2T3,CLCA2,uc001dlr.1	1019	1019	2.5	5	0	0	-Inf	0.2216	1	NA	NA	0.05798	0
1020	CACC1,CLCA1,A8K7I4,CLCA1_HUMAN	1020	1020	0.5	1	0	0	-Inf	1	1	NA	NA	0.01435	0
1021	uc001dlu.1,CaCC2,CLCA4,RP4-651E10.2-001,UNQ562	1021	1021	0	0	0	NA	NA	NA	NA	NA	NA	0	0
1022	CLCA3_HUMAN,CLCA3	1022	1022	3	3	3	1	0	1	1	NA	NA	0.04103	0.04103
1023	CGI-61,KIAA0491,SH3GLB1,SHLB1_HUMAN	1023	1023	3638	3548	3727	1.05	0.07101	0.9224	1	NA	NA	25.53	26.82
1024	A6ND92_HUMAN,A6ND92,SEP15	1024	1024	2910	3471	2348	0.6765	-0.5639	0.4272	1	NA	NA	88.02	59.54
1025	uc001dmc.1,LOC339524,HS2ST,uc001dmg.1,KIAA0448,HS2ST1,HS2ST_HUMAN	1025	1025	3019	3051	2987	0.979	-0.03058	0.9662	1	NA	NA	11.83	11.58
1026	LMO4_HUMAN,LMO4	1026	1026	1887	2268	1506	0.664	-0.5907	0.3938	1	NA	NA	47.91	31.81
1027	uc001dmk.1	1027	1027	1	1	1	1	0	1	1	NA	NA	0.05278	0.05278
1028	uc001dml.1	1028	1028	3.5	3	4	1.333	0.415	1	1	NA	NA	0.06957	0.09277
1029	B1AL79,RP5-905H16.1-002,PKN2_HUMAN,PRKCL2,B1AL79_HUMAN,PRK2,PKN2	1029	1029	1408	1404	1412	1.006	0.008197	0.9917	1	NA	NA	9.965	10.02
1030	uc001dmo.1,TF2B,GTF2B,TF2B_HUMAN,TFIIB	1030	1030	464	525	403	0.7676	-0.3815	0.6363	1	NA	NA	14.89	11.43
1031	DKFZp547N1117,KAT3_HUMAN,CCBL2,RBMXL1,KAT3	1031	1031	788	1114	462	0.4147	-1.27	0.08526	1	NA	NA	23.82	9.88
1032	DKFZp547N1117,RP4-531M19.2-001,RBMXL1,CCBL2,CCDS716	1032	1032	347.5	338	357	1.056	0.0789	0.9303	1	NA	NA	4.068	4.297
1033	GBP3,A2A317_HUMAN,DKFZp564C2478,RP4-531M19.1-008,A2A317,uc001dmw.1	1033	1033	399.5	351	448	1.276	0.352	0.6737	1	NA	NA	5.147	6.57
1034	GBP1,uc001dmx.1,RP5-837D10.1-001	1034	1034	268.5	232	305	1.315	0.3947	0.6701	1	NA	NA	3.549	4.666
1035	GBP2	1035	1035	519.5	798	241	0.302	-1.727	0.03184	0.6845	NA	NA	8.807	2.66
1036	GBP7_HUMAN,GBP4L,uc001dna.1,GBP7	1036	1036	5	10	0	0	-Inf	0.08442	1	NA	NA	0.1901	0
1037	GBP4_HUMAN,GBP4	1037	1037	66	123	9	0.07317	-3.773	0.01586	0.4655	NA	NA	1.054	0.0771
1038	GBP5,UNQ2427/PRO4987,GBP5_HUMAN,FLJ00401	1038	1038	22.5	21	24	1.143	0.1926	0.933	1	NA	NA	0.1893	0.2164
1039	A2RRM3,GBP6_HUMAN,uc001dnf.1,GBP6	1039	1039	1	2	0	0	-Inf	0.5719	1	NA	NA	0.01917	0
1040	uc001dng.1	1040	1040	17.5	32	3	0.09375	-3.415	0.07015	0.9759	NA	NA	1.21	0.1134
1041	KIAA0231,LRC8B_HUMAN,LRRC8B,UNQ6413/PRO21207	1041	1041	258.5	154	363	2.357	1.237	0.1886	1	NA	NA	1.891	4.457
1042	uc001dnk.1	1042	1042	9	4	14	3.5	1.807	0.3723	1	NA	NA	0.2366	0.828
1043	AD158,LRC8C_HUMAN,uc001dnl.1,LRRC8C	1043	1043	202.5	203	202	0.9951	-0.007124	1	1	NA	NA	1.326	1.319
1044	LRRC8D,CCDS726,LRC8D_HUMAN,LRRC5,UNQ213/PRO239	1044	1044	918	649	1187	1.829	0.871	0.2247	1	NA	NA	8.606	15.74
1045	LOC492303	1045	1045	21	16	26	1.625	0.7004	0.6839	1	NA	NA	0.4386	0.7128
1046	uc001dnq.1,ZNF326,ZN326_HUMAN,uc001dnr.1,uc001dnp.1	1046	1046	847	730	964	1.321	0.4011	0.5785	1	NA	NA	8.574	11.32
1047	BARHL2,BARH2_HUMAN,A0AVP2	1047	1047	3	6	0	0	-Inf	0.1758	1	NA	NA	0.1871	0
1048	uc001dnt.1	1048	1048	68.5	36	101	2.806	1.488	0.2877	1	NA	NA	0.5381	1.51
1049	ZN644_HUMAN,ZEP2,ZNF644,KIAA1221	1049	1049	1360	1154	1566	1.357	0.4404	0.5246	1	NA	NA	9.244	12.54
1050	HFM1,uc001doa.1,RP11-509K22.1-002,B1B0B6,uc001dob.1,RP11-509K22.1-008,A8MQ67,B1B0B5_HUMAN,B1B0B5,A8MQ67_HUMAN,B1B0B6_HUMAN	1050	1050	102	77	127	1.649	0.7219	0.5632	1	NA	NA	0.6455	1.065
1051	CDC7,CDC7_HUMAN,CDC7L1	1051	1051	360	308	412	1.338	0.4197	0.6242	1	NA	NA	4.316	5.773
1052	uc001dog.1	1052	1052	881	1103	659	0.5975	-0.7431	0.3019	1	NA	NA	5.87	3.507
1053	TBR III,A0AUW8,TGFBR3,TGBR3_HUMAN	1053	1053	799.5	1100	499	0.4536	-1.14	0.1204	1	NA	NA	9.992	4.533
1054	uc001dom.1,BRDT,uc001dol.1,A6NF68_HUMAN,uc001dok.1,A6NF68	1054	1054	1.5	0	3	Inf	Inf	0.3905	1	NA	NA	0	0.03466
1055	ABHD7_HUMAN,ABHD7,EPHXRP	1055	1055	45	32	58	1.812	0.858	0.5703	1	NA	NA	1.053	1.909
1056	BTBD8_HUMAN,BTBD8	1056	1056	29	9	49	5.444	2.445	0.1393	1	NA	NA	0.2974	1.619
1057	KIAA1107,K1107_HUMAN	1057	1057	154	95	213	2.242	1.165	0.2898	1	NA	NA	1.038	2.327
1058	CA146_HUMAN,C1orf146	1058	1058	1	0	2	Inf	Inf	0.5719	1	NA	NA	0	0.1243
1059	FAP48,RP11-163M2.2-001,GLMN_HUMAN,GLOMULIN,GLMN,VMGLOM,FAP68	1059	1059	269.5	303	236	0.7789	-0.3605	0.6971	1	NA	NA	6.958	5.419
1060	RPAP2,RPAP2_HUMAN,C1orf82	1060	1060	241.5	251	232	0.9243	-0.1136	0.9088	1	NA	NA	3.795	3.508
1061	GFI1_HUMAN,ZNF163,uc001dou.1,uc001dow.1,uc001dov.1,GFI1	1061	1061	3.5	3	4	1.333	0.415	1	1	NA	NA	0.0481	0.06414
1062	NB4S,EVI5,A6NKX8,EVI5_HUMAN	1062	1062	1085	735	1435	1.952	0.9652	0.1717	1	NA	NA	4.47	8.727
1063	MSTP030,uc001dpf.1,RL5_HUMAN,RPL5,RP4-716F6.1-006	1063	1063	4304	5321	3288	0.6179	-0.6945	0.3518	1	NA	NA	104.5	64.57
1064	uc001dpc.1,FAM69A,FA69A_HUMAN,uc001dpg.1	1064	1064	599.5	504	695	1.379	0.4636	0.5442	1	NA	NA	9.049	12.48
1065	uc001dpe.1	1065	1065	3	2	4	2	1	0.814	1	NA	NA	0.9823	1.965
1066	uc001dpl.1,uc001dpk.1,uc001dpm.1,MTF2_HUMAN,MTF2,uc001dpi.1,B1AKT6_HUMAN,B1AKT6,PCL2,M96,RP5-976O13.1-003,uc001dpj.1,uc001dph.1	1066	1066	728	799	657	0.8223	-0.2823	0.7027	1	NA	NA	6.788	5.582
1067	CGI-100,TMED5,UNQ397,B1AKT4_HUMAN,RP5-976O13.2-005,TMED5_HUMAN,B1AKT4,UNQ397/PRO733	1067	1067	1962	2157	1767	0.8192	-0.2877	0.6778	1	NA	NA	26.85	22
1068	RP4-717I23.1-005,RP4-717I23.1-003,RP4-717I23.1-004,CCDC18	1068	1068	132.5	100	165	1.65	0.7225	0.53	1	NA	NA	1.085	1.791
1069	uc001dps.1	1069	1069	150	110	190	1.727	0.7885	0.4756	1	NA	NA	5.507	9.512
1070	uc001dpt.1	1070	1070	458.5	338	579	1.713	0.7765	0.3374	1	NA	NA	3.905	6.689
1071	NC2B_HUMAN,DR1	1071	1071	905	1034	776	0.7505	-0.4141	0.5629	1	NA	NA	15.04	11.29
1072	FNBP1L,TOCA1,C1orf39	1072	1072	2533	2235	2831	1.267	0.341	0.6269	1	NA	NA	20.09	25.44
1073	uc001dpx.1,UNQ271,NSP2,UNQ271/PRO308,SH2D3B,BCAR3,BCAR3_HUMAN	1073	1073	434	373	495	1.327	0.4083	0.6182	1	NA	NA	3.989	5.294
1074	uc001dqc.1	1074	1074	6	2	10	5	2.322	0.3197	1	NA	NA	0.06512	0.3256
1075	MIG7	1075	1075	5	6	4	0.6667	-0.585	0.8777	1	NA	NA	0.2889	0.1926
1076	uc001dqe.1	1076	1076	14.5	15	14	0.9333	-0.09954	1	1	NA	NA	0.3341	0.3118
1077	TDIF2,ERBP,DNTTIP2,TDIF2_HUMAN	1077	1077	906	860	952	1.107	0.1466	0.8386	1	NA	NA	16.86	18.66
1078	GCLM,GLCLR,GSH0_HUMAN	1078	1078	381.5	395	368	0.9316	-0.1021	0.9063	1	NA	NA	5.996	5.586
1079	ABCA4 variant protein,ABCA4,ABCA4_HUMAN,ABCR	1079	1079	40.5	70	11	0.1571	-2.67	0.09593	1	NA	NA	0.3952	0.06211
1080	PARG1,ARHGAP29,uc001dql.1,uc001dqj.1,uc001dqk.1,RHG29_HUMAN	1080	1080	2143	2777	1509	0.5434	-0.8799	0.2078	1	NA	NA	7.638	4.151
1081	uc001dqm.1,PXMP1,uc001dqo.1,ABCD3,ABCD3_HUMAN,uc001dqn.1,PMP70	1081	1081	1710	1623	1797	1.107	0.1469	0.8319	1	NA	NA	13.83	15.32
1082	TF_HUMAN,F3	1082	1082	2283	2150	2416	1.124	0.1683	0.8094	1	NA	NA	37.87	42.56
1083	uc001dqu.1	1083	1083	72	48	96	2	1	0.4669	1	NA	NA	1.688	3.376
1084	uc001dqx.1,uc001dqv.1,uc001dqw.1,SLC44A3,UNQ558	1084	1084	312	182	442	2.429	1.28	0.1527	1	NA	NA	3.165	7.687
1085	CNN3_HUMAN,CNN3,uc001dqz.1	1085	1085	15130	10631	19620	1.846	0.884	0.3931	1	NA	NA	240.1	443.1
1086	ALG14,ALG14_HUMAN	1086	1086	162	149	175	1.174	0.232	0.8332	1	NA	NA	6.85	8.045
1087	TMEM56,uc001drd.1,TMM56_HUMAN	1087	1087	274.5	273	276	1.011	0.01577	0.9907	1	NA	NA	3.052	3.085
1088	uc001dre.1	1088	1088	11	4	18	4.5	2.17	0.2627	1	NA	NA	0.07627	0.3432
1089	A6NP44,RWDD3,uc001dri.1,uc001drg.1,uc001drf.1,A8K9F0,DKFZp566K023,uc001drd.1,RSUME,RWDD3_HUMAN,uc001drh.1	1089	1089	316.5	335	298	0.8896	-0.1688	0.8509	1	NA	NA	7.781	6.921
1090	uc001drj.1	1090	1090	0	0	0	NA	NA	NA	NA	NA	NA	0	0
1091	uc001drl.1	1091	1091	11.5	20	3	0.15	-2.737	0.1656	1	NA	NA	0.6485	0.09728
1092	PTBLP,PTB,NPTB,PTBP2_HUMAN,PTBP2	1092	1092	651.5	574	729	1.27	0.3449	0.647	1	NA	NA	4.352	5.527
1093	A8K5A2,DPYD_HUMAN,A2RRQ3,A8MWG9,A2RRQ2,DPYD	1093	1093	393	566	220	0.3887	-1.363	0.1077	1	NA	NA	4.711	1.831
1094	uc001drx.1	1094	1094	5.5	6	5	0.8333	-0.263	1	1	NA	NA	0.1176	0.09799
1095	uc001dry.1	1095	1095	13	10	16	1.6	0.6781	0.7295	1	NA	NA	0.1873	0.2997
1096	SNX7,SNX7_HUMAN	1096	1096	417	434	400	0.9217	-0.1177	0.889	1	NA	NA	10.55	9.721
1097	LPPR5,LPPR5_HUMAN,A8MPX4,PAP2D	1097	1097	57	35	79	2.257	1.174	0.4173	1	NA	NA	0.4293	0.969
1098	uc001dsd.1	1098	1098	0	0	0	NA	NA	NA	NA	NA	NA	0	0
1099	KIAA0455,PRG1,LPPR4_HUMAN,LPPR4	1099	1099	389	364	414	1.137	0.1857	0.8268	1	NA	NA	3.417	3.887
1100	PALMD,PALMD_HUMAN,C1orf11,PALML	1100	1100	448	330	566	1.715	0.7783	0.3388	1	NA	NA	5.543	9.507
1101	SDR2,SDFR2,FRRS1	1101	1101	111.5	115	108	0.9391	-0.0906	0.9478	1	NA	NA	2.004	1.882
1102	AGL,GDE_HUMAN,GDE	1102	1102	1096	944	1249	1.323	0.4039	0.5648	1	NA	NA	5.361	7.093
1103	uc001dso.1	1103	1103	8	3	13	4.333	2.115	0.3166	1	NA	NA	0.2426	1.051
1104	A8K3F8,S35A3_HUMAN,A8K3F8_HUMAN,SLC35A3	1104	1104	297.5	278	317	1.14	0.1894	0.8354	1	NA	NA	5.271	6.01
1105	HIAT1_HUMAN,HIAT1	1105	1105	1340	1577	1103	0.6994	-0.5157	0.4567	1	NA	NA	27.9	19.52
1106	SAS6_HUMAN,SASS6,SAS6	1106	1106	139.5	149	130	0.8725	-0.1968	0.8665	1	NA	NA	1.784	1.557
1107	TRM13_HUMAN,CCDC76	1107	1107	321.5	356	287	0.8062	-0.3108	0.7252	1	NA	NA	5.895	4.752
1108	UNQ6500/PRO21368,LRRC39,LRC39_HUMAN	1108	1108	49	60	38	0.6333	-0.659	0.6606	1	NA	NA	2.339	1.481
1109	RP11-305E17.3-001,uc001dtb.1,DBT	1109	1109	816.5	862	771	0.8944	-0.161	0.8254	1	NA	NA	3.719	3.326
1110	RP11-440D18.1-002,RTCD1,RTC1_HUMAN,RPC,RPC1,RTC1	1110	1110	517	618	416	0.6731	-0.571	0.4684	1	NA	NA	18.3	12.32
1111	A6MA65,uc001dte.1,A6MA65_HUMAN,CC14A_HUMAN,uc001dtg.1,CDC14A,uc001dtf.1	1111	1111	123.5	132	115	0.8712	-0.1989	0.8708	1	NA	NA	1.021	0.8897
1112	CCDS772,GPR88	1112	1112	28	41	15	0.3659	-1.451	0.3669	1	NA	NA	0.5521	0.202
1113	VCAM1_HUMAN,VCAM1,L1CAM	1113	1113	3474	1983	4964	2.503	1.324	0.07098	0.9838	NA	NA	29.83	74.67
1114	EXTL2,EXTL2_HUMAN,EXTR2	1114	1114	1200	1199	1200	1.001	0.001203	1	1	NA	NA	19.38	19.4
1115	ZNTL2,ZNT7,SLC30A7,ZNT7_HUMAN	1115	1115	722	796	648	0.8141	-0.2968	0.6885	1	NA	NA	4.546	3.701
1116	A8JZY6_HUMAN,AD-018,NPD015,CGI-30,A8JZY6,DPH5,HSPC143,DPH5_HUMAN	1116	1116	600	688	512	0.7442	-0.4263	0.5771	1	NA	NA	14.12	10.51
1117	uc001dub.1,uc001dua.1,uc001duc.1	1117	1117	102.5	98	107	1.092	0.1268	0.9261	1	NA	NA	2.529	2.761
1118	CHEDG1,uc001dud.1,S1PR1,RP4-575N6.1-001,EDG1,CCDS777	1118	1118	378.5	419	338	0.8067	-0.3099	0.7148	1	NA	NA	6.41	5.171
1119	OLFM3,uc001dui.1,UNQ1924/PRO4399,uc001dug.1,uc001duf.1,uc001due.1,uc001duh.1,NOE3,NOE3_HUMAN,uc001duj.1	1119	1119	230.5	329	132	0.4012	-1.318	0.1763	1	NA	NA	3.442	1.381
1120	B1ASK7,B1ASK7_HUMAN,COLL6,RP5-936J12.3-001,COL11A1	1120	1120	13120	17157	9089	0.5298	-0.9166	0.3524	1	NA	NA	107.3	56.85
1121	AMYP_HUMAN,AMY2A,AMY2B,AMY2B_HUMAN,KIAA1839	1121	1121	317.5	307	328	1.068	0.09546	0.9171	1	NA	NA	2.022	2.16
1122	AMYP_HUMAN,AMY2A	1122	1122	0	0	0	NA	NA	NA	NA	NA	NA	0	0
1123	A6NJS5,AMY1,AMY1C,AMY1_HUMAN,AMY1B,AMY1A,A8K8H6	1123	1123	0	0	0	NA	NA	NA	NA	NA	NA	0	0
1124	A6NJS5,AMY1,AMY1C,AMY1_HUMAN,AMY1B,AMY1A,A8K8H6	1124	1124	13	10	16	1.6	0.6781	0.7295	1	NA	NA	0.2307	0.369
1125	A6NJS5,AMY1,AMY1C,AMY1_HUMAN,AMY1B,AMY1A,A8K8H6	1125	1125	0	0	0	NA	NA	NA	NA	NA	NA	0	0
1126	uc001dva.1	1126	1126	0	0	0	NA	NA	NA	NA	NA	NA	0	0
1127	PRMT6,A3KME1_HUMAN,A3KME1	1127	1127	401	396	406	1.025	0.03598	0.9687	1	NA	NA	7.373	7.56
1128	uc001dvc.1,UNQ571/PRO1133,uc001dvf.1,NTNG1,LMNT1,NTNG1_HUMAN,uc001dvh.1,KIAA0976	1128	1128	296.5	296	297	1.003	0.004866	1	1	NA	NA	2.103	2.11
1130	KIAA0976,uc001dvc.1	1130	1129	134	133	135	1.015	0.02153	0.9923	1	NA	NA	4.383	4.449
1129	NTNG1	1129	1130	131.5	130	133	1.023	0.03291	0.9845	1	NA	NA	3.844	3.933
1131	VAV3_HUMAN,VAV3,VAV-3	1131	1131	73	67	79	1.179	0.2377	0.8696	1	NA	NA	0.541	0.6379
1132	SLC25A24,SCAMC1,SCMC1_HUMAN,APC1,uc001dvn.1,MCSC1	1132	1132	667	835	499	0.5976	-0.7427	0.3226	1	NA	NA	10.47	6.256
1133	A4QN25_HUMAN,A4QN25,A4QN26_HUMAN,NBPF4,A4QN26	1133	1133	0	0	0	NA	NA	NA	NA	NA	NA	0	0
1134	uc001dvp.1	1134	1134	0	0	0	NA	NA	NA	NA	NA	NA	0	0
1135	uc001dvq.1,NBPF5	1135	1135	0	0	0	NA	NA	NA	NA	NA	NA	0	0
1136	uc001dvr.1	1136	1136	0	0	0	NA	NA	NA	NA	NA	NA	0	0
1137	A4QN25_HUMAN,A4QN25,A4QN26_HUMAN,NBPF4,A4QN26	1137	1137	0	0	0	NA	NA	NA	NA	NA	NA	0	0
1138	uc001dvs.1,FAM102B,A1L1A1_HUMAN,A1L1A1	1138	1138	558.5	565	552	0.977	-0.03358	0.9678	1	NA	NA	4.937	4.823
1139	uc001dvt.1,CA059_HUMAN,C1orf59,uc001dvu.1	1139	1139	35	61	9	0.1475	-2.761	0.09271	1	NA	NA	1.284	0.1895
1140	PR38B_HUMAN,uc001dvv.1,uc001dvw.1,DKFZp434O1172,PRPF38B	1140	1140	1128	993	1262	1.271	0.3458	0.6212	1	NA	NA	12.34	15.68
1141	FNDC7	1141	1141	0	0	0	NA	NA	NA	NA	NA	NA	0	0
1142	STXBP3,A8K269_HUMAN,UNC-18c,RP11-475E11.1-001,A8K269	1142	1142	788.5	804	773	0.9614	-0.05673	0.9396	1	NA	NA	14.96	14.39
1143	C1orf62,CA062_HUMAN	1143	1143	8	6	10	1.667	0.737	0.7548	1	NA	NA	0.08893	0.1482
1144	uc001dwc.1	1144	1144	0	0	0	NA	NA	NA	NA	NA	NA	0	0
1145	GPSM2,uc001dwd.1	1145	1145	541	408	674	1.652	0.7242	0.3538	1	NA	NA	8.238	13.61
1146	RP11-475E11.6-002,CLCC1_HUMAN,A6NGP0,KIAA0761,CLCC1,MCLC	1146	1146	1074	1166	981	0.8413	-0.2492	0.7231	1	NA	NA	12.73	10.71
1147	A8MX09_HUMAN,KIAA0893,RP11-475E11.7-003,A8MX09,WDR47_HUMAN,RP11-475E11.7-001,WDR47	1147	1147	848	782	914	1.169	0.225	0.7558	1	NA	NA	8.564	10.01
1148	TAFII18,TAF2K,TAF13,TAF13_HUMAN	1148	1148	303	332	274	0.8253	-0.277	0.7582	1	NA	NA	26.85	22.16
1149	AD-020,CA119_HUMAN,C1orf119,TMEM167B	1149	1149	1230	1582	878	0.555	-0.8495	0.2239	1	NA	NA	26.84	14.9
1150	uc001dwo.1	1150	1150	56	78	34	0.4359	-1.198	0.4098	1	NA	NA	8.666	3.777
1151	CA194_HUMAN,uc001dwp.1,C1orf194	1151	1151	137.5	23	252	10.96	3.454	0.005564	0.2364	NA	NA	1.22	13.36
1152	KIAA1324,A8MQ66,EIG121,A8MQ66_HUMAN,K1324_HUMAN,UNQ2426/PRO4985	1152	1152	49	60	38	0.6333	-0.659	0.6606	1	NA	NA	0.7786	0.4931
1153	SERS,B2R6Y9_HUMAN,SARS,RP11-352P4.2-004,B2R6Y9,SYSC_HUMAN	1153	1153	3894	5081	2706	0.5326	-0.909	0.2178	1	NA	NA	113	60.15
1154	MEGF3,CDHF10,KIAA0279,EGFL2,CELR2_HUMAN,uc001dxa.1,CELSR2	1154	1154	3886	2118	5653	2.669	1.416	0.05743	0.8862	NA	NA	9.377	25.03
1155	PSRC1_HUMAN,DDA3,FP3214,PSRC1	1155	1155	1443	720	2166	3.008	1.589	0.0243	0.5801	NA	NA	14.62	43.98
1156	MYBPHL,RP11-297O4.3-001,uc001dxl.1	1156	1156	7	5	9	1.8	0.848	0.7261	1	NA	NA	0.1304	0.2347
1157	SORT_HUMAN,SORT1	1157	1157	5441	3632	7250	1.996	0.9972	0.2013	1	NA	NA	23.41	46.73
1158	PSMA5,PSA5_HUMAN	1158	1158	1156	1195	1118	0.9356	-0.09609	0.8915	1	NA	NA	57.25	53.56
1159	SYPL2_HUMAN,uc001dxq.1,SYPL2,uc001dxo.1	1159	1159	29.5	18	41	2.278	1.188	0.4567	1	NA	NA	0.1884	0.429
1160	RP5-831G13.2-002,ATXN7L2,AT7L2_HUMAN	1160	1160	159.5	128	191	1.492	0.5774	0.5946	1	NA	NA	1.852	2.764
1161	uc001dxv.1,CYB561D1,RP5-831G13.3-003,C56D1_HUMAN	1161	1161	279	280	278	0.9929	-0.01034	0.9954	1	NA	NA	2.566	2.547
1162	AMIGO,ALI2,CCDS30795,KIAA1163,AMIGO1,uc001dxx.1,AMGO1_HUMAN	1162	1162	108	52	164	3.154	1.657	0.1824	1	NA	NA	0.9819	3.097
1163	GPR61_HUMAN,CCDS801,GPR61,uc001dxy.1,BALGR	1163	1163	32	25	39	1.56	0.6415	0.6907	1	NA	NA	0.4132	0.6446
1164	GNAI3_HUMAN,GNAI3,uc001dxz.1	1164	1164	3158	3379	2937	0.8692	-0.2023	0.7773	1	NA	NA	33.33	28.97
1165	GNATC,GNAT2,GNAT2_HUMAN	1165	1165	20.5	37	4	0.1081	-3.209	0.07611	1	NA	NA	1.265	0.1367
1166	RP5-1160K1.5-001,AMPD2,AMPD2_HUMAN,RP5-1160K1.5-003	1166	1166	1534	1955	1114	0.5698	-0.8114	0.2416	1	NA	NA	19.3	11
1167	GSTM4,GSTM2,GST4,GSTM2_HUMAN,GSTM4_HUMAN	1167	1167	622	609	635	1.043	0.06031	0.9387	1	NA	NA	7.2	7.507
1168	GSTM1,GST1,GSTM1_HUMAN	1168	1168	44	12	76	6.333	2.663	0.09281	1	NA	NA	0.4823	3.054
1169	uc001dym.1,GSTM5,GSTM5_HUMAN	1169	1169	28.5	53	4	0.07547	-3.728	0.03748	0.7402	NA	NA	1.578	0.1191
1170	GSTM3_HUMAN,GST5,GSTM3,A4UJ43,A4UJ43_HUMAN	1170	1170	1152	1159	1145	0.9879	-0.01753	0.9813	1	NA	NA	13.13	12.97
1171	EPS8L3,EPS8R3,ES8L3_HUMAN	1171	1171	1	2	0	0	-Inf	0.5719	1	NA	NA	0.03812	0
1172	uc001dyv.1,uc001dyw.1,RP11-195M16.2-003,CSF1_HUMAN,uc001dyt.1,uc001dyu.1,CSF1,RP11-195M16.2-004	1172	1172	644.5	537	752	1.4	0.4858	0.5195	1	NA	NA	6.857	9.603
1173	XPVKONA,SAHH2_HUMAN,AHCYL1,DCAL	1173	1173	4039	4341	3737	0.8609	-0.2161	0.7692	1	NA	NA	46.64	40.15
1174	FAM40A,KIAA1761,FA40A_HUMAN	1174	1174	918	833	1003	1.204	0.2679	0.708	1	NA	NA	10.79	13
1175	RP4-773N10.2-001,ALX3	1175	1175	73	61	85	1.393	0.4787	0.7302	1	NA	NA	1.926	2.683
1176	UBL4B,UBL4B_HUMAN	1176	1176	2	4	0	0	-Inf	0.288	1	NA	NA	0.1238	0
1177	uc001dzd.1,A6NEA8,S6A17_HUMAN,NTT4,SLC6A17	1177	1177	74.5	70	79	1.129	0.1745	0.9065	1	NA	NA	0.4968	0.5606
1178	KCNC4,KCNC4_HUMAN	1178	1178	116	64	168	2.625	1.392	0.2491	1	NA	NA	0.7028	1.845
1179	uc001dzj.1	1179	1179	4	1	7	7	2.807	0.3166	1	NA	NA	0.01788	0.1251
1180	RBM15_HUMAN,OTT,uc001dzk.1,RBM15	1180	1180	186	172	200	1.163	0.2176	0.8363	1	NA	NA	2.417	2.811
1181	uc001dzn.1	1181	1181	100.5	116	85	0.7328	-0.4486	0.7229	1	NA	NA	3.552	2.602
1182	MCT5,RP5-1074L1.3-004,MOT5_HUMAN,MCT4,SLC16A4,A8K3V5_HUMAN,A8K3V5	1182	1182	225.5	236	215	0.911	-0.1345	0.8937	1	NA	NA	4.354	3.967
1183	HBXIP_HUMAN,HBXIP,XIP	1183	1183	1496	1747	1245	0.7127	-0.4887	0.4792	1	NA	NA	96.13	68.51
1184	UNQ600/PRO1186,PROK1_HUMAN,PROK1	1184	1184	19.5	39	0	0	-Inf	0.005197	0.2281	NA	NA	1.326	0
1185	uc009wft.1	1185	1185	0	0	0	NA	NA	NA	NA	NA	NA	0	0
1186	KCA10_HUMAN,KCNA10	1186	1186	0	0	0	NA	NA	NA	NA	NA	NA	0	0
1187	KCNA2,CCDS827,KCNA2_HUMAN,RP11-284N8.1-001	1187	1187	73.5	61	86	1.41	0.4955	0.7202	1	NA	NA	1.01	1.424
1188	B2RA23,KCNA3,B2RA23_HUMAN	1188	1188	49	33	65	1.97	0.978	0.511	1	NA	NA	0.4602	0.9064
1189	MOX44,CD53,CD53_HUMAN,TSPAN25	1189	1189	0	0	0	NA	NA	NA	NA	NA	NA	0	0
1190	RIF1,CA103_HUMAN,C1orf103	1190	1190	470.5	590	351	0.5949	-0.7492	0.3518	1	NA	NA	7.909	4.705
1191	uc001eae.1,UNQ154,TMEM77,PSEC0031,uc001ead.1,UNQ154/PRO180,uc001eaf.1,TMM77_HUMAN	1191	1191	604	618	590	0.9547	-0.06689	0.9322	1	NA	NA	14.38	13.72
1192	PRO1101,CEPT1,CEPT1_HUMAN,uc001eag.1	1192	1192	642.5	672	613	0.9122	-0.1326	0.8619	1	NA	NA	8.371	7.636
1193	DENND2D,DEN2D_HUMAN	1193	1193	7	13	1	0.07692	-3.7	0.1338	1	NA	NA	0.2814	0.02164
1194	CHI3L2,CH3L2_HUMAN,A8MTM3_HUMAN,A8MTM3	1194	1194	52	39	65	1.667	0.737	0.6183	1	NA	NA	1.13	1.883
1195	uc001eap.1	1195	1195	0.5	0	1	Inf	Inf	1	1	NA	NA	0	0.01665
1196	CHIA_HUMAN,CHIA	1196	1196	0.5	0	1	Inf	Inf	1	1	NA	NA	0	0.02558
1197	C1orf88,CA088_HUMAN,uc001eax.1,uc001eaw.1,RP5-1125M8.4-003,uc001eay.1	1197	1197	1450	333	2566	7.706	2.946	7.029e-05	0.01029	NA	NA	6.164	47.49
1198	OVGP1_HUMAN,OVGP1,A0AV19,OGP,MUC9	1198	1198	71	48	94	1.958	0.9696	0.482	1	NA	NA	0.821	1.608
1199	HKMT1069,WDR77,Nbla10071,MEP50_HUMAN,MEP50	1199	1199	462.5	429	496	1.156	0.2094	0.7966	1	NA	NA	8.628	9.976
1200	AT5F1_HUMAN,uc001ebd.1,ATP5F1	1200	1200	887.5	982	793	0.8075	-0.3084	0.6675	1	NA	NA	21.58	17.43
1201	C1orf162,CA162_HUMAN	1201	1201	9.5	9	10	1.111	0.152	1	1	NA	NA	0.458	0.5088
1202	ADORA3,AA3R_HUMAN,UNQ1931/PRO4406,uc001ebh.1,uc001ebg.1	1202	1202	0	0	0	NA	NA	NA	NA	NA	NA	0	0
1203	RAP1A_HUMAN,RAP1A,KREV1	1203	1203	786	950	622	0.6547	-0.611	0.4028	1	NA	NA	21.13	13.83
1204	uc001ebj.1	1204	1204	1.5	1	2	2	1	1	1	NA	NA	0.0287	0.05739
1205	uc001ebn.1	1205	1205	96	89	103	1.157	0.2108	0.8744	1	NA	NA	1.674	1.937
1206	C1orf183,CA183_HUMAN	1206	1206	268	200	336	1.68	0.7485	0.4183	1	NA	NA	4.108	6.901
1207	uc001ebq.1	1207	1207	17	10	24	2.4	1.263	0.4651	1	NA	NA	0.9601	2.304
1208	uc001ebr.1	1208	1208	2	0	4	Inf	Inf	0.288	1	NA	NA	0	0.1664
1209	DDX20_HUMAN,DDX20,GEMIN3,DP103	1209	1209	437	398	476	1.196	0.2582	0.7531	1	NA	NA	3.644	4.358
1210	KCND3_HUMAN,KCND3	1210	1210	445	125	765	6.12	2.614	0.002374	0.1366	NA	NA	2.166	13.26
1211	uc001ebw.1	1211	1211	48	10	86	8.6	3.104	0.05234	0.8492	NA	NA	0.1522	1.309
1212	DKFZp547A023,CTTNBP2NL,CT2NL_HUMAN,KIAA1433,uc001ebz.1	1212	1212	865	838	892	1.064	0.09009	0.9017	1	NA	NA	7.582	8.071
1213	uc001eby.1	1213	1213	6.5	7	6	0.8571	-0.2224	1	1	NA	NA	0.1276	0.1094
1214	WNT2B,WNT13,RP4-770C6.1-003,WNT2B_HUMAN	1214	1214	224	304	144	0.4737	-1.078	0.2703	1	NA	NA	6.407	3.035
1215	ST7L,A8K4S7,ST7R,ST7L_HUMAN	1215	1215	488	552	424	0.7681	-0.3806	0.6334	1	NA	NA	5.127	3.938
1216	CAPZA1,CAZA1_HUMAN	1216	1216	1184	1434	934	0.6513	-0.6186	0.3756	1	NA	NA	25.74	16.76
1217	MOV10_HUMAN,MOV10,RP11-426L16.2-003,KIAA1631	1217	1217	1048	1234	863	0.6994	-0.5159	0.464	1	NA	NA	13.23	9.251
1218	ARHC,RHOC_HUMAN,ARH9,RHOC	1218	1218	3076	3563	2590	0.7269	-0.4601	0.519	1	NA	NA	61.46	44.68
1219	PPP2CZ,PPM1J_HUMAN,DKFZp434P1514,PPM1J	1219	1219	47	57	37	0.6491	-0.6234	0.6808	1	NA	NA	0.9771	0.6343
1220	F19A3_HUMAN,TAFA3,FAM19A3	1220	1220	9.5	14	5	0.3571	-1.485	0.4567	1	NA	NA	0.5766	0.2059
1221	uc009wgm.1	1221	1221	9	17	1	0.05882	-4.087	0.08503	1	NA	NA	0.4361	0.02565
1222	SLC16A1,uc001ecz.1,RP4-580L15.1-001	1222	1222	5196	5968	4425	0.7415	-0.4316	0.5741	1	NA	NA	47.98	35.57
1223	AFARP1	1223	1223	61.5	73	50	0.6849	-0.546	0.705	1	NA	NA	2.573	1.762
1224	uc001edb.1,uc001edd.1	1224	1224	60	40	80	2	1	0.4851	1	NA	NA	0.6203	1.241
1225	uc001ede.1	1225	1225	17.5	23	12	0.5217	-0.9386	0.5901	1	NA	NA	0.437	0.228
1226	LIG2,KIAA0806,LRIG2_HUMAN,LRIG2	1226	1226	461	549	373	0.6794	-0.5576	0.4898	1	NA	NA	6.207	4.217
1227	uc001edg.1	1227	1227	0.5	1	0	0	-Inf	1	1	NA	NA	0.02253	0
1228	uc001edi.1,KIAA1634,MAGI3,uc001edh.1	1228	1228	691.5	678	705	1.04	0.05634	0.9415	1	NA	NA	4.289	4.459
1229	Lsx,PHTF,uc001edl.1,PHTF1_HUMAN,uc001edm.1,uc001edn.1,PHTF1	1229	1229	618.5	556	681	1.225	0.2926	0.7007	1	NA	NA	4.09	5.01
1230	RSBN1	1230	1230	904	859	949	1.105	0.1437	0.8418	1	NA	NA	5.973	6.598
1231	PTPN22,B1ALC8_HUMAN,RP5-1073O3.1-001,B1ALC8,PTPN8	1231	1231	4	5	3	0.6	-0.737	0.8529	1	NA	NA	0.05769	0.03462
1232	uc001edv.1	1232	1232	12.5	14	11	0.7857	-0.3479	0.8871	1	NA	NA	0.5636	0.4429
1233	B2L15_HUMAN,A0PJY6,C1orf178,BCL2L15	1233	1233	8.5	3	14	4.667	2.222	0.2861	1	NA	NA	0.02815	0.1314
1234	B1ALD0,uc001eed.1,uc001eec.1,uc001eeb.1,RP5-1073O3.4-002,B1ALD0_HUMAN,AP4B1,AP4B1_HUMAN	1234	1234	268.5	249	288	1.157	0.2099	0.8226	1	NA	NA	3.705	4.285
1235	SNM1B,uc001eeh.1,DCLRE1B,DCR1B_HUMAN	1235	1235	212.5	202	223	1.104	0.1427	0.8892	1	NA	NA	2.582	2.85
1236	uc001eek.1,uc001eej.1	1236	1236	6.5	1	12	12	3.585	0.1516	1	NA	NA	0.0192	0.2304
1237	HIPK1_HUMAN,KIAA0630,A6NJ34,HIPK1,RP4-786G8.2-003	1237	1237	3458	2385	4532	1.9	0.9262	0.2025	1	NA	NA	13.01	24.72
1238	PSEC0035,OLFML3,PSEC0244,OLFL3_HUMAN,HNOEL-iso,PSEC0173,UNQ663/PRO1294	1238	1238	1468	2627	308	0.1172	-3.092	3.313e-05	0.005619	NA	NA	53.34	6.254
1239	SYT6	1239	1239	77.5	46	109	2.37	1.245	0.3573	1	NA	NA	0.4912	1.164
1240	TIF1G,RFG7,TRIM33,KIAA1113,TRI33_HUMAN	1240	1240	1458	1314	1602	1.219	0.2859	0.679	1	NA	NA	6.457	7.873
1242	DEN2C_HUMAN,uc001eez.1,DENND2C,B1AL26,B1AL26_HUMAN,RP5-1156J9.1-005	1242	1241	1842	1886	1798	0.9533	-0.06894	0.9212	1	NA	NA	12.48	11.9
1241	BCAS2,DAM1,SPF27_HUMAN	1241	1242	576.5	583	570	0.9777	-0.03253	0.9687	1	NA	NA	20.91	20.44
1243	AMPD1,RP5-1000E10.1-002,AMPD1_HUMAN	1243	1243	0	0	0	NA	NA	NA	NA	NA	NA	0	0
1244	uc001efg.1,NRAS,RASN_HUMAN,uc001efh.1,HRAS1	1244	1244	1931	2088	1774	0.8496	-0.2351	0.7342	1	NA	NA	21.64	18.38
1245	D1S155E,A8K281,A8K281_HUMAN,NRU,KIAA0885,UNR,CSDE1_HUMAN,CSDE1	1245	1245	11160	13188	9130	0.6923	-0.5305	0.5685	1	NA	NA	144.2	99.84
1246	SIKE,uc001efp.1,SIKE_HUMAN,uc001efo.1	1246	1246	1622	1729	1516	0.8768	-0.1897	0.7837	1	NA	NA	14.66	12.85
1247	RP11-109G4.1-001,RP11-109G4.1-003,SYCP1	1247	1247	1	2	0	0	-Inf	0.5719	1	NA	NA	0.02672	0
1248	B1AKP0,TSHB,RP4-666F24.1-001,B1AKP0_HUMAN	1248	1248	1	0	2	Inf	Inf	0.5719	1	NA	NA	0	0.1615
1249	TSPAN2,TSN2_HUMAN	1249	1249	434	371	497	1.34	0.4218	0.6065	1	NA	NA	5.4	7.234
1250	NGF_HUMAN,CCDS882,NGF,NGFB	1250	1250	41.5	61	22	0.3607	-1.471	0.3365	1	NA	NA	2.713	0.9786
1251	VANGL1,VANG1_HUMAN,STB2	1251	1251	680	503	857	1.704	0.7687	0.3044	1	NA	NA	2.554	4.352
1252	uc001efx.1,CASQ2_HUMAN,CASQ2	1252	1252	16.5	23	10	0.4348	-1.202	0.4902	1	NA	NA	0.3975	0.1728
1253	CCDS885,NHLH2,HEN2_HUMAN,HEN2	1253	1253	79.5	43	116	2.698	1.432	0.2881	1	NA	NA	0.7489	2.02
1254	uc001efz.1	1254	1254	3.5	2	5	2.5	1.322	0.6752	1	NA	NA	0.0669	0.1672
1255	S22AF_HUMAN,uc001egb.1,UNQ9429/PRO34686,SLC22A15,uc001ega.1,FLIPT1,A8MUR3	1255	1255	157.5	69	246	3.565	1.834	0.09889	1	NA	NA	0.6402	2.282
1256	C1orf161,CA161_HUMAN	1256	1256	1	0	2	Inf	Inf	0.5719	1	NA	NA	0	0.0289
1257	ATP1A1,PCIA2,AT1A1_HUMAN,RP4-655J12.1-006	1257	1257	6664	6029	7300	1.211	0.276	0.7326	1	NA	NA	61.52	74.49
1258	uc001egk.1,uc001egg.1,uc001egi.1,uc001egj.1	1258	1258	49.5	49	50	1.02	0.02915	1	1	NA	NA	0.7958	0.8121
1259	uc001egl.1	1259	1259	3.5	0	7	Inf	Inf	0.1428	1	NA	NA	0	0.1423
1260	RP5-1086K13.2-002,B1AMW1,LFA3,uc001egp.1,CD58,LFA3_HUMAN,B1AMW1_HUMAN	1260	1260	245	201	289	1.438	0.5239	0.581	1	NA	NA	7.962	11.45
1261	A6NMC7,IGSF3_HUMAN,IGSF3,KIAA0466	1261	1261	2904	2421	3387	1.399	0.4844	0.4949	1	NA	NA	15.35	21.48
1262	SRBC,CD2_HUMAN,CD2,uc001egu.1	1262	1262	0.5	0	1	Inf	Inf	1	1	NA	NA	0	0.03048
1263	FPRP_HUMAN,FPRP,CD9P1,PTGFRN,KIAA1436	1263	1263	3616	3546	3687	1.04	0.05625	0.9385	1	NA	NA	26.86	27.93
1264	V7,CD101,uc001egw.1,EWI101,IGSF2_HUMAN,IGSF2	1264	1264	32	21	43	2.048	1.034	0.5133	1	NA	NA	0.2763	0.5657
1265	TTF2,TTF2_HUMAN	1265	1265	280	281	279	0.9929	-0.01031	0.9954	1	NA	NA	2.482	2.465
1266	TRIM45,RP11-229A19.2-003,RNF99,TRI45_HUMAN	1266	1266	429	225	633	2.813	1.492	0.07332	0.9887	NA	NA	2.938	8.267
1267	B7H4,UNQ659/PRO1291,VTCN1_HUMAN,VTCN1	1267	1267	31	48	14	0.2917	-1.778	0.2663	1	NA	NA	0.8311	0.2424
1268	RP4-675C20.1-002,MA1A2_HUMAN,MAN1A2,MAN1B	1268	1268	1564	1177	1950	1.657	0.7284	0.2926	1	NA	NA	10.19	16.89
1269	A3KMG2,FA46C_HUMAN,FAM46C,CCDS896	1269	1269	49	88	10	0.1136	-3.138	0.04952	0.828	NA	NA	0.7179	0.08158
1270	GDAP2,GDAP2_HUMAN	1270	1270	248.5	242	255	1.054	0.07549	0.9404	1	NA	NA	3.131	3.3
1271	WDR3_HUMAN,WDR3	1271	1271	899	898	900	1.002	0.00321	0.9982	1	NA	NA	10.69	10.72
1272	RP4-776P7.2-002,SPG17_HUMAN,SPAG17	1272	1272	549	63	1035	16.43	4.038	3.819e-06	0.000949	NA	NA	0.3426	5.629
1273	RP4-794L19.1-003,TBX15	1273	1273	81.5	37	126	3.405	1.768	0.1906	1	NA	NA	0.4804	1.636
1274	RP4-712E4.3-002,B1ALR1_HUMAN,B1ALR1,SYWM_HUMAN,WARS2	1274	1274	333.5	438	229	0.5228	-0.9356	0.2848	1	NA	NA	7.522	3.933
1275	uc001ehp.1	1275	1275	118	98	138	1.408	0.4938	0.6805	1	NA	NA	1.076	1.516
1276	HAO2,HAOX2_HUMAN,HAOX2	1276	1276	1	2	0	0	-Inf	0.5719	1	NA	NA	0.05503	0
1277	3BHS2_HUMAN,YA027_HUMAN,HSD3B2,uc001ehu.1,HSDB3B	1277	1277	0.5	1	0	0	-Inf	1	1	NA	NA	0.007882	0
1278	HSDB3A,HSD3B1,3BHS1_HUMAN,3BH,uc001ehw.1	1278	1278	0	0	0	NA	NA	NA	NA	NA	NA	0	0
1279	uc001ehx.1	1279	1279	1	1	1	1	0	1	1	NA	NA	0.06092	0.06092
1280	ZN697_HUMAN,ZNF697	1280	1280	469.5	439	500	1.139	0.1877	0.8169	1	NA	NA	4.032	4.593
1281	B2RD08_HUMAN,PHGDH,B2RD08,PGDH3,SERA_HUMAN	1281	1281	3359	4155	2563	0.6168	-0.697	0.3342	1	NA	NA	48.31	29.8
1282	HMGCS2,HMCS2_HUMAN,RP4-683H9.2-001	1282	1282	1	0	2	Inf	Inf	0.5719	1	NA	NA	0	0.04563
1283	RELP,GISP,REG4,REG4_HUMAN	1283	1283	1	1	1	1	0	1	1	NA	NA	0.02126	0.02126
1284	NBPF7_HUMAN,P0C2Y1,NBPF7	1284	1284	2	3	1	0.3333	-1.585	0.7441	1	NA	NA	0.07418	0.02473
1285	ADA30_HUMAN,ADAM30,UNQ2509/PRO5997	1285	1285	0	0	0	NA	NA	NA	NA	NA	NA	0	0
1286	uc001eil.1,N2,NOTCH2,N2N,NOTC2_HUMAN,uc001eim.1,NOTCH2NL	1286	1286	8044	9166	6921	0.7551	-0.4053	0.632	1	NA	NA	28.54	21.55
1287	FA72B_HUMAN,FAM72B,uc001ein.1	1287	1287	0.5	0	1	Inf	Inf	1	1	NA	NA	0	0.01966
1288	HIST2H2BA	1288	1288	0	0	0	NA	NA	NA	NA	NA	NA	0	0
1289	FCGR1B,FCGRB_HUMAN,IGFRB,uc001eir.1	1289	1289	0.5	0	1	Inf	Inf	1	1	NA	NA	0	0.0197
1290	uc001eis.1,SRGAP2	1290	1290	50.5	51	50	0.9804	-0.02857	1	1	NA	NA	0.9953	0.9758
1291	uc009wht.1	1291	1291	7	3	11	3.667	1.874	0.392	1	NA	NA	0.033	0.121
1292	uc001eiv.1	1292	1292	0	0	0	NA	NA	NA	NA	NA	NA	0	0
1293	uc001eiw.1	1293	1293	0	0	0	NA	NA	NA	NA	NA	NA	0	0
1294	FLJ00310	1294	1294	0	0	0	NA	NA	NA	NA	NA	NA	0	0
1295	uc001eiy.1	1295	1295	0	0	0	NA	NA	NA	NA	NA	NA	0	0
1296	uc001eiz.1	1296	1296	0	0	0	NA	NA	NA	NA	NA	NA	0	0
1306	uc001eja.1,LOC375010	1306	1297	0	0	0	NA	NA	NA	NA	NA	NA	0	0
1297	uc001ejb.1	1297	1298	0	0	0	NA	NA	NA	NA	NA	NA	0	0
1298	uc001ejc.1	1298	1299	0	0	0	NA	NA	NA	NA	NA	NA	0	0
1299	uc001eje.1	1299	1300	0	0	0	NA	NA	NA	NA	NA	NA	0	0
1300	uc009whu.1	1300	1301	0.5	0	1	Inf	Inf	1	1	NA	NA	0	0.01683
1301	uc001ejf.1	1301	1302	0	0	0	NA	NA	NA	NA	NA	NA	0	0
1302	uc001ejg.1	1302	1303	0	0	0	NA	NA	NA	NA	NA	NA	0	0
1303	uc001ejh.1	1303	1304	0	0	0	NA	NA	NA	NA	NA	NA	0	0
1304	uc001eji.1	1304	1305	0	0	0	NA	NA	NA	NA	NA	NA	0	0
1305	uc001ejj.1	1305	1306	0	0	0	NA	NA	NA	NA	NA	NA	0	0
1307	uc001ejk.1	1307	1307	0	0	0	NA	NA	NA	NA	NA	NA	0	0
1308	uc001ejl.1	1308	1308	0	0	0	NA	NA	NA	NA	NA	NA	0	0
1309	uc001ejm.1	1309	1309	0	0	0	NA	NA	NA	NA	NA	NA	0	0
1310	uc001ejn.1	1310	1310	0	0	0	NA	NA	NA	NA	NA	NA	0	0
1311	uc001ejo.1	1311	1311	0	0	0	NA	NA	NA	NA	NA	NA	0	0
1312	uc001ejr.1,uc001ejp.1	1312	1312	1.5	3	0	0	-Inf	0.3905	1	NA	NA	0.03288	0
1313	uc001ejq.1	1313	1313	0	0	0	NA	NA	NA	NA	NA	NA	0	0
1314	uc001ejs.1	1314	1314	0	0	0	NA	NA	NA	NA	NA	NA	0	0
1315	PPIAL4A,A2BFH1,PPIAL4,LOC644591,A1L431,PPAL4_HUMAN,COAS2	1315	1315	0	0	0	NA	NA	NA	NA	NA	NA	0	0
1316	NRG2	1316	1316	0	0	0	NA	NA	NA	NA	NA	NA	0	0
1317	uc001elh.1,RP4-791M13.1-001,uc001eld.1,uc001ejv.1,uc001enf.1,uc001eke.1,NBPF1,NBPF20,uc001end.1,A2BGT5_HUMAN,NBPF14,A8MSG8_HUMAN,uc001eli.1,RP3-377D14.1-001,NBPF8,KIAA1693,uc001elc.1,uc001emw.1,NBPF9_HUMAN,uc001emt.1,A8MQ35,uc001emr.1,A8MPP5,A2BGT5,A6NN08,uc001elj.1,A6NN08_HUMAN,A8MQ35_HUMAN,uc001ele.1,NBPF10,uc001eko.1,uc001emv.1,NBPF9,KIAA1245,A8MSG8,A8MPP5_HUMAN	1317	1317	192.5	167	218	1.305	0.3845	0.7079	1	NA	NA	0.2784	0.3634
1318	uc001ekc.1	1318	1318	0	0	0	NA	NA	NA	NA	NA	NA	0	0
1319	uc001ekp.1	1319	1319	0	0	0	NA	NA	NA	NA	NA	NA	0	0
1320	uc001ekq.1	1320	1320	0	0	0	NA	NA	NA	NA	NA	NA	0	0
1321	uc001ekr.1,uc001eks.1,uc001ekt.1	1321	1321	0	0	0	NA	NA	NA	NA	NA	NA	0	0
1322	uc001eku.1	1322	1322	0	0	0	NA	NA	NA	NA	NA	NA	0	0
1323	PPIAL4C,PPIAL4,PPIAL4D,PAL4B_HUMAN,PPIAL4B,COAS2	1323	1323	0	0	0	NA	NA	NA	NA	NA	NA	0	0
1324	uc001ekx.1	1324	1324	0	0	0	NA	NA	NA	NA	NA	NA	0	0
1325	uc001ekz.1,uc001ela.1,uc001eky.1	1325	1325	9.5	11	8	0.7273	-0.4594	0.8578	1	NA	NA	0.3816	0.2775
1326	uc001elb.1	1326	1326	0	0	0	NA	NA	NA	NA	NA	NA	0	0
1327	uc001elf.1,COAS3	1327	1327	0	0	0	NA	NA	NA	NA	NA	NA	0	0
1328	PDE4DIP,RP4-791M13.2-009,A2RU15,CMYA2,uc001eln.1,KIAA0477,uc001elv.1,MMGL,uc001emk.1,A8MY77_HUMAN,KIAA0454,A8MY77,MYOME_HUMAN,uc001elw.1,uc001elx.1,uc001elo.1,uc001ema.1,Q5VU43-11,uc001elm.1,uc001emh.1	1328	1328	1982	1445	2518	1.743	0.8012	0.2494	1	NA	NA	4.267	7.436
1329	uc001elr.1	1329	1329	6	6	6	1	0	1	1	NA	NA	0.2024	0.2024
1330	uc001els.1	1330	1330	0	0	0	NA	NA	NA	NA	NA	NA	0	0
1331	uc001elt.1	1331	1331	0	0	0	NA	NA	NA	NA	NA	NA	0	0
1332	uc001elu.1	1332	1332	0	0	0	NA	NA	NA	NA	NA	NA	0	0
1333	uc001emi.1	1333	1333	108	90	126	1.4	0.4854	0.6941	1	NA	NA	8.316	11.64
1334	uc001emj.1	1334	1334	92	62	122	1.968	0.9765	0.4478	1	NA	NA	4.743	9.332
1335	SEC22B	1335	1335	1685	1945	1425	0.7326	-0.4488	0.5158	1	NA	NA	49.92	36.57
1336	uc009wil.1	1336	1336	139.5	143	136	0.951	-0.07241	0.9554	1	NA	NA	4.776	4.543
1337	uc001emp.1,NT2NL_HUMAN,N2N,uc001emo.1,uc001emm.1,uc001emn.1,NOTCH2NL	1337	1337	358.5	372	345	0.9274	-0.1087	0.9017	1	NA	NA	2.519	2.336
1338	uc009wim.1	1338	1338	150.5	152	149	0.9803	-0.02876	0.9859	1	NA	NA	3.215	3.152
1339	uc001eng.1	1339	1339	0	0	0	NA	NA	NA	NA	NA	NA	0	0
1340	uc001enh.1	1340	1340	0.5	0	1	Inf	Inf	1	1	NA	NA	0	0.05208
1341	RGMC_HUMAN,uc001enk.1,HFE2,uc001eni.1,RGMC,uc001enj.1,CCDS912,uc001enl.1,HJV	1341	1341	2	2	2	1	0	1	1	NA	NA	0.04213	0.04213
1342	uc001enn.1,TXNIP,VDUP1,TXNIP_HUMAN	1342	1342	7190	10114	4266	0.4218	-1.245	0.135	1	NA	NA	160.3	67.61
1343	RPC7L_HUMAN,POLR3GL	1343	1343	541.5	594	489	0.8232	-0.2806	0.7196	1	NA	NA	23.79	19.59
1344	ANKRD34,AN34A_HUMAN,ANKRD34A,CCDS30829	1344	1344	58	43	73	1.698	0.7636	0.5976	1	NA	NA	0.5555	0.943
1345	LIX1L_HUMAN,LIX1L	1345	1345	473.5	573	374	0.6527	-0.6155	0.4432	1	NA	NA	19.08	12.46
1346	uc001ens.1	1346	1346	818.5	997	640	0.6419	-0.6395	0.3785	1	NA	NA	23.7	15.21
1347	RBM8,HSPC114,RBM8A_HUMAN,MDS014,RBM8A	1347	1347	451	493	409	0.8296	-0.2695	0.7407	1	NA	NA	6.603	5.478
1348	uc001env.1,GnRHRII	1348	1348	12.5	11	14	1.273	0.3479	0.8871	1	NA	NA	1.138	1.448
1349	GnRHRII,A6NNH5,uc001enx.1,GNRHR2	1349	1349	15.5	17	14	0.8235	-0.2801	0.9061	1	NA	NA	0.7846	0.6461
1350	PX11B_HUMAN,PEX11B	1350	1350	474.5	516	433	0.8391	-0.253	0.7534	1	NA	NA	14.95	12.55
1351	ITA10_HUMAN,B2RTV5_HUMAN,UNQ468/PRO827,B2RTV5,ITGA10	1351	1351	42	54	30	0.5556	-0.848	0.5791	1	NA	NA	0.4179	0.2322
1352	ANKRD35,A6NEU0,ANR35_HUMAN	1352	1352	92.5	76	109	1.434	0.5203	0.6874	1	NA	NA	1.054	1.512
1353	PIAS3,A4CZ08,DKFZp727A051,PIAS3_HUMAN,A4CZ08_HUMAN	1353	1353	928.5	999	858	0.8589	-0.2195	0.7589	1	NA	NA	13.24	11.37
1354	NUDT17,P0C025,NUD17_HUMAN	1354	1354	54.5	48	61	1.271	0.3458	0.8203	1	NA	NA	0.8955	1.138
1355	RPC3_HUMAN,POLR3C	1355	1355	377.5	376	379	1.008	0.01147	0.9927	1	NA	NA	9.171	9.244
1356	RNF115,ZN364_HUMAN,ZNF364	1356	1356	365.5	365	366	1.003	0.003947	1	1	NA	NA	9.467	9.493
1357	BY55_HUMAN,BY55,CD160,RP11-373C9.1-007	1357	1357	26	22	30	1.364	0.4475	0.7963	1	NA	NA	0.2625	0.3579
1358	PDZD1_HUMAN,CAP70,NHERF3,PDZD1,PDZK1	1358	1358	2	2	2	1	0	1	1	NA	NA	0.04429	0.04429
1359	uc001eoq.1,GPR89A,GPR89_HUMAN,GPR89,uc001eor.1,UNQ192,A6NN37,UNQ192/PRO218,SH120,HSPC201,uc001eos.1,CGI-13,uc001eop.1,GPR89B,uc001eot.1	1359	1359	17	13	21	1.615	0.6919	0.7014	1	NA	NA	0.1327	0.2144
1360	GPR89C,GP89C_HUMAN,A6NKF9,uc001eou.1	1360	1360	0	0	0	NA	NA	NA	NA	NA	NA	0	0
1361	uc001eov.1	1361	1361	0	0	0	NA	NA	NA	NA	NA	NA	0	0
1362	uc001eow.1	1362	1362	0	0	0	NA	NA	NA	NA	NA	NA	0	0
1363	NBPF11,KIAA1693,B1AKG1,LOC728912,RP11-94I2.2-001,B1AKG1_HUMAN	1363	1363	1	1	1	1	0	1	1	NA	NA	0.006363	0.006363
1364	F18A2_HUMAN,FAM108A3,FAM108A2,C1orf47	1364	1364	0	0	0	NA	NA	NA	NA	NA	NA	0	0
1365	uc001epc.1	1365	1365	37	45	29	0.6444	-0.6339	0.6877	1	NA	NA	1.122	0.7232
1366	uc001epd.1	1366	1366	0	0	0	NA	NA	NA	NA	NA	NA	0	0
1367	DKFZp451B1418,uc001ery.1,LOC728912,uc001erx.1,NBPF1,NBPF20,NBPFA_HUMAN,A2BGT5_HUMAN,uc001erv.1,uc001eqy.1,NBPF14,NBPF12,A8MSG8_HUMAN,uc001erd.1,XXyac-YX155B6.1-001,RP3-377D14.1-001,NBPF16,KIAA1693,uc001erw.1,NBPFE_HUMAN,NBPF9_HUMAN,A8MVR3,A8K9F1,A8MPP5,NBPF11,A2BGT5,uc001erc.1,A8K9F1_HUMAN,A8MVR3_HUMAN,uc001erp.1,NBPF10,NBPFC_HUMAN,NBPF9,A8MSG8,A8MPP5_HUMAN	1367	1367	74	71	77	1.085	0.117	0.9412	1	NA	NA	0.1301	0.1411
1368	PRKAB2,AAKB2_HUMAN,A8K9V5,A8K9V5_HUMAN	1368	1368	1604	1605	1603	0.9988	-0.001799	0.999	1	NA	NA	13.32	13.31
1369	uc001epf.1	1369	1369	84	47	121	2.574	1.364	0.3036	1	NA	NA	1.396	3.594
1370	uc001epg.1	1370	1370	3463	4228	2698	0.6381	-0.6481	0.3707	1	NA	NA	93.99	59.98
1371	B2RBG1,FMO5,RP11-337C18.2-004,uc001eph.1,uc001epk.1,uc001epl.1,B2RBG1_HUMAN	1371	1371	60	31	89	2.871	1.522	0.2912	1	NA	NA	0.4069	1.168
1372	ALC1,uc001epm.1,uc001epn.1,CHD1L,uc001epo.1,A5YM64,CHD1L_HUMAN	1372	1372	895.5	970	821	0.8464	-0.2406	0.7375	1	NA	NA	15.41	13.04
1373	uc001epp.1	1373	1373	43	30	56	1.867	0.9005	0.5539	1	NA	NA	0.4657	0.8693
1374	RP11-533N14.2-001,BCL9	1374	1374	1245	1132	1358	1.2	0.2626	0.7058	1	NA	NA	8.416	10.1
1375	uc001epr.1,ACP6,hPACPL1,UNQ205/PRO231,PPA6_HUMAN,ACPL1,LPAP	1375	1375	340	310	370	1.194	0.2553	0.7702	1	NA	NA	3.514	4.195
1376	CCDS929,GJA5,CXA5_HUMAN	1376	1376	88	149	27	0.1812	-2.464	0.06947	0.9718	NA	NA	2.116	0.3835
1377	CXA8_HUMAN,GJA8,CCDS30834,A7L5M5	1377	1377	0.5	1	0	0	-Inf	1	1	NA	NA	0.03396	0
1378	A6NKF9,GPR89A,GPR89_HUMAN,GPR89,DKFZp434H1228,GP89C_HUMAN,GPR89C,A6NN37,uc001epy.1,UNQ192/PRO218,SH120,HSPC201,uc001epv.1,uc001epw.1,CGI-13,GPR89B,uc001epx.1	1378	1378	4	6	2	0.3333	-1.585	0.5689	1	NA	NA	0.05405	0.01802
1379	uc001epz.1	1379	1379	0	0	0	NA	NA	NA	NA	NA	NA	0	0
1380	uc001eqh.1	1380	1380	0	0	0	NA	NA	NA	NA	NA	NA	0	0
1381	uc001eqj.1	1381	1381	54	86	22	0.2558	-1.967	0.1866	1	NA	NA	0.9022	0.2308
1382	uc001eqk.1	1382	1382	3.5	0	7	Inf	Inf	0.1428	1	NA	NA	0	0.2454
1383	uc001eql.1,uc001eqn.1	1383	1383	2.5	1	4	4	2	0.5781	1	NA	NA	0.01025	0.041
1384	uc001eqm.1	1384	1384	0.5	1	0	0	-Inf	1	1	NA	NA	0.02721	0
1385	uc009wka.1	1385	1385	0	0	0	NA	NA	NA	NA	NA	NA	0	0
1386	PPIAL4C,PPIAL4,PPIAL4D,PAL4B_HUMAN,PPIAL4B,COAS2	1386	1386	0	0	0	NA	NA	NA	NA	NA	NA	0	0
1387	A8K2N7,A8K2N7_HUMAN,NBPFF_HUMAN,uc001esc.1,NBPF16,NBPF15	1387	1387	29.5	37	22	0.5946	-0.75	0.6429	1	NA	NA	0.3014	0.1792
1388	uc001esd.1	1388	1388	0	0	0	NA	NA	NA	NA	NA	NA	0	0
1389	A8K277,A8K277_HUMAN,uc001esf.1,uc001esb.1,NBPF16,NBPFG_HUMAN,NBPF15	1389	1389	18	23	13	0.5652	-0.8231	0.638	1	NA	NA	0.1382	0.07814
1390	uc001ese.1	1390	1390	0	0	0	NA	NA	NA	NA	NA	NA	0	0
1391	uc009wkv.1	1391	1391	0	0	0	NA	NA	NA	NA	NA	NA	0	0
1392	uc009wkw.1	1392	1392	50	72	28	0.3889	-1.363	0.3591	1	NA	NA	3.043	1.183
1393	uc001esg.1	1393	1393	7.5	4	11	2.75	1.459	0.4979	1	NA	NA	0.08076	0.2221
1394	FCGR1B,IGFRC,A6NKC4,FCGRC_HUMAN,FCGR1C	1394	1394	0	0	0	NA	NA	NA	NA	NA	NA	0	0
1395	PPIAL4C,PPIAL4,PPIAL4D,PAL4B_HUMAN,PPIAL4B,COAS2	1395	1395	0	0	0	NA	NA	NA	NA	NA	NA	0	0
1396	uc001esl.1,uc001esm.1,uc001esk.1	1396	1396	93	56	130	2.321	1.215	0.3447	1	NA	NA	0.8251	1.915
1397	uc009wle.1	1397	1397	49	17	81	4.765	2.252	0.141	1	NA	NA	0.1636	0.7796
1398	uc009wlf.1	1398	1398	11	8	14	1.75	0.8074	0.6897	1	NA	NA	0.6011	1.052
1399	uc001esn.1	1399	1399	4	4	4	1	0	1	1	NA	NA	0.03113	0.03113
1400	IGFR1,FCGR1_HUMAN,FCGR1,FCG1,FCGR1A,uc001esp.1	1400	1400	0	0	0	NA	NA	NA	NA	NA	NA	0	0
1401	uc001esq.1	1401	1401	0	0	0	NA	NA	NA	NA	NA	NA	0	0
1402	H2B2F_HUMAN,HIST2H2BF	1402	1402	1.5	0	3	Inf	Inf	0.3905	1	NA	NA	0	0.07799
1403	HIST2H3D,A2BDF6,HIST2H3C,H3F2,H32_HUMAN,H3FM,A6NFS4,HIST2H3A	1403	1403	0	0	0	NA	NA	NA	NA	NA	NA	0	0
1404	H4/J,HIST1H4F,H4/O,HIST1H4L,H4FN,H4FA,H4FH,HIST1H4H,H4F2,H4FM,H4/A,H4FK,H4FG,HIST2H4,H4FB,HIST2H4B,H4/K,HIST1H4I,H4/N,HIST1H4B,H4FE,HIST1H4A,H4/M,HIST1H4E,HIST4H4,HIST2H4A,H4FC,H4FI,H4/H,HIST1H4C,H4/G,HIST1H4K,H4FJ,H4FD,H4_HUMAN,H4/I,H4FO,H4/B,A2VCL0,H4/C,H4/D,HIST1H4J,HIST1H4D,H4/E	1404	1404	0	0	0	NA	NA	NA	NA	NA	NA	0	0
1405	A2BDF6,HIST2H3C,H3F2,H32_HUMAN,H3FM,A6NFS4,HIST2H3A	1405	1405	0	0	0	NA	NA	NA	NA	NA	NA	0	0
1406	HIST2H2AA4,HIST2H2AA3,H2A2A_HUMAN,H2AFO,HIST2H2AA	1406	1406	0	0	0	NA	NA	NA	NA	NA	NA	0	0
1407	HIST2H2AA4,HIST2H2AA3,H2A2A_HUMAN,H2AFO,HIST2H2AA	1407	1407	0	0	0	NA	NA	NA	NA	NA	NA	0	0
1408	A2BDF6,HIST2H3C,H3F2,H32_HUMAN,H3FM,A6NFS4,HIST2H3A	1408	1408	0	0	0	NA	NA	NA	NA	NA	NA	0	0
1409	H4/J,HIST1H4F,H4/O,HIST1H4L,H4FN,H4FA,H4FH,HIST1H4H,H4F2,H4FM,H4/A,H4FK,H4FG,HIST2H4,H4FB,HIST2H4B,H4/K,HIST1H4I,H4/N,HIST1H4B,H4FE,HIST1H4A,H4/M,HIST1H4E,HIST4H4,HIST2H4A,H4FC,H4FI,H4/H,HIST1H4C,H4/G,HIST1H4K,H4FJ,H4_HUMAN,H4FD,H4/I,H4FO,H4/B,A2VCL0,H4/D,H4/C,HIST1H4J,HIST1H4D,H4/E	1409	1409	1	0	2	Inf	Inf	0.5719	1	NA	NA	0	0.05477
1410	H2BFQ,H2B2E_HUMAN,HIST2H2BE,A3KMC7	1410	1410	228.5	222	235	1.059	0.0821	0.9367	1	NA	NA	4.66	4.933
1411	H2AFQ,HIST2H2AC,H2A2C_HUMAN	1411	1411	5.5	6	5	0.8333	-0.263	1	1	NA	NA	0.6407	0.5339
1412	HIST2H2AB,H2A2B_HUMAN	1412	1412	2.5	2	3	1.5	0.585	1	1	NA	NA	0.2083	0.3125
1413	CGI-143,CCDS939,BOLA1_HUMAN,BOLA1	1413	1413	108.5	121	96	0.7934	-0.3339	0.7888	1	NA	NA	6.988	5.544
1414	SV2A_HUMAN,PSEC0174,SV2A,KIAA0736	1414	1414	1796	1286	2307	1.794	0.8431	0.2245	1	NA	NA	12.93	23.19
1415	SF3B4,RP11-196G18.20-002,SF3B4_HUMAN,SAP49	1415	1415	353	377	329	0.8727	-0.1965	0.8212	1	NA	NA	7.379	6.439
1416	A4FU01-4,uc001etl.1,A4FU01,MTMR11,MTMRB_HUMAN	1416	1416	741	655	827	1.263	0.3364	0.648	1	NA	NA	11.38	14.37
1417	uc001eto.1,OTUD7B,OTU7B_HUMAN,ZA20D1,CEZANNE	1417	1417	775.5	773	778	1.006	0.009302	0.9918	1	NA	NA	3.722	3.746
1418	VPS45_HUMAN,VPS45,VPS45B,VPS45A,A0AR27,A0AR27_HUMAN	1418	1418	1016	834	1198	1.436	0.5225	0.4597	1	NA	NA	11.96	17.18
1419	PKHO1_HUMAN,HQ0024c,RP11-458I7.3-002,PLEKHO1,OC120,CKIP1	1419	1419	783	585	981	1.677	0.7458	0.308	1	NA	NA	8.777	14.72
1420	AN32E_HUMAN,uc001etv.1,RP4-790G17.1-001,ANP32E	1420	1420	3083	3055	3111	1.018	0.02621	0.9711	1	NA	NA	41.91	42.68
1421	UNQ690/PRO1335,CA14,UNQ690,CAH14_HUMAN	1421	1421	1440	717	2163	3.017	1.593	0.02396	0.5766	NA	NA	11.52	34.77
1422	UNQ579/PRO1141,CGI-78,APH1A_HUMAN,PSF,APH1A	1422	1422	2720	3015	2424	0.804	-0.3148	0.6553	1	NA	NA	64.27	51.67
1423	C1orf54,RP4-790G17.4-002,CA054_HUMAN	1423	1423	399	382	416	1.089	0.123	0.8852	1	NA	NA	31.49	34.3
1424	RP4-790G17.5-003,CA051_HUMAN,C1orf51	1424	1424	176.5	153	200	1.307	0.3865	0.7142	1	NA	NA	3.927	5.133
1425	MRPS21,MDS016,RPMS21,RT21_HUMAN	1425	1425	886.5	1025	748	0.7298	-0.4545	0.5266	1	NA	NA	50.93	37.17
1426	PRPF3,uc001eum.1,PRPF3_HUMAN,HPRP3,PRP3	1426	1426	598.5	541	656	1.213	0.2781	0.7167	1	NA	NA	7.876	9.551
1427	uc001euo.1,KIAA0460,RPRD2,K0460_HUMAN,uc001eup.1	1427	1427	1377	1259	1495	1.187	0.2479	0.7203	1	NA	NA	7.101	8.432
1428	RP11-54A4.9-010,DKFZp667F1511,TARSL1,TARS2,SYTM_HUMAN	1428	1428	417	359	475	1.323	0.4039	0.6251	1	NA	NA	7.059	9.34
1429	RP11-54A4.6-013,RP11-54A4.6-011,ECM1,RP11-54A4.6-012	1429	1429	499.5	775	224	0.289	-1.791	0.02763	0.6281	NA	NA	11.94	3.452
1430	UNQ2803/PRO34012,ADAMTSL4,TSRC1,ATL4_HUMAN,A8KAH2_HUMAN,B2RTT0,PP1396,A8KAH2,B2RTT0_HUMAN	1430	1430	362	527	197	0.3738	-1.42	0.101	1	NA	NA	5.364	2.005
1431	ADAMTSL4,uc001euw.1	1431	1431	29	32	26	0.8125	-0.2996	0.868	1	NA	NA	0.8249	0.6703
1432	MCL1,MCL1_HUMAN	1432	1432	4886	4335	5436	1.254	0.3265	0.6671	1	NA	NA	50.58	63.43
1433	DKFZp779B2258,RP11-54A4.10-006,RP11-54A4.10-003,RP11-54A4.10-005,ENSA_HUMAN,ENSA,RP11-54A4.10-002,RP11-54A4.10-008,A6NMQ3_HUMAN,RP11-54A4.10-007,A6NMQ3	1433	1433	1114	1277	951	0.7447	-0.4252	0.5439	1	NA	NA	14.38	10.71
1434	GPP34R,GOLPH3L,GLP3L_HUMAN	1434	1434	645.5	752	539	0.7168	-0.4804	0.524	1	NA	NA	11.22	8.043
1435	HORMAD1,NOHMA,HORM1_HUMAN	1435	1435	0	0	0	NA	NA	NA	NA	NA	NA	0	0
1436	CATS_HUMAN,CTSS	1436	1436	160.5	113	208	1.841	0.8803	0.4159	1	NA	NA	1.245	2.291
1437	CTSO2,CTSO,CTSK,CATK_HUMAN	1437	1437	157	203	111	0.5468	-0.8709	0.4241	1	NA	NA	5.391	2.948
1438	ARNT,ARNT_HUMAN,A8K6P0,A8K6P0_HUMAN,O43392_HUMAN	1438	1438	1149	1365	933	0.6835	-0.549	0.4324	1	NA	NA	13.05	8.921
1439	A6NEW2,A6NEW2_HUMAN,uc001evx.1,uc001evw.1,KMT1E,SETB1_HUMAN,KIAA0067,SETDB1	1439	1439	1051	910	1192	1.31	0.3894	0.5802	1	NA	NA	9.015	11.81
1440	LASS2,RP11-316M1.2-002,LASS2_HUMAN,TMSG1	1440	1440	2232	2778	1685	0.6066	-0.7213	0.3017	1	NA	NA	51.75	31.39
1441	ANXA9,ANX31,ANXA9_HUMAN,uc001ewa.1	1441	1441	23.5	15	32	2.133	1.093	0.5067	1	NA	NA	0.4844	1.033
1442	RP11-316M1.5-002,FAM63A	1442	1442	574.5	425	724	1.704	0.7685	0.3195	1	NA	NA	4.154	7.076
1443	B2RCH8,RP11-316M1.6-010,PRUNE,B2RCH8_HUMAN	1443	1443	466.5	456	477	1.046	0.06496	0.9382	1	NA	NA	7.147	7.476
1444	BNIPL_HUMAN,BNIPL,BNIPL-1	1444	1444	16.5	11	22	2	1	0.5692	1	NA	NA	0.2006	0.4012
1445	CA056_HUMAN,C1orf56,UNQ547/PRO1104,uc001ewm.1	1445	1445	79	81	77	0.9506	-0.07306	0.9664	1	NA	NA	2.358	2.241
1446	SPEC1,CDC42SE1,C42S1_HUMAN	1446	1446	1041	980	1102	1.124	0.1693	0.8108	1	NA	NA	16.58	18.64
1447	AF1Q,AF1Q_HUMAN,CCDS982,MLLT11	1447	1447	3804	4431	3177	0.717	-0.48	0.5116	1	NA	NA	95.81	68.69
1448	MGC29891,RP11-68I18.1-001,GABP2_HUMAN,GABPB2,B1AVJ8,B1AVJ8_HUMAN	1448	1448	111.5	108	115	1.065	0.0906	0.9478	1	NA	NA	1.486	1.582
1449	RP11-68I18.3-002,semaY,RP11-68I18.3-003,SEM6C_HUMAN,SEMA6C,KIAA1869,SEMAY	1449	1449	450	437	463	1.059	0.08338	0.9206	1	NA	NA	5.116	5.42
1450	CCDS985,uc001ewx.1,TP8L2_HUMAN,TNFAIP8L2	1450	1450	4	2	6	3	1.585	0.5689	1	NA	NA	0.07922	0.2377
1451	LYSMD1,SB145,LYSM1_HUMAN	1451	1451	262	279	245	0.8781	-0.1875	0.843	1	NA	NA	6.745	5.923
1452	SCNM1,SCNM1_HUMAN,uc001exa.1	1452	1452	396	436	356	0.8165	-0.2925	0.7275	1	NA	NA	23.71	19.36
1453	TMOD4,Sk-Tmod,TMOD4_HUMAN,uc001exc.1	1453	1453	13.5	13	14	1.077	0.1069	1	1	NA	NA	0.4588	0.4941
1454	uc001exg.1,VPS72,TCFL1,YL1,VPS72_HUMAN,A6NLK9	1454	1454	935.5	1010	861	0.8525	-0.2303	0.7472	1	NA	NA	23.89	20.36
1455	uc001exh.1,PI51A_HUMAN,PIP5K1A	1455	1455	711.5	749	674	0.8999	-0.1522	0.8384	1	NA	NA	9.31	8.378
1456	PSMD4,uc001exm.1,RP11-126K1.1-002,MCB1,PSMD4_HUMAN	1456	1456	305.5	313	298	0.9521	-0.07085	0.9402	1	NA	NA	10.9	10.38
1457	uc001exo.1	1457	1457	7	7	7	1	0	1	1	NA	NA	1.054	1.054
1458	ZN687_HUMAN,RP11-126K1.3-003,KIAA1441,ZNF687	1458	1458	671.5	585	758	1.296	0.3738	0.6177	1	NA	NA	4.885	6.329
1459	uc001exr.1,PIK4CB,uc001exu.1,uc001ext.1,PI4KB,A6PVV9,A6PVV9_HUMAN,RP11-126K1.4-009,PI4KB_HUMAN,uc001exs.1	1459	1459	1262	1255	1270	1.012	0.01714	0.9815	1	NA	NA	14.09	14.26
1460	RFX5_HUMAN,RFX5	1460	1460	805	702	908	1.293	0.3712	0.6098	1	NA	NA	9.054	11.71
1461	SBP1_HUMAN,SELENBP1,SBP,A6NML9	1461	1461	492.5	671	314	0.468	-1.096	0.1713	1	NA	NA	13.45	6.294
1462	PSB4_HUMAN,PSMB4	1462	1462	2018	2439	1596	0.6544	-0.6118	0.3782	1	NA	NA	53.71	35.14
1463	POGZ_HUMAN,Nbla00003,POGZ,KIAA0461	1463	1463	2328	2158	2499	1.158	0.2117	0.7617	1	NA	NA	13.43	15.55
1464	KIAA1319,CGN,CING_HUMAN,uc001eyk.1	1464	1464	68	76	60	0.7895	-0.341	0.8127	1	NA	NA	0.6952	0.5488
1465	TUFT1_HUMAN,TUFT1	1465	1465	224	255	193	0.7569	-0.4019	0.681	1	NA	NA	3.825	2.895
1466	uc001eyp.1,My014,SNX27,KIAA0488	1466	1466	918	897	939	1.047	0.06602	0.9277	1	NA	NA	6.356	6.654
1467	uc001eyq.1	1467	1467	0	0	0	NA	NA	NA	NA	NA	NA	NA	NA
1468	RP11-98D18.4-002,CAGH4,BRUNOL1,CELF3_HUMAN,ERDA4,CELF3,TNRC4	1468	1468	293	206	380	1.845	0.8834	0.3283	1	NA	NA	2.915	5.378
1469	uc001eyu.1	1469	1469	28.5	19	38	2	1	0.5338	1	NA	NA	0.5037	1.007
1470	MRPL9,B2RD99,B2RD99_HUMAN	1470	1470	560	662	458	0.6918	-0.5315	0.4927	1	NA	NA	17.66	12.22
1471	uc001eyw.1,uc001eyx.1,RP11-98D18.13-003,OAZ3	1471	1471	12	15	9	0.6	-0.737	0.7111	1	NA	NA	0.8515	0.5109
1472	uc001ezc.1,uc001eza.1,TDRD2,RP11-98D18.8-003,uc001eyy.1,uc001eyz.1,RP11-98D18.8-004,uc001ezb.1,uc001ezd.1,TDRKH	1472	1472	279	312	246	0.7885	-0.3429	0.7087	1	NA	NA	4.008	3.16
1473	uc001eze.1	1473	1473	33	24	42	1.75	0.8074	0.6107	1	NA	NA	1.13	1.978
1474	UNQ9248/PRO34002,LRRN6D,LIGO4_HUMAN,CCDS30855,LINGO4	1474	1474	1	2	0	0	-Inf	0.5719	1	NA	NA	0.03581	0
1475	RZRG,NR1F3,RORC,RP11-98D18.11-002,RORG,RORG_HUMAN	1475	1475	4.5	3	6	2	1	0.735	1	NA	NA	0.04355	0.08711
1476	THEM5_HUMAN,THEM5,uc001ezi.1	1476	1476	10.5	12	9	0.75	-0.415	0.8693	1	NA	NA	0.5095	0.3821
1477	THEM4_HUMAN,THEM4,CTMP	1477	1477	93	99	87	0.8788	-0.1864	0.8911	1	NA	NA	1.895	1.665
1478	ANX2LG,CAL1L,S100A10,S10AA_HUMAN,CLP11	1478	1478	4724	6590	2857	0.4335	-1.206	0.1145	1	NA	NA	291.5	126.4
1479	uc001ezm.1	1479	1479	3.5	6	1	0.1667	-2.585	0.3794	1	NA	NA	0.06814	0.01136
1480	S100A11,S100C,MLN70,S10AB_HUMAN	1480	1480	2208	3228	1189	0.3683	-1.441	0.04184	0.7721	NA	NA	253.6	93.4
1481	TCHL1_HUMAN,THHL1,TCHHL1,S100A17	1481	1481	1	2	0	0	-Inf	0.5719	1	NA	NA	0.0259	0
1482	uc001ezp.1,TCHH,RP11-107M16.3-001	1482	1482	0	0	0	NA	NA	NA	NA	NA	NA	0	0
1483	RPTN,RPTN_HUMAN	1483	1483	0	0	0	NA	NA	NA	NA	NA	NA	0	0
1484	HRNR,HORN_HUMAN,S100A18	1484	1484	0	0	0	NA	NA	NA	NA	NA	NA	0	0
1485	FILA_HUMAN,FLG	1485	1485	0	0	0	NA	NA	NA	NA	NA	NA	0	0
1486	uc001ezv.1	1486	1486	0	0	0	NA	NA	NA	NA	NA	NA	0	0
1487	uc001ezw.1,FLG2,IFPS,FILA2_HUMAN	1487	1487	0	0	0	NA	NA	NA	NA	NA	NA	0	0
1488	DRC1,CRNN,CRNN_HUMAN,c1orf10,SEP53,PDRC1	1488	1488	0	0	0	NA	NA	NA	NA	NA	NA	0	0
1489	SPRL5A,LCE5A_HUMAN,LCE5A,CCDS1011,LEP18	1489	1489	0	0	0	NA	NA	NA	NA	NA	NA	0	0
1490	CCDS1012,NICE1,C1orf42,CRCT1,CRCT1_HUMAN	1490	1490	0	0	0	NA	NA	NA	NA	NA	NA	0	0
1491	CCDS1013,LCE3E,LEP17,LCE3E_HUMAN	1491	1491	0	0	0	NA	NA	NA	NA	NA	NA	0	0
1492	LCE3D,LEP16,SPRL6B,LCE3D_HUMAN,CCDS1014,SPRL6A	1492	1492	0	0	0	NA	NA	NA	NA	NA	NA	0	0
1493	LCE3C_HUMAN,LEP15,LCE3C,SPRL3A	1493	1493	0	0	0	NA	NA	NA	NA	NA	NA	0	0
1494	LCE3B_HUMAN,LEP14,LCE3B	1494	1494	0	0	0	NA	NA	NA	NA	NA	NA	0	0
1495	LEP13,LCE3A_HUMAN,LCE3A	1495	1495	0	0	0	NA	NA	NA	NA	NA	NA	0	0
1496	LCE2D_HUMAN,CCDS1018,SPRL1A,LEP12,LCE2D	1496	1496	0	0	0	NA	NA	NA	NA	NA	NA	0	0
1497	LCE2C_HUMAN,LCE2C,CCDS1019,LEP11	1497	1497	0	0	0	NA	NA	NA	NA	NA	NA	0	0
1498	LCE2B,XP5,SPRL1B,LCE2B_HUMAN,CCDS1020,LEP10	1498	1498	0	0	0	NA	NA	NA	NA	NA	NA	0	0
1499	LCE2A_HUMAN,LCE2A,CCDS1021,LEP9	1499	1499	0	0	0	NA	NA	NA	NA	NA	NA	0	0
1500	SPRL4A,LCE4A_HUMAN,uc001fak.1,LCE4A,LEP8	1500	1500	0	0	0	NA	NA	NA	NA	NA	NA	0	0
1501	KPRP_HUMAN,CCDS30862,C1orf45,KPRP	1501	1501	0	0	0	NA	NA	NA	NA	NA	NA	0	0
1502	LCE1F_HUMAN,LCE1F,LEP6	1502	1502	0	0	0	NA	NA	NA	NA	NA	NA	0	0
1503	CCDS1024,LCE1E,LCE1E_HUMAN,LEP5	1503	1503	0	0	0	NA	NA	NA	NA	NA	NA	0	0
1504	LCE1D_HUMAN,LCE1D,LEP4,CCDS1025	1504	1504	0	0	0	NA	NA	NA	NA	NA	NA	0	0
1505	LCE1C_HUMAN,LEP3,LCE1C,CCDS1026	1505	1505	0	0	0	NA	NA	NA	NA	NA	NA	0	0
1506	LEP2,SPRL2A,LCE1B_HUMAN,LCE1B	1506	1506	0	0	0	NA	NA	NA	NA	NA	NA	0	0
1507	LCE1A,LEP1,LCE1A_HUMAN	1507	1507	0	0	0	NA	NA	NA	NA	NA	NA	0	0
1508	uc001fas.1,LCE6A_HUMAN,C1orf44,A0A183,LCE6A	1508	1508	0	0	0	NA	NA	NA	NA	NA	NA	0	0
1509	MCS,SMCP,CCDS1029,MCSP,MCSP_HUMAN	1509	1509	0	0	0	NA	NA	NA	NA	NA	NA	0	0
1510	CCDS1030,RP1-13P20.5-001,IVL	1510	1510	1.5	2	1	0.5	-1	1	1	NA	NA	0.04371	0.02186
1511	SPRR4,CCDS1031,SPRR4_HUMAN	1511	1511	0	0	0	NA	NA	NA	NA	NA	NA	0	0
1512	CCDS1032,RP1-20N18.2-001,B1AN47,B1AN47_HUMAN,SPRR1A	1512	1512	0	0	0	NA	NA	NA	NA	NA	NA	0	0
1513	uc001fay.1,A5YKK8,uc001fax.1,SPRR3_HUMAN,SPRC,A5YKK8_HUMAN,CCDS1033,uc001faz.1,SPRR3	1513	1513	0	0	0	NA	NA	NA	NA	NA	NA	0	0
1514	CCDS30863,SPRR1B,SPR1B_HUMAN	1514	1514	0.5	0	1	Inf	Inf	1	1	NA	NA	0	0.07538
1515	SPR2D_HUMAN,uc001fbb.1,SPRR2D,CCDS30864	1515	1515	0	0	0	NA	NA	NA	NA	NA	NA	0	0
1516	SPR2A_HUMAN,CCDS1034,SPRR2A	1516	1516	0	0	0	NA	NA	NA	NA	NA	NA	0	0
1517	SPR2B_HUMAN,SPRR2B	1517	1517	0	0	0	NA	NA	NA	NA	NA	NA	0	0
1518	CCDS30866,SPRR2E,SPR2E_HUMAN	1518	1518	0	0	0	NA	NA	NA	NA	NA	NA	0	0
1519	SPRR2F,CCDS30867,SPR2F_HUMAN	1519	1519	41	82	0	0	-Inf	0.0008129	0.06224	NA	NA	5.833	0
1520	SPRR2A	1520	1520	0	0	0	NA	NA	NA	NA	NA	NA	0	0
1521	SPR2G_HUMAN,SPRR2G	1521	1521	0	0	0	NA	NA	NA	NA	NA	NA	0	0
1522	CCDS30869,LELP1,LELP1_HUMAN	1522	1522	0	0	0	NA	NA	NA	NA	NA	NA	0	0
1523	LOR,CCDS30870,RP1-140J1.5-001	1523	1523	0	0	0	NA	NA	NA	NA	NA	NA	0	0
1524	PGRP3_HUMAN,PGLYRP3,A1A4U8,PGRPIA	1524	1524	0	0	0	NA	NA	NA	NA	NA	NA	0	0
1525	PGRP4_HUMAN,PGRPIB,PGLYRP4,SBBI67	1525	1525	0	0	0	NA	NA	NA	NA	NA	NA	0	0
1526	MRP14,CFAG,S10A9_HUMAN,CAGB,S100A9	1526	1526	5	9	1	0.1111	-3.17	0.2294	1	NA	NA	0.7278	0.08087
1527	S100A12,S10AC_HUMAN	1527	1527	0	0	0	NA	NA	NA	NA	NA	NA	0	0
1528	CFAG,CAGA,S100A8,S10A8_HUMAN,MRP8	1528	1528	0	0	0	NA	NA	NA	NA	NA	NA	0	0
1529	S100A7A,S100A7L1,S1A7A_HUMAN,S100A15	1529	1529	0	0	0	NA	NA	NA	NA	NA	NA	0	0
1530	S1A7B_HUMAN,S100A7L2,S100A7B	1530	1530	0	0	0	NA	NA	NA	NA	NA	NA	0	0
1531	S100A7C,S100A7,PSOR1,S10A7_HUMAN	1531	1531	0	0	0	NA	NA	NA	NA	NA	NA	0	0
1532	S100A6,S10A6_HUMAN,CACY	1532	1532	1054	1982	126	0.06357	-3.975	2.792e-07	0.0001047	NA	NA	135.4	8.608
1533	S100D,S10A5_HUMAN,S100A5	1533	1533	2.5	4	1	0.25	-2	0.5781	1	NA	NA	0.2629	0.06572
1534	S10A4_HUMAN,S100A4,MTS1,CAPL	1534	1534	188.5	326	51	0.1564	-2.676	0.01369	0.4277	NA	NA	29.77	4.657
1535	uc009wog.1	1535	1535	8.5	15	2	0.1333	-2.907	0.1802	1	NA	NA	0.5577	0.07436
1536	S10A3_HUMAN,S100A3,S100E	1536	1536	14	14	14	1	0	1	1	NA	NA	0.9779	0.9779
1537	S10A2_HUMAN,S100L,S100A2	1537	1537	33.5	38	29	0.7632	-0.3899	0.8156	1	NA	NA	1.843	1.407
1538	S10AG_HUMAN,uc001fcc.1,AAG13,S100A16	1538	1538	684.5	462	907	1.963	0.9732	0.1944	1	NA	NA	18.35	36.02
1539	S100A14,S10AE_HUMAN,S100A15	1539	1539	12	23	1	0.04348	-4.524	0.04738	0.8113	NA	NA	1.03	0.04478
1540	S100A13,S10AD_HUMAN,uc001fcf.1	1540	1540	704.5	775	634	0.8181	-0.2897	0.6968	1	NA	NA	26.45	21.64
1541	S100A,S10A1_HUMAN,S100A1	1541	1541	97.5	150	45	0.3	-1.737	0.1761	1	NA	NA	9.02	2.706
1542	uc001fcp.1,DKFZp564E1082,PP7704,CA077_HUMAN,HT031,pp7704,C1orf77,RP1-178F15.2-005	1542	1542	1890	1855	1926	1.038	0.05419	0.9382	1	NA	NA	13.21	13.71
1543	SNAPAP,SNAP25BP,SNAPIN,S25BP_HUMAN	1543	1543	726	703	749	1.065	0.09144	0.903	1	NA	NA	34.17	36.41
1544	ILF2,A6NDB0,PRO3063,B2R8G7,ILF2_HUMAN,NF45,B2R8G7_HUMAN	1544	1544	2904	3056	2751	0.9002	-0.1517	0.8308	1	NA	NA	71.87	64.7
1545	ANPRA,NPR1,ANPRA_HUMAN,uc001fcs.1	1545	1545	105	182	28	0.1538	-2.7	0.03834	0.7443	NA	NA	2.029	0.3122
1546	DKFZp686I1710,C1orf60,INTS3	1546	1546	2636	2300	2972	1.292	0.3698	0.5992	1	NA	NA	14.05	18.16
1547	S27A3_HUMAN,VLCS-3,ACSVL3,SLC27A3,UNQ367/PRO703,FATP3	1547	1547	177.5	208	147	0.7067	-0.5008	0.6333	1	NA	NA	4.022	2.843
1548	uc001fdb.1,GATAD2B,P66B_HUMAN,KIAA1150	1548	1548	1220	1218	1223	1.004	0.00591	0.9946	1	NA	NA	7.602	7.633
1549	uc001fdc.1	1549	1549	7	5	9	1.8	0.848	0.7261	1	NA	NA	0.255	0.459
1550	DEN4B_HUMAN,DENND4B,KIAA0476	1550	1550	905	803	1007	1.254	0.3266	0.6483	1	NA	NA	6.834	8.57
1551	uc001fdg.1,uc001fde.1,uc001fdf.1,CRTC2,TORC2,CRTC2_HUMAN	1551	1551	342	349	335	0.9599	-0.05907	0.949	1	NA	NA	6.106	5.861
1552	CGI-08,CGI-71,SLC39A1,ZIP1,ZIRTL,IRT1,S39A1_HUMAN	1552	1552	1868	2267	1468	0.6476	-0.6269	0.3655	1	NA	NA	32.95	21.34
1553	uc001fdn.1,CREB3L4,CREB4,JAL,CR3L4_HUMAN,uc001fdo.1,RP11-422P24.8-004,AIBZIP	1553	1553	164	165	163	0.9879	-0.01759	0.9933	1	NA	NA	4.316	4.263
1554	JTB_HUMAN,JTB	1554	1554	1328	1724	933	0.5412	-0.8858	0.2032	1	NA	NA	54.13	29.3
1555	GIG4,RAB13_HUMAN,RAB13	1555	1555	351	413	289	0.6998	-0.5151	0.5498	1	NA	NA	8.724	6.105
1556	RS27_HUMAN,RPS27,MPS1	1556	1556	90	138	42	0.3043	-1.716	0.1911	1	NA	NA	18.14	5.52
1557	P210L_HUMAN,NUP210L,DKFZp434E2118	1557	1557	5	0	10	Inf	Inf	0.08442	1	NA	NA	0	0.0793
1558	TPM3,RP11-205M9.1-011,RP11-205M9.1-014,RP11-205M9.1-007,RP11-205M9.1-010	1558	1558	925.5	1103	748	0.6782	-0.5603	0.4327	1	NA	NA	4.379	2.97
1559	CA189_HUMAN,C1orf189	1559	1559	5	3	7	2.333	1.222	0.6392	1	NA	NA	0.3617	0.844
1560	uc001fek.1,NS5ATP4,HSPC012,uc001feg.1,uc001fei.1,uc001feh.1,C1orf43,NICE3,CA043_HUMAN,uc001fej.1,uc001fel.1	1560	1560	2849	3038	2660	0.8756	-0.1917	0.7866	1	NA	NA	49.79	43.6
1561	NICE4,UBAP2L,UBP2L_HUMAN,RP11-205M9.4-013,RP11-205M9.4-003,uc001fem.1,uc001fep.1,uc001feq.1,KIAA0144,RP11-205M9.4-004	1561	1561	3222	3263	3181	0.9749	-0.03672	0.9595	1	NA	NA	28.94	28.21
1562	A8W4X0,A8W4X0_HUMAN,HAX1_HUMAN,HAX1,HS1BP1	1562	1562	814.5	972	657	0.6759	-0.5651	0.4366	1	NA	NA	33.45	22.61
1563	AQP10,uc001fev.1,AQP10_HUMAN	1563	1563	8	15	1	0.06667	-3.907	0.1058	1	NA	NA	0.3089	0.02059
1564	RP11-350G8.2-003,ATP8B2,RP11-350G8.2-001	1564	1564	1059	1170	948	0.8103	-0.3035	0.6663	1	NA	NA	8.296	6.722
1565	IL6R,IL6RA_HUMAN	1565	1565	132.5	177	88	0.4972	-1.008	0.3813	1	NA	NA	1.978	0.9833
1566	FLJ00138,SHE,SHE_HUMAN	1566	1566	16.5	19	14	0.7368	-0.4406	0.8231	1	NA	NA	0.1421	0.1047
1567	TDRD10,UNQ9380/PRO34205	1567	1567	4	6	2	0.3333	-1.585	0.5689	1	NA	NA	0.1107	0.0369
1568	UBE2Q1,NICE5,PRO3094,UB2Q1_HUMAN,UBE2Q	1568	1568	1158	1302	1015	0.7796	-0.3592	0.607	1	NA	NA	18.85	14.69
1569	ACHB2_HUMAN,CHRNB2	1569	1569	118.5	60	177	2.95	1.561	0.1953	1	NA	NA	0.4896	1.444
1570	B1AQQ9_HUMAN,ADAR1,ADAR,A2IBT1,B1AQQ9,IFI4,DSRAD,G1P1,RP11-61L14.5-002,A2IBT1_HUMAN	1570	1570	5288	4868	5708	1.173	0.2297	0.7655	1	NA	NA	33.65	39.45
1571	RP11-274N19.1-003,KCNN3	1571	1571	693	195	1191	6.108	2.611	0.0009162	0.06846	NA	NA	2.474	15.11
1572	PMKI,PMVK,PMVK_HUMAN	1572	1572	721.5	722	721	0.9986	-0.002	1	1	NA	NA	25.93	25.9
1573	HPIP,PBIP1_HUMAN,PBXIP1	1573	1573	2398	2028	2769	1.365	0.4493	0.5206	1	NA	NA	25.42	34.7
1574	PYGO2,PP7910,PYGO2_HUMAN	1574	1574	785	858	712	0.8298	-0.2691	0.7128	1	NA	NA	12.59	10.45
1575	SHC1,SHC,SHCA,SHC1_HUMAN	1575	1575	2384	3498	1271	0.3634	-1.461	0.04007	0.7578	NA	NA	32.72	11.89
1576	CKS1_HUMAN,CKS1B,PNAS-16,PNAS-143,CKS1	1576	1576	21.5	32	11	0.3438	-1.541	0.3548	1	NA	NA	1.712	0.5886
1577	RP11-307C12.7-006,FLAD1,FAD1_HUMAN,PP591,uc001fgc.1,RP11-307C12.7-004	1577	1577	450.5	422	479	1.135	0.1828	0.8234	1	NA	NA	4.952	5.621
1578	LEP503,LENEP_HUMAN,CCDS1080,LENEP	1578	1578	1	0	2	Inf	Inf	0.5719	1	NA	NA	0	0.1438
1579	uc001fgj.1,uc001fgk.1,ZBTB7B,ZBTB15,uc001fgl.1,ZBT7B_HUMAN,ZFP67	1579	1579	361.5	392	331	0.8444	-0.244	0.7768	1	NA	NA	4.416	3.729
1580	DCST2_HUMAN,DCST2	1580	1580	21.5	12	31	2.583	1.369	0.4103	1	NA	NA	0.2251	0.5816
1581	DCST1_HUMAN,DCST1	1581	1581	0.5	0	1	Inf	Inf	1	1	NA	NA	0	0.02547
1582	uc001fgp.1	1582	1582	21.5	17	26	1.529	0.613	0.7239	1	NA	NA	0.8688	1.329
1583	RP11-540D14.1-001,ADAM15	1583	1583	635	773	497	0.6429	-0.6372	0.3997	1	NA	NA	7.989	5.136
1584	EFNA4_HUMAN,LERK4,RP11-540D14.2-002,EFNA4,EPLG4	1584	1584	241.5	329	154	0.4681	-1.095	0.2524	1	NA	NA	12.21	5.717
1585	EFL2,LERK3,EFNA3,EFNA3_HUMAN,EPLG3	1585	1585	354	352	356	1.011	0.0163	0.9885	1	NA	NA	8.812	8.912
1586	EPLG1,EFNA1_HUMAN,EFNA1,TNFAIP4,LERK1	1586	1586	502.5	794	211	0.2657	-1.912	0.01902	0.5106	NA	NA	15.65	4.158
1587	RP11-540D14.5-001,uc001fhk.1,RAG1AP1,uc001fhl.1,uc001fhj.1,RP11-540D14.5-002,RP11-540D14.5-003	1587	1587	312	453	171	0.3775	-1.406	0.1175	1	NA	NA	15.74	5.941
1588	DPM3,DPM3_HUMAN	1588	1588	199	232	166	0.7155	-0.4829	0.6333	1	NA	NA	19.79	14.16
1589	KRTCAP2,KTAP2_HUMAN,KCP2	1589	1589	934	986	882	0.8945	-0.1608	0.8224	1	NA	NA	27.14	24.28
1590	B1AVQ4,TRI46_HUMAN,TRIFIC,uc001fhx.1,TRIM46,B1AVQ4_HUMAN,RP11-263K19.1-004,uc001fhr.1,uc001fhv.1,uc001fhq.1,RP11-263K19.1-002	1590	1590	197	170	224	1.318	0.398	0.6958	1	NA	NA	1.713	2.257
1591	uc001fir.1,RP11-263K19.2-007,A5YRV0_HUMAN,RP11-263K19.2-002,A5YRU5_HUMAN,A5YRU7_HUMAN,MUC1,A6ZID4_HUMAN,A6ZIE0,A6ZIE5,A5YRV4_HUMAN,B1AVR0_HUMAN,RP11-263K19.2-005,A6ZIE5_HUMAN,A6ZIF0_HUMAN,RP11-263K19.2-009,RP11-263K19.2-014,A6ZIE6_HUMAN,A6ZID9_HUMAN,A6ZID6,A5YRV0,A5YRV2,B1AVQ8,B1AVR0,A6ZID4,A5YRU8,RP11-263K19.2-006,A6ZIE4,A5YRV2_HUMAN,RP11-263K19.2-013,A5YRU5,A6ZID7_HUMAN,A6ZIE4_HUMAN,A5YRU7,A5YR…	1591	1591	107.5	91	124	1.363	0.4464	0.7185	1	NA	NA	1.89	2.575
1592	MUC1,uc001fiu.1	1592	1592	0	0	0	NA	NA	NA	NA	NA	NA	0	0
1593	TSP3_HUMAN,TSP3,uc001fja.1,THBS3	1593	1593	944.5	972	917	0.9434	-0.08403	0.9073	1	NA	NA	12.54	11.83
1594	B1AVS0_HUMAN,MTX1,B2R9P4_HUMAN,B2R9P4,B1AVS0,RP11-263K19.5-002	1594	1594	249	274	224	0.8175	-0.2907	0.7599	1	NA	NA	9.401	7.685
1595	GBA,uc001fjf.1,uc001fje.1	1595	1595	48	39	57	1.462	0.5475	0.7184	1	NA	NA	0.7864	1.149
1596	MTX1	1596	1596	6	5	7	1.4	0.4854	0.895	1	NA	NA	0.3086	0.432
1597	GC,GLUC,GBA,GLCM_HUMAN	1597	1597	364.5	353	376	1.065	0.09106	0.9178	1	NA	NA	6.251	6.658
1598	B1AVS2_HUMAN,B1AVS5_HUMAN,RP11-263K19.11-003,RP11-263K19.11-001,B1AVS2,RP11-263K19.11-004,RP11-263K19.11-002,B1AVS5,C1orf2	1598	1598	460.5	636	285	0.4481	-1.158	0.1546	1	NA	NA	7.105	3.184
1599	A9Z1W6,RP11-263K19.12-001,A9Z1W6_HUMAN,SCAMP3,B1AVS6,B1AVS6_HUMAN,RP11-263K19.12-002	1599	1599	718	770	666	0.8649	-0.2093	0.7781	1	NA	NA	21.42	18.53
1600	CLK2,CLK2_HUMAN	1600	1600	474	478	470	0.9833	-0.02435	0.9786	1	NA	NA	10.21	10.04
1601	HCN3,HCN3_HUMAN,KIAA1535	1601	1601	162.5	150	175	1.167	0.2224	0.8401	1	NA	NA	2.307	2.691
1602	uc001fka.1,uc001fkb.1,PKL,PK1,RP11-263K19.15-002,KPYR_HUMAN,PKLR,B1AVT1_HUMAN,B1AVT1	1602	1602	20.5	38	3	0.07895	-3.663	0.05026	0.8318	NA	NA	0.6796	0.05365
1603	KIAA1293,FPS,RP11-21N7.1-001,FDPS,FPPS_HUMAN	1603	1603	946	1125	767	0.6818	-0.5526	0.4379	1	NA	NA	48.56	33.11
1604	C1orf104,CA104_HUMAN	1604	1604	161	152	170	1.118	0.1615	0.8857	1	NA	NA	3.398	3.801
1605	NESCA,uc001fkn.1,uc001fko.1,uc001fkj.1,RUSC1_HUMAN,uc001fkr.1,uc001fks.1,uc001fkl.1,RP11-21N7.4-001,uc001fkm.1,uc001fkk.1,uc001fkp.1,DKFZp761A1822,RUSC1,nesca,uc001fkq.1	1605	1605	627	662	592	0.8943	-0.1612	0.8328	1	NA	NA	6.675	5.969
1606	ASH1L,ASH1L_HUMAN,KIAA1420,KMT2H	1606	1606	2934	2551	3316	1.3	0.3784	0.594	1	NA	NA	10.2	13.26
1607	POU5FLC1,uc001fku.1,POU5F1P4,PO5L4_HUMAN	1607	1607	1	0	2	Inf	Inf	0.5719	1	NA	NA	0	0.08625
1608	uc001fkv.1	1608	1608	11	9	13	1.444	0.5305	0.812	1	NA	NA	0.544	0.7857
1609	uc001fld.1,uc001flc.1,SLTP005,uc001fkx.1,MSTO1,LST005,uc001fkw.1,MSTO1_HUMAN	1609	1609	79.5	74	85	1.149	0.1999	0.8888	1	NA	NA	1.254	1.44
1610	uc001fle.1	1610	1610	5	6	4	0.6667	-0.585	0.8777	1	NA	NA	0.906	0.604
1611	uc001flf.1	1611	1611	37.5	18	57	3.167	1.663	0.2858	1	NA	NA	0.6526	2.067
1612	YYAP1_HUMAN,RP11-243J18.1-042,HCCA2,YY1AP1,B0QZ55_HUMAN,B0QZ55,YY1AP	1612	1612	597	579	615	1.062	0.08702	0.9113	1	NA	NA	6.157	6.54
1613	DAP3,RT29_HUMAN,DKFZp686G12159,MRPS29	1613	1613	935	1085	785	0.7235	-0.4669	0.5126	1	NA	NA	29.03	21
1614	LST005,uc001flv.1,uc001flw.1	1614	1614	33	27	39	1.444	0.5305	0.7442	1	NA	NA	0.5146	0.7434
1615	uc001flv.1,MSTO1,SLTP005,LST005	1615	1615	1	0	2	Inf	Inf	0.5719	1	NA	NA	0	0.3321
1616	B2RCN4,KIAA1606,GON4L_HUMAN,uc001flz.1,B2RCN4_HUMAN,uc001fmd.1,GON4,uc001fmf.1,DKFZp761I241,GON4L,uc001fmb.1,uc001fme.1	1616	1616	896.5	729	1064	1.46	0.5455	0.4467	1	NA	NA	3.657	5.338
1617	SYT11,RP11-101O6.3-001	1617	1617	9298	7714	10882	1.411	0.4964	0.5731	1	NA	NA	70.73	99.78
1618	RIT1,RIT1_HUMAN,RIT,RIBB,ROC1	1618	1618	988	953	1023	1.073	0.1023	0.8863	1	NA	NA	12.98	13.94
1619	BLOM7,uc001fmo.1,K0907_HUMAN,uc001fmm.1,KIAA0907	1619	1619	969	1031	907	0.8797	-0.1849	0.7952	1	NA	NA	8.824	7.763
1620	uc001fmk.1	1620	1620	2	2	2	1	0	1	1	NA	NA	0.6964	0.6964
1621	uc001fmn.1	1621	1621	2.5	4	1	0.25	-2	0.5781	1	NA	NA	1.447	0.3617
1622	RLN3R2,GPR100,RL3R2_HUMAN,RXFP4	1622	1622	4.5	0	9	Inf	Inf	0.09933	1	NA	NA	0	0.3664
1623	RP11-336K24.3-003,DKFZp547L106,ARHGEF2,KIAA0651	1623	1623	2461	3388	1534	0.4528	-1.143	0.1061	1	NA	NA	33.44	15.14
1624	HSD25,SSRB_HUMAN,DKFZp686F19123,TRAPB,SSR2	1624	1624	2972	4122	1823	0.4423	-1.177	0.1015	1	NA	NA	32.54	14.39
1625	C1orf6,UBQL4_HUMAN,UBQLN4,UBIN	1625	1625	131.5	132	131	0.9924	-0.01097	1	1	NA	NA	1.756	1.743
1626	HSPC003,MAPIP_HUMAN,MAPBPIP,uc001fnb.1	1626	1626	594	612	576	0.9412	-0.08746	0.9109	1	NA	NA	20.71	19.49
1627	CATX8,RAB25,RAB25_HUMAN	1627	1627	8.5	14	3	0.2143	-2.222	0.2861	1	NA	NA	0.6021	0.129
1628	uc001fnd.1,A1L020,RKHD4,MEX3A,MEX3A_HUMAN	1628	1628	1945	1931	1959	1.015	0.02077	0.9768	1	NA	NA	14.71	14.93
1629	uc001fnk.1,uc001fng.1,RP11-54H19.1-006,RP11-54H19.1-004,RP11-54H19.1-002,LMNA_HUMAN,LMN1,LMNA,RP11-54H19.1-007,uc001fni.1,uc001fnh.1	1629	1629	2866	3876	1857	0.4791	-1.062	0.1374	1	NA	NA	37.69	18.06
1630	uc001fnf.1,LMNA	1630	1630	1190	1596	784	0.4912	-1.026	0.1441	1	NA	NA	50.49	24.8
1631	SEMB,SEMAB,UNQ783/PRO1317,SEMA4A,SEM4A_HUMAN	1631	1631	86.5	72	101	1.403	0.4883	0.7118	1	NA	NA	0.961	1.348
1632	S2544_HUMAN,SLC25A44,KIAA0446	1632	1632	609.5	499	720	1.443	0.529	0.4876	1	NA	NA	6.677	9.635
1633	RP11-54H19.4-002,PMF1_HUMAN,PMF1	1633	1633	680	831	529	0.6366	-0.6516	0.3835	1	NA	NA	18.38	11.7
1634	OSTC_HUMAN,BGLAP,uc001fnt.1	1634	1634	36	35	37	1.057	0.08017	0.9783	1	NA	NA	3.058	3.233
1635	PAQR6_HUMAN,PAQR6	1635	1635	442	290	594	2.048	1.034	0.2067	1	NA	NA	6.392	13.09
1636	SMG5_HUMAN,SMG5,EST1B,KIAA1089,uc001foc.1	1636	1636	1548	1374	1723	1.254	0.3265	0.6362	1	NA	NA	14.05	17.62
1637	TMEM79,TMM79_HUMAN,RP11-443G18.1-004	1637	1637	120	142	98	0.6901	-0.535	0.6533	1	NA	NA	2.915	2.012
1638	UNQ2553,uc001fof.1,RP11-443G18.2-006,UNQ2553/PRO6182,CA085_HUMAN,PSEC0030,C1orf85	1638	1638	641	779	503	0.6457	-0.6311	0.4035	1	NA	NA	13.98	9.027
1639	VLP,VHLL,VHLL_HUMAN	1639	1639	0	0	0	NA	NA	NA	NA	NA	NA	0	0
1640	A6NE14,CCT3,TCPG_HUMAN,CCTG,TRIC5,A6NE14_HUMAN	1640	1640	3546	3424	3669	1.072	0.0997	0.8907	1	NA	NA	76.23	81.68
1641	CA182_HUMAN,C1orf182,uc001fop.1	1641	1641	6	6	6	1	0	1	1	NA	NA	0.3439	0.3439
1642	RP11-139I14.1-002,RHBG	1642	1642	9.5	3	16	5.333	2.415	0.236	1	NA	NA	0.06675	0.356
1643	uc001fot.1	1643	1643	3308	1237	5378	4.348	2.12	0.00452	0.2112	NA	NA	16.05	69.76
1644	CROC4,B1ALL8,C1orf61,B1ALL5,CROC4_HUMAN	1644	1644	3828	1517	6139	4.047	2.017	0.007752	0.293	NA	NA	14.57	58.95
1645	uc001foz.1	1645	1645	1	0	2	Inf	Inf	0.5719	1	NA	NA	0	1.049
1646	MEF2D variant protein,RP11-98G7.2-004,MEF2D_HUMAN,MEF2D	1646	1646	766	879	653	0.7429	-0.4288	0.5584	1	NA	NA	6.512	4.838
1647	IQGAP3,RP11-284F21.1-001	1647	1647	488	546	430	0.7875	-0.3446	0.666	1	NA	NA	4.21	3.315
1648	TTC24	1648	1648	0	0	0	NA	NA	NA	NA	NA	NA	0	0
1649	APOA1BP,RP11-284F21.3-002,AIBP_HUMAN,RP11-284F21.3-004,AIBP	1649	1649	660.5	562	759	1.351	0.4335	0.5637	1	NA	NA	16.37	22.11
1650	GPATCH4,A8MRS9_HUMAN,A8MRS9	1650	1650	380	345	415	1.203	0.2665	0.7535	1	NA	NA	8.184	9.845
1651	BRAL1,HPLN2_HUMAN,HAPLN2	1651	1651	14	7	21	3	1.585	0.3779	1	NA	NA	0.1844	0.5533
1652	BCAN,BEHAB,PGCB_HUMAN,UNQ2525/PRO6018,CSPG7	1652	1652	2386	657	4115	6.263	2.647	0.0003528	0.03381	NA	NA	7.577	47.46
1653	NEST_HUMAN,NES,Nbla00170	1653	1653	9126	5029	13222	2.629	1.395	0.1172	1	NA	NA	42.23	111
1654	RABP2_HUMAN,CRABP2	1654	1654	1686	2911	461	0.1584	-2.659	0.0002818	0.028	NA	NA	140.6	22.27
1655	HSD-38,ISG20L2,I20L2_HUMAN,HSD38	1655	1655	481	460	502	1.091	0.1261	0.8767	1	NA	NA	10.14	11.06
1656	CA066_HUMAN,CGI-41,RP11-66D17.7-007,C1orf66	1656	1656	290	269	311	1.156	0.2093	0.8192	1	NA	NA	5.596	6.47
1657	RM24_HUMAN,MRPL24	1657	1657	498	565	431	0.7628	-0.3906	0.6229	1	NA	NA	28.44	21.69
1658	HDGF,uc001fpy.1,A8K8G0_HUMAN,A8K8G0,HDGF_HUMAN,uc001fpz.1,HMG1L2	1658	1658	3186	3485	2887	0.8284	-0.2716	0.7043	1	NA	NA	48.63	40.28
1659	PRCC_HUMAN,A6NG79_HUMAN,PRCC,TPRC,A6NG79	1659	1659	878	971	785	0.8084	-0.3068	0.6696	1	NA	NA	21.34	17.25
1660	SCAP,SH2D2A,VRAP,TSAD	1660	1660	8	5	11	2.2	1.138	0.5978	1	NA	NA	0.1381	0.3039
1661	A8K3Z4_HUMAN,TRK,A6NF12_HUMAN,NTRK1,NTRK1_HUMAN,A6NF12,A8K3Z4	1661	1661	22.5	39	6	0.1538	-2.7	0.1184	1	NA	NA	0.6537	0.1006
1662	INSRR_HUMAN,INSRR,IRR	1662	1662	37	53	21	0.3962	-1.336	0.3893	1	NA	NA	0.5419	0.2147
1663	FLJ00193,MEGF12,PEAR1_HUMAN,PEAR1	1663	1663	302.5	578	27	0.04671	-4.42	1.945e-05	0.003614	NA	NA	5.457	0.2549
1664	uc001fqm.1,CA092_HUMAN,C1orf92,uc001fql.1	1664	1664	100	2	198	99	6.629	0.0001074	0.01319	NA	NA	0.04275	4.232
1665	ARHGB_HUMAN,ARHGEF11,KIAA0380,ARHGEF11/KIAA0380,RP11-356J7.2-001	1665	1665	1180	1053	1308	1.242	0.3129	0.6538	1	NA	NA	7.132	8.859
1666	ETV3L_HUMAN,ETV3L	1666	1666	0.5	0	1	Inf	Inf	1	1	NA	NA	0	0.02361
1667	ETV3,PE1,METS	1667	1667	102.5	130	75	0.5769	-0.7935	0.5242	1	NA	NA	3.376	1.947
1668	uc001fqs.1	1668	1668	1	2	0	0	-Inf	0.5719	1	NA	NA	0.301	0
1669	FCRH5,UNQ503/PRO820,FCRL5,IRTA2,A0N0M2_HUMAN,A0N0M2	1669	1669	0	0	0	NA	NA	NA	NA	NA	NA	0	0
1670	FCRH4,FCRL4,IRTA1,IFGP2,FCRL4_HUMAN	1670	1670	0	0	0	NA	NA	NA	NA	NA	NA	0	0
1671	IFGP3,FCRH3,FCRL3_HUMAN,uc001fqz.1,A0N0M4,IRTA3,SPAP2,uc001fqy.1,uc001fqx.1,FCRL3	1671	1671	0	0	0	NA	NA	NA	NA	NA	NA	0	0
1672	FCRL2_HUMAN,FCRL2,FCRH2,IFGP4,SPAP1,UNQ9236/PRO31998,IRTA4	1672	1672	0	0	0	NA	NA	NA	NA	NA	NA	0	0
1673	IRTA5,IFGP1,FCRL1,DKFZp667D0116,FCRL1_HUMAN,FCRH1	1673	1673	0	0	0	NA	NA	NA	NA	NA	NA	0	0
1674	CD5L_HUMAN,API6,uc001frk.1,CD5L,UNQ203/PRO229	1674	1674	0.5	0	1	Inf	Inf	1	1	NA	NA	0	0.02086
1675	uc001frl.1	1675	1675	0	0	0	NA	NA	NA	NA	NA	NA	0	0
1676	uc001frm.1,CCDS1172,RP11-444M10.2-003,uc001fro.1,NEPH1,KIRREL,KIRR1_HUMAN,uc001frn.1,KIRREL1,RP11-444M10.2-002	1676	1676	1214	1622	806	0.4969	-1.009	0.15	1	NA	NA	20.68	10.28
1677	uc001frp.1	1677	1677	2294	3153	1435	0.4551	-1.136	0.1069	1	NA	NA	36.89	16.79
1678	uc001frq.1	1678	1678	0	0	0	NA	NA	NA	NA	NA	NA	0	0
1679	CD1D_HUMAN,CD1D	1679	1679	17	26	8	0.3077	-1.7	0.3261	1	NA	NA	0.2809	0.08643
1680	uc001frs.1	1680	1680	1.5	3	0	0	-Inf	0.3905	1	NA	NA	0.2592	0
1681	RP11-101J8.1-001,CD1A	1681	1681	0	0	0	NA	NA	NA	NA	NA	NA	0	0
1682	CD1C,RP11-101J8.3-003,CD1C_HUMAN	1682	1682	0	0	0	NA	NA	NA	NA	NA	NA	0	0
1683	CD1B,CD1B_HUMAN	1683	1683	0	0	0	NA	NA	NA	NA	NA	NA	0	0
1684	RP11-101J8.5-012,RP11-101J8.5-006,RP11-101J8.5-005,CD1E,RP11-101J8.5-002,RP11-101J8.5-007,RP11-101J8.5-013,RP11-101J8.5-009,RP11-101J8.5-001,RP11-101J8.5-003,RP11-101J8.5-004,CDIE,RP11-101J8.5-010,RP11-101J8.5-008	1684	1684	0	0	0	NA	NA	NA	NA	NA	NA	0	0
1685	O10T2_HUMAN,OR10T2	1685	1685	0	0	0	NA	NA	NA	NA	NA	NA	0	0
1686	OR10K2,O10K2_HUMAN	1686	1686	0	0	0	NA	NA	NA	NA	NA	NA	0	0
1687	O10K1_HUMAN,OR10K1	1687	1687	0	0	0	NA	NA	NA	NA	NA	NA	0	0
1688	uc001fso.1	1688	1688	0	0	0	NA	NA	NA	NA	NA	NA	0	0
1689	O10R2_HUMAN,OR10R2	1689	1689	0	0	0	NA	NA	NA	NA	NA	NA	0	0
1690	OR6Y1_HUMAN,OR6Y2,OR6Y1	1690	1690	0	0	0	NA	NA	NA	NA	NA	NA	0	0
1691	O10X1_HUMAN,OR10X1,OR10X1P	1691	1691	0	0	0	NA	NA	NA	NA	NA	NA	0	0
1692	OR10Z1,O10Z1_HUMAN	1692	1692	0	0	0	NA	NA	NA	NA	NA	NA	0	0
1693	SPTA1,RP11-452O22.2-001	1693	1693	2	4	0	0	-Inf	0.288	1	NA	NA	0.02328	0
1694	OR6K2,OR6K2_HUMAN	1694	1694	0	0	0	NA	NA	NA	NA	NA	NA	0	0
1695	OR6K3_HUMAN,OR6K3	1695	1695	0	0	0	NA	NA	NA	NA	NA	NA	0	0
1696	OR6K6_HUMAN,OR6K6	1696	1696	0	0	0	NA	NA	NA	NA	NA	NA	0	0
1697	OR6N1_HUMAN,OR6N1	1697	1697	0	0	0	NA	NA	NA	NA	NA	NA	0	0
1698	OR6N2_HUMAN,OR6N2	1698	1698	0	0	0	NA	NA	NA	NA	NA	NA	0	0
1699	MNDA_HUMAN,MNDA	1699	1699	0	0	0	NA	NA	NA	NA	NA	NA	0	0
1700	IFIX,PYHIN1,IFIX_HUMAN,uc001fta.1	1700	1700	1	1	1	1	0	1	1	NA	NA	0.01606	0.01606
1701	CCDS1180,uc001fti.1,IFI16,IFNGIP1	1701	1701	2188	2391	1985	0.8302	-0.2685	0.6995	1	NA	NA	33.3	27.65
1702	AIM2,A8K7M7,AIM2_HUMAN	1702	1702	32.5	34	31	0.9118	-0.1333	0.9523	1	NA	NA	1.069	0.9747
1703	uc001ftk.1,uc001ftl.1,SYNCAM3,CADM3,UNQ225/PRO258,NECL1,CADM3_HUMAN,IGSF4B,TSLL1	1703	1703	2264	1449	3078	2.124	1.087	0.1221	1	NA	NA	24.95	53
1704	uc001ftm.1	1704	1704	4	3	5	1.667	0.737	0.8529	1	NA	NA	0.1154	0.1923
1705	uc001ftp.1,DARC,FY,GPD,DUFFY_HUMAN	1705	1705	113	63	163	2.587	1.371	0.2598	1	NA	NA	2.176	5.63
1706	FCERA_HUMAN,FCER1A,FCE1A	1706	1706	0	0	0	NA	NA	NA	NA	NA	NA	0	0
1707	OR10J3,OR10J3P,O10J3_HUMAN	1707	1707	0	0	0	NA	NA	NA	NA	NA	NA	0	0
1708	uc001fts.1	1708	1708	0	0	0	NA	NA	NA	NA	NA	NA	0	0
1709	O10J1_HUMAN,OR10J1	1709	1709	0	0	0	NA	NA	NA	NA	NA	NA	0	0
1710	O10J5_HUMAN,OR10J5	1710	1710	0.5	1	0	0	-Inf	1	1	NA	NA	0.05017	0
1711	PTX2,APCS,SAMP_HUMAN	1711	1711	0	0	0	NA	NA	NA	NA	NA	NA	0	0
1712	CRP,PTX1,CRP_HUMAN	1712	1712	0.5	1	0	0	-Inf	1	1	NA	NA	0.02316	0
1713	VHZ,DUSP23,DUS23_HUMAN,LDP3	1713	1713	146.5	177	116	0.6554	-0.6096	0.5845	1	NA	NA	10.68	7.002
1714	A1KXW6,A2A4D6,uc001fud.1,FCRH6,FCRL6_HUMAN,FCRL6	1714	1714	0.5	1	0	0	-Inf	1	1	NA	NA	0.02282	0
1715	SLAMF8,uc001fue.1,BLAME,SLAF8_HUMAN	1715	1715	14.5	7	22	3.143	1.652	0.3546	1	NA	NA	0.1403	0.441
1716	uc001fuf.1	1716	1716	21.5	8	35	4.375	2.129	0.2084	1	NA	NA	0.3422	1.497
1717	VSIG8,VSIG8_HUMAN	1717	1717	48	14	82	5.857	2.55	0.101	1	NA	NA	0.2123	1.243
1718	CCDC19,NESG1	1718	1718	785	205	1365	6.659	2.735	0.000425	0.03832	NA	NA	4.521	30.1
1719	TAGLN2,TAGL2_HUMAN,KIAA0120,CDABP0035	1719	1719	1419	1059	1779	1.68	0.7484	0.2803	1	NA	NA	28.83	48.43
1720	TUTLA_HUMAN,KIAA1355,IGSF9,NRT1,IGSF9A	1720	1720	290	337	243	0.7211	-0.4718	0.6023	1	NA	NA	3.142	2.266
1721	CD2F10,UNQ1938/PRO4421,SLAMF9,UNQ1938,SLAF9_HUMAN	1721	1721	1	0	2	Inf	Inf	0.5719	1	NA	NA	0	0.08332
1722	uc001fuu.1	1722	1722	54	93	15	0.1613	-2.632	0.08547	1	NA	NA	10.26	1.655
1723	PIGM,PIGM_HUMAN	1723	1723	495.5	467	524	1.122	0.1661	0.8359	1	NA	NA	5.042	5.657
1724	KCNJ10,IRK10_HUMAN	1724	1724	924	386	1462	3.788	1.921	0.009049	0.3294	NA	NA	4.057	15.36
1725	IRK9_HUMAN,KCNJ9,GIRK3	1725	1725	59.5	43	76	1.767	0.8217	0.5675	1	NA	NA	0.627	1.108
1726	KCT4,CD81P3,IGSF8,uc001fva.1,EWI2,IGSF8_HUMAN	1726	1726	660.5	757	564	0.745	-0.4246	0.5718	1	NA	NA	15.19	11.32
1727	B1AKY9_HUMAN,ATP1A2,KIAA0778,B1AKY9,RP11-536C5.4-003,AT1A2_HUMAN,B1AKZ0_HUMAN,B1AKZ0,RP11-536C5.4-008	1727	1727	3442	3970	2913	0.7338	-0.4466	0.5362	1	NA	NA	31.63	23.21
1728	B1AKZ1,ATP1AL2,RP11-536C5.5-002,AT1A4_HUMAN,ATP1A4,uc001fve.1,B1AKZ1_HUMAN,uc001fvf.1	1728	1728	16	24	8	0.3333	-1.585	0.3645	1	NA	NA	0.2018	0.06726
1729	CASQ1,CASQ,CASQ1_HUMAN	1729	1729	57.5	77	38	0.4935	-1.019	0.4807	1	NA	NA	1.913	0.9442
1730	uc001fvj.1	1730	1730	13	17	9	0.5294	-0.9175	0.6255	1	NA	NA	0.5694	0.3015
1731	B1AKZ4_HUMAN,PEA15,B1AKZ5,B1AKZ4,RP11-536C5.8-001,RP11-536C5.8-003,B1AKZ5_HUMAN,PEA15_HUMAN	1731	1731	9564	7527	11600	1.541	0.624	0.4829	1	NA	NA	135.7	209.1
1732	uc001fvp.1,WD42A_HUMAN,H326,uc001fvq.1,WDR42A	1732	1732	2308	1875	2740	1.461	0.5473	0.4332	1	NA	NA	19.48	28.47
1733	PXF,PEX19_HUMAN,OK/SW-cl.22,PEX19,HK33	1733	1733	1647	1819	1475	0.8109	-0.3024	0.6613	1	NA	NA	23.22	18.83
1734	uc001fvv.1,uc001fvu.1,RP11-179G5.3-002,RP11-179G5.3-001,COPA	1734	1734	6698	7601	5795	0.7624	-0.3914	0.6285	1	NA	NA	64.99	49.55
1735	uc001fvw.1	1735	1735	318	380	256	0.6737	-0.5699	0.5186	1	NA	NA	14.7	9.905
1736	RP11-517F10.1-008,UNQ1874,NICA_HUMAN,KIAA0253,UNQ1874/PRO4317,NCSTN	1736	1736	2824	2972	2675	0.9001	-0.1519	0.8301	1	NA	NA	45.47	40.92
1737	NHLH1,HEN1,HEN1_HUMAN,CCDS1204,uc001fwa.1	1737	1737	20.5	21	20	0.9524	-0.07039	1	1	NA	NA	0.3829	0.3647
1738	VANG2_HUMAN,VANGL2,KIAA1215,STB1	1738	1738	3008	2203	3812	1.73	0.7911	0.2682	1	NA	NA	19.19	33.2
1739	UNQ6123/PRO20080,SLAF6_HUMAN,SLAMF6,DKFZp667L0225,A6NMW2,RP11-528G1.1-001,KALI	1739	1739	0.5	1	0	0	-Inf	1	1	NA	NA	0.0147	0
1740	uc001fwh.1,uc001fwi.1,uc001fwj.1,uc001fwf.1,SLAF5_HUMAN,CD84,SLAMF5,uc001fwg.1,uc001fwk.1	1740	1740	0	0	0	NA	NA	NA	NA	NA	NA	0	0
1741	uc001fwm.1,SLAF1_HUMAN,SLAM,uc001fwl.1,SLAMF1	1741	1741	0	0	0	NA	NA	NA	NA	NA	NA	0	0
1742	BCM1,uc001fwp.1,BLAST1,CD48_HUMAN,CD48,RP11-404F10.3-002	1742	1742	6.5	12	1	0.08333	-3.585	0.1516	1	NA	NA	0.1749	0.01457
1743	SLAMF7,SLAF7_HUMAN,UNQ576/PRO1138,A8K3U1_HUMAN,A8K3U1,CS1	1743	1743	0	0	0	NA	NA	NA	NA	NA	NA	0	0
1744	LY9_HUMAN,RP11-312J18.1-005,CDABP0070,RP11-312J18.1-002,RP11-312J18.1-004,LY9	1744	1744	0	0	0	NA	NA	NA	NA	NA	NA	0	0
1745	CD244_HUMAN,CD244,2B4,uc001fxb.1	1745	1745	0	0	0	NA	NA	NA	NA	NA	NA	0	0
1746	ITLN1_HUMAN,ITLN,INTL,LFR,ITLN1,UNQ640/PRO1270	1746	1746	1.5	3	0	0	-Inf	0.3905	1	NA	NA	0.1184	0
1747	ITLN2,ITLN2_HUMAN,UNQ2789/PRO7179	1747	1747	1.5	1	2	2	1	1	1	NA	NA	0.04057	0.08115
1748	uc001fxg.1,JAM1_HUMAN,JAM1,RP11-544M22.2-001,JCAM,uc001fxe.1,uc001fxf.1,UNQ264/PRO301,F11R	1748	1748	652	773	531	0.6869	-0.5418	0.4717	1	NA	NA	7.041	4.836
1749	LOC100131187,uc001fxh.1,KAT_HUMAN,LOC100134860,KAT	1749	1749	138.5	129	148	1.147	0.1982	0.8658	1	NA	NA	8.865	10.17
1750	USF1,USF,USF1_HUMAN,usf1-bd	1750	1750	842	726	958	1.32	0.4001	0.5799	1	NA	NA	18.85	24.88
1751	FLJ00267,RHG30_HUMAN,ARHGAP30	1751	1751	12	15	9	0.6	-0.737	0.7111	1	NA	NA	0.1411	0.08465
1752	PVRL4_HUMAN,PVRL4,PRR4,LNIR	1752	1752	5	9	1	0.1111	-3.17	0.2294	1	NA	NA	0.153	0.017
1753	uc001fxp.1	1753	1753	1	2	0	0	-Inf	0.5719	1	NA	NA	0.05454	0
1754	A8MU55,A8MU55_HUMAN,uc001fxt.1,KLHDC9,KARCA1,KLDC9_HUMAN	1754	1754	101	66	136	2.061	1.043	0.4049	1	NA	NA	2.259	4.656
1755	HSPC231,PFDN2,PFD2_HUMAN,PFD2	1755	1755	646.5	721	572	0.7933	-0.334	0.658	1	NA	NA	52.4	41.57
1756	NIT1_HUMAN,uc001fxw.1,RP11-544M22.11-002,B1AQP4,B1AQP4_HUMAN,NIT1	1756	1756	455	446	464	1.04	0.05708	0.9464	1	NA	NA	7.443	7.743
1757	KE05,B1AQP5,DEDPRO1,DEDD,DEFT,RP11-544M22.12-002,DEDD_HUMAN,B1AQP5_HUMAN	1757	1757	587.5	599	576	0.9616	-0.05649	0.9434	1	NA	NA	13.63	13.1
1758	HSPC155,uc001fyd.1,CGI-126,UFC1_HUMAN,UFC1	1758	1758	1306	1412	1199	0.8492	-0.2359	0.7339	1	NA	NA	58.72	49.86
1759	uc001fye.1,UBP21_HUMAN,USP16,uc001fyf.1,USP21,USP23	1759	1759	453.5	452	455	1.007	0.009544	0.9937	1	NA	NA	8.96	9.019
1760	uc001fyi.1,uc001fyg.1,uc001fyn.1,uc001fyl.1,uc001fyh.1,PPOX,uc001fyk.1,uc001fyj.1,PPOX_HUMAN,uc001fym.1	1760	1760	329.5	247	412	1.668	0.7381	0.3991	1	NA	NA	3.862	6.443
1761	A8K5Z0,A8K5Z0_HUMAN,B4GT3_HUMAN,B4GALT3	1761	1761	560.5	685	436	0.6365	-0.6518	0.4003	1	NA	NA	15.77	10.04
1762	ATS4_HUMAN,UNQ769/PRO1563,ADAMTS4,uc001fyt.1,KIAA0688,RP11-297K8.6-002,uc001fyu.1	1762	1762	97.5	140	55	0.3929	-1.348	0.289	1	NA	NA	1.368	0.5372
1763	NDUS2_HUMAN,NDUFS2,RP11-297K8.7-001	1763	1763	1471	1506	1436	0.9535	-0.06867	0.9216	1	NA	NA	30.86	29.43
1764	FCER1G,FCERG_HUMAN	1764	1764	3.5	6	1	0.1667	-2.585	0.3794	1	NA	NA	0.4713	0.07855
1765	APOA2,APOA2_HUMAN	1765	1765	58	116	0	0	-Inf	0.0002389	0.02509	NA	NA	11.44	0
1766	TOMM40B,TOMM40L,TM40L_HUMAN	1766	1766	298.5	241	356	1.477	0.5628	0.5306	1	NA	NA	3.419	5.051
1767	CAR,RP11-297K8.11-001,NR1I3_HUMAN,NR1I3	1767	1767	3.5	0	7	Inf	Inf	0.1428	1	NA	NA	0	0.2848
1768	IQM1,A6NKN8,PCP4L1,PC4L1_HUMAN	1768	1768	149	193	105	0.544	-0.8782	0.4281	1	NA	NA	6.324	3.441
1769	uc001gae.1,MPZ,uc001gaf.1,MYP0_HUMAN	1769	1769	27	20	34	1.7	0.7655	0.6401	1	NA	NA	0.4673	0.7944
1770	CYB560,O75609_HUMAN,SDHC,C560_HUMAN,LOC642502,SDH3	1770	1770	517	493	541	1.097	0.134	0.8666	1	NA	NA	8.109	8.898
1771	C1orf192,CA192_HUMAN	1771	1771	508.5	104	913	8.779	3.134	0.0002469	0.02524	NA	NA	6.394	56.13
1772	FCGR2A1,FCG2A_HUMAN,CD32,FCGR2A,FCG2,IGFR2	1772	1772	17.5	20	15	0.75	-0.415	0.8321	1	NA	NA	0.286	0.2145
1773	HSPA6,HSP70B',HSP76_HUMAN	1773	1773	12	15	9	0.6	-0.737	0.7111	1	NA	NA	0.2397	0.1438
1774	uc001gat.1,FCG3A_HUMAN,FCG3,CD16A,FCGR3A,FCGR3,A2N6W9,IGFR3,A2N6W9_HUMAN	1774	1774	0	0	0	NA	NA	NA	NA	NA	NA	0	0
1775	FCGR2B,uc001gau.1,FCGR2C	1775	1775	1.5	1	2	2	1	1	1	NA	NA	0.02707	0.05413
1776	FCGR3B,FCG3,uc001gax.1,FCG3B_HUMAN,FCGR3,CD16B,IGFR3	1776	1776	0	0	0	NA	NA	NA	NA	NA	NA	0	0
1777	IGFR2,FCGR2B,CD32,FCG2B_HUMAN,FCG2,FCGR2C	1777	1777	0.5	0	1	Inf	Inf	1	1	NA	NA	0	0.02716
1778	uc001gbc.1	1778	1778	173	239	107	0.4477	-1.159	0.2743	1	NA	NA	7.204	3.225
1779	FCRL,FREB,FCRL1,RP11-474I16.5-006,FCRLA,FCRLM1,FCRX,UNQ291/PRO329,FCRLA_HUMAN	1779	1779	0.5	1	0	0	-Inf	1	1	NA	NA	0.01425	0
1780	FCRLB,FCRL2,FCRY,FCRLB_HUMAN,FREB2,FCRLM2,A2A3J7,A2A3J5,uc001gbn.1	1780	1780	22.5	32	13	0.4062	-1.3	0.4316	1	NA	NA	0.5658	0.2299
1781	DUSP12,DUS12_HUMAN	1781	1781	419	504	334	0.6627	-0.5936	0.4719	1	NA	NA	18.63	12.35
1782	uc001gbs.1,ATF6A_HUMAN,ATF6	1782	1782	1998	1958	2037	1.04	0.05707	0.935	1	NA	NA	9.889	10.29
1783	OLM2B_HUMAN,OLFML2B	1783	1783	330.5	408	253	0.6201	-0.6894	0.4305	1	NA	NA	5.58	3.46
1784	uc001gbw.1,CAPON,KIAA0464,CAPON_HUMAN,NOS1AP,uc001gbv.1	1784	1784	324.5	284	365	1.285	0.362	0.681	1	NA	NA	2.969	3.815
1785	NOS1AP,uc001gbv.1	1785	1785	187	154	220	1.429	0.5146	0.618	1	NA	NA	1.293	1.847
1786	HSD20,C1orf111,CA111_HUMAN	1786	1786	17.5	15	20	1.333	0.415	0.8321	1	NA	NA	0.7945	1.059
1787	FLJ13137,uc001gby.1,YA022_HUMAN,A1L170	1787	1787	802.5	711	894	1.257	0.3304	0.6499	1	NA	NA	8.041	10.11
1788	EAT2,SH21B_HUMAN,SH2D1B	1788	1788	0	0	0	NA	NA	NA	NA	NA	NA	0	0
1789	KIS,DKFZp667I0511,UHMK1,KIST,UHMK1_HUMAN	1789	1789	467	475	459	0.9663	-0.04943	0.9537	1	NA	NA	7.332	7.085
1790	uc001gcd.1	1790	1790	901.5	1039	764	0.7353	-0.4436	0.5357	1	NA	NA	11.46	8.428
1791	SPAG2,UAP1,uc001gce.1	1791	1791	954.5	1132	777	0.6864	-0.5429	0.4455	1	NA	NA	22.7	15.58
1792	RP11-572K18.1-001,DDR2	1792	1792	893	1162	624	0.537	-0.897	0.2129	1	NA	NA	16.71	8.976
1793	uc001gch.1	1793	1793	531	681	381	0.5595	-0.8379	0.2858	1	NA	NA	7.122	3.984
1794	DHB7_HUMAN,HSD17B7,UNQ2563/PRO6243	1794	1794	63	78	48	0.6154	-0.7004	0.6227	1	NA	NA	1.434	0.8825
1795	CA110_HUMAN,uc001gck.1,uc001gcj.1,C1orf110	1795	1795	3.5	1	6	6	2.585	0.3794	1	NA	NA	0.02028	0.1217
1796	RP11-430G6.1-002,A7YVV7_HUMAN,B1APZ3,uc001gcl.1,RP11-430G6.1-003,B1APZ3_HUMAN,RGS4,RGS4_HUMAN,A7YVV7	1796	1796	316.5	467	166	0.3555	-1.492	0.09605	1	NA	NA	5.478	1.947
1797	RGS5_HUMAN,RGS5,uc001gcm.1	1797	1797	446	792	100	0.1263	-2.986	0.0006344	0.05254	NA	NA	6.341	0.8006
1798	uc001gco.1	1798	1798	38	31	45	1.452	0.5377	0.7345	1	NA	NA	1.005	1.458
1799	B1AQT4_HUMAN,NUF2,RP11-77M5.2-004,NUF2R,NUF2_HUMAN,CDCA1,B1AQT4	1799	1799	261	323	199	0.6161	-0.6988	0.4532	1	NA	NA	6.251	3.851
1800	PBX1_HUMAN,RP11-477H21.1-002,PRL,PBX1	1800	1800	1274	1125	1424	1.266	0.34	0.6243	1	NA	NA	28.95	36.65
1801	uc001gcu.1	1801	1801	10.5	6	15	2.5	1.322	0.4972	1	NA	NA	0.1502	0.3755
1802	uc001gcv.1	1802	1802	1680	1613	1748	1.084	0.116	0.8671	1	NA	NA	26.01	28.18
1803	LMX1A,LMX1A_HUMAN	1803	1803	5.5	8	3	0.375	-1.415	0.5603	1	NA	NA	0.09698	0.03637
1804	NR2B3,RXRG,A6NNL4_HUMAN,RXRG_HUMAN,A6NNL4	1804	1804	107	88	126	1.432	0.5178	0.6753	1	NA	NA	1.941	2.779
1805	uc009wvd.1	1805	1805	1	1	1	1	0	1	1	NA	NA	0.01577	0.01577
1806	A2RUN7_HUMAN,A2RUN7,LRRC52	1806	1806	2.5	2	3	1.5	0.585	1	1	NA	NA	0.06817	0.1023
1807	MGST3_HUMAN,MGST3,RP11-466F5.1-002	1807	1807	1393	1701	1085	0.6379	-0.6487	0.3491	1	NA	NA	112.9	72.02
1808	B2R6X1,B2R6X1_HUMAN,ALDH9A1	1808	1808	1796	1788	1805	1.01	0.01365	0.9851	1	NA	NA	33.37	33.69
1809	LOC440700,uc001gdi.1	1809	1809	6.5	4	9	2.25	1.17	0.6155	1	NA	NA	0.1545	0.3476
1810	TMCO1,TMCO1_HUMAN,uc001gdm.1,UNQ151,PNAS-10,uc001gdl.1,uc001gdk.1,TMCC4,UNQ151/PRO177,uc001gdn.1,B2REA0_HUMAN,PNAS-136,uc001gdj.1,B2REA0	1810	1810	2104	2017	2192	1.087	0.12	0.8631	1	NA	NA	18.59	20.2
1811	uc001gdo.1	1811	1811	7	9	5	0.5556	-0.848	0.7261	1	NA	NA	0.1958	0.1088
1812	UCK2,TSA903,UCK2_HUMAN,UMPK	1812	1812	302.5	403	202	0.5012	-0.9964	0.2669	1	NA	NA	16.45	8.246
1813	FA78B_HUMAN,uc001gdq.1,FAM78B	1813	1813	27	40	14	0.35	-1.515	0.3487	1	NA	NA	0.8143	0.285
1814	FMO9P	1814	1814	0.5	0	1	Inf	Inf	1	1	NA	NA	0	0.03426
1815	uc001gdu.1,SLTP003,POGK_HUMAN,POGK,LST003,KIAA1513	1815	1815	1284	1230	1337	1.087	0.1203	0.863	1	NA	NA	14.9	16.2
1816	TADA1L,TAD1L_HUMAN	1816	1816	446.5	424	469	1.106	0.1455	0.8599	1	NA	NA	5.76	6.371
1817	CA032_HUMAN,C1orf32	1817	1817	383	242	524	2.165	1.115	0.1888	1	NA	NA	4.39	9.506
1818	MAEL,RP11-102C16.1-003,DKFZp434L0217,MAEL_HUMAN	1818	1818	17.5	12	23	1.917	0.9386	0.5901	1	NA	NA	0.2115	0.4054
1819	GPA33,GPA33_HUMAN	1819	1819	6	11	1	0.09091	-3.459	0.1728	1	NA	NA	0.1838	0.01671
1820	DUS27_HUMAN,A0AUM4,DUSP27	1820	1820	7	11	3	0.2727	-1.874	0.392	1	NA	NA	0.1267	0.03456
1821	RP11-52A20.1-001,OCT1,uc001geg.1,B1AL93,OTF1,POU2F1,B1AL93_HUMAN,PO2F1_HUMAN	1821	1821	153	127	179	1.409	0.4951	0.6531	1	NA	NA	1.816	2.56
1822	B1AK49,uc001gei.1,uc001gej.1,CD247,uc001gek.1,TCRZ,B1AK49_HUMAN,CD3Z,RP11-104L21.1-001,CD3Z_HUMAN,T3Z	1822	1822	5	3	7	2.333	1.222	0.6392	1	NA	NA	0.06968	0.1626
1823	UNQ727/PRO1409,CREG1_HUMAN,CREG,CREG1	1823	1823	972	1125	819	0.728	-0.458	0.5188	1	NA	NA	25.92	18.87
1824	RCSD1,B1AK48_HUMAN,B1AK48,RP3-503M14.1-001	1824	1824	4	5	3	0.6	-0.737	0.8529	1	NA	NA	0.07442	0.04465
1825	B2REC0_HUMAN,uc001gen.1,MPZL1,PZR,MPZL1_HUMAN,B2REC0,UNQ849/PRO1787,RP1-313L4.1-006	1825	1825	2446	2569	2322	0.9039	-0.1458	0.8352	1	NA	NA	24.25	21.91
1826	ADCY10,ADCYA_HUMAN,SAC	1826	1826	4.5	4	5	1.25	0.3219	1	1	NA	NA	0.03394	0.04243
1827	BR44_HUMAN,BRP44	1827	1827	580	697	463	0.6643	-0.5901	0.4431	1	NA	NA	22.03	14.64
1828	IQWD1_HUMAN,IQWD1,A2A295,MSTP055	1828	1828	517	509	525	1.031	0.04465	0.9573	1	NA	NA	6.327	6.526
1829	uc001gfa.1	1829	1829	187	156	218	1.397	0.4828	0.6401	1	NA	NA	6.335	8.853
1830	GP161_HUMAN,GPR161,RP4-745I14.2-004	1830	1830	472	386	558	1.446	0.5317	0.508	1	NA	NA	4.995	7.22
1831	TIPRL_HUMAN,TIPRL	1831	1831	1366	1525	1206	0.7908	-0.3386	0.6247	1	NA	NA	22.08	17.46
1833	uc001gfi.1,UNQ512/PRO1027,SFT2B_HUMAN,SFT2D2	1833	1832	174	175	173	0.9886	-0.01658	0.9936	1	NA	NA	9.539	9.43
1832	TBX19,TPIT,RP4-747L4.2-004,uc001gfj.1,TBX19_HUMAN,RP4-747L4.2-003	1832	1833	118.5	126	111	0.881	-0.1829	0.8835	1	NA	NA	1.929	1.699
1834	uc001gfk.1	1834	1834	171.5	181	162	0.895	-0.16	0.8842	1	NA	NA	4.406	3.943
1835	SCYC2,uc001gfn.1,XCL2_HUMAN,XCL2	1835	1835	0	0	0	NA	NA	NA	NA	NA	NA	0	0
1836	XCL1,SCYC1,LTN,XCL1_HUMAN	1836	1836	1	0	2	Inf	Inf	0.5719	1	NA	NA	0	0.07637
1837	DERM_HUMAN,DPT	1837	1837	38	70	6	0.08571	-3.544	0.03722	0.7402	NA	NA	1.918	0.1644
1838	uc001gfq.1	1838	1838	8	15	1	0.06667	-3.907	0.1058	1	NA	NA	0.7375	0.04917
1839	A3KLL5,A3KLL5_HUMAN,ATP1B1	1839	1839	3510	3384	3636	1.074	0.1036	0.8863	1	NA	NA	78.48	84.32
1840	NDK7_HUMAN,A8K3T6_HUMAN,A8K3T6,NME7	1840	1840	621	602	640	1.063	0.08831	0.9092	1	NA	NA	5.096	5.418
1841	uc001gfw.1,BLZF1,JEM1,RP1-206D15.1-005,GO45_HUMAN	1841	1841	573	616	530	0.8604	-0.2169	0.7794	1	NA	NA	7.739	6.659
1842	CA114_HUMAN,uc001ggd.1,C1orf114,uc001ggb.1	1842	1842	194	123	265	2.154	1.107	0.2787	1	NA	NA	1.511	3.255
1843	TRMA,S19A2_HUMAN,uc001ggf.1,uc001gge.1,RP1-206D15.4-002,THT1,SLC19A2	1843	1843	339.5	367	312	0.8501	-0.2342	0.789	1	NA	NA	4.71	4.004
1844	RP1-86F14.1-001,F5	1844	1844	132	141	123	0.8723	-0.197	0.869	1	NA	NA	0.7168	0.6253
1845	SELP,uc001ggi.1,RP1-86F14.2-002,uc001ggh.1	1845	1845	1	2	0	0	-Inf	0.5719	1	NA	NA	0.0285	0
1849	C1orf112,A6NFP1,CA112_HUMAN,uc001ggo.1	1849	1846	212.5	224	201	0.8973	-0.1563	0.8782	1	NA	NA	2.198	1.972
1846	SELL,LYAM1_HUMAN,LNHR,LYAM1	1846	1847	13.5	6	21	3.5	1.807	0.3203	1	NA	NA	0.1133	0.3967
1847	LYAM2_HUMAN,ELAM1,uc001ggm.1,SELE	1847	1848	3	5	1	0.2	-2.322	0.4629	1	NA	NA	0.06021	0.01204
1848	CCDS1284,C1orf156,ASTP2,CA156_HUMAN	1848	1849	148	167	129	0.7725	-0.3725	0.7394	1	NA	NA	5.7	4.403
1850	PACE1_HUMAN,uc001ggt.1,uc001ggs.1,PACE1,uc001ggu.1,SCYL3	1850	1850	281	260	302	1.162	0.216	0.815	1	NA	NA	3.713	4.313
1851	SMAP,KIFA3_HUMAN,KIFAP3	1851	1851	1552	1603	1500	0.9357	-0.09581	0.8902	1	NA	NA	24.96	23.35
1852	METTL11B,B2RXI0_HUMAN,B2RXI0	1852	1852	2	0	4	Inf	Inf	0.288	1	NA	NA	0	0.199
1853	LOC284688	1853	1853	1.5	0	3	Inf	Inf	0.3905	1	NA	NA	0	0.09608
1854	uc001ggy.1	1854	1854	2	2	2	1	0	1	1	NA	NA	0.04388	0.04388
1855	uc001ggz.1,NTKLBP1,SCYL1BP1	1855	1855	268	306	230	0.7516	-0.4119	0.6566	1	NA	NA	3.968	2.983
1856	PRRX1_HUMAN,PMX1,PRRX1	1856	1856	718	1073	363	0.3383	-1.564	0.03816	0.7443	NA	NA	12.3	4.161
1857	A0PJM0,A0PJM2,CA129_HUMAN,C1orf129	1857	1857	0	0	0	NA	NA	NA	NA	NA	NA	0	0
1858	FMO3,FMO3_HUMAN	1858	1858	6.5	7	6	0.8571	-0.2224	1	1	NA	NA	0.1579	0.1353
1859	uc001ghj.1	1859	1859	1	2	0	0	-Inf	0.5719	1	NA	NA	0.04392	0
1860	FMO2	1860	1860	39	57	21	0.3684	-1.441	0.3505	1	NA	NA	0.5134	0.1891
1861	FMO1,RP4-798A17.1-006,FMO1_HUMAN	1861	1861	80.5	127	34	0.2677	-1.901	0.1624	1	NA	NA	2.588	0.6928
1862	FMO4,FMO2,FMO4_HUMAN	1862	1862	66.5	71	62	0.8732	-0.1956	0.8978	1	NA	NA	1.549	1.352
1863	uc001ghp.1	1863	1863	172.5	172	173	1.006	0.008363	1	1	NA	NA	3.388	3.408
1864	BAT2D1,KIAA1096,XTP2	1864	1864	5010	4419	5601	1.267	0.342	0.6538	1	NA	NA	19.4	24.6
1865	MYOC_HUMAN,GLC1A,TIGR,MYOC	1865	1865	3.5	6	1	0.1667	-2.585	0.3794	1	NA	NA	0.1369	0.02282
1866	VAMP4_HUMAN,VAMP4	1866	1866	509	527	491	0.9317	-0.1021	0.8992	1	NA	NA	5.999	5.589
1867	KIAA0859,K0859_HUMAN,CGI-01,A6NFK0	1867	1867	540.5	472	609	1.29	0.3677	0.6377	1	NA	NA	4.159	5.366
1868	uc001gid.1,DNM3,KIAA0820,RP1-106H8.3-002	1868	1868	343.5	208	479	2.303	1.203	0.1678	1	NA	NA	1.117	2.573
1869	uc001gig.1	1869	1869	5.5	5	6	1.2	0.263	1	1	NA	NA	2.121	2.545
1870	uc009wwc.1	1870	1870	8.5	11	6	0.5455	-0.8745	0.6911	1	NA	NA	4.666	2.545
1872	uc001gim.1,GPI2,PIGC,PIGC_HUMAN,CCDS1302	1872	1871	410	483	337	0.6977	-0.5193	0.5313	1	NA	NA	7.344	5.124
1871	CA105_HUMAN,C1orf105	1871	1872	0.5	1	0	0	-Inf	1	1	NA	NA	0.04761	0
1873	B2RNU4_HUMAN,CA009_HUMAN,C1orf9,uc001gip.1,B2RNU4,uc001giq.1,CH1	1873	1873	3276	3182	3371	1.059	0.08324	0.9079	1	NA	NA	26.26	27.82
1874	FASL,FASLG,TNFL6_HUMAN,TNFSF6,APT1LG1	1874	1874	0.5	0	1	Inf	Inf	1	1	NA	NA	0	0.0251
1875	uc001giu.1,TNFSF18	1875	1875	2	4	0	0	-Inf	0.288	1	NA	NA	0.2495	0
1876	TNFSF4,TXGP1,TNFL4_HUMAN	1876	1876	64	89	39	0.4382	-1.19	0.4	1	NA	NA	1.11	0.4864
1877	uc001gix.1	1877	1877	30	14	46	3.286	1.716	0.2843	1	NA	NA	0.1163	0.382
1878	PRDX6,KIAA0106,PRDX6_HUMAN,AOP2	1878	1878	2918	3750	2086	0.5563	-0.8462	0.2354	1	NA	NA	104.8	58.28
1879	S9A11_HUMAN,SLC9A11	1879	1879	39	18	60	3.333	1.737	0.2634	1	NA	NA	0.1825	0.6084
1880	ANKRD45,uc001gjb.1	1880	1880	308.5	138	479	3.471	1.795	0.04866	0.8199	NA	NA	1.564	5.429
1881	uc001gjd.1,KLHL20,KLHLX	1881	1881	600	566	634	1.12	0.1637	0.8317	1	NA	NA	6.996	7.837
1882	CENPL_HUMAN,C1orf155,ICEN33,uc001gjf.1,uc001gjg.1,CENPL,uc001gje.1	1882	1882	186	209	163	0.7799	-0.3586	0.7299	1	NA	NA	3.287	2.563
1883	SYDM_HUMAN,DARS2	1883	1883	432	435	429	0.9862	-0.02004	0.9836	1	NA	NA	6.51	6.42
1884	uc001gjm.1,uc001gjl.1	1884	1884	1218	1878	559	0.2977	-1.748	0.01432	0.4385	NA	NA	49.7	14.8
1885	uc009wwi.1	1885	1885	1	0	2	Inf	Inf	0.5719	1	NA	NA	0	2.17
1886	uc001gjl.1	1886	1886	10	12	8	0.6667	-0.585	0.7965	1	NA	NA	6.913	4.609
1887	uc009wwl.1	1887	1887	0	0	0	NA	NA	NA	NA	NA	NA	0	0
1888	uc001gjn.1	1888	1888	3	5	1	0.2	-2.322	0.4629	1	NA	NA	3.825	0.7649
1889	uc009wwm.1	1889	1889	2	3	1	0.3333	-1.585	0.7441	1	NA	NA	2.295	0.7649
1890	uc009wwo.1	1890	1890	0	0	0	NA	NA	NA	NA	NA	NA	0	0
1891	uc001gjo.1	1891	1891	1	2	0	0	-Inf	0.5719	1	NA	NA	1.296	0
1892	uc001gjq.1,ZBT37_HUMAN,ZBTB37	1892	1892	118.5	100	137	1.37	0.4542	0.705	1	NA	NA	1.831	2.509
1893	uc001gjs.1	1893	1893	0	0	0	NA	NA	NA	NA	NA	NA	0	0
1894	PRO0309,AT3,SERPINC1,ANT3_HUMAN	1894	1894	5.5	11	0	0	-Inf	0.07245	0.9857	NA	NA	0.3299	0
1895	KIAA2025,uc001gju.1,RC3H1_HUMAN,RC3H1,RNF198	1895	1895	720	720	720	1	0	1	1	NA	NA	3.054	3.054
1896	uc001gkh.1,uc001gkd.1,uc001gjz.1,uc001gkc.1,IDN4-GGTR7,uc001gke.1,KIAA0471,RABGAP1L,uc001gkb.1,RP1-102G20.1-003,uc001gjw.1,uc001gjy.1,RP1-102G20.1-002,RP1-102G20.1-001,RP1-102G20.1-004	1896	1896	324	288	360	1.25	0.3219	0.7151	1	NA	NA	1.766	2.208
1897	GPR52,GPR52_HUMAN	1897	1897	0	0	0	NA	NA	NA	NA	NA	NA	0	0
1898	PNAS-107,CACYBP,SIP,CYBP_HUMAN,S100A6BP,RP1-102G20.6-002	1898	1898	446	451	441	0.9778	-0.03235	0.9712	1	NA	NA	6.348	6.207
1899	RT14_HUMAN,MRPS14	1899	1899	357.5	389	326	0.838	-0.2549	0.7676	1	NA	NA	15.47	12.97
1900	TNN,TENN_HUMAN	1900	1900	16.5	15	18	1.2	0.263	0.9112	1	NA	NA	0.1398	0.1677
1901	KIAA0040,K0040_HUMAN,uc001gkm.1	1901	1901	106	36	176	4.889	2.29	0.07307	0.9884	NA	NA	0.4458	2.18
1902	uc001gko.1,KIAA0040,uc001gkm.1,uc001gkn.1	1902	1902	55.5	11	100	9.091	3.184	0.04211	0.7721	NA	NA	0.3118	2.835
1903	A1L306_HUMAN,TNR,A1L306,uc001gkq.1,TENR_HUMAN	1903	1903	293.5	29	558	19.24	4.266	3.717e-05	0.006157	NA	NA	0.2598	4.999
1904	uc001gks.1	1904	1904	0	0	0	NA	NA	NA	NA	NA	NA	0	0
1905	RP11-318C24.3-003,B1AMD3,A8MTP5_HUMAN,COP1,RFWD2_HUMAN,A8MTP5,RNF200,RFWD2,B1AMD3_HUMAN	1905	1905	599	669	529	0.7907	-0.3387	0.658	1	NA	NA	10.8	8.538
1906	uc001gkx.1	1906	1906	0	0	0	NA	NA	NA	NA	NA	NA	0	0
1907	PAPPE,PAPP2_HUMAN,PLAC3,PAPPA2	1907	1907	1286	897	1676	1.868	0.9018	0.1959	1	NA	NA	5.32	9.941
1908	uc001gla.1	1908	1908	610.5	482	739	1.533	0.6165	0.4185	1	NA	NA	9.562	14.66
1909	B1AJS1,ASTN,ASTN1,B1AJS1_HUMAN,RP4-774I24.2-002,KIAA0289,uc001gle.1	1909	1909	3652	1544	5760	3.731	1.899	0.01131	0.3736	NA	NA	7.911	29.51
1910	DBCCR1L2,BRINP2,FAM5B_HUMAN,FAM5B,KIAA1747	1910	1910	1014	470	1558	3.315	1.729	0.01696	0.4851	NA	NA	5.661	18.77
1911	B1AM07,uc001glm.1,KIAA1928,A3EYF1,B1AM07_HUMAN,B1AM08,B1AM08_HUMAN,RP4-798P15.1-005,uc001gll.1,SEC16B,SC16B_HUMAN,LZTR2,SEC16S,RP4-798P15.1-001,RGPR	1911	1911	226.5	214	239	1.117	0.1594	0.873	1	NA	NA	0.8255	0.922
1912	uc001glo.1	1912	1912	15	20	10	0.5	-1	0.5775	1	NA	NA	0.3946	0.1973
1913	B1AKC7,NGAP,B1AKC7_HUMAN,NGAP_HUMAN,RP4-593C16.1-002,RASAL2	1913	1913	576.5	534	619	1.159	0.2131	0.783	1	NA	NA	4.114	4.769
1914	DKFZp564J047,CA049_HUMAN,C1orf49	1914	1914	8.5	6	11	1.833	0.8745	0.6911	1	NA	NA	0.07424	0.1361
1915	B2RN72,CA220_HUMAN,CCDS1324,B2RN72_HUMAN,C1orf220	1915	1915	35	25	45	1.8	0.848	0.5891	1	NA	NA	0.4527	0.8148
1916	RGPS2_HUMAN,RALGPS2	1916	1916	514	289	739	2.557	1.355	0.08971	1	NA	NA	4.17	10.66
1917	ANGPT3,ANGL1_HUMAN,ARP1,UNQ162/PRO188,ANGPTL1,ANG3,PSEC0154	1917	1917	560.5	714	407	0.57	-0.8109	0.2962	1	NA	NA	9.395	5.356
1918	KIAA0475,FAM20B,FA20B_HUMAN	1918	1918	1698	1867	1528	0.8184	-0.2891	0.6755	1	NA	NA	14.66	12
1919	ADIR,TOR3A_HUMAN,TOR3A	1919	1919	377	355	399	1.124	0.1686	0.8441	1	NA	NA	7.806	8.774
1920	ABL2_HUMAN,uc001gmj.1,ABL2,uc001gmg.1,uc001gmh.1,ABLL,ARG,uc001gmi.1,uc001gmk.1	1920	1920	1122	1049	1195	1.139	0.188	0.7888	1	NA	NA	3.747	4.268
1921	SOAT,ACACT1,SOAT1,STAT,ACACT,ACAT,ACAT1,SOAT1_HUMAN,A8K3P4,A8K3P4_HUMAN,A9Z1V7,A6NC40	1921	1921	723.5	645	802	1.243	0.3143	0.671	1	NA	NA	8.87	11.03
1922	B1AM31_HUMAN,CA125_HUMAN,RP11-215I23.2-001,B1AM31,DKFZp434N1720,C1orf125	1922	1922	13.5	2	25	12.5	3.644	0.0727	0.9857	NA	NA	0.01824	0.2281
1923	NPHS2,PODO_HUMAN,uc001gmq.1	1923	1923	0	0	0	NA	NA	NA	NA	NA	NA	0	0
1924	uc001gms.1	1924	1924	0	0	0	NA	NA	NA	NA	NA	NA	0	0
1925	uc001gmt.1	1925	1925	0	0	0	NA	NA	NA	NA	NA	NA	0	0
1926	uc001gmu.1	1926	1926	0	0	0	NA	NA	NA	NA	NA	NA	0	0
1927	uc001gmv.1	1927	1927	0	0	0	NA	NA	NA	NA	NA	NA	0	0
1928	uc001gmw.1	1928	1928	3.5	5	2	0.4	-1.322	0.6752	1	NA	NA	3.888	1.555
1929	uc001gmx.1	1929	1929	0	0	0	NA	NA	NA	NA	NA	NA	0	0
1930	uc001gmy.1	1930	1930	0	0	0	NA	NA	NA	NA	NA	NA	0	0
1931	uc001gmz.1	1931	1931	1.5	3	0	0	-Inf	0.3905	1	NA	NA	3.181	0
1932	uc001gna.1	1932	1932	0	0	0	NA	NA	NA	NA	NA	NA	0	0
1933	uc001gnb.1	1933	1933	0	0	0	NA	NA	NA	NA	NA	NA	0	0
1934	uc001gnc.1	1934	1934	0	0	0	NA	NA	NA	NA	NA	NA	0	0
1935	uc001gnd.1	1935	1935	0	0	0	NA	NA	NA	NA	NA	NA	0	0
1936	uc001gne.1	1936	1936	0	0	0	NA	NA	NA	NA	NA	NA	0	0
1937	TDRD5,TDRD5_HUMAN,A1L4G5	1937	1937	1.5	1	2	2	1	1	1	NA	NA	0.01257	0.02514
1938	CA076_HUMAN,uc001gni.1,NDSP,C1orf76,FAM163A	1938	1938	28.5	49	8	0.1633	-2.615	0.1176	1	NA	NA	0.6647	0.1085
1939	TOR1AIP2,TOIP2_HUMAN,LULL1	1939	1939	539	575	503	0.8748	-0.193	0.8059	1	NA	NA	7.725	6.758
1940	IFRG15,uc001gnm.1,uc001gnn.1	1940	1940	369	366	372	1.016	0.02346	0.9815	1	NA	NA	10.32	10.49
1941	uc001gno.1	1941	1941	8	7	9	1.286	0.3626	0.9176	1	NA	NA	0.4832	0.6212
1942	TOR1AIP1,TOIP1_HUMAN	1942	1942	1317	1371	1263	0.9212	-0.1184	0.8651	1	NA	NA	18.28	16.84
1943	RP11-502H18.1-007,uc001gns.1,RP11-502H18.1-011,CAP350,RP11-502H18.1-005,GM133,A2A4F6,CE350_HUMAN,CEP350,A2A4F6_HUMAN	1943	1943	1718	1466	1970	1.344	0.4263	0.5371	1	NA	NA	4.882	6.561
1944	QSCN6,QSOX1,QSOX1_HUMAN,UNQ2520/PRO6013	1944	1944	2168	2456	1881	0.7659	-0.3848	0.58	1	NA	NA	23.73	18.17
1945	uc001god.1	1945	1945	97	96	98	1.021	0.02975	0.9904	1	NA	NA	1.96	2
1946	LHX4_HUMAN,LHX4	1946	1946	11	12	10	0.8333	-0.263	0.937	1	NA	NA	0.4765	0.3971
1947	uc001gof.1	1947	1947	65	50	80	1.6	0.6781	0.6316	1	NA	NA	0.666	1.066
1948	ACBD6_HUMAN,ACBD6	1948	1948	581	585	577	0.9863	-0.01987	0.9818	1	NA	NA	25.75	25.4
1949	LOC148756	1949	1949	0	0	0	NA	NA	NA	NA	NA	NA	0	0
1950	XR,SYG1,XPR1_HUMAN,XPR1	1950	1950	3199	2851	3547	1.244	0.3151	0.6598	1	NA	NA	29.21	36.34
1951	uc001goj.1	1951	1951	708.5	632	785	1.242	0.3128	0.6736	1	NA	NA	9.038	11.23
1952	KIAA1614,uc001gok.1	1952	1952	71	72	70	0.9722	-0.04064	0.9878	1	NA	NA	0.8486	0.825
1953	B2R652_HUMAN,STX6,uc001gon.1,STX6_HUMAN,B2R652	1953	1953	1095	1205	985	0.8174	-0.2908	0.6786	1	NA	NA	9.894	8.088
1954	O97985_HUMAN,RP11-309G3.1-003,RP11-309G3.1-004,MR1,RP11-309G3.1-002,MR1B,uc001gop.1,MR1C,RP11-309G3.1-001,O97986_HUMAN	1954	1954	38	25	51	2.04	1.029	0.5058	1	NA	NA	0.524	1.069
1955	SBBI48,PP4583,IER5,uc001got.1,IER5_HUMAN	1955	1955	739.5	904	575	0.6361	-0.6528	0.376	1	NA	NA	18.01	11.46
1956	uc001gou.1	1956	1956	3	2	4	2	1	0.814	1	NA	NA	0.1735	0.3469
1957	uc001gov.1	1957	1957	1	0	2	Inf	Inf	0.5719	1	NA	NA	0	0.6812
1958	CACH6,CACNL1A6,CACNA1E	1958	1958	403.5	161	646	4.012	2.004	0.0196	0.5183	NA	NA	0.6712	2.693
1959	ZNF648,ZN648_HUMAN,CCDS30952	1959	1959	3.5	0	7	Inf	Inf	0.1428	1	NA	NA	0	0.08951
1960	GLNA_HUMAN,GLNS,GLUL	1960	1960	7126	8250	6003	0.7276	-0.4587	0.5764	1	NA	NA	89.01	64.76
1961	TEDM1_HUMAN,TEDDM1	1961	1961	0	0	0	NA	NA	NA	NA	NA	NA	0	0
1962	uc001gpf.1	1962	1962	0	0	0	NA	NA	NA	NA	NA	NA	0	0
1963	uc001gpi.1,uc001gpg.1,RGSL2,RGS,DKFZp434E169	1963	1963	0	0	0	NA	NA	NA	NA	NA	NA	0	0
1964	RGS,uc001gph.1	1964	1964	0	0	0	NA	NA	NA	NA	NA	NA	0	0
1965	uc001gpk.1,DKFZp781D08126,RNASEL,RNS4,RN5A_HUMAN	1965	1965	375	271	479	1.768	0.8217	0.3329	1	NA	NA	2.066	3.651
1966	RP11-317P15.1-001,RGS16,uc001gpl.1	1966	1966	1474	2226	722	0.3243	-1.624	0.02138	0.5478	NA	NA	42.71	13.85
1967	RGS8,A8MVW6_HUMAN,A8MVW6,RGS8_HUMAN	1967	1967	88	69	107	1.551	0.6329	0.6282	1	NA	NA	3.53	5.475
1968	C1orf13,NPL,NPL_HUMAN,uc001gpp.1	1968	1968	103.5	45	162	3.6	1.848	0.1444	1	NA	NA	0.8484	3.054
1969	LKP,NDH2,DDX9,DHX9,DHX9_HUMAN	1969	1969	2798	2466	3130	1.269	0.344	0.6265	1	NA	NA	22.87	29.03
1970	C1orf14	1970	1970	0	0	0	NA	NA	NA	NA	NA	NA	0	0
1971	LAMC1,RP11-181K3.1-001,uc001gpy.1,uc001gpx.1	1971	1971	7509	9664	5354	0.554	-0.852	0.308	1	NA	NA	48.47	26.85
1972	LAMC2_HUMAN,LAMB2T,LAMNB2,LAMC2,uc001gpz.1,uc001gqa.1	1972	1972	85.5	106	65	0.6132	-0.7056	0.5918	1	NA	NA	0.7606	0.4664
1973	C1orf15,KIAA0479,NMNAT2,NMNA2_HUMAN,uc001gqd.1	1973	1973	394.5	200	589	2.945	1.558	0.06715	0.9515	NA	NA	1.285	3.786
1974	uc001gqe.1	1974	1974	13	4	22	5.5	2.459	0.1914	1	NA	NA	0.08407	0.4624
1975	RP1-127C7.1-003,EST1C,B1ALB4_HUMAN,SMG7_HUMAN,C1orf16,SMG7,uc001gqf.1,KIAA0250,B1ALB4	1975	1975	1644	1457	1831	1.257	0.3296	0.633	1	NA	NA	11.43	14.37
1976	P67PHOX,uc001gqj.1,NOXA2,NCF2,uc001gqk.1,NCF2_HUMAN	1976	1976	3.5	4	3	0.75	-0.415	1	1	NA	NA	0.07514	0.05635
1977	ARPC5,A6NEC4,ARC16,ARPC5_HUMAN	1977	1977	1934	2281	1586	0.6953	-0.5243	0.4492	1	NA	NA	53.7	37.34
1978	RGL,RGL1,KIAA0959,RGL1_HUMAN	1978	1978	1645	1589	1701	1.07	0.09826	0.8874	1	NA	NA	13.94	14.92
1979	APOBEC4,ABEC4_HUMAN,CCDS1358,C1orf169	1979	1979	2.5	0	5	Inf	Inf	0.2216	1	NA	NA	0	0.08398
1980	RP11-498P10.2-002,GLT25D2,KIAA0584,GT252_HUMAN,RP11-498P10.2-003,C1orf17	1980	1980	575	784	366	0.4668	-1.099	0.1567	1	NA	NA	5.435	2.537
1981	SEN15_HUMAN,SEN15,uc001gqu.1,B1ALV1_HUMAN,TSEN15,uc001gqt.1,C1orf19,B1ALV1,GS1-215N23.1-004	1981	1981	678	657	699	1.064	0.0894	0.9064	1	NA	NA	14.77	15.72
1982	C1orf21,CA021_HUMAN,uc001gqw.1,PIG13	1982	1982	1732	2172	1291	0.5944	-0.7505	0.2786	1	NA	NA	9.832	5.844
1983	uc001gqx.1,EDEM3,uc001gqy.1,EDEM3_HUMAN,C1orf22	1983	1983	1247	1267	1227	0.9684	-0.04628	0.948	1	NA	NA	7.997	7.744
1984	uc001gqz.1	1984	1984	1	2	0	0	-Inf	0.5719	1	NA	NA	0.03254	0
1985	FAM129A,NIBAN,GIG39,C1orf24,NIBA_HUMAN	1985	1985	1166	1510	823	0.545	-0.8756	0.2117	1	NA	NA	9.001	4.906
1986	HIPI3,DING,BAP1,RNF2,RING2_HUMAN,RING1B	1986	1986	459.5	430	489	1.137	0.1855	0.8199	1	NA	NA	5.65	6.426
1987	C1orf25,uc001grf.1,MSTP070,TRM1L_HUMAN,TRM1L	1987	1987	374	412	336	0.8155	-0.2942	0.7296	1	NA	NA	4.362	3.558
1988	uc001grh.1,uc001grg.1,C1orf26,CA026_HUMAN	1988	1988	201	171	231	1.351	0.4339	0.6676	1	NA	NA	2.023	2.732
1989	ARA3,NS1BP_HUMAN,HSPC068,IVNS1ABP,KIAA0850,FLARA3,DKFZp686K06216,uc001grk.1,NS1BP,NS1	1989	1989	3164	3706	2622	0.7075	-0.4992	0.4855	1	NA	NA	25.16	17.8
1990	uc001grn.1	1990	1990	0.5	1	0	0	-Inf	1	1	NA	NA	0.07371	0
1991	uc001gro.1	1991	1991	0	0	0	NA	NA	NA	NA	NA	NA	0	0
1992	uc001grp.1	1992	1992	0	0	0	NA	NA	NA	NA	NA	NA	0	0
1993	HMCN1,FIBL6,A6NGE3,HMCN1_HUMAN,FIBL-6	1993	1993	749	942	556	0.5902	-0.7606	0.3019	1	NA	NA	2.387	1.409
1994	MSF,SZP,uc001grt.1,PRG4,uc001gru.1,PRG4_HUMAN	1994	1994	58	13	103	7.923	2.986	0.05206	0.8466	NA	NA	0.1387	1.099
1995	TPR,tpr	1995	1995	3730	3053	4406	1.443	0.5292	0.4683	1	NA	NA	15.27	22.03
1996	ODR4,TTG1,C1orf27,TTG1A	1996	1996	617	589	645	1.095	0.131	0.8646	1	NA	NA	7.263	7.954
1997	TISR_HUMAN,OCLM	1997	1997	24	26	22	0.8462	-0.241	0.9054	1	NA	NA	1.372	1.161
1998	PHOS_HUMAN,PDC	1998	1998	9	11	7	0.6364	-0.6521	0.7778	1	NA	NA	0.3927	0.2499
1999	COX-2,COX2,PGH2_HUMAN,PTGS2	1999	1999	146	258	34	0.1318	-2.924	0.01401	0.4326	NA	NA	2.696	0.3553
[truncated: 24,571 more rows]
