# Supplementary material for: ExpressionPlot: a web-based framework for analysis of RNA-Seq and microarray gene expression data
Source: Genome Biol. 2011 Jul 28;12(7):R69. doi: 10.1186/gb-2011-12-7-r69 (PMC3218831; doi:10.1186/gb-2011-12-7-r69)
Supplement: Additional file 3 — Data for Figure 2d. [file gb-2011-12-7-r69-S3.ZIP › rep2.MSC.tsv]

clusterID	aliases	ID	n1	n2	p	lfc	rpkm1	rpkm2
1	uc001aaa.1	1	0	0	1	0	0	0
2	uc001aac.1,uc001aae.1,uc001aab.1,uc001aaj.1,FLJ00038,WASH2P,uc001aah.1,DKFZp434K1323	2	17	22	0.5224	0.3479	0.1718	0.2214
3	uc009vjg.1	3	0	0	1	0	0	0
4	F379	4	0	0	1	0	0	0
5	OR4F5,OR4F5_HUMAN	5	0	0	1	0	0	0
6	uc009vji.1	6	1	2	1	0.5814	0.01575	0.03138
7	uc009vjj.1	7	0	0	1	0	0	0
8	uc001aam.1	8	0	1	1	0.9985	0	0.0479
9	uc001aap.1	9	0	0	1	0	0	0
10	uc001aaq.1	10	0	0	1	0	0	0
11	uc001aar.1	11	0	0	1	0	0	0
12	uc001aas.1	12	0	0	1	0	0	0
13	uc001aat.1	13	0	0	1	0	0	0
14	uc001aau.1	14	0	0	1	0	0	0
15	uc009vjk.1	15	0	0	1	0	0	0
16	uc001aav.1	16	0	0	1	0	0	0
17	OR4F16,OR4F3,OR4F29,OR4F3_HUMAN	17	0	0	1	0	0	0
18	uc001aax.1	18	0	0	1	0	0	0
19	uc001aay.1	19	0	0	1	0	0	0
20	uc009vjl.1	20	13	22	0.1755	0.7105	0.5942	1.001
21	uc001aaz.1	21	133	503	3.14e-51	1.905	3.921	14.77
22	uc001aba.1	22	1	6	0.125	1.803	0.06738	0.4026
23	uc001abb.1	23	0	0	1	0	0	0
24	uc001abc.1	24	591	1057	2.189e-30	0.8316	33.82	60.24
25	OR4F16,OR4F3,OR4F29,OR4F3_HUMAN	25	0	0	1	0	0	0
26	uc009vjm.1	26	0	0	1	0	0	0
27	uc001abe.1	27	1	1	1	-0.00303	0.03107	0.03094
28	uc001abg.1	28	0	0	1	0	0	0
29	uc001abh.1	29	0	0	1	0	0	0
30	uc001abi.1	30	0	0	1	0	0	0
31	uc001abj.1	31	0	0	1	0	0	0
32	uc001abk.1	32	0	0	1	0	0	0
33	uc001abl.1	33	0	0	1	0	0	0
34	uc001abm.1	34	0	0	1	0	0	0
35	uc001abo.1	35	5	5	1	-0.00505	0.1786	0.1779
36	uc001abq.1	36	40	50	0.3429	0.3089	1.171	1.458
37	LOC643837	37	9	23	0.02007	1.257	0.1568	0.399
38	uc001abt.1	38	1	0	0.4989	-1.002	0.02596	0
39	uc001abu.1	39	65	99	0.009782	0.5935	0.9988	1.515
40	RP11-54O7.4-003,A2AA76,SAM11_HUMAN,SAMD11	40	362	65	2.066e-51	-2.465	7.642	1.366
41	DKFZp564C186,NOC2L,NOC2L_HUMAN,uc001abz.1,uc001aby.1	41	387	381	0.8006	-0.02853	3.585	3.515
42	KLHL17,KLH17_HUMAN	42	209	157	0.006491	-0.4165	3.313	2.478
43	PLEKHN1,PKHN1_HUMAN	43	6	2	0.1788	-1.227	0.1098	0.03643
44	CA170_HUMAN,C1orf170	44	3	6	0.5078	0.8025	0.04596	0.09154
45	HES4,HES4_HUMAN	45	111	69	0.001689	-0.6841	5.912	3.659
46	uc001acj.1,UCRP,ISG15,UCRP_HUMAN,G1P2	46	120	191	6.816e-05	0.6601	8.425	13.35
47	AGRN,AGRIN_HUMAN,AGRIN	47	6577	6127	2.404e-05	-0.1083	42.02	38.98
48	uc009vjs.1	48	88	5	5.034e-21	-3.896	2.773	0.1569
49	uc001acm.1,CCDS7,uc001acr.1,C1orf159,uc001act.1,uc001acu.1,CA159_HUMAN,uc001acn.1,UNQ2998/PRO9739,uc001acp.1,uc001acs.1,UNQ2998	49	157	141	0.3541	-0.1601	2.116	1.893
50	uc001acv.1	50	1	1	1	-0.00303	0.02894	0.02881
51	uc001acw.1	51	0	0	1	0	0	0
52	uc001acx.1	52	0	39	3.65e-12	5.319	0	0.5333
53	TTLL10,TTL10_HUMAN	53	4	67	8.811e-16	3.76	0.06228	1.039
54	B1AME3_HUMAN,RP5-902P8.2-001,AITR,GITR,TNR18_HUMAN,TNFRSF18,B1AME3,RP5-902P8.2-002,UNQ319/PRO364	54	5	3	0.5069	-0.5898	0.1684	0.1006
55	uc001adf.1,TNFRSF4,TNR4_HUMAN,TXGP1L	55	2	1	0.6242	-0.5885	0.05453	0.02715
56	PSEC0034,CAB45_HUMAN,uc001adi.1,B1AME6,SDF4,B1AME6_HUMAN,RP5-902P8.6-007,uc001adh.1,CAB45	56	2513	1890	1.427e-21	-0.4169	23.12	17.32
57	B3GALT6,B3GT6_HUMAN	57	516	437	0.009521	-0.2453	8.642	7.288
58	FAM132A,F132A_HUMAN,C1QDC2	58	31	21	0.1681	-0.5464	1.399	0.9439
59	A6NGS0_HUMAN,A6NGS0,UBE2J2	59	754	489	2.923e-14	-0.6297	12.08	7.8
60	B1AMF4,uc001adx.1,RP5-902P8.9-005,SCNND_HUMAN,A9Z1X6,SCNN1D,B1AMF4_HUMAN,DNACH	60	83	124	0.005327	0.5675	1.21	1.8
61	CENTB5,RP5-902P8.11-003,B1AMF5,B1AMF5_HUMAN,CENB5_HUMAN,KIAA1716	61	676	935	1.94e-10	0.4613	5.73	7.893
62	PUSL1,PUSL1_HUMAN	62	142	95	0.002211	-0.5809	3.521	2.345
63	RC68,CPSF3L,INTS11,DKFZp434A1923,INT11_HUMAN,A8K5S2,A8K5S2_HUMAN,RP5-890O3.8-016	63	1020	973	0.2534	-0.07404	7.94	7.542
64	GLTD1_HUMAN,GLTPD1	64	312	227	0.0002081	-0.4632	6.653	4.82
65	TR3,TAS1R3,TS1R3_HUMAN,T1R3	65	24	17	0.279	-0.4797	0.4385	0.3093
66	uc001aer.1,A6NKG8,DVL1,A6NKG8_HUMAN,uc001aet.1	66	871	670	1.96e-07	-0.3841	8.253	6.322
67	MXRA8,MXRA8_HUMAN,uc001aey.1,uc001aex.1,UNQ662	67	2290	462	2.293e-291	-2.313	37.45	7.524
68	AIP,AKIP_HUMAN,AURKAIP1,AKIP,uc001afc.1,uc001afd.1	68	642	517	0.0001889	-0.3179	24.55	19.68
69	FLJ00183,SB138,CCNL2_HUMAN,CCNL2	69	2799	3093	0.0002508	0.138	24.66	27.14
70	LOC148413,A4QMS8_HUMAN,A4QMS8	70	288	308	0.461	0.0905	6.614	7.044
71	uc001afo.1,RM20_HUMAN,MRPL20	71	386	338	0.06857	-0.1971	44.24	38.57
72	uc001afp.1,uc001afq.1	72	195	6	1.956e-50	-4.813	6.182	0.1894
73	VWA1,CCDS28,VWA1_HUMAN	73	4132	287	4.94065645841247e-324	-3.849	76.16	5.268
74	ATD3C_HUMAN,ATAD3C	74	55	2	1.072e-14	-4.227	0.7616	0.02758
75	ATAD3C	75	36	3	1.836e-08	-3.215	0.894	0.07418
76	KIAA1273,ATD3B_HUMAN,ATAD3B	76	140	217	5.491e-05	0.6226	1.533	2.367
77	ATAD3A,RP5-832C2.1-002,ATD3A_HUMAN	77	216	244	0.2085	0.1691	2.182	2.454
78	CA070_HUMAN,C1orf70	78	111	125	0.3977	0.1639	4.647	5.211
79	SSU72_HUMAN,SSU72,PNAS-120,HSPC182	79	1380	1210	0.0005825	-0.1956	14.62	12.77
80	uc001agf.1	80	4	4	1	-0.004848	0.1785	0.1777
81	SKD,A2AGM6,A2AGM5_HUMAN,RP11-345P4.1-003,A2AGM5,ZZANK1,MIB2_HUMAN,MIB2,A2AGM8_HUMAN,DKFZp434A0311,A2AGM7_HUMAN,RP11-345P4.1-008,A2AGM8,A2AGM7,RP11-345P4.1-006	81	501	527	0.4732	0.0668	6.757	7.078
82	RP11-345P4.2-002,O75086_HUMAN,MMP23B,mifr-2,MMP23_HUMAN,MMP23A,mifr-1,MMP22,MMP21,A2AGN1,A2AGN0	82	6	1	0.06974	-1.811	0.2029	0.03367
83	uc001ahl.1,PITSLREB,PITSLREA,Q9UQ88-10,CDC2L3,P21127-12,uc001ahm.1,uc001ahj.1,CDC2L1,uc001ahp.1,uc001ahb.1,uc001ahs.1,CDC2L2,uc001ahr.1,PK58,uc001agu.1	83	371	517	1.295e-06	0.4716	3.129	4.341
84	CDC2L1	84	20	31	0.1608	0.6019	2.792	4.309
85	RP1-283E3.5-002,uc001ahf.1,LOC728661,uc001ahy.1,S35E2_HUMAN,uc001ahe.1,SLC35E2,uc001ahh.1,uc001ahg.1,uc001ahz.1,KIAA0447	85	855	816	0.3042	-0.07333	3.68	3.497
86	MMP21/22B	86	1	0	0.4989	-1.002	0.04762	0
87	uc001ahx.1	87	55	75	0.09535	0.4346	3.11	4.223
88	uc001aia.1	88	139	229	3.197e-06	0.7102	2.273	3.728
89	A6NNN3,NADK,FLJ13052,RP1-283E3.6-001,NADK_HUMAN,uc001aid.1	89	663	561	0.002939	-0.2467	7.31	6.159
90	GNB1,GBB1_HUMAN	90	9971	9572	0.001647	-0.06497	149.1	142.5
91	uc001aig.1	91	4	3	0.726	-0.3266	0.2031	0.1517
92	CAGLP,A2A2M3,CALML6,CALGP,CALL6_HUMAN	92	0	4	0.125	2.32	0	0.1692
93	TMEM52,UNQ3048/PRO9864,TMM52_HUMAN	93	12	10	0.677	-0.2466	0.435	0.361
94	CA222_HUMAN,C1orf222	94	0	52	4.467e-16	5.725	0	0.8786
95	KIAA1751,A4VCI2,K1751_HUMAN	95	9	208	2.683e-50	4.38	0.06789	1.562
96	uc001aio.1	96	1	1	1	-0.00303	0.02393	0.02383
97	uc001aip.1,GBRD_HUMAN,GABRD	97	7	6	0.7901	-0.1979	0.17	0.1451
98	PKC2,A8MU64,KPCZ_HUMAN,PRKCZ,A8MU64_HUMAN	98	237	240	0.9635	0.01204	2.921	2.945
99	uc001aiu.1	99	10	15	0.4244	0.535	0.4098	0.6121
100	uc009vlc.1	100	6	8	0.7905	0.3573	0.9199	1.221
101	FP7162,C1orf86	101	470	289	3.203e-11	-0.7057	8.095	4.956
102	CA086_HUMAN,A6PW40,C1orf86,FP7162,A6PW39,A6PW41	102	429	205	1.731e-19	-1.068	27.52	13.09
103	uc001aiz.1	103	58	69	0.3751	0.2407	1.396	1.654
104	SKI,SKI_HUMAN,uc001aja.1	104	2301	2066	0.0002217	-0.1614	19.18	17.14
105	A6NKZ6,MORN1_HUMAN,MORN1	105	115	203	9.328e-07	0.8084	2.103	3.697
106	LOC100129534,uc001ajc.1	106	80	103	0.1038	0.3546	2.124	2.723
107	RER1_HUMAN,RP4-740C4.2-002,RER1	107	1613	1492	0.02265	-0.1185	29.36	27.04
108	PEX10_HUMAN,PEX10,RNF69	108	306	285	0.3657	-0.1083	9.936	9.216
109	FLJ00414,PLCL4,PLCH2,KIAA0450	109	320	80	2.21e-35	-1.993	2.356	0.5865
110	PANK4_HUMAN,PANK4	110	494	427	0.02499	-0.2159	8.743	7.526
111	HES5,HES5_HUMAN	111	10	24	0.02432	1.179	0.358	0.8557
112	uc001ajp.1	112	0	0	1	0	0	0
113	HVEM,uc001ajt.1,TNR14_HUMAN,HVEA,UNQ329/PRO509,TNFRSF14	113	93	38	1.135e-06	-1.275	1.721	0.7002
114	TNFRSF14	114	110	43	3.86e-08	-1.341	1.153	0.4489
115	CA093_HUMAN,C1orf93	115	779	941	0.0001379	0.2662	15.73	18.93
116	C1orf93	116	768	935	7.74e-05	0.2775	16.92	20.51
117	MELL1,MMEL1,NEP2,MMEL1_HUMAN,MMEL2	117	25	163	5.427e-26	2.651	0.4809	3.122
118	ACTT2_HUMAN,ARPM2,ACTRT2	118	0	0	1	0	0	0
119	DKFZp761G0122,FLJ42875	119	111	59	5.991e-05	-0.9064	1.383	0.7322
120	PRDM16,B1AJP8_HUMAN,RP4-785P20.1-002,B1WB48,PFM13,MEL1,B1WB48_HUMAN,B1AJP8,KIAA1675	120	572	459	0.0003387	-0.3229	3.065	2.45
121	B0QZD4_HUMAN,ARHGG_HUMAN,uc001akg.1,NBR,B0QZD4,RP11-168F9.1-007,ARHGEF16	121	118	41	4.864e-10	-1.508	1.264	0.4375
122	MEGF6,EGFL3,KIAA0815,MEGF6_HUMAN	122	428	281	2.447e-08	-0.6113	2.563	1.676
123	TPRGL_HUMAN,FAM79A,TPRG1L	123	657	371	1.587e-19	-0.8288	12.66	7.118
124	WDR8_HUMAN,uc001akn.1,WDR8	124	179	251	0.0006083	0.4794	4.172	5.826
125	O15350-10,P73,uc001akr.1,uc001aks.1,TP73,P73_HUMAN,uc001akp.1	125	7	19	0.02897	1.316	0.08251	0.223
126	KIAA0495,uc001aku.1,uc001akt.1,DKFZp434N0450	126	729	702	0.4279	-0.06042	5.361	5.141
127	CCD27_HUMAN,CCDC27	127	7	4	0.3867	-0.6831	0.1504	0.08556
128	LOC388588,B2RUZ4_HUMAN,B2RUZ4,uc001akw.1	128	104	8	9.008e-23	-3.55	8.956	0.686
129	LRC47_HUMAN,LRRC47,KIAA1185	129	928	804	0.002268	-0.2127	16.39	14.14
130	KIAA0562,K0562_HUMAN,uc001akz.1	130	416	476	0.05218	0.1879	3.987	4.543
131	DFF40,RP13-531C17.1-004,DFF2,DFFB,CAD,DFFB_HUMAN	131	99	122	0.1389	0.2927	1.274	1.564
132	C1orf174,CA174_HUMAN	132	411	344	0.01329	-0.2621	7.678	6.399
133	uc001alh.1	133	6	5	0.7739	-0.2275	0.07354	0.06103
134	uc001ali.1	134	0	0	1	0	0	0
135	uc001alj.1	135	0	0	1	0	0	0
136	MOT8,AJAP1_HUMAN,SHREW1,AJAP1	136	25	51	0.003842	0.9941	0.3524	0.7159
137	uc001alo.1	137	24	38	0.098	0.6357	0.4408	0.695
138	uc001alp.1	138	0	0	1	0	0	0
139	KIAA0673,RP11-33M12.1-004,NPHP4_HUMAN,NPHP4	139	462	508	0.1674	0.1306	2.366	2.591
140	uc001alu.1,KCNA2B,KCAB2_HUMAN,KCNAB2,A0AVM9,B0AZR7,KCNK2,B0AZR7_HUMAN	140	190	191	1	0.001505	1.632	1.633
141	RP1-233K16.2-005,CHD5_HUMAN,CHD5,KIAA0444	141	174	283	3.977e-07	0.6925	0.8295	1.344
142	RL22_HUMAN,RPL22	142	2248	1287	2.496e-60	-0.8102	50.41	28.74
143	uc001amh.1,RN207_HUMAN,C1orf188,RNF207,uc001ami.1,A2VCM8	143	281	232	0.02731	-0.2814	2.283	1.877
144	PCCMT,ICMT,ICMT_HUMAN	144	1138	1074	0.1482	-0.08949	11.05	10.39
145	C1orf211,uc001amm.1	145	1	0	0.4989	-1.002	0.03747	0
146	HES3_HUMAN,uc001amn.1,HES3	146	0	0	1	0	0	0
147	GPR153	147	621	267	1.346e-33	-1.221	10.71	4.588
148	GPR153,GP153_HUMAN,PGR1	148	407	158	1.1e-26	-1.366	7.231	2.795
149	BACH_HUMAN,ACOT7,BACH	149	601	483	0.000265	-0.3208	11.41	9.135
150	HES2_HUMAN,HES2,uc001amw.1	150	49	6	9.496e-10	-2.842	0.4328	0.05277
151	LP2654,B1AK53,ESPN,B1AK53-2,DFNB36,ESPN_HUMAN	151	266	161	3.284e-07	-0.7269	3.449	2.079
152	TNFRSF12,B1ALX0_HUMAN,APO3,DDR3,UNQ455/PRO779,Q93038-11,TNFRSF25,TNR25_HUMAN,Q93038-10,RP4-650H14.2-006,RP4-650H14.2-010,B1ALX4,B1ALX0,B1ALX4_HUMAN,WSL,DR3,WSL1	152	154	288	1.912e-10	0.8928	3.764	7.01
153	RP4-650H14.3-003,PKHG5_HUMAN,KIAA0720,PLEKHG5	153	923	1288	1.69e-14	0.4742	6.282	8.73
154	NOL9_HUMAN,NOL9	154	310	181	3.748e-09	-0.779	5.115	2.974
155	T1R1,GM148,TS1R1_HUMAN,TAS1R1,GPR70,RP11-58A11.3-003,TR1	155	2	6	0.2891	1.218	0.03465	0.1035
156	pp9964,HKR3,ZBT48_HUMAN,ZBTB48	156	252	286	0.1677	0.1759	3.251	3.674
157	KLHL21,KIAA0469,KLH21_HUMAN	157	483	432	0.08555	-0.1667	3.54	3.153
158	uc001aob.1,RP1-126A5.1-001,PHF13	158	740	556	2.278e-07	-0.4178	9.428	7.054
159	uc001aoc.1,THAP3,THAP3_HUMAN,uc001aod.1	159	186	172	0.4594	-0.1183	5.666	5.218
160	DNAJC11,DJC11_HUMAN	160	576	570	0.8132	-0.02113	15.11	14.89
161	uc001aoh.1,CAMTA1,MST023,uc001aok.1,KIAA0833,CMTA1_HUMAN	161	1142	1322	0.0004538	0.2049	6.019	6.938
162	VAMP3_HUMAN,SYB3,VAMP3	162	2211	1252	2.528e-61	-0.826	46.74	26.36
163	A2I2N5_HUMAN,PER3,RP3-467L1.3-001,uc001aon.1,A2I2N5,RP3-467L1.3-003	163	382	382	0.9711	-0.006044	3.152	3.139
164	uc001aoq.1,UTS2_HUMAN,UTS2,UNQ525/PRO1068,RP3-467L1.5-001	164	23	72	4.783e-07	1.599	1.102	3.435
165	CD137,TNFRSF9,ILA,TNR9_HUMAN	165	134	14	4.18e-26	-3.176	3.326	0.346
166	uc001aow.1,uc001aov.1,PARK7,uc001aou.1,PARK7_HUMAN,uc001aox.1,dj-1	166	3023	2166	1.638e-33	-0.4868	36.36	25.94
167	ERRFI_HUMAN,Mig-6,ERRFI1,MIG6	167	1975	3781	1.187e-125	0.9305	23.16	44.15
168	DNB5,SLC45A1,S45A1_HUMAN	168	90	155	3.973e-05	0.7716	1.702	2.92
169	RERE_HUMAN,RERE,ARP,ARG,ATN1L,KIAA0458	169	2291	2762	9.46e-11	0.2636	11.06	13.28
170	DKFZp566H0824	170	1	0	0.4989	-1.002	0.08007	0
171	ENOA_HUMAN,ENO1,B2RD59_HUMAN,B2RD59,MPB1,ENO1L1,MBPB1,DKFZp666C036	171	33755	25226	6.582e-279	-0.4262	476.4	354.5
172	CA6,CAH6_HUMAN	172	0	0	1	0	0	0
173	SLC2A7,GLUT7,GTR7_HUMAN,uc001apn.1,A2A333	173	2	0	0.249	-1.587	0.06077	0
174	RP5-963K15.1-002,SLC2A5,uc001app.1,GLUT5,GTR5_HUMAN	174	19	9	0.0609	-1.006	0.2329	0.1099
175	A2A334,uc001apr.1,GP157_HUMAN,GPR157	175	21	15	0.323	-0.4652	0.2952	0.21
176	uc001aps.1,GPR157	176	5	2	0.288	-1.005	0.09758	0.03887
177	uc009vmq.1	177	487	335	8.734e-08	-0.5445	5.787	3.964
178	GDH,H6PD,G6PE_HUMAN	178	2322	1981	9.406e-08	-0.2351	11.91	10.12
179	SSB1,A2A275,SPSB1_HUMAN,SPSB1	179	418	304	1.805e-05	-0.4642	6.297	4.56
180	S2533_HUMAN,SLC25A33	180	50	46	0.6843	-0.1238	1.521	1.394
181	TMEM201,RP13-15M17.2-001	181	252	358	2.44e-05	0.4988	1.84	2.603
182	PIK3CD,RP11-558F24.3-003,uc001aqa.1,uc001aqb.1,uc001aqe.1,PK3CD_HUMAN,A6NCG0	182	88	140	0.0007016	0.6578	0.7257	1.15
183	uc001aqc.1,C1orf200,CA200_HUMAN	183	0	0	1	0	0	0
184	uc001aqd.1	184	22	27	0.5682	0.278	1.079	1.319
185	CSTN1_HUMAN,KIAA0911,CLSTN1,RP11-558F24.5-003,A8K183,CS1	185	5997	6799	7.229e-12	0.175	54.11	61.09
186	CNBP1_HUMAN,ICAT,CTNNBIP1	186	1258	651	4.76e-45	-0.9554	19.64	10.12
187	LZIC,LZIC_HUMAN	187	667	685	0.6834	0.03231	18.07	18.48
188	NMNA1_HUMAN,NMNAT,NMNAT1	188	246	229	0.4354	-0.1089	3.042	2.82
189	RET7_HUMAN,RBP7	189	15	3	0.004348	-2.005	0.8242	0.1641
190	uc001aqr.1,HDNB1,UFD2,KIAA0684,uc001aqs.1,UBE4B_HUMAN,UBE4B	190	1531	1236	1.139e-08	-0.3146	11.72	9.426
191	RP4-736L20.1-003,uc001aqz.1,uc001ara.1,KIAA0591,RP4-736L20.1-005,uc001arb.1,KIF1Bbeta,uc001aqy.1,uc001aqx.1,KIF1B,uc001aqv.1,KIF1B_HUMAN,KIAA1448,A6NKQ4,uc001aqw.1,RP4-736L20.1-002	191	5080	8964	4.379e-235	0.8131	14.21	24.97
192	PGD,PGDH,6PGD_HUMAN	192	2096	2037	0.2973	-0.04723	50.49	48.87
193	CORT,A6NIJ4,APITD1,UNQ307/PRO350,CENPS_HUMAN,A6NIJ4_HUMAN,CORT_HUMAN,CENPS	193	191	232	0.05188	0.2732	2.899	3.506
194	Cort	194	63	82	0.1348	0.3691	2.101	2.723
195	DFFA,RP5-1113E3.2-002,DFFA_HUMAN,H13,DFF45,DFF1	195	511	563	0.1348	0.1335	7.042	7.726
196	uc001arl.1,Pex14,B2R7N1,PEX14_HUMAN,PEX14,B2R7N1_HUMAN	196	383	395	0.7201	0.03835	4.465	4.586
197	ZNF693,SRG,CST,CASZ1	197	94	72	0.08782	-0.386	0.4379	0.334
198	CA127_HUMAN,A0AVG8,C1orf127,A6NKM7	198	2	1	0.6242	-0.5885	0.03985	0.01984
199	TADBP_HUMAN,TDP43,TARDBP	199	1757	1829	0.2852	0.05185	19.48	20.2
200	uc001arw.1,A8K458_HUMAN,A8K458,sMAP,MASP2	200	86	144	0.0001601	0.731	0.988	1.647
201	SPEE_HUMAN,SRM,SRML1,SPS1	201	852	419	6.707e-35	-1.028	30.65	15.01
202	EXOSC10,B1AKQ1,PMSCL2,EXOSX_HUMAN,PMSCL	202	1078	1067	0.7461	-0.02084	13.63	13.44
203	RP4-635E18.1-002,B1AKP8,FRAP_HUMAN,FRAP,B1AKP8_HUMAN,FRAP2,FRAP1	203	1288	1703	7.922e-14	0.3966	6.368	8.384
204	ANGPTL7,CDT6,ANGL7_HUMAN,UNQ313/PRO356	204	66	4	7.795e-16	-3.75	1.379	0.08322
205	UBIAD1,TERE1,UBIA1_HUMAN	205	258	232	0.223	-0.1587	3.862	3.458
206	uc001ash.1,DISP3,KIAA1337,PTCHD2,PTHD2_HUMAN	206	372	128	7.342e-29	-1.538	2.961	1.015
207	B2R7K7_HUMAN,B2R7K7,FBXO2,FBX2_HUMAN,FBX2	207	373	59	3.104e-57	-2.646	9.904	1.56
208	FBX44_HUMAN,FBXO44,FBG3,FBX6A,FBX30,FBX44,FBXO6A	208	382	254	2.891e-07	-0.5929	5.38	3.562
209	FBXO6,FBX6_HUMAN,FBG2,FBX6	209	98	135	0.01822	0.4521	3.019	4.141
210	MD2L2_HUMAN,uc001asq.1,MAD2L2,REV7,MAD2B	210	721	397	9.416e-23	-0.8653	18.41	10.1
211	PSEC0258,CA187_HUMAN,C1orf187,UNQ3119/PRO10268	211	74	74	1	-0.005979	1.952	1.943
212	uc001ass.1	212	148	215	0.0005201	0.5297	1.856	2.685
213	ATRAP_HUMAN,ATRAP,AGTRAP,A8MVQ5_HUMAN,A8MVQ5	213	438	384	0.05501	-0.1954	16	13.97
214	C1orf167	214	0	0	1	0	0	0
215	uc001asz.1,uc001ata.1,RP11-56N19.2-005,RP11-56N19.2-004,C1orf167	215	0	0	1	0	0	0
216	RP11-56N19.4-001,MTHFR,MTHR_HUMAN	216	863	649	2.288e-08	-0.4166	5.299	3.968
217	CLCN6_HUMAN,KIAA0046,uc001atg.1,CLCN6,uc001ate.1	217	1166	1491	5.808e-10	0.3484	8.435	10.74
218	B0ZBE8,B0ZBE8_HUMAN,NPPA	218	45	76	0.006164	0.7373	2.505	4.213
219	ANFB_HUMAN,NPPB	219	101	36	1.593e-08	-1.469	6.766	2.402
220	KIAA2013,K2013_HUMAN	220	163	151	0.4984	-0.1156	2.721	2.51
221	LLH,PLOD1_HUMAN,PLOD,PLOD1	221	9414	4203	4.94065645841247e-324	-1.169	146.5	65.15
222	KIAA0214,CPRP1,uc001atn.1,MFN2,MFN2_HUMAN	222	1989	1947	0.4255	-0.03683	19.89	19.38
223	IIP45,uc001atp.1,IIP45_HUMAN	223	304	293	0.6235	-0.05903	6.864	6.588
224	TNFRSF8,RP11-426M1.1-001,B1AN79_HUMAN,B1AN79	224	28	1	5.477e-08	-3.862	0.3504	0.01246
225	TNFRSF1B,TNR1B_HUMAN,TNFBR,TNFR2	225	101	49	1.864e-05	-1.035	1.285	0.6208
226	VP13D_HUMAN,B1AJZ2,VPS13D,B1AJZ2_HUMAN,uc001aua.1,RP5-888M10.1-003,KIAA0453	226	1791	2480	1.885e-25	0.4633	4.522	6.235
227	uc001atz.1	227	2	1	0.6242	-0.5885	0.6153	0.3063
228	DHRS3,UNQ2424/PRO4983,DHRS3_HUMAN,RP11-514N2.1-004,uc001aud.1	228	2880	2440	6.151e-10	-0.2452	46.6	39.31
229	ADCL4_HUMAN,AADACL4	229	1	0	0.4989	-1.002	0.02969	0
230	AADACL3	230	0	0	1	0	0	0
231	C1orf158,CA158_HUMAN	231	13	293	4.832e-70	4.386	0.5965	13.39
232	PRA12_HUMAN,PRAMEF12	232	0	1	1	0.9985	0	0.02609
233	PRAM1_HUMAN,PRAMEF1	233	0	0	1	0	0	0
234	PRAMEF11,PRA11_HUMAN	234	0	0	1	0	0	0
235	CCDS30591,HNRNPCL1,HNRCL_HUMAN,HNRPCL1	235	160	57	1.03e-12	-1.479	6.752	2.395
236	PRAMEF2,PRAM2_HUMAN	236	1	0	0.4989	-1.002	0.02848	0
237	A2BDD6,PRAM4_HUMAN,PRAMEF23,B2RPE1_HUMAN,A0AUJ9,A4FU31,uc001aun.1,PRAMEF5,A6NMV5,PRAM5_HUMAN,PRAMEF15,B2RPE1,PRAMEF4,uc001auq.1,PRA23_HUMAN,PRAMEF9,PRAM6_HUMAN,uc001aur.1,PRAMEF6	237	0	0	1	0	0	0
238	PRAMEF10,PRA10_HUMAN	238	0	0	1	0	0	0
239	PRAMEF7,PRAM7_HUMAN,PRAMEF8	239	0	0	1	0	0	0
240	A6NMM3,PRAMEF22,A3QJZ6,PRA22_HUMAN	240	0	0	1	0	0	0
241	PRAM3_HUMAN,PRAMEF22,PRAMEF3	241	0	0	1	0	0	0
242	A2BDD6,PRAM5_HUMAN,A4FU31,PRAMEF5,PRAMEF6	242	0	0	1	0	0	0
243	PRAMEF8,PRAM8_HUMAN	243	0	0	1	0	0	0
244	PRAMEF10	244	0	0	1	0	0	0
245	PRAMEF9,PRAM9_HUMAN,PRAMEF15	245	0	0	1	0	0	0
246	PRAMEF13,PRA13_HUMAN,PRAMEF14,CCDS41257,PRA14_HUMAN	246	0	0	1	0	0	0
247	PRAMEF18,PRA18_HUMAN	247	0	0	1	0	0	0
248	PRAMEF16,PRA16_HUMAN	248	0	0	1	0	0	0
249	PRA20_HUMAN,PRAMEF21,PRAMEF20	249	0	0	1	0	0	0
250	A6NMC2,PRAMEF8,PRAMEF24,PRA24_HUMAN	250	0	0	1	0	0	0
251	PRAMEF10,uc001auz.1	251	0	0	1	0	0	0
252	PRAMEF9,PRAM9_HUMAN,PRAMEF15	252	0	0	1	0	0	0
253	PRAMEF13,PRA13_HUMAN,PRAMEF14,PRA14_HUMAN	253	0	0	1	0	0	0
254	PRAMEF18,PRAMEF19,PRA19_HUMAN	254	0	0	1	0	0	0
255	PRAMEF17,PRA17_HUMAN	255	0	0	1	0	0	0
256	PRA20_HUMAN,PRAMEF21,PRAMEF20	256	0	0	1	0	0	0
257	uc001avb.1,LRRC38,LRC38_HUMAN	257	0	0	1	0	0	0
258	A8MT07_HUMAN,A9Z1Y2,CTA-520D8.1-002,A9Z1Y2_HUMAN,A8MT07,PDPN	258	5680	5078	1.769e-09	-0.1677	82.66	73.59
259	RP5-1177E19.1-004,RP5-1177E19.1-002,KMT8,PRDM2_HUMAN,B1AJZ4,PRDM2,B1AJZ4_HUMAN,RIZ	259	1026	1126	0.04056	0.128	3.74	4.087
260	uc001avp.1,KAZ,uc001avn.1,uc001avs.1,HRIHFB2003,uc001avm.1,uc001avo.1,KIAA1026,uc001avq.1,uc001avr.1,KAZRN_HUMAN	260	1787	1301	7.188e-19	-0.4637	10.65	7.719
261	uc001avu.1,C1orf126,uc001avv.1	261	7	7	1	-0.005302	0.3006	0.2993
262	C1orf72,uc001avw.1,uc001avz.1,TMEM51,TMM51_HUMAN	262	202	173	0.1342	-0.2284	4.363	3.721
263	RP3-467K16.1-006,B1AJZ8,uc001awf.1,KIAA1937,RP3-467K16.1-005,RP3-467K16.1-004,uc001awb.1,B1AJZ8_HUMAN,B1AJZ9,FHAD1,uc001awg.1,B1AJZ9_HUMAN	263	14	486	5.613e-124	5.015	0.08523	2.946
264	uc001awc.1	264	2	22	3.591e-05	2.934	0.035	0.3834
265	SWS1,EFHD2_HUMAN,EFHD2	265	325	385	0.02946	0.2377	6.426	7.58
266	CLCR,CTRC,CTRC_HUMAN	266	2	3	1	0.4107	0.104	0.1554
267	ELA2A_HUMAN,ELA2A	267	0	1	1	0.9985	0	0.05089
268	ELA2B,RP11-265F14.2-001	268	3	1	0.374	-1.004	0.1717	0.05699
269	RP11-265F14.3-002,CASP9_HUMAN,CASP9,RP11-265F14.3-003,MCH6,RP11-265F14.3-007	269	243	269	0.2888	0.14	2.639	2.909
270	RP4-680D5.1-002,uc001awu.1,DNAJC16,DJC16_HUMAN,KIAA0962	270	570	593	0.5576	0.05092	3.565	3.693
271	SPEB_HUMAN,AGMAT	271	19	18	0.8712	-0.07975	0.4203	0.3965
272	uc001aww.1,DDI2_HUMAN,DDI2	272	117	129	0.4834	0.1337	2.194	2.409
273	RSCA1_HUMAN,RSC1A1	273	159	207	0.01399	0.3725	4.01	5.199
274	uc001awz.1	274	199	159	0.03438	-0.328	3.357	2.671
275	SKIP,KIAA0842,uc001axa.1,PKHM2_HUMAN,PLEKHM2	275	1234	1233	0.9039	-0.007224	13.73	13.66
276	SLC25A34,S2534_HUMAN	276	12	30	0.007922	1.248	0.1827	0.4549
277	TMEM82,B2RP27_HUMAN,B2RP27	277	0	1	1	0.9985	0	0.03063
278	FBLIM1,FBLP1,FBLI1_HUMAN	278	420	315	9.015e-05	-0.4199	4.88	3.645
279	LOC440567	279	651	537	0.0007583	-0.2833	56.58	46.48
280	uc001axj.1	280	138	99	0.01119	-0.4811	2.658	1.899
281	MINT_HUMAN,MINT,KIAA0929,SPEN,SHARP	281	1968	2963	6.709e-45	0.584	7.551	11.32
282	ZNF60,ZBT17_HUMAN,MIZ1,ZNF151,uc001axl.1,A0AV07,ZBTB17	282	419	434	0.6564	0.04458	5.899	6.085
283	uc001axm.1	283	0	0	1	0	0	0
284	CA064_HUMAN,C1orf64	284	0	0	1	0	0	0
285	uc001axs.1,CVHSP,RP11-5P18.6-001,HSPB7_HUMAN,uc001axo.1,uc001axr.1,uc001axp.1,DKFZp779D0968,uc001axq.1,HSPB7,RP11-5P18.6-003	285	452	127	3.563e-44	-1.829	6.275	1.756
287	RP11-5P18.7-002,CLCKA_HUMAN,CLCNKA	287	45	9	4.125e-07	-2.207	0.6667	0.1328
286	RP11-5P18.8-002,CLCNKB,uc001axw.1,uc001axx.1,RP11-5P18.8-001,uc001axy.1	286	15	23	0.2559	0.5792	0.2341	0.3575
288	F131C_HUMAN,C1orf117,FAM131C,uc001axz.1	288	20	14	0.3095	-0.4911	0.5498	0.3832
289	EPHA2,RP11-276H7.1-001	289	1106	546	1.818e-44	-1.023	13.11	6.443
290	ARHGEF19,A6NJ04,ARHGJ_HUMAN	290	195	57	4.285e-19	-1.763	3.01	0.8762
291	C1orf89,CA089_HUMAN	291	89	74	0.2406	-0.269	3.12	2.583
292	FBX42_HUMAN,FBXO42,KIAA1332,uc001ayh.1,FBX42,uc001aye.1	292	701	688	0.6873	-0.03302	5.303	5.183
293	CA144_HUMAN,uc001ayk.1,uc001aym.1,DKFZp566C0424,uc001ayi.1,C1orf144	293	2002	1447	8.831e-22	-0.4742	33.28	23.95
294	SPATA21,SPT21_HUMAN	294	2	2	1	-0.00404	0.02929	0.02917
295	uc001ayp.1,NECP2_HUMAN,NECAP2	295	1092	915	5.296e-05	-0.2609	25.48	21.26
296	uc001ayt.1,uc001ayr.1,KIAA1922	296	148	251	2.907e-07	0.7521	1.289	2.177
297	uc001ays.1,KIAA1922	297	35	47	0.2243	0.4091	1.459	1.951
298	LOC440570,uc001ayu.1	298	0	0	1	0	0	0
299	YA016_HUMAN,A6NLT3	299	0	1	1	0.9985	0	0.03926
300	uc001ayw.1	300	113	133	0.2259	0.2272	4.555	5.339
301	NBPF9_HUMAN,uc001aza.1,uc001ayy.1,NBPF10,NBPF9,NBPF1	301	422	618	1.955e-09	0.5432	2.118	3.089
302	uc001azd.1,FLJ00313,uc001azh.1,uc001azf.1,uc001aze.1	302	323	369	0.09438	0.1855	2.825	3.214
303	uc001azk.1,MST1,uc001azm.1,uc001azl.1	303	4	22	0.0005339	2.196	0.05458	0.2989
304	O95559_HUMAN	304	15	6	0.052	-1.198	0.3481	0.1387
305	uc001azu.1,CROCC,KIAA0445,CROCC_HUMAN,uc001azt.1,uc001azv.1	305	364	528	5.434e-08	0.5293	1.866	2.696
306	uc001azp.1	306	1	4	0.375	1.318	0.01037	0.04129
307	uc001azs.1	307	13	4	0.03055	-1.491	1.693	0.5188
308	MAGP1,RP1-37C10.2-003,MFAP2,MFAP2_HUMAN	308	2076	621	2.185e-183	-1.746	85.15	25.36
309	DKFZp761H191,AT132_HUMAN,RP1-37C10.4-002,ATP13A2,PARK9	309	701	1049	1.601e-16	0.5748	7.061	10.52
310	SDHB,DHSB_HUMAN,SDH,SDH1	310	799	703	0.01063	-0.1905	32.63	28.59
311	KIAA0994,RP1-37C10.6-004,PADI2,PDI2,PADI2_HUMAN	311	66	122	5.406e-05	0.8704	0.6715	1.236
312	PDI1,PADI1_HUMAN,PADI1	312	3	3	1	-0.004545	0.03646	0.03631
313	hPAD-colony10,uc001bah.1	313	3	2	0.6868	-0.4193	0.06725	0.04464
314	PDI3,PADI3_HUMAN,PADI3	314	1	0	0.4989	-1.002	0.01467	0
315	PADI4,PADI5,PDI5,PADI4_HUMAN	315	0	1	1	0.9985	0	0.0177
316	PADI6	316	0	0	1	0	0	0
317	RCC2,KIAA1470,RCC2_HUMAN,TD60	317	1047	622	6.039e-26	-0.7564	11.93	7.059
318	ARGAL_HUMAN,ARHGEF10L,KIAA1626,GRINCHGEF,RP11-473A10.1-002	318	604	1216	6.212e-47	1.002	2.816	5.645
319	ACTL8,ACTL8_HUMAN	319	0	0	1	0	0	0
320	IGSF21,IGS21_HUMAN	320	16	23	0.3368	0.4917	0.278	0.398
321	uc001baw.1	321	0	3	0.25	1.998	0	0.1257
322	A8MPP6_HUMAN,A7E2V3,A8MPP6,KLHDC7A,A7E2V3_HUMAN	322	21	0	4.562e-07	-4.462	0.1919	0
323	PAX7,PAX7_HUMAN,HUP1	323	0	5	0.0625	2.582	0	0.103
324	T1R2,TS1R2_HUMAN,TAS1R2,TR2,GPR71	324	0	0	1	0	0	0
325	P5CDH,A8K1Q7,ALDH4A1,AL4A1_HUMAN,ALDH4	325	344	1357	3.901e-141	1.971	5.09	20
326	FLJ00074	326	1046	1345	1.758e-09	0.3564	10.07	12.9
327	UBR4_HUMAN,A8MQ33,A8MQ33_HUMAN,KIAA0462,UBR4,KIAA1307,A8MPT2,A8MPT2_HUMAN,RP5-1126H10.1-002,ZUBR1,RBAF600	327	4998	7080	1.813e-78	0.4963	10.63	14.99
328	K0090_HUMAN,KIAA0090,PSEC0263	328	1960	1673	1.06e-06	-0.2343	17.27	14.68
329	MRTO4,C1orf33,MRT4_HUMAN,MRT4	329	440	419	0.4529	-0.07644	9.052	8.583
330	AFAR3	330	7	17	0.06393	1.164	0.1501	0.3629
331	AKR7A3,ARK73_HUMAN,AFAR2	331	1	5	0.2188	1.581	0.03768	0.1876
332	AKR7,AFAR,AFAR1,AKR7A2,ARK72_HUMAN	332	533	419	0.0001904	-0.3525	14.02	10.97
333	PQLC2_HUMAN,PQLC2	333	222	245	0.3092	0.1356	3	3.297
334	B1AK87_HUMAN,B1AK85,B1AK85_HUMAN,RP4-657E11.7-002,B1AK87,RP4-657E11.7-001,CAPZB	334	2300	1902	3.658e-10	-0.28	50.35	41.46
335	uc001bcf.1	335	30	30	1	-0.005864	0.6702	0.6674
336	NBL1_HUMAN,NBL1,DAND1,DAN	336	1109	547	1.141e-44	-1.024	20.55	10.09
337	C1orf151,CA151_HUMAN	337	560	351	2.782e-12	-0.6785	9.815	6.126
338	HTR6,5HT6R_HUMAN	338	1	1	1	-0.00303	0.02357	0.02347
339	TMCO4_HUMAN,TMCO4	339	50	78	0.0167	0.6254	0.6364	0.9886
340	RNF186,RN186_HUMAN	340	2	0	0.249	-1.587	0.07482	0
341	KIAA0459,uc001bcs.1,OTUD3,OTUD3_HUMAN	341	457	548	0.005479	0.2554	3.28	3.917
342	PLA2G2E,PA2GE_HUMAN	342	1	0	0.4989	-1.002	0.09602	0
343	PA2GA_HUMAN,PLA2L,PLA2G2A,PLA2B,RASF-A	343	74	0	4.531e-23	-6.232	3.453	0
344	PA2G5_HUMAN,PLA2G5	344	23	0	1.136e-07	-4.588	0.3499	0
345	SPLASH,PA2GD_HUMAN,PLA2G2D,PLA2	345	0	0	1	0	0	0
346	PLA2G2F,PA2GF_HUMAN,uc001bda.1	346	0	1	1	0.9985	0	0.01713
347	PA2GC_HUMAN,PLA2G2C	347	0	0	1	0	0	0
348	CCDS205,UBXD3,uc001bdc.1,UBXN10,UBXD3_HUMAN	348	48	434	1.06e-78	3.144	0.7552	6.8
349	uc001bde.1,VWA5B1	349	68	359	8.975e-49	2.377	0.5888	3.096
350	uc001bdf.1	350	3	3	1	-0.004545	0.05686	0.05662
351	CaMKIINalpha,CK2N1_HUMAN,CAMK2N1	351	770	1156	2.532e-18	0.5795	13.69	20.47
352	MUL1,RNF218,MULAN,C1orf166,uc001bdi.1,MAPL,MUL1_HUMAN	352	556	553	0.8807	-0.01384	10.58	10.48
353	FA43B_HUMAN,FAM43B	353	134	26	5.138e-19	-2.328	2.439	0.4713
354	CDD,CDA,CDD_HUMAN	354	14	1	0.0005065	-2.911	0.6061	0.04311
355	PINK1_HUMAN,PINK1	355	1026	1376	2.053e-12	0.417	17.69	23.63
356	RP11-401M16.6-001,DDOST	356	5395	3480	2.718e-94	-0.6384	118.2	75.9
357	KIAA1405,A2A3Q7,A2A3Q7_HUMAN,KIF17,uc001bds.1,uc001bdq.1,A2A3Q8,A2A3Q8_HUMAN,uc001bdr.1,uc001bdp.1,RP11-401M16.8-009,RP11-401M16.8-004	357	50	301	9.228e-45	2.56	0.5865	3.516
358	SH2D5,SH2D5_HUMAN	358	41	29	0.1531	-0.4913	0.4847	0.3414
359	HP1B3_HUMAN,A8K5D7,RP5-930J4.3-006,HP1BP3,DKFZp434I0612,A6NI71	359	4345	4361	0.9829	-0.0007569	26.96	26.95
360	uc001beg.1,IF4G3_HUMAN,EIF4G3,A6NI77_HUMAN,uc001beh.1,RP11-190H11.1-001,A6NI77	360	2653	3101	9.621e-09	0.219	18.71	21.78
361	ECE1,uc001bem.1,ECE1_HUMAN,uc001bej.1,uc001bek.1,uc001bei.1	361	4187	1200	4.94065645841247e-324	-1.808	31.63	9.027
362	uc001ben.1	362	1	2	1	0.5814	0.0201	0.04004
363	uc001beo.1	363	14	19	0.4869	0.4093	0.2686	0.363
364	uc001bep.1	364	3	5	0.7266	0.5802	0.0682	0.1132
365	uc001beq.1	365	0	0	1	0	0	0
366	NBPF3,NBPF3_HUMAN,L7	366	139	110	0.066	-0.3409	1.487	1.172
367	PPBT_HUMAN,ALPL,uc001beu.1,A1A4E7	367	953	90	1.449e-183	-3.396	16.44	1.546
368	RPGP1_HUMAN,RAP1GAP,RP11-63N8.1-005,KIAA0474,RP11-63N8.1-001,RAP1GA1,O75062_HUMAN	368	728	1198	1.434e-26	0.7118	8.89	14.57
369	UBP48_HUMAN,USP31,USP48	369	1685	1547	0.0113	-0.1293	10.19	9.314
370	LDLRAD2,LRAD2_HUMAN	370	17	30	0.07897	0.7785	0.2808	0.4934
371	HSPG2,RP11-132G19.2-003	371	5060	2500	1.339e-196	-1.023	17.34	8.533
372	ELA3,ELA3B,B2RE44_HUMAN,ELA3A,B2RE44,ELA3A_HUMAN	372	0	0	1	0	0	0
373	uc001bfm.1,uc001bfn.1	373	207	154	0.005212	-0.4303	8.086	5.991
374	CDC42_HUMAN,CDC42	374	1367	1344	0.5908	-0.03052	20.26	19.84
375	uc001bfs.1,WNT4_HUMAN,UNQ426/PRO864,WNT4	375	350	162	3.095e-17	-1.113	4.191	1.932
376	KIAA0478,ZBTB40,uc001bft.1,uc001bfu.1,ZBT40_HUMAN	376	698	983	6.468e-12	0.4873	3.398	4.765
377	EPHA8_HUMAN,KIAA1459,EEK,RP1-61A9.2-002,EPHA8	377	14	7	0.133	-0.9124	0.121	0.06026
378	C1QA,C1QA_HUMAN	378	0	0	1	0	0	0
379	uc001bga.1,C1QG,C1QC_HUMAN,uc001bgc.1,C1QC	379	0	0	1	0	0	0
380	C1QB_HUMAN,C1QB	380	0	0	1	0	0	0
381	EPHT3,DRT,EPTH3,ERK,HEK5,EPHB2,TYRO5,EPHB2_HUMAN	381	3515	1970	2.569e-99	-0.8411	33.76	18.84
382	uc001bgg.1	382	372	350	0.3921	-0.09375	4.879	4.571
383	uc001bgh.1	383	2	2	1	-0.00404	0.1834	0.1826
384	KIAA0601,LSD1,LSD1_HUMAN,AOF2	384	2453	2270	0.005204	-0.1179	36.98	34.07
385	uc001bgl.1,LUZP1_HUMAN,LUZP1	385	872	1066	1.735e-05	0.2835	4.793	5.835
386	HTR1D,HTRL,HTR1DA,5HT1D_HUMAN	386	57	52	0.6331	-0.136	0.9401	0.8541
387	DKFZp686O0665,HNRNPR,RP5-1057J7.2-002,HNRPR_HUMAN,uc001bgs.1,DKFZp686A13234,HNRPR,uc001bgp.1,uc001bgr.1	387	2767	2845	0.3783	0.03403	43.52	44.56
388	ZNF436,ZN436_HUMAN,KIAA1710	388	1587	1703	0.0574	0.09566	17.2	18.38
389	CA213_HUMAN,A6NHI1,C1orf213,A6NHI1_HUMAN	389	109	167	0.0005812	0.6049	2.2	3.356
390	TCEA3_HUMAN,hTFIIS.h,TCEA3,TFIISH	390	369	301	0.007652	-0.299	9.837	7.991
391	DDEFL1,uc001bhb.1,DDFL1_HUMAN,UPLC1	391	1283	1204	0.09213	-0.09767	13.97	13.06
392	uc001bhd.1	392	7	12	0.3593	0.695	0.1604	0.2738
393	E2F2,E2F2_HUMAN	393	81	106	0.07909	0.3779	0.7295	0.9506
394	uc001bhf.1	394	0	1	1	0.9985	0	0.02138
395	uc001bhh.1,A8K1T8_HUMAN,A8K1T8,ID3	395	1037	277	2.435e-104	-1.907	25.33	6.739
396	uc001bhi.1,uc001bhj.1,MDS2	396	0	0	1	0	0	0
397	RL11_HUMAN,RP11-223J15.3-004,RPL11	397	12889	7301	4.94065645841247e-324	-0.8259	292.1	164.8
398	TCEB3,MSTP059,ELOA1_HUMAN	398	737	606	0.0002813	-0.288	12.9	10.56
399	uc001bhp.1	399	234	257	0.3433	0.1287	10.19	11.14
400	AD039,PP603,C1orf128,CA128_HUMAN,HT014	400	821	758	0.09674	-0.1211	23.84	21.92
401	RP5-886K2.5-005,RP5-886K2.5-010,RP5-886K2.5-004,LYPLA2,LYPA2_HUMAN	401	156	238	4.297e-05	0.6002	4.039	6.136
402	GALE_HUMAN,GALE,RP5-886K2.6-005,RP5-886K2.6-015	402	439	243	3.088e-14	-0.8567	7.405	4.082
403	B1AK13,HMGCL_HUMAN,B1AK13_HUMAN,RP5-886K2.8-001,HMGCL	403	701	468	5.377e-12	-0.5879	7.242	4.815
404	FUCO_HUMAN,Nbla10230/alpha-L-fucosidase,FUCA1,Nbla10230	404	437	360	0.005699	-0.285	9.544	7.829
405	CCDS245,CNR2,CNR2_HUMAN	405	0	0	1	0	0	0
406	HSPC208,PNRC2_HUMAN,PNRC2,CCDS246	406	350	328	0.3772	-0.09943	6.914	6.452
408	A6NFM6,TASR,FUSIP_HUMAN,A6NI42,A6NIU7,FUSIP1,uc001bii.1,FUSIP2,RP11-4M23.6-003,uc001bik.1	408	1208	1136	0.1165	-0.09464	11.63	10.9
407	FUSIP1,uc001bih.1	407	517	425	0.002427	-0.2881	15.18	12.42
409	A6NF75,A6NIU4_HUMAN,MYOM3_HUMAN,uc001bil.1,uc001bio.1,uc001bin.1,MYOM3,A6NIU4,uc001bim.1	409	18	2	0.0002153	-2.668	0.08856	0.009799
410	I22R1_HUMAN,A8K839,IL22R,IL22RA1	410	2	0	0.249	-1.587	0.03278	0
411	IL28RA,uc001biv.1,IFNLR1,I28RA_HUMAN,LICR2,RP11-10N16.1-003	411	5	29	3.861e-05	2.316	0.04962	0.2866
412	uc001biw.1	412	0	0	1	0	0	0
413	SOM,GRHL3,TFCP2L4	413	11	10	0.8315	-0.1311	0.1787	0.1618
414	CA201_HUMAN,C1orf201,uc001bjf.1	414	104	396	4.604e-41	1.913	1.215	4.609
415	RP3-462O23.3-004,DKFZp686E22155,A8MPU6,A8MPU6_HUMAN,NPAL3,NPAL3_HUMAN,uc001bji.1	415	796	689	0.004305	-0.214	4.808	4.144
416	A4LA69_HUMAN,RP4-594I10.1-002,A4LA69,A4GU14,RCAN3_HUMAN,DSCR1L2,RCAN3,A4GU14_HUMAN	416	87	135	0.001558	0.622	2.394	3.7
417	C1orf130,uc001bjl.1,A0PK04,CA130_HUMAN	417	12	7	0.2622	-0.7059	0.1419	0.08245
418	SRM160,RP11-373M8.1-002,SRRM1,A9Z1X7,SRRM1_HUMAN,A9Z1X7_HUMAN	418	922	854	0.09201	-0.1165	10.15	9.361
419	CLIC4,CLIC4_HUMAN	419	6191	3940	1.143e-113	-0.6579	67.48	42.76
420	RUNX3,CBFA3,uc001bjs.1,O14814_HUMAN,PEBP2A3,AML2,RUNX3_HUMAN	420	3	2	0.6868	-0.4193	0.01996	0.01325
421	SYF2_HUMAN,GCIPIP,SYF2,CBPIN	421	950	594	4.482e-20	-0.6826	12.44	7.743
422	CA063_HUMAN,uc001bjy.1,NPD014,C1orf63,HT033	422	857	721	0.000464	-0.255	27.35	22.92
423	B2ZGQ0,RHD_HUMAN,B2ZGQ0_HUMAN,RHD	423	5	6	1	0.2173	0.0816	0.09752
424	uc001bkd.1	424	8	20	0.03571	1.217	0.1643	0.409
425	TMEM50A,TM50A_HUMAN,SMP1,UNQ386/PRO718	425	1742	1362	4.011e-12	-0.3608	37.59	29.27
426	RP11-335G20.2-004,RHC,RP11-335G20.2-002,RP11-335G20.2-001,RP11-335G20.2-005,RHE,RHCE	426	11	29	0.006431	1.316	0.258	0.6772
427	MACOI_HUMAN,TMEM57	427	736	477	5.391e-14	-0.6307	10.69	6.902
428	ARH_HUMAN,A2BHI5,DKFZp586D0624,LDLRAP1,ARH,uc001bkl.1	428	238	108	1.519e-12	-1.139	3.466	1.566
429	RP1-317E23.1-002,uc001bkm.1,A6NNE2,B1AJZ5,MAN1A3,B1AJZ5_HUMAN,pp6318,MAN1C1,MAN1C,uc001bkn.1,MA1C1_HUMAN	429	1300	1442	0.009394	0.1434	17.11	18.9
430	SEPN1	430	3101	4043	4.652e-28	0.3765	33.47	43.46
431	uc001bkq.1,uc001bku.1,FA54B_HUMAN,A6NCB4,uc001bkt.1,uc001bkv.1,uc001bks.1,HYST1888,uc001bkr.1,FAM54B,MSTP116	431	1412	1320	0.06346	-0.1032	17.54	16.33
432	CA135_HUMAN,C1orf135	432	39	24	0.05944	-0.6839	0.8848	0.5422
433	CCDS267,MRPA,PAQR7,MPRA_HUMAN	433	344	502	7.599e-08	0.5379	5.321	7.732
434	C1orf215	434	32	29	0.703	-0.1434	0.8392	0.7573
435	OP18,A2A2D1,STMN1,LAP18,STMN1_HUMAN	435	7448	7247	0.0567	-0.04552	181.6	175.9
436	uc001ble.1,PAFAH2,uc001bld.1,PAFA2_HUMAN	436	224	196	0.1718	-0.1978	2.878	2.508
437	EXTL1_HUMAN,EXTL1,EXTL	437	41	36	0.5708	-0.1888	0.4776	0.4176
438	RP11-96L14.2-004,ZNT2_HUMAN,SLC30A2,ZNT2	438	7	4	0.3867	-0.6831	0.1324	0.07531
439	TRIM63,TRI63_HUMAN,SMRZ,IRF,MURF1,RNF28	439	56	6	1.508e-11	-3.031	1.484	0.1584
440	uc001blj.1,PDIK1L,CLIK1L,PDK1L_HUMAN	440	320	354	0.2178	0.1392	3.491	3.846
441	A8K3V0,CCDS41285,GRRP1,GRPP1_HUMAN	441	1	3	0.625	0.9962	0.03068	0.09166
442	uc001bll.1,ZNF593,B2R4S0,B2R4S0_HUMAN	442	184	100	5.197e-07	-0.8792	13.26	7.175
443	uc001bln.1,CNKSR1,CNKR1_HUMAN,CNK1,uc001blm.1	443	27	25	0.7834	-0.1128	0.4652	0.4289
444	CATSPER4,CTSR4_HUMAN,A1A4W6	444	0	0	1	0	0	0
445	uc001blq.1	445	4	4	1	-0.004848	0.1737	0.1729
446	CCD21_HUMAN,uc001blr.1,CCDC21	446	371	396	0.4064	0.08779	4.326	4.598
447	P1725,SH3L3_HUMAN,SH3BGRL3	447	1999	1704	6.854e-07	-0.2363	83.83	71.16
448	UBXN11,UBXD5,SOC,PP2243,UBXD5_HUMAN	448	317	694	1.147e-32	1.122	6.268	13.66
449	CDW52,HE5,CD52_HUMAN,CD52	449	43	0	1.039e-13	-5.462	1.745	0
450	uc001bmf.1,uc001bmd.1,AIM1L_HUMAN,AIM1L,DKFZp434L1713	450	8	5	0.423	-0.5902	0.1207	0.0751
451	uc001bmd.1,uc001bme.1,AIM1L	451	0	2	0.5	1.583	0	0.03554
452	ZNF683,ZN683_HUMAN	452	0	0	1	0	0	0
453	LIN28,LN28A_HUMAN,CSDD1,LIN28A,ZCCHC1	453	2	3	1	0.4107	0.0233	0.0348
454	HDS,DHDDS,DHDDS_HUMAN,RP3-476K8.2-002	454	741	687	0.1383	-0.1151	10.43	9.629
455	uc001bmo.1	455	4	6	0.7539	0.4804	0.2856	0.4265
456	HMGN2,uc001bmp.1,HMG17,HMGN2_HUMAN	456	441	362	0.004728	-0.2901	10.47	8.561
457	HMGN2,uc001bmq.1	457	370	301	0.006856	-0.3029	8.403	6.807
458	RPS6KA1,KS6A1_HUMAN,A6NGG4,A6NGG4_HUMAN,RSK1	458	139	130	0.5834	-0.1019	1.877	1.748
459	ARID1A variant protein,SMARCF1,C1orf4,OSA1,ARI1A_HUMAN,ARID1A	459	2892	3250	1.068e-05	0.1623	15.03	16.82
460	PIGV,PIGV_HUMAN	460	224	245	0.3562	0.1227	3.56	3.878
461	ZDH18_HUMAN,A6NHY9,ZDHHC18	461	383	351	0.2232	-0.1316	5.711	5.212
462	1433S_HUMAN,HME1,SFN	462	18	4	0.002549	-1.931	0.6401	0.1416
463	UNQ5828/PRO19647,ATPBD1B,GPN2_HUMAN,GPN2	463	242	248	0.8566	0.02915	7.494	7.648
464	DKFZp547G125,GPATCH3,GPATC3,GPTC3_HUMAN	464	217	208	0.6625	-0.06686	4.779	4.562
465	NR0B2_HUMAN,SHP,NR0B2	465	2	0	0.249	-1.587	0.08062	0
466	NUDC_HUMAN,A8MU04,NUDC,A8MU04_HUMAN	466	739	775	0.4109	0.06248	23.07	24.09
467	C1orf172,CA172_HUMAN	467	6	1	0.06974	-1.811	0.1572	0.02609
468	TNRP,YA024_HUMAN,CCDS41289,uc001bnj.1	468	470	192	3.433e-28	-1.293	11.28	4.587
469	FAM46B,FA46B_HUMAN	469	81	68	0.2876	-0.255	1.599	1.337
470	APNH1,SL9A1_HUMAN,SLC9A1,RP4-633N17.1-003,NHE1	470	642	400	3.179e-14	-0.6873	5.302	3.29
471	WDTC1_HUMAN,WDTC1,KIAA1037	471	872	991	0.00771	0.1783	9.531	10.79
472	DKFZp564D0478,uc001bns.1,C1orf160,CA160_HUMAN,uc001bnr.1,uc001bnu.1,TMEM222,uc001bnt.1	472	455	410	0.1178	-0.1559	11.47	10.29
473	SYTL1,SLP1,FLJ00227,SYTL1_HUMAN,uc001bnx.1	473	77	13	1.686e-12	-2.484	0.8579	0.1442
474	MEKK6,A2VDG5,ASK2,A2VDG4,A2ACE8,MAPKKK6,M3K6_HUMAN,MAP3K6	474	401	348	0.04844	-0.21	4.307	3.723
475	FCNH,HAKA1,FCN3,UNQ172,FCN3_HUMAN	475	0	2	0.5	1.583	0	0.09024
476	UNQ6122/PRO20044,CD164L2	476	3	1	0.374	-1.004	0.09115	0.03026
477	GPR3,ACCA,CCDS303,GPR3_HUMAN	477	34	46	0.2186	0.4194	0.7535	1.015
478	WASF2,WAVE2,uc001boe.1,WASF2_HUMAN	478	2454	1522	1.041e-50	-0.6949	20.27	12.52
479	uc001bog.1,AHDC1_HUMAN,CCDS30652,AHDC1	479	901	823	0.05106	-0.1365	6.365	5.79
480	FGR_HUMAN,SRC2,FGR	480	1	3	0.625	0.9962	0.01582	0.04726
481	RP11-288L9.2-003,RP11-288L9.2-002,IFI6_HUMAN,IFI6,G1P3	481	460	827	1.72e-24	0.8388	25.01	44.78
482	FAM76A,FA76A_HUMAN	482	137	335	3.66e-20	1.278	2.8	6.818
483	uc001bou.1,STX12_HUMAN,STX12	483	1506	1740	6.736e-05	0.2022	22.87	26.31
484	PP1R8_HUMAN,PPP1R8,ARD1,RP4-547C9.1-003,NIPP1	484	922	862	0.1358	-0.103	15.08	14.04
485	uc001boy.1	485	2	4	0.6875	0.7325	0.5634	1.122
486	uc001bpc.1,C1orf38,ICB1_HUMAN,ICB1	486	36	39	0.8176	0.1066	0.6189	0.6676
487	RPA2,RPA34,REPA2,RFA2_HUMAN,RPA32	487	659	532	0.0001833	-0.3144	17.92	14.4
488	ASM3B_HUMAN,SMPDL3B,ASML3B	488	26	23	0.6712	-0.1757	0.5353	0.4716
489	XRG8,XKR8,XKR8_HUMAN	489	96	70	0.04354	-0.4562	2.08	1.51
490	RP11-460I13.4-001,RP11-460I13.4-003,EYA3,A8K190_HUMAN,A8K190,uc001bpj.1	490	279	201	0.0003066	-0.4771	5.722	4.105
491	PTAFR_HUMAN,CCDS318,PAFR,A3KMC8,uc001bpm.1,PTAFR	491	2	0	0.249	-1.587	0.04646	0
492	HSPC331,HSPC315,DNAJC8,SPF31,DNJC8_HUMAN	492	783	781	0.8994	-0.009737	19.41	19.28
493	A6NE74_HUMAN,ATPIF1,ATIF1_HUMAN,ATPI,A6NE74	493	1848	1479	7.609e-11	-0.3272	45.22	36.04
494	SEST2,SESN2_HUMAN,SESN2	494	1018	804	3.589e-07	-0.3461	13.66	10.74
495	MED18,uc001bpt.1,MED18_HUMAN	495	199	165	0.07461	-0.2748	4.979	4.111
496	A2APK6,PRO2963,PHAR4_HUMAN,uc001bpu.1,uc001bpz.1,PHACTR4	496	997	1054	0.2509	0.07408	6.391	6.729
497	CHC1,RCC1,SNHG3-RCC1,RCC1_HUMAN	497	855	495	3.684e-23	-0.7933	13.86	7.989
498	uc001bqd.1	498	134	76	5.728e-05	-0.816	4.234	2.391
499	SECP43,TRSPAP1,TSAP1_HUMAN,uc001bqj.1	499	409	321	0.0009763	-0.3546	9.519	7.44
500	uc001bqr.1,uc001bqt.1,uc001bqp.1,TRG11,uc001bqs.1,uc001bqk.1,uc001bqn.1,uc001bqo.1,uc001bql.1,uc001bqm.1	500	291	194	8.198e-06	-0.5885	4.04	2.682
501	uc001bqq.1	501	12	8	0.3823	-0.536	7.014	4.656
502	CCDS325,RAB42,RAB42_HUMAN	502	17	10	0.184	-0.7161	0.6054	0.3546
503	TAF15,TAF12,TAFII20,TAF12_HUMAN,TAF2J	503	484	313	9.626e-10	-0.6333	12.11	7.798
504	uc009vtj.1	504	11	11	1	-0.005555	3.81	3.794
505	GMEB1,GMEB1_HUMAN	505	233	198	0.0917	-0.2398	5.553	4.699
506	HGRG8,YTHDF2,YTHD2_HUMAN,A6NKG4	506	610	650	0.2973	0.08543	7.99	8.478
507	OPRD,OPRD1,OPRD_HUMAN	507	4	5	1	0.2581	0.1054	0.1312
508	EPB41,uc001brk.1,41_HUMAN,E41P,EPB4.1,A8MU61_HUMAN,A8MU61	508	941	1084	0.002157	0.1978	7.087	8.129
509	TTMB,CCDS30658,T200B_HUMAN,TMEM200B	509	78	16	3.195e-11	-2.222	2.529	0.5167
510	SRP75,SFRS4,SFRS4_HUMAN	510	1924	1557	2.231e-10	-0.3112	31.41	25.31
511	CGI-63,MECR_HUMAN,MECR,NBRF1	511	345	348	0.9697	0.006413	4.433	4.453
512	RP11-316H11.1-003,A6H8L1_HUMAN,A6H8L1,PTPRU,RP11-316H11.1-001	512	1876	903	1.879e-78	-1.06	14.41	6.908
513	uc001bry.1	513	1	0	0.4989	-1.002	0.03086	0
514	CRTM,MATN1_HUMAN,CMP,MATN1	514	113	20	3.145e-17	-2.446	2.768	0.4878
515	uc001bsb.1	515	32	26	0.4341	-0.2954	1.196	0.9677
516	LAPM5_HUMAN,KIAA0085,LAPTM5	516	65	7	3.493e-13	-3.05	1.367	0.1466
517	SDC3,uc001bsd.1,KIAA0468,uc001bse.1,SDC3_HUMAN	517	5419	14734	4.94065645841247e-324	1.437	38.52	104.3
518	RP1-65J11.4-003,PUM1,RP1-65J11.4-002,RP1-65J11.4-004,PUMH1,PUM1_HUMAN,KIAA0099	518	2923	3116	0.02054	0.08616	24.41	25.91
519	uc009vts.1	519	1	1	1	-0.00303	0.2657	0.2646
520	uc001bsl.1	520	0	1	1	0.9985	0	0.6208
521	uc001bsm.1	521	13	12	0.8447	-0.1125	1.066	0.9803
522	NKAIN1,FAM77C,NKAI1_HUMAN,A2VDJ3	522	778	269	1.649e-58	-1.535	14.59	5.024
524	PRP8BP,WDR57,SFP38,WDR57_HUMAN	524	498	448	0.09723	-0.1584	14.34	12.85
523	uc001bso.1,DKFZp434D199	523	251	248	0.858	-0.02331	9.55	9.396
525	HSPC243,ZCCHC17,PS1D,HSPC251,LDC4,NO40_HUMAN	525	1757	1045	3.03e-42	-0.7551	45.59	27
526	FABPH_HUMAN,FABP3,FABP11,MDGI	526	456	195	2.225e-25	-1.227	19.44	8.277
527	TDE2,UNQ263/PRO300,SERINC2,FKSG84,TDE2L,A0AVB4,SERC2_HUMAN	527	1108	543	2.846e-45	-1.034	17.32	8.453
528	uc001bsx.1	528	0	0	1	0	0	0
529	uc001bsy.1	529	0	0	1	0	0	0
530	TINAL_HUMAN,OLRG2,PSEC0088,TINAGL1,GIS5,LCN7,PP6614,TINAGL,UNQ204/PRO230	530	424	28	1.663e-92	-3.879	7.949	0.5228
531	uc001btc.1,OX1R_HUMAN,HCRTR1	531	6	10	0.4545	0.6467	0.1266	0.2101
532	PEF1,ABP32,PEF1_HUMAN,UNQ1845/PRO3573	532	831	791	0.2857	-0.07714	11.16	10.58
533	uc001btl.1,A6NCT7,COL16A1,A6NCT7_HUMAN,COGA1_HUMAN	533	5693	2391	7.652e-307	-1.257	38.71	16.19
534	A2A3C4,BAI 2,A2A3C4_HUMAN,RP11-73M7.7-007,BAI2,BAI2_HUMAN	534	1185	2075	1.346e-54	0.8016	8.488	14.8
535	uc001btv.1,SPOCD1,uc001btt.1,uc001btu.1,SPOC1_HUMAN	535	68	48	0.06351	-0.4998	0.4286	0.3013
536	uc001btx.1	536	1455	983	3.336e-22	-0.5713	40.23	27.07
537	PRL2,BM-008,PTP4A2,PTPCAAX2,TP4A2_HUMAN	537	1141	772	1.438e-17	-0.5691	24.72	16.66
538	SAM68,KHDRBS1,KHDR1_HUMAN	538	4774	3545	1.226e-42	-0.4354	65.04	48.1
539	uc001bue.1,uc001buf.1,TM39B_HUMAN,uc001bud.1,TMEM39B	539	279	178	2.103e-06	-0.6515	7.164	4.552
540	IPOA7,KPNA6,RP4-622L5.1-004,IMA7_HUMAN	540	2012	1809	0.0006406	-0.1594	12.76	11.43
541	TXLNA,TXLNA_HUMAN,TXLN	541	2400	1701	1.808e-28	-0.5025	22.24	15.7
542	CCDC28B,CC28B_HUMAN,uc001buk.1	542	515	501	0.6158	-0.04573	16.61	16.09
543	IQCC_HUMAN,IQCC	543	110	167	0.0007428	0.5919	2.279	3.445
544	DCDC2B,uc001bun.1,A2VCK2,DCD2B_HUMAN	544	12	36	0.0007182	1.503	0.686	2.049
545	C1orf91,UNQ548,UNQ548/PRO1105,PP1065,uc001buo.1,uc001bup.1,uc001buq.1	545	227	260	0.16	0.189	5.234	5.97
546	RP4-675E8.1-001,EIF3S2,uc001bur.1,EIF3I_HUMAN,TRIP1,EIF3I	546	2173	1529	7.602e-27	-0.5129	54.63	38.28
547	uc001buv.1,LOC339483,uc001but.1,uc001buu.1	547	147	145	0.9069	-0.02565	2.415	2.372
548	FAM167B,C1orf90,CA090_HUMAN	548	12	7	0.2622	-0.7059	0.5869	0.3409
549	LCK,LCK_HUMAN	549	1	1	1	-0.00303	0.01873	0.01865
550	HDAC1,RPD3L1,DKFZp686H12203,HDAC1_HUMAN	550	1378	1254	0.01191	-0.142	20.21	18.31
551	MRP_HUMAN,MLP,MARCKSL1,MRP	551	4843	5313	8.743e-06	0.1275	147.5	161.2
552	uc001bve.1	552	39	40	1	0.02971	1.21	1.236
553	STK22C,SPOGA3,TSSK3,TSSK3_HUMAN	553	18	31	0.08547	0.7463	1.155	1.98
554	BSDC1_HUMAN,uc001bvh.1,UNQ2494,BSDC1,UNQ2494/PRO5781,uc001bvg.1	554	1600	1670	0.2706	0.05568	15.69	16.31
556	RP1-27O5.1-003,RP1-27O5.1-002,uc001bvm.1,BOZF1,ZBTB8	556	505	564	0.08672	0.1531	2.678	2.978
555	uc001bvl.1,DKFZp547H154	555	64	137	2.881e-07	1.08	1.02	2.173
557	ZBTB8OS,ARCH_HUMAN,ARCH	557	87	91	0.8222	0.05814	5.69	5.926
558	B2R6G9_HUMAN,RBBP4,B2R6G9,RBAP48,RBBP4_HUMAN	558	489	375	8.938e-05	-0.3881	14.64	11.18
559	SYNC1_HUMAN,uc001bvt.1,SYNC1	559	516	1103	1.297e-48	1.088	8.79	18.71
560	KIAA1522,K1522_HUMAN	560	766	772	0.9593	0.00519	6.427	6.45
561	YARS,SYYC_HUMAN	561	3731	2430	2.798e-63	-0.6245	34.59	22.44
562	S100PBP,S1PBP_HUMAN,A8MTZ6_HUMAN,S100PBPR,A8MTZ6	562	904	831	0.06804	-0.1274	9.583	8.772
563	uc001bwe.1,FNDC5,FRCP2,DKFZp779L0160	563	828	445	1.529e-27	-0.9004	13.07	6.996
564	HPCA,HPCA_HUMAN,BDR2	564	41	102	3.552e-07	1.288	1.416	3.508
565	CAC1,TMM54_HUMAN,TMEM54,BCLP	565	164	359	1.357e-17	1.119	8.149	17.76
566	NKLAM,RNF19B,uc001bwm.1,IBRDC3,RN19B_HUMAN,uc001bwl.1	566	371	370	0.9414	-0.009927	6.657	6.611
567	uc001bwn.1	567	5	5	1	-0.00505	0.1498	0.1491
568	KAD2_HUMAN,ADK2,RP1-117O3.1-002,AK2	568	798	822	0.6193	0.03664	9.74	9.991
569	ADC_HUMAN,KIAA1945,ODCP,B2RDU5_HUMAN,ADC,B2RDU5	569	250	306	0.02193	0.2845	1.81	2.206
570	uc001bxa.1	570	13	12	0.8447	-0.1125	0.447	0.4109
571	TRI62_HUMAN,TRIM62	571	189	226	0.07734	0.2507	2.572	3.063
572	ZNF362,ZN362_HUMAN,PP6997	572	708	721	0.8118	0.02016	10.66	10.81
573	A3LT2_HUMAN,A3GALT2	573	0	0	1	0	0	0
574	A8KA40_HUMAN,PHC2,EDR2,PHC2_HUMAN,A8KA40,A1L4Q1,PH2	574	2994	2305	6.014e-22	-0.3832	29.05	22.27
575	A9Z1W3,RP4-580O19.1-004,ZSCAN20,uc001bxk.1,B1ALI4,A9Z1W3_HUMAN,uc001bxj.1,RP4-580O19.1-002,uc001bxl.1,B1ALI4_HUMAN	575	164	152	0.4998	-0.115	1.494	1.379
576	CSMD2_HUMAN,CSMD2,KIAA1884	576	176	315	4.879e-10	0.8301	0.5546	0.9884
577	CCDS30668,B2R4X7_HUMAN,HMGB4,B2R4X7	577	0	0	1	0	0	0
578	uc001bxr.1	578	0	0	1	0	0	0
579	uc001bxs.1,C1orf94,CA094_HUMAN	579	1	6	0.125	1.803	0.0192	0.1147
580	CCDS382,CXB5_HUMAN,GJB5	580	3	0	0.1242	-2.002	0.1095	0
581	CXB4_HUMAN,GJB4,uc001bxw.1	581	1	0	0.4989	-1.002	0.01646	0
582	GJB3,uc001bxz.1,CX31,CCDS384,CXB3_HUMAN	582	4	0	0.06198	-2.324	0.07952	0
583	A8K698_HUMAN,GJA4,CXA4_HUMAN,A8K698,CCDS30669	583	3	1	0.374	-1.004	0.06734	0.02235
584	C1orf212,CCDS385,CA212_HUMAN	584	375	340	0.1782	-0.147	6.936	6.262
585	DLGP3_HUMAN,DLGAP3,DAP3	585	26	39	0.1361	0.5612	0.3389	0.5063
586	ZMYM6,uc001byd.1	586	114	109	0.738	-0.07014	1.681	1.6
587	ZMYM6	587	332	152	1.235e-16	-1.128	17.36	7.917
588	DKFZp762A1615,ZMYM6,uc001byj.1,uc001byk.1,ZMYM6_HUMAN,RP11-244H3.3-001,ZNF258,uc001byi.1,uc001byg.1,KIAA1353,RP11-244H3.3-002	588	760	687	0.04576	-0.1515	4.251	3.827
589	RP11-248I9.4-003,ZMYM1_HUMAN,ZMYM1	589	448	447	0.9467	-0.009263	2.677	2.66
591	SFPQ,SFPQ_HUMAN,uc001byr.1,PSF	591	3184	4671	3.895e-62	0.5467	45.32	66.21
590	uc001byq.1,uc001byp.1	590	1541	2554	5.076e-56	0.7225	27	44.56
592	KIAA0425,ZMYM4_HUMAN,ZMYM4,ZNF262,A0JP20,A0JP19	592	1996	2158	0.0176	0.1065	12.89	13.88
593	uc001byv.1	593	9	4	0.1787	-1.005	0.3176	0.1406
594	B1AN13,B1AP96_HUMAN,K319L_HUMAN,KIAA1837,B1AP96,PP791,RP4-765A10.3-010,KIAA0319L	594	1690	2394	1.136e-27	0.4961	10.25	14.47
595	NCDN,NCDN_HUMAN,KIAA0607	595	690	754	0.1143	0.1217	8.708	9.476
596	PSMB2,PSB2_HUMAN	596	1903	1806	0.08768	-0.08149	14.4	13.61
597	TFAP2E,AP2E_HUMAN	597	15	30	0.03572	0.9484	0.4775	0.9509
598	CA216_HUMAN,C1orf216,CCDS395	598	349	672	5.589e-24	0.9372	5.562	10.66
599	A6NFL4,A6NFL4_HUMAN,CLSPN	599	162	185	0.2379	0.1844	1.73	1.967
600	KIAA1567,AGO4,I2C4_HUMAN,EIF2C4	600	403	688	9.048e-18	0.7641	3.96	6.733
601	AGO1,EIF2C1,I2C1_HUMAN,RP4-789D17.1-001	601	1415	1489	0.2137	0.06744	8.595	9.007
602	uc001bzm.1	602	362	355	0.7652	-0.03414	4.48	4.375
603	I2C3_HUMAN,RP4-789D17.2-002,RP4-789D17.2-001,uc001bzo.1,B1ALI0_HUMAN,B1ALI0,EIF2C3,AGO3	603	497	507	0.8252	0.02263	4.908	4.986
604	h-tektin-t,TEKT2_HUMAN,TEKT2,A6NIS6	604	85	519	1.549e-76	2.59	2.2	13.37
605	ARHL2_HUMAN,arh3,ADPRHL2,ARH3	605	665	657	0.7833	-0.02349	18.75	18.45
606	COL8A2,CO8A2_HUMAN	606	2221	867	8.358e-137	-1.362	23.37	9.086
607	TRAPPC3,TPPC3_HUMAN,A6NDN0,BET3,A6NDN0_HUMAN,CDABP0066	607	977	1102	0.00848	0.1675	29.7	33.36
608	PP2464,MA7D1_HUMAN,RPRC1,MAP7D1,KIAA1187,PARCC1	608	1666	1785	0.05881	0.09342	22.71	24.23
609	uc001cae.1,TRAP150,uc001caf.1,TR150_HUMAN,THRAP3	609	2326	2262	0.2812	-0.04629	23.24	22.51
610	C1orf113,A4FU49-2	610	351	403	0.06861	0.1927	6.032	6.896
611	FAM176B,C1orf78,CA078_HUMAN	611	459	242	1.046e-16	-0.9267	29.73	15.61
612	STK40_HUMAN,SHIK,SGK495,STK40,FLJ00113	612	1157	994	0.0003155	-0.2249	10.3	8.814
613	CCDS408,LSM10_HUMAN,LSM10	613	381	332	0.0611	-0.2041	20.96	18.19
614	A6NHS9_HUMAN,A6NHS9,A6NIN9,NOR1,OSCP1_HUMAN,A6NIN9_HUMAN,C1orf102,OSCP1,A6NHM5	614	228	467	1.099e-19	1.025	6.419	13.09
615	uc001cas.1,RT15_HUMAN,DC37,MRPS15,RPMS15	615	657	382	5.53e-18	-0.7868	31.84	18.43
616	GCSFR,CSF3R,CSF3R_HUMAN	616	28	0	3.512e-09	-4.861	0.4207	0
617	RP4-614N24.2-002,A9Z1Z8,RP4-614N24.2-001,B1AMS6_HUMAN,A9Z1Z8_HUMAN,uc001caz.1,B1AMS6,GRIK3	617	225	1412	3.314e-209	2.638	1.097	6.857
618	uc001cbb.1,MCPIP,ZC12A_HUMAN,MCPIP1,ZC3H12A	618	67	44	0.029	-0.6016	1.027	0.6713
619	CA149_HUMAN,B1AK63,C1orf149,RP3-423B22.2-003,B1AK63_HUMAN	619	746	702	0.2169	-0.09364	11.54	10.82
620	SNIP1,SNIP1_HUMAN	620	257	268	0.6945	0.0542	4.863	5.05
621	IDLC_HUMAN,DNALI1	621	531	2588	3.69561103089252e-321	2.277	9.524	46.22
622	GNL2,NOG2_HUMAN,NGP1	622	1061	884	4.026e-05	-0.2691	19.39	16.09
623	RP11-566C13.1-004,RSPO1,RSPO1_HUMAN	623	313	9	6.423e-81	-4.978	4.905	0.1404
624	CA109_HUMAN,C1orf109	624	438	366	0.009999	-0.2645	7.257	6.039
625	BOREA_HUMAN,PESCRG3,CDCA8	625	383	217	6.955e-12	-0.8228	7.462	4.21
626	uc001cbu.1,uc001cbt.1,EPHAA_HUMAN,uc001cbw.1,EPHA10	626	19	23	0.644	0.2573	0.1156	0.1394
627	MANEL_HUMAN,uc001cbz.1,MANEAL,uc001cbx.1,uc001cby.1	627	146	222	8.879e-05	0.5952	2.197	3.327
628	DRIP3,IRIP,YRDC_HUMAN,YRDC	628	189	207	0.3934	0.1246	6.7	7.308
629	CA122_HUMAN,RP11-109P14.5-002,C1orf122	629	960	775	6.258e-06	-0.3145	26.19	21.05
630	MTF1_HUMAN,B2RAK6_HUMAN,MTF1,B2RAK6	630	375	645	4.159e-17	0.7748	2.186	3.743
631	RP11-109P14.7-004,B1ARF3_HUMAN,INPP5B,B1ARF3,uc001cch.1	631	608	474	3.494e-05	-0.3646	3.633	2.821
632	SF3A3_HUMAN,SAP61,SF3A3	632	725	740	0.7738	0.02345	11.95	12.15
633	FHL3	633	471	225	3.027e-21	-1.069	12.26	5.833
634	HDCMB12P,uc001cco.1,uc001ccn.1,CGI-94,UTP11L,UTP11_HUMAN,A8K785,A8K785_HUMAN	634	632	491	1.938e-05	-0.3696	9.426	7.293
635	POU3F1,RP5-884C9.1-001	635	10	20	0.09876	0.9272	0.1597	0.3181
636	RRAGC,RRAGC_HUMAN	636	589	543	0.1537	-0.1232	11.4	10.47
637	MYCBP,AMY1,MYCBP_HUMAN	637	210	142	0.0002784	-0.5673	4.696	3.162
638	GJA10,CCDS432,GJA9,CXA9_HUMAN	638	15	30	0.03572	0.9484	0.2518	0.5016
639	RHBDL2,uc001ccv.1,RHBL2_HUMAN	639	22	22	1	-0.005796	0.5431	0.5409
640	AKIRIN1,CA108_HUMAN,C1orf108	640	1016	1093	0.1169	0.09924	24.15	25.87
641	NDUFS5,NDUS5_HUMAN	641	1698	2138	3.259e-12	0.3262	155.4	194.8
642	uc001cdd.1,uc001cdg.1,B1ANR2_HUMAN,B1ALC5_HUMAN,B1ALC5,uc001ccz.1,KIAA1251,RP11-69E11.1-024,MACF1,KIAA0465,B1ANR2,CCDS435,CCDS436,ACF7,ABP620,MACF1_HUMAN,uc001cdh.1,RP11-69E11.1-005	642	7989	13527	2.58699999999999e-310	0.7536	14.37	24.22
643	KIAA0754,K0754_HUMAN	643	425	686	7.546e-15	0.6834	2.848	4.577
644	BMP8A_HUMAN,BMP8A	644	22	41	0.02259	0.8629	0.1905	0.3536
645	uc001cdj.1	645	73	88	0.27	0.2603	0.7753	0.9306
646	B1ANR7_HUMAN,PABP4,PABPC4,RP11-69E11.6-002,APP1,PABP4_HUMAN,RP11-69E11.6-004,B1ANR7	646	2513	1310	1.004e-86	-0.9454	37.95	19.7
647	uc001cdo.1	647	6	0	0.01543	-2.81	2.048	0
648	HEYL,HRT3,HEYL_HUMAN	648	174	54	3.879e-16	-1.676	1.978	0.6112
649	NT5C1A,5NT1A_HUMAN	649	15	2	0.001284	-2.42	0.6336	0.08413
650	HPCL4_HUMAN,HPCAL4	650	564	286	4.562e-22	-0.9832	6.192	3.127
651	B2R971,CYP33,PPIE_HUMAN,B2R971_HUMAN,PPIE,RP1-118J21.1-003,CYP-33	651	930	782	0.0002608	-0.2558	7.699	6.447
652	BMP8B,uc001cdy.1,BMP8,BMP8B_HUMAN	652	10	25	0.01668	1.235	0.1172	0.2917
653	FKSG25,OXCT2,SCOT2_HUMAN	653	0	0	1	0	0	0
654	uc001cef.1,uc001cec.1,uc001cej.1,uc001cei.1,MOD5,uc001ced.1,MOD5_HUMAN,uc001cee.1,TRIT1,uc001ceg.1,uc001ceh.1,IPT	654	528	370	1.041e-07	-0.5179	11.26	7.856
655	MYCL,A2A2C9,RP1-118J21.4-004,LMYC,MYCL1,A2A2C9_HUMAN	655	152	134	0.2873	-0.1866	1.437	1.261
656	HMFN0656,MFSD2,MFSD2_HUMAN,PP9177,UNQ300/PRO341	656	221	590	2.505e-39	1.407	2.783	7.399
657	CAP1_HUMAN,uc001cey.1,uc001cfa.1,CAP1,uc001cez.1,CAP	657	1611	1269	8.512e-11	-0.3501	27.14	21.29
658	PPT1_HUMAN,PPT1,PPT	658	2884	3984	2.546e-39	0.46	56.24	77.36
659	uc001cfc.1,uc001cfd.1,RLF_HUMAN,RLF	659	1504	1659	0.008493	0.1354	10.1	11.09
660	TMCO2,TMCO2_HUMAN,uc001cfe.1	660	1	0	0.4989	-1.002	0.0631	0
661	uc001cff.1	661	201	184	0.3863	-0.1329	6.025	5.492
662	FACE1,STE24,ZMPSTE24,FACE1_HUMAN	662	1054	1080	0.6494	0.02907	15.63	15.94
663	CO9A2_HUMAN,COL9A2	663	738	544	4.152e-08	-0.4454	10.61	7.792
664	SMAP1L,SMAP2_HUMAN,SMAP2	664	592	615	0.5649	0.04885	10.61	10.98
665	ZNF643,ZN643_HUMAN	665	128	130	0.9504	0.01618	2.555	2.584
666	ZNF642,ZN642_HUMAN	666	97	200	2.316e-09	1.03	1.847	3.792
667	CCDS453,CA176_HUMAN,C1orf176	667	148	191	0.0225	0.3598	2.263	2.908
668	ZNF684,ZN684_HUMAN	668	85	98	0.3753	0.1971	1.897	2.178
669	RIMS3,RIMS3_HUMAN,KIAA0237	669	776	1364	7.458e-37	0.8069	5.019	8.786
670	RP5-1066H13.1-010,uc001cfy.1,uc001cfz.1,RP5-1066H13.1-015,uc001cgd.1,NFYC_HUMAN,uc001cge.1,NFYC,uc001cgb.1,uc001cfx.1,uc001cfw.1	670	707	504	3.545e-09	-0.4935	10.52	7.471
671	uc001cga.1	671	3	2	0.6868	-0.4193	0.2789	0.1851
672	uc001cgf.1	672	0	0	1	0	0	0
673	uc001cgg.1	673	0	0	1	0	0	0
674	KCNQ4_HUMAN,KCNQ4	674	46	164	1.012e-16	1.806	0.9212	3.27
675	MRG2,CITE4_HUMAN,CITED4	675	45	60	0.1717	0.4012	1.63	2.164
676	uc001cgk.1,PYRG1_HUMAN,CTPS,uc001cgl.1	676	576	660	0.02121	0.19	8.122	9.268
677	SLFNL1,SLNL1_HUMAN	677	15	7	0.09247	-1.005	0.3301	0.1534
678	SCMH1_HUMAN,SCMH1	678	726	731	0.9791	0.003837	9	9.024
680	EDN2,EDN2_HUMAN	680	31	11	0.001875	-1.421	1.023	0.3615
679	EDN2,uc001cgv.1	679	33	9	0.0001653	-1.771	1.204	0.3269
681	uc001cha.1,A7YY91,ZEP3_HUMAN,KRC,uc001cgz.1,KIAA1555,HIVEP3,ZAS3,KBP1	681	143	159	0.3884	0.146	0.6389	0.7075
682	GUC2B_HUMAN,GUCA2B	682	1	0	0.4989	-1.002	0.07832	0
683	GUCA2,GUCA2A,GUC2A_HUMAN	683	0	0	1	0	0	0
684	A7MD18,KIAA1041,A7MBL7,FOXJ3_HUMAN,FOXJ3	684	1490	1422	0.1703	-0.0734	12.06	11.46
685	uc001chi.1,FAM80A,RIMKA_HUMAN	685	242	543	3.277e-27	1.157	1.071	2.392
686	ZMY12_HUMAN,ZMYND12	686	22	74	9.496e-08	1.699	0.616	2.063
687	RP11-163G10.1-003,PPCS,COAB,PPCS_HUMAN	687	649	392	7.252e-16	-0.732	20.38	12.26
688	uc001chm.1,LOC728621,A8MQ72,A8MQ72_HUMAN,PFD6L_HUMAN,PFDN6L,uc001chp.1,uc001cho.1,uc001chn.1,DKFZp686K01114	688	187	492	2.608e-32	1.385	0.8206	2.15
689	CYPH,A6NNE7,CYP20,PPIH,PPIH_HUMAN,A6NNE7_HUMAN	689	316	216	1.143e-05	-0.5528	11.71	7.97
690	uc001chr.1	690	3	7	0.3438	0.9951	0.2161	0.5022
691	YBOX1_HUMAN,YB1,NSEP1,YBX1	691	359	295	0.011	-0.2884	10.86	8.885
692	CLD19_HUMAN,uc001chu.1,CLDN19	692	156	11	2.409e-34	-3.715	2.025	0.1422
693	GROS1,P3H1_HUMAN,LEPRE1,PSEC0109,uc001chv.1,P3H1,CCDS472,uc001chx.1,uc001chw.1,uc001chy.1	693	3053	819	2.852e-302	-1.903	22.22	5.936
694	CA050_HUMAN,uc001cia.1,C1orf50	694	214	176	0.0542	-0.2866	9.839	8.058
695	CCD23_HUMAN,CCDC23	695	407	285	2.778e-06	-0.5186	32.31	22.53
696	SC,ERMAP,ERMAP_HUMAN,RD	696	315	304	0.6297	-0.05716	3.344	3.213
697	ZNF691,CCDS476	697	154	184	0.1148	0.2492	3.814	4.538
698	uc001cij.1	698	13	9	0.4039	-0.491	0.2574	0.1774
699	GTR1_HUMAN,uc001cik.1,SLC2A1,GLUT1	699	22824	4921	4.94065645841247e-324	-2.219	296.7	63.7
700	uc001cil.1	700	123	55	2.557e-07	-1.153	5.997	2.67
701	uc009vwn.1	701	20	50	0.0004412	1.274	0.8218	2.046
702	YA029_HUMAN,A6NL82,LOC440585	702	25	255	4.116e-49	3.294	2.261	22.97
703	EBNA1BP2,RP5-1034F7.2-001	703	719	708	0.7308	-0.02826	20.36	19.97
704	WDR65_HUMAN,WDR65	704	9	81	1.294e-15	3.03	0.15	1.344
705	CCDS480,TMEM125,TM125_HUMAN	705	11	5	0.1426	-1.005	0.278	0.1258
706	C1orf210,uc001cit.1,CA210_HUMAN	706	1	2	1	0.5814	0.0317	0.06314
707	TIE1,TIE1_HUMAN,TIE	707	75	13	4.987e-12	-2.446	0.9034	0.1559
708	MPL,TPOR,uc001civ.1,TPOR_HUMAN,RP1-92O14.1-002	708	6	24	0.001432	1.831	0.07342	0.2925
709	CDC20,CDC20_HUMAN	709	151	110	0.01104	-0.4595	3.879	2.814
710	CGI-88,ELOVL1,SSC1,ELOV1_HUMAN	710	744	532	1.921e-09	-0.4892	18.15	12.92
711	RP1-92O14.5-001,uc001cjf.1,uc001cjd.1,uc001cjg.1,MED8_HUMAN,A9IZ91,MED8	711	918	412	3.441e-45	-1.16	22.98	10.27
712	K0467_HUMAN,KIAA0467,C1orf84,uc001cjj.1,A0PJK5	712	817	1302	1.161e-25	0.6656	2.591	4.111
713	HYI_HUMAN,SB156,HT036,HYI	713	49	30	0.03266	-0.6956	3.122	1.903
714	RP5-1029K14.1-003,PTPRF_HUMAN,PTPRF,RP5-1029K14.1-004,DKFZp686B1310,uc001cjt.1,LAR,uc001cjq.1	714	8737	8608	0.2103	-0.02752	42.68	41.87
715	JHDM3A,JMJD2,KIAA0677,JMJD2A,JHD3A_HUMAN	715	1674	1770	0.1337	0.07435	17.9	18.85
716	uc001cjy.1	716	7	13	0.2632	0.8019	0.4164	0.7701
717	RP11-7O11.1-006,Q11203-17,Q11203-22,RP11-7O11.1-008,RP11-7O11.1-004,RP11-7O11.1-003,Q11203-18,ST3GAL3,SIAT6_HUMAN,RP11-7O11.1-007,RP11-7O11.1-012,Q11203-16,RP11-7O11.1-009,RP11-7O11.1-005,RP11-7O11.1-002,SIAT6,Q11203-19,ST3GalIII,RP11-7O11.1-010,Q11203-21	717	452	412	0.163	-0.1394	6.42	5.828
718	ARTN,EVN,ARTN_HUMAN	718	2	14	0.004182	2.317	0.04186	0.2918
719	IPO13,RP11-7O11.4-002,RP11-7O11.4-001	719	519	861	4.75e-20	0.7231	5.739	9.48
720	A8MVC9,DPH2L2,A8MVC9_HUMAN,DPH2,DPH2_HUMAN	720	219	233	0.5413	0.08297	4.101	4.345
721	uc001clc.1,A8MXF8,ATP6F,VATO_HUMAN,uc001clf.1,ATP6V0B,A8MXF8_HUMAN	721	922	818	0.0103	-0.1785	17.4	15.37
722	B4GALT2,B4GT2_HUMAN	722	1047	1000	0.2597	-0.07225	21.17	20.13
723	CCD24_HUMAN,CCDC24,uc001clk.1	723	62	175	1.203e-13	1.476	1.737	4.882
724	RP5-1198O20.3-001,RP5-1198O20.3-002,A6NII2,RP5-1198O20.3-003,SLC6A9	724	848	1362	1.517e-27	0.6769	10.53	16.84
725	ZNF393,KLF17_HUMAN,KLF17	725	19	17	0.7423	-0.1577	0.153	0.1363
726	KIAA1425,DMAP1,DMAP1_HUMAN	726	402	411	0.8061	0.02582	10.64	10.84
727	PINT1,PRNIP_HUMAN,PRNPIP1,RP5-891H21.3-006,PRNPIP	727	985	967	0.6186	-0.03263	25.21	24.65
728	C1orf164,RNF220,CA164_HUMAN,RP4-678E16.1-013	728	894	1020	0.005665	0.184	10.87	12.35
729	RP4-678E16.2-003,TMEM53,RP4-678E16.2-008,TMM53_HUMAN	729	232	242	0.6797	0.05459	3.649	3.79
730	A1KXE5,YA012_HUMAN,uc001cme.1,MGC33556	730	21	97	7.364e-13	2.149	0.7536	3.466
731	uc001cmg.1,KIF2C_HUMAN,KNSL6,uc001cmh.1,KIF2C	731	701	474	2.075e-11	-0.5696	10.16	6.84
732	RPS8,OK/SW-cl.83,RS8_HUMAN	732	2342	917	2.066e-143	-1.358	155.3	60.57
733	uc001cmj.1	733	65	21	1.347e-06	-1.591	41.07	13.21
734	uc001cmk.1	734	2	5	0.4531	0.9955	0.9543	2.376
735	uc009vxi.1	735	4	2	0.4521	-0.7414	2.634	1.312
736	uc001cml.1	736	2	1	0.6242	-0.5885	1.355	0.6748
737	VMD2L2,BEST4,BEST4_HUMAN	737	22	41	0.02259	0.8629	0.4908	0.9108
738	CNK,PLK3,FNK,PRK,PLK3_HUMAN	738	274	310	0.1594	0.1714	5.629	6.342
739	CCDS30699,TCTEX1D4,TC1D4_HUMAN	739	3	23	8.805e-05	2.58	0.1187	0.9061
740	uc001cmq.1	740	82	90	0.5938	0.1268	3.024	3.305
741	uc001cmr.1	741	81	123	0.004003	0.5906	1.746	2.641
742	PTC2_HUMAN,UNQ560/PRO1121/PRO57079,PTCH2	742	61	186	7.271e-16	1.587	0.7871	2.39
743	EI2BG_HUMAN,B2RBH8_HUMAN,RP5-882O7.2-008,EIF2B3,B2RBH8	743	368	380	0.7147	0.04013	9.635	9.907
744	HECTD3,uc001cmx.1,HECD3_HUMAN,uc001cmz.1,uc001cmy.1	744	774	730	0.2256	-0.09038	7.827	7.351
745	DCUP_HUMAN,B0AZT7_HUMAN,UROD,A8K762,A8K762_HUMAN,B0AZT7	745	1227	993	4.286e-07	-0.311	28.5	22.97
746	ZSWM5_HUMAN,ZSWIM5,KIAA1511,uc001cnd.1	746	225	308	0.0004402	0.4452	1.803	2.457
747	GLOXD1,HPDL_HUMAN,HPDL	747	28	18	0.1431	-0.6158	0.7266	0.4651
748	RP4-534D1.2-016,MUTYH,MUTYH_HUMAN,MYH	748	135	149	0.4408	0.1353	3.453	3.795
749	TOE1,uc001cnp.1,TOE1_HUMAN,uc001cnr.1,uc001cnq.1	749	147	142	0.7688	-0.0556	3.137	3.018
750	TESK2,TESK2_HUMAN	750	102	76	0.05127	-0.4257	1.6	1.188
751	uc001cnv.1,uc001cnt.1,uc001cnu.1,uc001cnw.1,LOC126661	751	47	40	0.4549	-0.2333	1.743	1.477
752	MMACHC,uc001cnx.1,MMAC_HUMAN,uc001cny.1	752	147	184	0.04784	0.3159	2.44	3.041
753	PAGB,PAGA,PRDX1_HUMAN,PRDX1,TDPX2	753	4424	4025	5.994e-06	-0.1424	169.3	153.4
754	ALR,AKR1A1,ALDR1,AK1A1_HUMAN	754	1853	1392	2.175e-16	-0.4185	34.62	25.9
755	RP4-697E16.3-005,NASP,RP4-697E16.3-002,NASP_HUMAN	755	1866	2567	2.497e-25	0.4539	12.29	16.83
756	uc001com.1,CCDC17,uc001con.1	756	6	12	0.2379	0.8877	0.1195	0.2381
757	GPBL1_HUMAN,GPBP1L1,SP192	757	1622	1452	0.001498	-0.1657	14.59	13
758	TMM69_HUMAN,HSPC229,C1orf154,TMEM69	758	294	194	4.579e-06	-0.6033	10.09	6.632
759	KLHL27,A2A6V3,RP11-767N6.6-002,A2A6V3_HUMAN,uc001cos.1,IPP,IPP_HUMAN	759	443	377	0.01925	-0.2382	6.539	5.541
760	hMAST205,A0JLR0,A0JLR0_HUMAN,MAST2,uc001cpa.1,KIAA0807,MAST205,MAST2_HUMAN	760	1244	1544	2.513e-08	0.3054	7.844	9.694
761	uc001cpb.1,PIK3R3,uc001cpc.1,RP4-533D7.2-002	761	1160	1899	2.35e-40	0.7046	9.036	14.73
762	TSPAN1,TSN1_HUMAN,uc001cpd.1	762	14	5	0.04098	-1.327	0.4053	0.1442
763	UNQ746/PRO1475,POMGNT1,uc001cpj.1,RP11-322N21.3-002,MGAT1.2,PMGT1_HUMAN,UDP-GlcNAc	763	1191	1397	8.385e-05	0.2239	9.878	11.54
764	CA190_HUMAN,C1orf190	764	13	43	7.348e-05	1.646	0.4077	1.343
765	RAD54_HUMAN,RAD54L,RAD54A	765	144	106	0.01612	-0.4445	2.206	1.617
766	PP7759,LRC41_HUMAN,MUF1,LRRC41	766	1965	1374	3.803e-25	-0.5219	28.44	19.8
767	UQCRH,QCR6_HUMAN	767	1141	1274	0.009743	0.1529	79.16	88.01
768	NSUN4,NSUN4_HUMAN	768	467	418	0.09276	-0.1656	3.038	2.707
769	FAAH,uc001cpv.1,FAAH1_HUMAN,DKFZp434A091,FAAH1,uc001cpu.1	769	81	73	0.5199	-0.1541	1.808	1.622
770	OTX3,A6NNN2,DMBX1_HUMAN,DMBX1,MBX,PAXB	770	1398	117	2.349e-280	-3.574	22.67	1.889
771	KNCN,FLJ32011,uc001cpy.1	771	1	84	4.513e-24	5.405	0.02021	1.69
772	KNCN,A6PVL3,A8MXE3,KNCN_HUMAN,uc001cpy.1	772	1	84	4.513e-24	5.405	0.01955	1.635
773	MNK1B,MKNK1_HUMAN,MKNK1,MNK1,RP11-49P4.3-002,DKFZp686E14208	773	366	297	0.006528	-0.3065	5.893	4.762
774	MOB3C,MOBKL2C,MOL2C_HUMAN,uc001cqf.1,uc001cqe.1	774	377	313	0.01331	-0.2737	5.906	4.883
775	ATPAF1,A8MRA7_HUMAN,ATPF1_HUMAN,ATP11,A8MRA7	775	1379	1327	0.2732	-0.06147	14.56	13.95
776	YA013_HUMAN,uc001cqj.1,A1A4F8,C1orf223	776	0	4	0.125	2.32	0	0.2194
777	RP11-8J9.3-001,uc001cqk.1,K0494_HUMAN,KIAA0494	777	2069	2591	6.037e-14	0.3184	15.87	19.79
778	CYP4B1,RP4-732G19.1-002,CP4B1_HUMAN,uc001cqn.1,RP4-732G19.1-003,uc001cqm.1	778	0	0	1	0	0	0
779	CYP4Z2P	779	0	0	1	0	0	0
780	CYP4A2,CP4AB_HUMAN,CYP4A11,uc001cqp.1,uc001cqq.1	780	1	0	0.4989	-1.002	0.01229	0
781	UNQ1929/PRO4404,CP4X1_HUMAN,CYP4X1	781	19	8	0.03533	-1.158	0.3085	0.1293
782	UNQ3060/PRO9882,CP4Z1_HUMAN,CYP4Z1	782	0	0	1	0	0	0
783	A5PL05,A5PL05_HUMAN,CYP4A22,CP4AM_HUMAN	783	0	0	1	0	0	0
784	PDZK1IP1,MAP17,PDZ1I_HUMAN	784	4	1	0.2178	-1.326	0.2092	0.05208
785	uc001cqx.1,TAL1	785	7	2	0.1086	-1.42	0.07767	0.0221
786	TAL1,SCL,STIL,TCL5,TAL1_HUMAN	786	7	5	0.5803	-0.4202	0.06263	0.04455
787	RP1-18D14.8-003,STIL_HUMAN,SIL,STIL,RP1-18D14.8-002	787	237	206	0.1407	-0.2074	1.62	1.402
788	UCK,KCY_HUMAN,UMK,CMPK,CMPK1,CMK,UMPK	788	2563	1499	3.268e-64	-0.7795	35.36	20.6
789	uc001crj.1	789	0	0	1	0	0	0
790	FKHL12,FOXE3,FOXE3_HUMAN,FREAC8	790	0	1	1	0.9985	0	0.02351
791	uc001crl.1	791	52	13	6.897e-07	-1.926	0.9695	0.2414
792	FOXD2_HUMAN,FKHL17,FREAC9,FOXD2	792	50	6	5.283e-10	-2.871	0.5001	0.05976
793	uc009vyr.1	793	0	0	1	0	0	0
794	uc009vys.1	794	0	0	1	0	0	0
795	SC5A9_HUMAN,SGLT4,uc001crq.1,SLC5A9	795	12	68	1.21e-10	2.402	0.1374	0.7751
796	SPAT6_HUMAN,SPATA6	796	185	458	1.9e-27	1.297	2.193	5.407
797	uc001cru.1,AGBL4,B1AMW3_HUMAN,A6NJL9_HUMAN,A6NJL9,RP11-342A17.1-004,B1AMW3	797	13	14	1	0.09389	0.09929	0.1065
798	uc001crw.1,C1orf165,CA165_HUMAN,uc001crx.1	798	206	213	0.7697	0.04195	6.832	7.034
799	uc001csc.1,HUD,ELAV4_HUMAN,RP11-567C20.1-001,uc001cry.1,A8MT34,uc001csa.1,A8MT34_HUMAN,uc001crz.1,PNEM,ELAVL4	799	168	180	0.5558	0.09294	3.834	4.09
800	uc001csd.1,DMRT5,DMRTA2	800	9	1	0.01156	-2.326	0.1357	0.01502
801	CGI-03,FAF1_HUMAN,FAF1	801	747	596	2.925e-05	-0.3314	13.52	10.74
802	CDKN6,CDKN2C,CDN2C_HUMAN	802	313	243	0.002588	-0.3699	4.521	3.495
803	CA185_HUMAN,C1orf185	803	0	0	1	0	0	0
804	CGI-123,RNF11,uc001csi.1,RNF11_HUMAN	804	2030	1702	4.082e-08	-0.2602	30.88	25.78
805	C1orf34,CA034_HUMAN,KIAA0452,uc001csn.1,TTC39A	805	50	68	0.1173	0.4301	0.2633	0.3566
806	B1AUU8_HUMAN,uc001csp.1,EPS15,AF1P,B1AUU8,RP11-275F13.2-002,EP15_HUMAN	806	2110	1902	0.0006478	-0.1557	14.19	12.74
807	ORP9,OSBP4,OSBL9_HUMAN,OSBPL9	807	1701	1623	0.1451	-0.07374	16.46	15.64
808	RP4-657D16.2-003,RP4-657D16.2-002,uc001ctd.1,A6NI41_HUMAN,B1AKJ5_HUMAN,B1AKJ5,A6NI41,uc001ctf.1,uc001ctc.1,uc001cte.1,NRD1	808	3313	3223	0.2026	-0.04578	23.07	22.35
809	RAB3B,RAB3B_HUMAN	809	60	76	0.1983	0.3301	1.811	2.285
810	TXNDC12,TLP19,UNQ713/PRO1376,TXD12_HUMAN	810	1726	1360	2.026e-11	-0.3497	50.47	39.6
811	KTI12,SBBI81,KTI12_HUMAN	811	136	134	0.9032	-0.02723	3.75	3.679
812	BT3L4_HUMAN,BTF3L4	812	431	355	0.005992	-0.2852	9.111	7.473
813	MADHIP,ZFYV9_HUMAN,RP11-155O18.1-002,ZFYVE9,SMADIP,SARA	813	556	753	7.851e-08	0.4308	5.108	6.888
814	C2D1B_HUMAN,RP11-155O18.2-002,CC2D1B,KIAA1836	814	540	593	0.1374	0.1288	4.478	4.897
815	ORC1,ORC1L,PARC1,ORC1_HUMAN	815	131	102	0.05736	-0.3639	1.94	1.504
816	PRPF38A,uc001ctw.1	816	594	795	1.038e-07	0.4138	11.39	15.18
817	PR38A_HUMAN,PRPF38A,uc001ctv.1	817	665	881	6.668e-08	0.3992	11.22	14.8
818	ZCCHC11,RP5-965L7.2-002,KIAA0191,A2RRP0,uc001cud.1,ZCH11_HUMAN,uc001cty.1,uc001cuc.1,uc001cub.1,uc001ctx.1,uc001ctz.1	818	1606	1506	0.05741	-0.09875	8.769	8.188
819	GPX7_HUMAN,GPX6,GPX7,UNQ469/PRO828	819	850	546	1.989e-16	-0.6437	32.39	20.72
820	UNQ2783/PRO7171,UNQ2783,FAM159A,uc001cuh.1,U514A_HUMAN	820	5	11	0.2101	0.9947	0.1003	0.2197
821	CA163_HUMAN,C1orf163	821	181	313	4.039e-09	0.7808	5.244	9.03
822	ZYG11B,ZY11B_HUMAN,KIAA1730	822	1055	1275	8.336e-06	0.267	7.522	9.053
823	ZYG11A,ZYG11	823	2	23	1.945e-05	2.995	0.02754	0.3154
824	uc001cum.1	824	1	3	0.625	0.9962	0.2024	0.6047
825	uc001cup.1,uc001cun.1,ECHD2_HUMAN,ECHDC2,uc001cuo.1	825	54	273	2.582e-36	2.311	1.427	7.182
826	A6NM69_HUMAN,SCP2,NLTP_HUMAN,A6NM69	826	1813	1885	0.2926	0.0501	15.66	16.21
827	PODN,UNQ293/PRO332,SLRR5A,PODN_HUMAN	827	129	356	1.436e-25	1.451	1.853	5.091
828	SLC1A7,RP11-334A14.7-002,uc001cuz.1,RP11-334A14.7-001	828	14	9	0.3065	-0.5905	0.1648	0.1055
829	uc001cva.1	829	2	1	0.6242	-0.5885	0.05651	0.02814
830	CPT2,CPT1,uc001cvb.1,CPT2_HUMAN	830	295	341	0.08098	0.2024	4.604	5.3
831	CA123_HUMAN,C1orf123	831	642	519	0.0002413	-0.3124	28.4	22.86
832	MAGOH,MGN_HUMAN	832	458	374	0.003188	-0.2976	31.45	25.57
833	uc001cvg.1	833	81	183	3.161e-10	1.16	3.21	7.221
834	B1AMT7,B1AMT6_HUMAN,B1AMT8,B1AMT7_HUMAN,RP5-1024G6.6-003,B1AMT8_HUMAN,APOER2,B1AMT6,RP5-1024G6.6-002,LRP8,RP5-1024G6.6-001	834	1309	3259	3.719e-187	1.309	9.136	22.65
835	uc001cvn.1	835	4	26	5.954e-05	2.428	0.1467	0.9495
836	uc001cvo.1,FLJ40434	836	1	0	0.4989	-1.002	0.05061	0
837	uc001cvp.1	837	1	0	0.4989	-1.002	0.04685	0
838	DMRTB_HUMAN,DMRTB1	838	0	0	1	0	0	0
839	GLIS1,RP5-1199C23.1-001	839	17	16	0.8639	-0.08818	0.2823	0.2646
840	NDC1_HUMAN,TMEM48,NDC1	840	465	427	0.1916	-0.1288	8.625	7.887
841	DKFZp761P7010,YIPF1,YIPF1_HUMAN	841	499	517	0.638	0.04498	12.58	12.98
842	A8K415_HUMAN,ITDI1,DIO1,TXDI1,A8K415	842	7	5	0.5803	-0.4202	0.176	0.1252
843	A6NIR2,HSPC034,PP25_HUMAN,HSPB11,A6NIR2_HUMAN,A6NG57,C1orf41	843	656	484	2.44e-07	-0.444	11.21	8.234
844	LRRC42,LRC42_HUMAN	844	911	660	1.354e-10	-0.4704	24.37	17.58
845	A0PJY0,LDLRAD1,LRAD1_HUMAN	845	0	0	1	0	0	0
846	UNQ169/PRO195,TMEM59,HSPC001,RP4-758J24.2-008,C1orf8,RP4-758J24.2-002,TMM59_HUMAN	846	3848	2560	8.636e-60	-0.5938	56.42	37.38
847	C1orf83,CA083_HUMAN	847	261	407	2.243e-08	0.633	2.193	3.405
848	CDCP2,CDCP2_HUMAN	848	4	5	1	0.2581	0.06869	0.0855
849	uc001cwx.1,LOC606495,uc001cwy.1,FLJ00377	849	117	211	2.398e-07	0.8393	1.403	2.52
850	MRPL37,A6NHR2_HUMAN,A6NHR2,MRPL2,uc001cxa.1,uc001cxc.1,HSPC235,RM37_HUMAN,RPML2	850	1030	878	0.0003539	-0.2362	26.42	22.43
851	SSDP1,SSDP,SSBP3_HUMAN,SSBP3	851	643	543	0.003045	-0.2495	13.7	11.52
852	uc001cxi.1	852	0	0	1	0	0	0
853	ACOT11,ACO11_HUMAN,THEA,uc001cxk.1,BFIT,KIAA0707	853	97	129	0.03906	0.4017	1.057	1.4
854	FAM151A,F151A_HUMAN,C1orf179,UNQ3034/PRO9836	854	9	9	1	-0.005454	0.3467	0.3452
855	C1orf175,DKFZp434K085,uc001cxu.1,TTC4	855	400	522	7.641e-05	0.3772	2.614	3.397
856	RP5-1043G4.2-002,uc001cxw.1,My044,TTC4_HUMAN,uc001cxx.1,TTC4	856	364	360	0.8526	-0.02194	7.968	7.848
857	CCDS597,PARS2,SYPM_HUMAN	857	128	160	0.06773	0.3137	2.55	3.174
858	TTC22_HUMAN,uc001cxz.1,TTC22	858	0	7	0.01563	2.997	0	0.1061
859	uc001cya.1,uc001cyb.1,C1orf177,CA177_HUMAN	859	4	0	0.06198	-2.324	0.1045	0
860	DHCR24,DHC24_HUMAN,KIAA0018	860	3867	4559	2.038e-13	0.2314	42.19	49.53
861	TMM61_HUMAN,TMEM61	861	1	5	0.2188	1.581	0.04262	0.2122
862	BART,BSND_HUMAN,BSND	862	0	0	1	0	0	0
863	NARC1,PCSK9_HUMAN,PSEC0052,PCSK9,A8T640	863	218	21	7.053e-43	-3.321	2.804	0.2689
864	uc001cyg.1,USP24,UBP24_HUMAN,KIAA1057	864	2046	2587	5.751e-15	0.3323	9.501	11.96
865	A6NJP1	865	1	2	1	0.5814	0.01151	0.02292
866	PPAP2B,LPP3,LPP3_HUMAN	866	2212	3269	1.663e-45	0.5572	31.4	46.21
867	PRKAA2,AMPK,uc001cyk.1,AMPK2,AAPK2_HUMAN	867	491	889	9.691e-27	0.8491	2.455	4.426
868	DKFZp686O04253,CA168_HUMAN,C1orf168,uc001cym.1	868	95	16	3.915e-15	-2.503	1.043	0.1749
869	uc001cyn.1	869	1	0	0.4989	-1.002	0.02576	0
870	CO8A_HUMAN,C8A	870	0	0	1	0	0	0
871	A1L4K7,C8B,A1L4K7_HUMAN	871	1	0	0.4989	-1.002	0.02296	0
872	DAB1	872	267	190	0.0003064	-0.4947	3.288	2.33
873	uc001cyu.1	873	0	0	1	0	0	0
874	LOC644928	874	0	0	1	0	0	0
875	uc001cyw.1	875	1	4	0.375	1.318	0.04334	0.1726
876	OMA1_HUMAN,OMA1,MPRP1	876	176	207	0.1255	0.2268	3.192	3.739
877	uc001cyz.1,M1S1,TROP2,GA733-1,TACD2_HUMAN,TACSTD2	877	18	8	0.05176	-1.084	0.4062	0.1798
878	uc001cza.1,KIAA1915	878	621	795	5.414e-06	0.3498	6.834	8.712
879	uc001czb.1,KIAA1915,MYSM1_HUMAN,uc001czd.1,uc001czc.1,MYSM1	879	441	605	6.116e-07	0.4492	2.922	3.992
880	JUN_HUMAN,JUN	880	2869	2822	0.442	-0.02988	40.37	39.54
881	uc001czf.1	881	3	7	0.3438	0.9951	0.1408	0.3273
882	uc001czg.1,uc001czj.1,RP11-242B9.1-002,uc001czh.1,uc001czi.1,uc001czk.1,uc001czm.1,FGGY_HUMAN,FGGY,FLJ10986,uc001czl.1,B1AK93,B1AK92	882	109	114	0.789	0.05812	1.293	1.346
883	uc001czn.1	883	0	0	1	0	0	0
884	HOOK1_HUMAN,HOOK1	884	189	344	2.507e-11	0.8546	1.461	2.648
885	CYP2J2,CP2J2_HUMAN	885	20	114	3.641e-17	2.447	0.5036	2.858
886	C1orf87,CA087_HUMAN	886	0	93	2.058e-28	6.552	0	1.287
887	uc001czt.1	887	59	103	0.0006844	0.7876	1.177	2.046
888	uc001czu.1	888	29	123	5.671e-15	2.041	1.069	4.513
889	RP5-902P15.1-003,NFIA_HUMAN,NFIA,KIAA1439	889	785	786	0.9598	-0.004218	12.93	12.89
890	uc001czy.1	890	487	486	0.9234	-0.009007	8.758	8.704
891	TM2D1_HUMAN,BBP,A6NDA8,TM2D1	891	734	577	1.101e-05	-0.3527	27.46	21.49
892	uc001dac.1,INADL,hINADL,INADL_HUMAN,uc001dad.1,uc001daa.1,PATJ	892	371	619	5.013e-15	0.7309	1.771	2.943
893	ECAT11,L1TD1,LITD1_HUMAN,uc001dae.1	893	47	30	0.05308	-0.6367	0.5699	0.3623
894	uc001daf.1,uc001dah.1,uc001dag.1,ANKRD38,B1ALP6,RP5-1155K23.5-004,B1ALP5,B1ALP6_HUMAN,KANK4_HUMAN,B1ALP5_HUMAN,KANK4,RP5-1155K23.5-003,uc001dai.1	894	1021	354	7.559e-76	-1.532	7.029	2.427
895	A0PJ95,USP1,UBP1_HUMAN	895	1396	1057	3.507e-12	-0.407	14.07	10.61
896	KIAA1771,RP4-740B20.2-001,DOCK7	896	2366	3253	1.336e-31	0.4531	12.16	16.65
897	UNQ153/PRO179,ANGL3_HUMAN,ANGPTL3,ANGPT5	897	5	3	0.5069	-0.5898	0.11	0.06571
898	ATG4C_HUMAN,ATG4C,A6NLR8,APG4C,AUTL3,AUTL1	898	219	229	0.671	0.0581	5.667	5.901
899	uc001dav.1	899	0	0	1	0	0	0
900	uc001daw.1	900	0	0	1	0	0	0
901	FOXD3_HUMAN,FOXD3,HFH2,uc001dax.1	901	0	4	0.125	2.32	0	0.09006
902	ALG6_HUMAN,ALG6,uc001day.1,My046	902	237	154	2.527e-05	-0.6247	5.572	3.605
903	A6NE34,CENPR,ITGB3BP,CENPR_HUMAN,NRIF3,A6NE34_HUMAN	903	364	283	0.001253	-0.368	3.564	2.76
904	EFCB7_HUMAN,EFCAB7,A8K855,KIAA1799	904	224	360	2.566e-08	0.676	4.973	7.96
905	uc001dbg.1	905	23	31	0.3409	0.4092	0.649	0.8711
906	PGM1,PGM1_HUMAN	906	2150	2160	1	0.0006344	40.65	40.67
907	ROR1_HUMAN,uc001dbi.1,NTRKR1,ROR1,RP11-24J23.1-002,uc001dbj.1	907	503	177	1.687e-37	-1.508	5.735	2.01
908	uc001dbl.1,uc001dbk.1	908	14	3	0.00742	-1.912	0.1849	0.03946
909	uc001dbm.1	909	277	74	5.329e-29	-1.896	6.938	1.846
910	UBE2U	910	0	0	1	0	0	0
911	VWCD1,uc001dbr.1,KIAA1573,CACHD1	911	1052	1280	3.829e-06	0.2767	8.135	9.856
912	KIAA1579,RAVR2_HUMAN,RAVER2	912	474	569	0.004368	0.257	5.048	6.034
913	uc001dbv.1,JAK1	913	3851	2777	7.726e-41	-0.4776	17.14	12.31
914	uc001dbw.1	914	2	1	0.6242	-0.5885	0.0809	0.04028
915	uc001dbx.1	915	0	0	1	0	0	0
916	AK4,KAD4_HUMAN,AK3,B2R927_HUMAN,AK3L1,B2R927,AK3L2	916	109	83	0.06056	-0.395	1.937	1.469
917	DNAJC6,KIAA0473,AUXI_HUMAN	917	488	904	7.17e-29	0.882	2.908	5.364
919	OBR,LEPROT,LEPR,OBRG_HUMAN	919	913	939	0.6093	0.03441	28.56	29.25
918	OBR,LEPROT,LEPR,DB,LEPR_HUMAN	918	782	644	0.0002071	-0.2858	5.767	4.729
920	uc001dcl.1	920	0	0	1	0	NA	NA
921	uc001dcm.1	921	0	0	1	0	NA	NA
922	RP5-876C12.1-003,A5YW33,PDE4B,A5YW33_HUMAN,PDE4B_HUMAN,RP5-876C12.1-007,DPDE4,PDE4B5	922	618	1130	1.973e-34	0.8635	5.051	9.197
923	SGIP1_HUMAN,SGIP1,RP11-266I14.1-004,A6NLD1	923	266	358	0.0003081	0.4211	2.229	2.987
924	TC1D1_HUMAN,TCTEX1D1	924	51	1651	0	4.984	1.119	36.06
925	INSL5,RP11-266I14.4-001	925	0	2	0.5	1.583	0	0.1302
926	A8K9W5_HUMAN,A8K9W5,RP11-342H21.1-006,WDR78	926	133	670	1.459e-86	2.318	1.319	6.617
927	KIAA1610,MIER1,RP5-944N15.1-008,uc001dda.1	927	742	658	0.0215	-0.1791	4.526	3.997
928	UGTREL7,KIAA0260,S35D1_HUMAN,SLC35D1	928	79	119	0.005464	0.579	2.906	4.36
929	CA141_HUMAN,C1orf141	929	0	37	1.459e-11	5.245	0	0.6561
930	IL-23R,IL23R_HUMAN,IL23R	930	3	0	0.1242	-2.002	0.0445	0
931	IL12RB2,I12R2_HUMAN	931	2	12	0.01294	2.111	0.02315	0.1383
932	CGI-55,PAIRBP1,SERBP1,PAIRB_HUMAN	932	2015	1655	1.337e-09	-0.2898	13.93	11.39
933	GA45A_HUMAN,GADD45A,GADD45,DDIT1,RP5-975D15.1-003	933	780	408	7.307e-28	-0.9393	26.92	14.02
934	GBG12_HUMAN,GNG12	934	3600	3863	0.004245	0.09564	38.29	40.92
935	uc001deb.1	935	30	49	0.0422	0.6838	0.6096	0.9916
936	ARHI,NOEY2,DIRA3_HUMAN,CCDS641,RHOI,DIRAS3	936	379	459	0.007034	0.2696	10.73	12.94
937	RP11-518D3.2-004,C1orf139,UNQ85/PRO18667,WLS,GP177_HUMAN,GPR177	937	5681	9620	2.263e-221	0.7537	83.48	140.8
938	RPE65_HUMAN,RPE65	938	386	1309	2.053e-116	1.753	6.921	23.37
939	DEPDC1A,A8QXE0_HUMAN,uc001dek.1,uc001del.1,DEPDC1-V1,uc001dem.1,DEPDC1,uc001dej.1,A8QXE0	939	185	107	4.436e-06	-0.7903	1.492	0.8592
940	uc001den.1	940	1	0	0.4989	-1.002	0.03756	0
941	LRRC7,LRRC7_HUMAN,A1L1C6,KIAA1365,LAP1,A1L1C6_HUMAN	941	105	192	5.126e-07	0.8585	0.5258	0.9574
942	PINL_HUMAN,PIN1L	942	82	46	0.001401	-0.8264	3.85	2.151
943	LRC40_HUMAN,LRRC40	943	650	557	0.00623	-0.2284	10.68	9.11
944	RP4-677H15.3-003,RP4-677H15.3-002,DKFZp686P22142,SFRS11,SFR11_HUMAN	944	4264	4904	9.318e-11	0.1956	34.22	39.19
945	AN13C_HUMAN,uc001dey.1,ANKRD13C,uc001dex.1	945	844	858	0.8085	0.01765	5.774	5.845
946	RP11-180O5.1-003,HHLA3	946	141	110	0.05027	-0.3613	6.933	5.386
947	CTH,CGL_HUMAN	947	224	129	3.659e-07	-0.7974	5.622	3.224
948	uc001dff.1	948	0	0	1	0	0	0
949	PTGER3,O00325_HUMAN,B1AK19_HUMAN,uc001dfn.1,RP5-952N6.2-004,B1AK19,PE2R3_HUMAN	949	198	97	2.902e-09	-1.028	0.9459	0.4614
950	uc001dfr.1	950	33	37	0.7202	0.1546	2.555	2.852
951	ZRANB2,ZRAB2_HUMAN,ZIS,ZNF265	951	2280	2292	0.9764	0.001513	38.64	38.68
952	uc001dfu.1	952	11	10	0.8315	-0.1311	0.6951	0.6292
953	UNQ2433/PRO4993,NEGR1_HUMAN,NEGR1,RP11-316C12.1-002	953	325	229	3.652e-05	-0.5093	2.54	1.782
954	uc001dfx.1	954	0	0	1	0	0	0
955	uc001dfy.1,A6PVS9,uc001dfz.1,LRRC44,LRIQ3_HUMAN,A6PVS8,LRRIQ3	955	14	3	0.00742	-1.912	0.1253	0.02673
956	FPGT,FPGT_HUMAN,CARK,uc001dgd.1,TNI3K_HUMAN,GFPP,TNNI3K	956	348	332	0.5146	-0.07375	1.934	1.837
957	uc001dgi.1,C1orf173	957	14	304	4.336e-72	4.34	0.08555	1.85
958	uc001dgh.1	958	0	1	1	0.9985	0	0.009555
959	CRYZ,A6NN60_HUMAN,A6NN60,QOR_HUMAN,DKFZp686C16101	959	561	282	2.147e-22	-0.9958	13.62	6.818
960	TYW3,C1orf171,TYW3_HUMAN	960	244	129	1.955e-09	-0.9203	4.794	2.524
961	LHX8_HUMAN,LHX8	961	31	0	4.363e-10	-5.003	0.746	0
962	uc001dgp.1	962	2	0	0.249	-1.587	0.05514	0
963	CTL5_HUMAN,SLC44A5,CTL5	963	449	1115	7.402e-65	1.304	7.593	18.78
964	uc001dgv.1	964	53	42	0.2606	-0.3346	0.7402	0.5841
965	RP4-682C21.1-001,uc001dgw.1,RP4-682C21.1-002,ACADM,uc001dgx.1,ACADM_HUMAN	965	928	743	4.157e-06	-0.3264	14.94	11.91
966	uc001dhb.1,PGTB2_HUMAN,GGTB,RABGGTB	966	1060	701	4.863e-18	-0.6019	28.36	18.67
967	uc001dgz.1	967	2	2	1	-0.00404	1.199	1.194
968	uc009wbu.1	968	1	5	0.2188	1.581	0.5567	2.772
969	uc009wbv.1	969	9	9	1	-0.005454	5.927	5.902
970	MSH4,MSH4_HUMAN	970	6	1	0.06974	-1.811	0.08759	0.01454
971	ASB17,ASB17_HUMAN	971	0	0	1	0	0	0
972	ST6GALNAC3,uc001dhg.1,UNQ2787/PRO7177,SIAT7C,SIA7C_HUMAN	972	775	303	8.618e-49	-1.358	10.16	3.955
973	SIA7E_HUMAN,SIAT7E,ST6GALNAC V,uc001dhj.1,ST6GALNAC5	973	436	420	0.5612	-0.05986	5.529	5.304
974	A6NEM5_HUMAN,PIGK,GPI8_HUMAN,RP4-564M11.1-002,B1AK81_HUMAN,B1AK81,A6NEM5,GPI8	974	633	619	0.6512	-0.03826	5.345	5.205
975	B2R4H3_HUMAN,B2R4H3,LOC645441	975	12	2	0.00727	-2.12	0.4117	0.06832
976	AK5	976	61	96	0.006491	0.6397	0.5166	0.8097
977	ZZZ3_HUMAN,ZZZ3	977	1006	991	0.6708	-0.02771	10.46	10.26
978	USP33,UBP33_HUMAN,KIAA1097,VDU1	978	1197	1547	4.872e-11	0.3637	11.23	14.45
979	FA73A_HUMAN,FAM73A	979	623	576	0.1571	-0.119	3.586	3.302
980	NEXN_HUMAN,uc001dia.1,A0PJ84,uc001dib.1,NEXN,uc001dic.1,uc001dig.1	980	196	229	0.1209	0.2174	2.525	2.938
981	FUBP1,uc001dih.1,FUBP1_HUMAN	981	2109	2217	0.1362	0.06596	32.04	33.54
982	DNAJB4,DNAJW,DNJB4_HUMAN,HLJ1	982	586	480	0.0009346	-0.2934	12.25	9.991
983	GIPC2,GIPC2_HUMAN	983	3	2	0.6868	-0.4193	0.04969	0.03299
984	uc001dil.1	984	0	0	1	0	0	0
985	RP5-944H6.1-003,PTGFR,PF2R_HUMAN	985	218	62	8.939e-22	-1.804	1.877	0.5316
986	C1orf29,IFI44L,uc001dio.1,IF44L_HUMAN	986	1017	663	2.289e-18	-0.6225	8.096	5.256
987	uc001dip.1,MTAP44,IFI44_HUMAN,IFI44	987	410	253	7.129e-10	-0.7004	11.11	6.825
988	B1AR71_HUMAN,uc001diq.1,ELTD1,RP11-143H12.1-001,B1AR71	988	582	8	2.997e-161	-6.023	7.52	0.1029
989	uc001dit.1,uc001dir.1,LEC1,RP11-563M18.1-012,LPHH1,B1ALU6_HUMAN,LPHN2,KIAA0786,B1ALU6,A5XEI2_HUMAN,A5XEI2	989	3181	2708	2.56e-10	-0.2382	22.16	18.79
990	uc001dix.1	990	4	11	0.1185	1.258	0.1231	0.337
991	uc001diy.1	991	0	0	1	0	0	0
992	uc001diz.1	992	1	0	0.4989	-1.002	0.01478	0
993	uc001dja.1	993	1	2	1	0.5814	0.02677	0.05331
994	TTLL7,TTLL7_HUMAN	994	355	857	6.072e-48	1.263	3.726	8.957
995	B1APG4,KAPCB_HUMAN,B1APG3_HUMAN,RP11-82H13.1-003,B1APF9_HUMAN,B1APF9,RP11-82H13.1-005,PRKACB,RP11-82H13.1-002,RP11-82H13.1-008,B1APG3,B1APG4_HUMAN	995	1338	1651	2.122e-08	0.297	7.383	9.072
996	HSD42,HSD-42,SAMD13	996	50	49	0.9203	-0.03451	1.082	1.056
997	uc009wcg.1	997	2	2	1	-0.00404	0.0603	0.06004
998	DNASE2B,DLAD	998	0	4	0.125	2.32	0	0.1374
999	RPF1_HUMAN,RPF1,uc001djv.1,BXDC5	999	474	455	0.5117	-0.06494	11.38	10.88
1000	uc001djw.1,GBG5_HUMAN,GNGT5,GNG5	1000	615	284	3.898e-29	-1.118	37.49	17.24
1001	RP11-118B23.4-001,RP11-118B23.4-007,SPATA1,uc001djx.1	1001	9	6	0.4536	-0.5199	0.1611	0.107
1002	CTBS,CTB,RP11-118B23.5-003,DIAC_HUMAN	1002	387	220	6.915e-12	-0.818	10.03	5.678
1003	C1orf180,CA180_HUMAN	1003	1	2	1	0.5814	0.01621	0.03229
1004	SSX2IP,KIAA0923,ADIP_HUMAN	1004	1271	1075	3.603e-05	-0.2475	8.843	7.448
1005	A0AVA3,uc001dkl.1,EDG7,LPA3,LPAR3,LPAR3_HUMAN	1005	12	8	0.3823	-0.536	0.3221	0.2138
1006	MCOLN2,RP4-678I3.1-001	1006	8	4	0.2658	-0.8531	0.1229	0.06119
1007	uc001dks.1,uc001dkr.1,MCLN3_HUMAN,B1ANB7_HUMAN,B1ANB7,RP11-507C22.1-006,MCOLN3	1007	66	20	4.097e-07	-1.68	0.4676	0.1411
1008	A8K988_HUMAN,WDR63,A8K988	1008	91	438	2.48e-55	2.248	1.423	6.819
1009	uc001dku.1,SYDE2,SYDE2_HUMAN	1009	122	162	0.02057	0.4002	1.01	1.336
1010	GM117,uc001dkx.1,CA052_HUMAN,BAG,C1orf52	1010	485	472	0.628	-0.04516	16.57	16.05
1011	BCL10_HUMAN,BCL10,CLAP,CIPER	1011	348	275	0.00301	-0.3446	5.29	4.163
1012	uc001dla.1	1012	2	3	1	0.4107	0.05287	0.07897
1013	DDAH1,DKFZp686N2176,DDAH1_HUMAN,DDAH	1013	3688	3058	4.285e-15	-0.2762	39.41	32.54
1014	uc001dld.1	1014	0	0	1	0	0	0
1015	uc001dlf.1,CYR61_HUMAN,IGFBP10,CCN1,CYR61,GIG1	1015	1553	1610	0.374	0.04591	35.74	36.89
1016	ZNHIT6,B2RBA1,C1orf181,B2RBA1_HUMAN	1016	664	662	0.9125	-0.0104	11.1	11.02
1017	COOA1_HUMAN,COL24A1	1017	186	155	0.09309	-0.2675	0.8954	0.7431
1018	A8MU56_HUMAN,A8MU56,KIAA1229,ODF2L,ODF2L_HUMAN	1018	347	589	3.163e-15	0.7556	2.817	4.762
1019	CLCA2_HUMAN,CaCC3,A8K2T3,CLCA2,uc001dlr.1	1019	5	0	0.03092	-2.587	0.0581	0
1020	CACC1,CLCA1,A8K7I4,CLCA1_HUMAN	1020	1	0	0.4989	-1.002	0.01438	0
1021	uc001dlu.1,CaCC2,CLCA4,RP4-651E10.2-001,UNQ562	1021	0	0	1	0	0	0
1022	CLCA3_HUMAN,CLCA3	1022	3	3	1	-0.004545	0.04111	0.04094
1023	CGI-61,KIAA0491,SH3GLB1,SHLB1_HUMAN	1023	3548	3727	0.05599	0.06493	25.59	26.76
1024	A6ND92_HUMAN,A6ND92,SEP15	1024	3471	2348	2.251e-50	-0.5698	88.21	59.42
1025	uc001dmc.1,LOC339524,HS2ST,uc001dmg.1,KIAA0448,HS2ST1,HS2ST_HUMAN	1025	3051	2987	0.328	-0.03663	11.85	11.55
1026	LMO4_HUMAN,LMO4	1026	2268	1506	3.443e-36	-0.5964	48.01	31.74
1027	uc001dmk.1	1027	1	1	1	-0.00303	0.0529	0.05267
1028	uc001dml.1	1028	3	4	1	0.3172	0.06972	0.09257
1029	B1AL79,RP5-905H16.1-002,PKN2_HUMAN,PRKCL2,B1AL79_HUMAN,PRK2,PKN2	1029	1404	1412	0.9699	0.002136	9.986	10
1030	uc001dmo.1,TF2B,GTF2B,TF2B_HUMAN,TFIIB	1030	525	403	5.271e-05	-0.3868	14.92	11.41
1031	DKFZp547N1117,KAT3_HUMAN,CCBL2,RBMXL1,KAT3	1031	1114	462	5.905e-63	-1.274	23.87	9.859
1032	DKFZp547N1117,RP4-531M19.2-001,RBMXL1,CCBL2,CCDS716	1032	338	357	0.5191	0.07263	4.077	4.288
1033	GBP3,A2A317_HUMAN,DKFZp564C2478,RP4-531M19.1-008,A2A317,uc001dmw.1	1033	351	448	0.0007695	0.3451	5.158	6.556
1034	GBP1,uc001dmx.1,RP5-837D10.1-001	1034	232	305	0.002156	0.3872	3.557	4.656
1035	GBP2	1035	798	241	1.074e-70	-1.729	8.825	2.654
1036	GBP7_HUMAN,GBP4L,uc001dna.1,GBP7	1036	10	0	0.0009562	-3.462	0.1905	0
1037	GBP4_HUMAN,GBP4	1037	123	9	4.41e-27	-3.638	1.056	0.07694
1038	GBP5,UNQ2427/PRO4987,GBP5_HUMAN,FLJ00401	1038	21	24	0.766	0.1786	0.1897	0.2159
1039	A2RRM3,GBP6_HUMAN,uc001dnf.1,GBP6	1039	2	0	0.249	-1.587	0.01921	0
1040	uc001dng.1	1040	32	3	2.16e-07	-3.05	1.213	0.1132
1041	KIAA0231,LRC8B_HUMAN,LRRC8B,UNQ6413/PRO21207	1041	154	363	2.667e-20	1.226	1.895	4.448
1042	uc001dnk.1	1042	4	14	0.03089	1.58	0.2371	0.8262
1043	AD158,LRC8C_HUMAN,uc001dnl.1,LRRC8C	1043	203	202	0.9604	-0.01312	1.329	1.317
1044	LRRC8D,CCDS726,LRC8D_HUMAN,LRRC5,UNQ213/PRO239	1044	649	1187	3.945e-36	0.864	8.624	15.71
1045	LOC492303	1045	16	26	0.1642	0.6617	0.4396	0.7113
1046	uc001dnq.1,ZNF326,ZN326_HUMAN,uc001dnr.1,uc001dnp.1	1046	730	964	2.192e-08	0.3946	8.592	11.3
1047	BARHL2,BARH2_HUMAN,A0AVP2	1047	6	0	0.01543	-2.81	0.1875	0
1048	uc001dnt.1	1048	36	101	2.534e-08	1.457	0.5392	1.506
1049	ZN644_HUMAN,ZEP2,ZNF644,KIAA1221	1049	1154	1566	6.27e-15	0.4341	9.264	12.52
1050	HFM1,uc001doa.1,RP11-509K22.1-002,B1B0B6,uc001dob.1,RP11-509K22.1-008,A8MQ67,B1B0B5_HUMAN,B1B0B5,A8MQ67_HUMAN,B1B0B6_HUMAN	1050	77	127	0.000572	0.7086	0.6469	1.062
1051	CDC7,CDC7_HUMAN,CDC7L1	1051	308	412	0.0001409	0.4125	4.325	5.761
1052	uc001dog.1	1052	1103	659	9.495e-27	-0.7483	5.882	3.5
1053	TBR III,A0AUW8,TGFBR3,TGBR3_HUMAN	1053	1100	499	8.892e-53	-1.145	10.01	4.523
1054	uc001dom.1,BRDT,uc001dol.1,A6NF68_HUMAN,uc001dok.1,A6NF68	1054	0	3	0.25	1.998	0	0.03459
1055	ABHD7_HUMAN,ABHD7,EPHXRP	1055	32	58	0.008058	0.8323	1.055	1.905
1056	BTBD8_HUMAN,BTBD8	1056	9	49	8.991e-08	2.316	0.298	1.616
1057	KIAA1107,K1107_HUMAN	1057	95	213	1.53e-11	1.15	1.04	2.322
1058	CA146_HUMAN,C1orf146	1058	0	2	0.5	1.583	0	0.124
1059	FAP48,RP11-163M2.2-001,GLMN_HUMAN,GLOMULIN,GLMN,VMGLOM,FAP68	1059	303	236	0.003386	-0.3652	6.972	5.408
1060	RPAP2,RPAP2_HUMAN,C1orf82	1060	251	232	0.3633	-0.1191	3.803	3.501
1061	GFI1_HUMAN,ZNF163,uc001dou.1,uc001dow.1,uc001dov.1,GFI1	1061	3	4	1	0.3172	0.04821	0.064
1062	NB4S,EVI5,A6NKX8,EVI5_HUMAN	1062	735	1435	3.407e-51	0.9582	4.479	8.708
1063	MSTP030,uc001dpf.1,RL5_HUMAN,RPL5,RP4-716F6.1-006	1063	5321	3288	3.398e-109	-0.7004	104.7	64.44
1064	uc001dpc.1,FAM69A,FA69A_HUMAN,uc001dpg.1	1064	504	695	5.339e-08	0.4568	9.068	12.45
1065	uc001dpe.1	1065	2	4	0.6875	0.7325	0.9844	1.961
1066	uc001dpl.1,uc001dpk.1,uc001dpm.1,MTF2_HUMAN,MTF2,uc001dpi.1,B1AKT6_HUMAN,B1AKT6,PCL2,M96,RP5-976O13.1-003,uc001dpj.1,uc001dph.1	1066	799	657	0.0001437	-0.288	6.803	5.57
1067	CGI-100,TMED5,UNQ397,B1AKT4_HUMAN,RP5-976O13.2-005,TMED5_HUMAN,B1AKT4,UNQ397/PRO733	1067	2157	1767	2.038e-10	-0.2936	26.91	21.95
1068	RP4-717I23.1-005,RP4-717I23.1-003,RP4-717I23.1-004,CCDC18	1068	100	165	7.898e-05	0.7108	1.088	1.787
1069	uc001dps.1	1069	110	190	4.566e-06	0.777	5.519	9.493
1070	uc001dpt.1	1070	338	579	2.12e-15	0.7687	3.913	6.675
1071	NC2B_HUMAN,DR1	1071	1034	776	7.988e-10	-0.4197	15.07	11.26
1072	FNBP1L,TOCA1,C1orf39	1072	2235	2831	1.906e-16	0.3348	20.13	25.39
1073	uc001dpx.1,UNQ271,NSP2,UNQ271/PRO308,SH2D3B,BCAR3,BCAR3_HUMAN	1073	373	495	4.549e-05	0.4013	3.998	5.283
1074	uc001dqc.1	1074	2	10	0.03858	1.87	0.06526	0.3249
1075	MIG7	1075	6	4	0.548	-0.4904	0.2895	0.1922
1076	uc001dqe.1	1076	15	14	0.8552	-0.09878	0.3348	0.3112
1077	TDIF2,ERBP,DNTTIP2,TDIF2_HUMAN	1077	860	952	0.03871	0.1404	16.9	18.63
1078	GCLM,GLCLR,GSH0_HUMAN	1078	395	368	0.3108	-0.1079	6.008	5.574
1079	ABCA4 variant protein,ABCA4,ABCA4_HUMAN,ABCR	1079	70	11	6.243e-12	-2.571	0.3961	0.06198
1080	PARG1,ARHGAP29,uc001dql.1,uc001dqj.1,uc001dqk.1,RHG29_HUMAN	1080	2777	1509	7.207e-86	-0.8856	7.655	4.142
1081	uc001dqm.1,PXMP1,uc001dqo.1,ABCD3,ABCD3_HUMAN,uc001dqn.1,PMP70	1081	1623	1797	0.004525	0.1408	13.86	15.29
1082	TF_HUMAN,F3	1082	2150	2416	0.0001511	0.1622	37.95	42.47
1083	uc001dqu.1	1083	48	96	7.839e-05	0.9792	1.691	3.369
1084	uc001dqx.1,uc001dqv.1,uc001dqw.1,SLC44A3,UNQ558	1084	182	442	1.03e-25	1.269	3.172	7.671
1085	CNN3_HUMAN,CNN3,uc001dqz.1	1085	10631	19620	4.94065645841247e-324	0.8779	240.6	442.2
1086	ALG14,ALG14_HUMAN	1086	149	175	0.1651	0.2246	6.864	8.028
1087	TMEM56,uc001drd.1,TMM56_HUMAN	1087	273	276	0.966	0.009672	3.058	3.079
1088	uc001dre.1	1088	4	18	0.004345	1.921	0.07644	0.3425
1089	A6NP44,RWDD3,uc001dri.1,uc001drg.1,uc001drf.1,A8K9F0,DKFZp566K023,uc001drd.1,RSUME,RWDD3_HUMAN,uc001drh.1	1089	335	298	0.131	-0.1744	7.797	6.907
1090	uc001drj.1	1090	0	0	1	0	0	0
1091	uc001drl.1	1091	20	3	0.0002698	-2.397	0.6499	0.09707
1092	PTBLP,PTB,NPTB,PTBP2_HUMAN,PTBP2	1092	574	729	2.503e-05	0.3383	4.361	5.515
1093	A8K5A2,DPYD_HUMAN,A2RRQ3,A8MWG9,A2RRQ2,DPYD	1093	566	220	2.381e-36	-1.365	4.721	1.827
1094	uc001drx.1	1094	6	5	0.7739	-0.2275	0.1178	0.09778
1095	uc001dry.1	1095	10	16	0.327	0.6224	0.1877	0.2991
1096	SNX7,SNX7_HUMAN	1096	434	400	0.2255	-0.1235	10.57	9.701
1097	LPPR5,LPPR5_HUMAN,A8MPX4,PAP2D	1097	35	79	4.629e-05	1.146	0.4302	0.967
1098	uc001dsd.1	1098	0	0	1	0	0	0
1099	KIAA0455,PRG1,LPPR4_HUMAN,LPPR4	1099	364	414	0.08529	0.1792	3.425	3.879
1100	PALMD,PALMD_HUMAN,C1orf11,PALML	1100	330	566	3.871e-15	0.7705	5.555	9.487
1101	SDR2,SDFR2,FRRS1	1101	115	108	0.6396	-0.0958	2.008	1.878
1102	AGL,GDE_HUMAN,GDE	1102	944	1249	1.403e-10	0.3975	5.372	7.078
1103	uc001dso.1	1103	3	13	0.02128	1.802	0.2431	1.049
1104	A8K3F8,S35A3_HUMAN,A8K3F8_HUMAN,SLC35A3	1104	278	317	0.1293	0.1827	5.282	5.998
1105	HIAT1_HUMAN,HIAT1	1105	1577	1103	1.743e-20	-0.5214	27.96	19.48
1106	SAS6_HUMAN,SASS6,SAS6	1106	149	130	0.2554	-0.2014	1.788	1.553
1107	TRM13_HUMAN,CCDC76	1107	356	287	0.005745	-0.3159	5.907	4.742
1108	UNQ6500/PRO21368,LRRC39,LRC39_HUMAN	1108	60	38	0.02624	-0.6513	2.344	1.478
1109	RP11-305E17.3-001,uc001dtb.1,DBT	1109	862	771	0.02	-0.1668	3.727	3.32
1110	RP11-440D18.1-002,RTCD1,RTC1_HUMAN,RPC,RPC1,RTC1	1110	618	416	1.989e-10	-0.5759	18.34	12.29
1111	A6MA65,uc001dte.1,A6MA65_HUMAN,CC14A_HUMAN,uc001dtg.1,CDC14A,uc001dtf.1	1111	132	115	0.2796	-0.2033	1.023	0.8879
1112	CCDS772,GPR88	1112	41	15	0.0004484	-1.398	0.5533	0.2016
1113	VCAM1_HUMAN,VCAM1,L1CAM	1113	1983	4964	1.448e-286	1.317	29.89	74.51
1114	EXTL2,EXTL2_HUMAN,EXTR2	1114	1199	1200	0.9349	-0.004853	19.42	19.35
1115	ZNTL2,ZNT7,SLC30A7,ZNT7_HUMAN	1115	796	648	7.015e-05	-0.3024	4.556	3.693
1116	A8JZY6_HUMAN,AD-018,NPD015,CGI-30,A8JZY6,DPH5,HSPC143,DPH5_HUMAN	1116	688	512	2.646e-07	-0.4316	14.15	10.48
1117	uc001dub.1,uc001dua.1,uc001duc.1	1117	98	107	0.5766	0.1195	2.535	2.756
1118	CHEDG1,uc001dud.1,S1PR1,RP4-575N6.1-001,EDG1,CCDS777	1118	419	338	0.002858	-0.3151	6.424	5.16
1119	OLFM3,uc001dui.1,UNQ1924/PRO4399,uc001dug.1,uc001duf.1,uc001due.1,uc001duh.1,NOE3,NOE3_HUMAN,uc001duj.1	1119	329	132	1.13e-20	-1.317	3.449	1.378
1120	B1ASK7,B1ASK7_HUMAN,COLL6,RP5-936J12.3-001,COL11A1	1120	17157	9089	4.94065645841247e-324	-0.9226	107.5	56.73
1121	AMYP_HUMAN,AMY2A,AMY2B,AMY2B_HUMAN,KIAA1839	1121	307	328	0.4509	0.08912	2.026	2.156
1122	AMYP_HUMAN,AMY2A	1122	0	0	1	0	0	0
1123	A6NJS5,AMY1,AMY1C,AMY1_HUMAN,AMY1B,AMY1A,A8K8H6	1123	0	0	1	0	0	0
1124	A6NJS5,AMY1,AMY1C,AMY1_HUMAN,AMY1B,AMY1A,A8K8H6	1124	10	16	0.327	0.6224	0.2311	0.3683
1125	A6NJS5,AMY1,AMY1C,AMY1_HUMAN,AMY1B,AMY1A,A8K8H6	1125	0	0	1	0	0	0
1126	uc001dva.1	1126	0	0	1	0	0	0
1127	PRMT6,A3KME1_HUMAN,A3KME1	1127	396	406	0.7777	0.02984	7.389	7.544
1128	uc001dvc.1,UNQ571/PRO1133,uc001dvf.1,NTNG1,LMNT1,NTNG1_HUMAN,uc001dvh.1,KIAA0976	1128	296	297	1	-0.00119	2.107	2.106
1130	KIAA0976,uc001dvc.1	1130	133	135	0.9513	0.01536	4.392	4.439
1129	NTNG1	1129	130	133	0.9019	0.02665	3.852	3.925
1131	VAV3_HUMAN,VAV3,VAV-3	1131	67	79	0.3628	0.2285	0.5421	0.6365
1132	SLC25A24,SCAMC1,SCMC1_HUMAN,APC1,uc001dvn.1,MCSC1	1132	835	499	1.352e-20	-0.7476	10.49	6.243
1133	A4QN25_HUMAN,A4QN25,A4QN26_HUMAN,NBPF4,A4QN26	1133	0	0	1	0	0	0
1134	uc001dvp.1	1134	0	0	1	0	0	0
1135	uc001dvq.1,NBPF5	1135	0	0	1	0	0	0
1136	uc001dvr.1	1136	0	0	1	0	0	0
1137	A4QN25_HUMAN,A4QN25,A4QN26_HUMAN,NBPF4,A4QN26	1137	0	0	1	0	0	0
1138	uc001dvs.1,FAM102B,A1L1A1_HUMAN,A1L1A1	1138	565	552	0.6536	-0.03957	4.947	4.813
1139	uc001dvt.1,CA059_HUMAN,C1orf59,uc001dvu.1	1139	61	9	6.776e-11	-2.638	1.287	0.1891
1140	PR38B_HUMAN,uc001dvv.1,uc001dvw.1,DKFZp434O1172,PRPF38B	1140	993	1262	2.622e-08	0.3395	12.36	15.65
1141	FNDC7	1141	0	0	1	0	0	0
1142	STXBP3,A8K269_HUMAN,UNC-18c,RP11-475E11.1-001,A8K269	1142	804	773	0.392	-0.06271	15	14.36
1143	C1orf62,CA062_HUMAN	1143	6	10	0.4545	0.6467	0.08912	0.1479
1144	uc001dwc.1	1144	0	0	1	0	0	0
1145	GPSM2,uc001dwd.1	1145	408	674	9.369e-16	0.7167	8.255	13.58
1146	RP11-475E11.6-002,CLCC1_HUMAN,A6NGP0,KIAA0761,CLCC1,MCLC	1146	1166	981	4.481e-05	-0.2551	12.76	10.69
1147	A8MX09_HUMAN,KIAA0893,RP11-475E11.7-003,A8MX09,WDR47_HUMAN,RP11-475E11.7-001,WDR47	1147	782	914	0.001876	0.2187	8.582	9.988
1148	TAFII18,TAF2K,TAF13,TAF13_HUMAN	1148	332	274	0.01652	-0.2821	26.9	22.11
1149	AD-020,CA119_HUMAN,C1orf119,TMEM167B	1149	1582	878	5.684e-47	-0.8548	26.9	14.87
1150	uc001dwo.1	1150	78	34	2.68e-05	-1.18	8.684	3.769
1151	CA194_HUMAN,uc001dwp.1,C1orf194	1151	23	252	7.735e-50	3.392	1.222	13.33
1152	KIAA1324,A8MQ66,EIG121,A8MQ66_HUMAN,K1324_HUMAN,UNQ2426/PRO4985	1152	60	38	0.02624	-0.6513	0.7802	0.492
1153	SERS,B2R6Y9_HUMAN,SARS,RP11-352P4.2-004,B2R6Y9,SYSC_HUMAN	1153	5081	2706	3.816e-164	-0.9148	113.2	60.03
1154	MEGF3,CDHF10,KIAA0279,EGFL2,CELR2_HUMAN,uc001dxa.1,CELSR2	1154	2118	5653	4.94065645841247e-324	1.41	9.396	24.97
1155	PSRC1_HUMAN,DDA3,FP3214,PSRC1	1155	720	2166	1.771e-165	1.582	14.65	43.89
1156	MYBPHL,RP11-297O4.3-001,uc001dxl.1	1156	5	9	0.424	0.7317	0.1307	0.2342
1157	SORT_HUMAN,SORT1	1157	3632	7250	2.722e-265	0.991	23.46	46.63
1158	PSMA5,PSA5_HUMAN	1158	1195	1118	0.09212	-0.1021	57.37	53.45
1159	SYPL2_HUMAN,uc001dxq.1,SYPL2,uc001dxo.1	1159	18	41	0.003798	1.139	0.1888	0.4281
1160	RP5-831G13.2-002,ATXN7L2,AT7L2_HUMAN	1160	128	191	0.0005032	0.5677	1.856	2.758
1161	uc001dxv.1,CYB561D1,RP5-831G13.3-003,C56D1_HUMAN	1161	280	278	0.899	-0.01634	2.571	2.542
1162	AMIGO,ALI2,CCDS30795,KIAA1163,AMIGO1,uc001dxx.1,AMGO1_HUMAN	1162	52	164	1.072e-14	1.632	0.984	3.09
1163	GPR61_HUMAN,CCDS801,GPR61,uc001dxy.1,BALGR	1163	25	39	0.1035	0.6156	0.4141	0.6433
1164	GNAI3_HUMAN,GNAI3,uc001dxz.1	1164	3379	2937	1.02e-08	-0.2082	33.4	28.91
1165	GNATC,GNAT2,GNAT2_HUMAN	1165	37	4	5.347e-08	-2.931	1.267	0.1364
1166	RP5-1160K1.5-001,AMPD2,AMPD2_HUMAN,RP5-1160K1.5-003	1166	1955	1114	1.992e-53	-0.8169	19.34	10.98
1167	GSTM4,GSTM2,GST4,GSTM2_HUMAN,GSTM4_HUMAN	1167	609	635	0.5144	0.05417	7.215	7.491
1168	GSTM1,GST1,GSTM1_HUMAN	1168	12	76	1.581e-12	2.561	0.4833	3.048
1169	uc001dym.1,GSTM5,GSTM5_HUMAN	1169	53	4	2.904e-12	-3.438	1.582	0.1189
1170	GSTM3_HUMAN,GST5,GSTM3,A4UJ43,A4UJ43_HUMAN	1170	1159	1145	0.7077	-0.02357	13.16	12.94
1171	EPS8L3,EPS8R3,ES8L3_HUMAN	1171	2	0	0.249	-1.587	0.0382	0
1172	uc001dyv.1,uc001dyw.1,RP11-195M16.2-003,CSF1_HUMAN,uc001dyt.1,uc001dyu.1,CSF1,RP11-195M16.2-004	1172	537	752	3.282e-09	0.479	6.872	9.583
1173	XPVKONA,SAHH2_HUMAN,AHCYL1,DCAL	1173	4341	3737	5.142e-12	-0.2222	46.74	40.07
1174	FAM40A,KIAA1761,FA40A_HUMAN	1174	833	1003	0.0001063	0.2616	10.82	12.97
1175	RP4-773N10.2-001,ALX3	1175	61	85	0.05668	0.4661	1.93	2.678
1176	UBL4B,UBL4B_HUMAN	1176	4	0	0.06198	-2.324	0.124	0
1177	uc001dzd.1,A6NEA8,S6A17_HUMAN,NTT4,SLC6A17	1177	70	79	0.5125	0.1662	0.4978	0.5595
1178	KCNC4,KCNC4_HUMAN	1178	64	168	6.149e-12	1.373	0.7043	1.841
1179	uc001dzj.1	1179	1	7	0.07032	1.996	0.01792	0.1249
1180	RBM15_HUMAN,OTT,uc001dzk.1,RBM15	1180	172	200	0.1618	0.2104	2.422	2.805
1181	uc001dzn.1	1181	116	85	0.02866	-0.4501	3.559	2.597
1182	MCT5,RP5-1074L1.3-004,MOT5_HUMAN,MCT4,SLC16A4,A8K3V5_HUMAN,A8K3V5	1182	236	215	0.3227	-0.1399	4.363	3.959
1183	HBXIP_HUMAN,HBXIP,XIP	1183	1747	1245	1.296e-20	-0.4945	96.33	68.36
1184	UNQ600/PRO1186,PROK1_HUMAN,PROK1	1184	39	0	1.676e-12	-5.325	1.329	0
1185	uc009wft.1	1185	0	0	1	0	0	0
1186	KCA10_HUMAN,KCNA10	1186	0	0	1	0	0	0
1187	KCNA2,CCDS827,KCNA2_HUMAN,RP11-284N8.1-001	1187	61	86	0.04746	0.4828	1.012	1.421
1188	B2RA23,KCNA3,B2RA23_HUMAN	1188	33	65	0.001604	0.951	0.4612	0.9045
1189	MOX44,CD53,CD53_HUMAN,TSPAN25	1189	0	0	1	0	0	0
1190	RIF1,CA103_HUMAN,C1orf103	1190	590	351	3.647e-15	-0.7536	7.925	4.695
1191	uc001eae.1,UNQ154,TMEM77,PSEC0031,uc001ead.1,UNQ154/PRO180,uc001eaf.1,TMM77_HUMAN	1191	618	590	0.3881	-0.07283	14.41	13.7
1192	PRO1101,CEPT1,CEPT1_HUMAN,uc001eag.1	1192	672	613	0.08879	-0.1384	8.388	7.62
1193	DENND2D,DEN2D_HUMAN	1193	13	1	0.0009553	-2.812	0.2819	0.0216
1194	CHI3L2,CH3L2_HUMAN,A8MTM3_HUMAN,A8MTM3	1194	39	65	0.01386	0.7165	1.132	1.879
1195	uc001eap.1	1195	0	1	1	0.9985	0	0.01661
1196	CHIA_HUMAN,CHIA	1196	0	1	1	0.9985	0	0.02553
1197	C1orf88,CA088_HUMAN,uc001eax.1,uc001eaw.1,RP5-1125M8.4-003,uc001eay.1	1197	333	2566	0	2.936	6.176	47.39
1198	OVGP1_HUMAN,OVGP1,A0AV19,OGP,MUC9	1198	48	94	0.0001414	0.9492	0.8227	1.604
1199	HKMT1069,WDR77,Nbla10071,MEP50_HUMAN,MEP50	1199	429	496	0.03261	0.2029	8.646	9.955
1200	AT5F1_HUMAN,uc001ebd.1,ATP5F1	1200	982	793	5.081e-06	-0.3141	21.63	17.39
1201	C1orf162,CA162_HUMAN	1201	9	10	1	0.132	0.4589	0.5078
1202	ADORA3,AA3R_HUMAN,UNQ1931/PRO4406,uc001ebh.1,uc001ebg.1	1202	0	0	1	0	0	0
1203	RAP1A_HUMAN,RAP1A,KREV1	1203	950	622	5.394e-17	-0.6163	21.17	13.8
1204	uc001ebj.1	1204	1	2	1	0.5814	0.02876	0.05727
1205	uc001ebn.1	1205	89	103	0.3484	0.2026	1.677	1.933
1206	C1orf183,CA183_HUMAN	1206	200	336	5.963e-09	0.7395	4.116	6.886
1207	uc001ebq.1	1207	10	24	0.02432	1.179	0.9621	2.299
1208	uc001ebr.1	1208	0	4	0.125	2.32	0	0.166
1209	DDX20_HUMAN,DDX20,GEMIN3,DP103	1209	398	476	0.01014	0.2516	3.652	4.349
1210	KCND3_HUMAN,KCND3	1210	125	765	2.098e-112	2.598	2.17	13.23
1211	uc001ebw.1	1211	10	86	3.252e-16	2.978	0.1526	1.307
1212	DKFZp547A023,CTTNBP2NL,CT2NL_HUMAN,KIAA1433,uc001ebz.1	1212	838	892	0.2294	0.08394	7.598	8.054
1213	uc001eby.1	1213	7	6	0.7901	-0.1979	0.1279	0.1092
1214	WNT2B,WNT13,RP4-770C6.1-003,WNT2B_HUMAN	1214	304	144	2.138e-14	-1.079	6.42	3.029
1215	ST7L,A8K4S7,ST7R,ST7L_HUMAN	1215	552	424	3.113e-05	-0.3859	5.138	3.93
1216	CAPZA1,CAZA1_HUMAN	1216	1434	934	2.572e-25	-0.6241	25.79	16.73
1217	MOV10_HUMAN,MOV10,RP11-426L16.2-003,KIAA1631	1217	1234	863	2.212e-16	-0.5215	13.26	9.231
1218	ARHC,RHOC_HUMAN,ARH9,RHOC	1218	3563	2590	2.583e-36	-0.466	61.59	44.58
1219	PPP2CZ,PPM1J_HUMAN,DKFZp434P1514,PPM1J	1219	57	37	0.03924	-0.616	0.9792	0.6329
1220	F19A3_HUMAN,TAFA3,FAM19A3	1220	14	5	0.04098	-1.327	0.5778	0.2055
1221	uc009wgm.1	1221	17	1	7.403e-05	-3.174	0.437	0.0256
1222	SLC16A1,uc001ecz.1,RP4-580L15.1-001	1222	5968	4425	2.583e-53	-0.4375	48.08	35.5
1223	AFARP1	1223	73	50	0.03809	-0.543	2.578	1.758
1224	uc001edb.1,uc001edd.1	1224	40	80	0.0003316	0.9763	0.6216	1.238
1225	uc001ede.1	1225	23	12	0.0647	-0.8902	0.4379	0.2275
1226	LIG2,KIAA0806,LRIG2_HUMAN,LRIG2	1226	549	373	5.012e-09	-0.5624	6.22	4.208
1227	uc001edg.1	1227	1	0	0.4989	-1.002	0.02258	0
1228	uc001edi.1,KIAA1634,MAGI3,uc001edh.1	1228	678	705	0.5188	0.05021	4.298	4.45
1229	Lsx,PHTF,uc001edl.1,PHTF1_HUMAN,uc001edm.1,uc001edn.1,PHTF1	1229	556	681	0.0005188	0.286	4.099	4.999
1230	RSBN1	1230	859	949	0.04313	0.1375	5.985	6.585
1231	PTPN22,B1ALC8_HUMAN,RP5-1073O3.1-001,B1ALC8,PTPN8	1231	5	3	0.5069	-0.5898	0.05781	0.03454
1232	uc001edv.1	1232	14	11	0.5564	-0.3275	0.5648	0.4419
1233	B2L15_HUMAN,A0PJY6,C1orf178,BCL2L15	1233	3	14	0.01273	1.902	0.02821	0.1311
1234	B1ALD0,uc001eed.1,uc001eec.1,uc001eeb.1,RP5-1073O3.4-002,B1ALD0_HUMAN,AP4B1,AP4B1_HUMAN	1234	249	288	0.1103	0.2031	3.713	4.276
1235	SNM1B,uc001eeh.1,DCLRE1B,DCR1B_HUMAN	1235	202	223	0.3324	0.136	2.587	2.844
1236	uc001eek.1,uc001eej.1	1236	1	12	0.003419	2.696	0.01924	0.2299
1237	HIPK1_HUMAN,KIAA0630,A6NJ34,HIPK1,RP4-786G8.2-003	1237	2385	4532	2.794e-147	0.9198	13.04	24.67
1238	PSEC0035,OLFML3,PSEC0244,OLFL3_HUMAN,HNOEL-iso,PSEC0173,UNQ663/PRO1294	1238	2627	308	0	-3.094	53.45	6.241
1239	SYT6	1239	46	109	4.511e-07	1.221	0.4922	1.161
1240	TIF1G,RFG7,TRIM33,KIAA1113,TRI33_HUMAN	1240	1314	1602	1.913e-07	0.2797	6.471	7.856
1242	DEN2C_HUMAN,uc001eez.1,DENND2C,B1AL26,B1AL26_HUMAN,RP5-1156J9.1-005	1242	1886	1798	0.1175	-0.07496	12.51	11.88
1241	BCAS2,DAM1,SPF27_HUMAN	1241	583	570	0.6587	-0.03853	20.95	20.4
1243	AMPD1,RP5-1000E10.1-002,AMPD1_HUMAN	1243	0	0	1	0	0	0
1244	uc001efg.1,NRAS,RASN_HUMAN,uc001efh.1,HRAS1	1244	2088	1774	2.174e-07	-0.2411	21.68	18.34
1245	D1S155E,A8K281,A8K281_HUMAN,NRU,KIAA0885,UNR,CSDE1_HUMAN,CSDE1	1245	13188	9130	4.501e-167	-0.5365	144.5	99.63
1246	SIKE,uc001efp.1,SIKE_HUMAN,uc001efo.1	1246	1729	1516	0.0001201	-0.1956	14.69	12.83
1247	RP11-109G4.1-001,RP11-109G4.1-003,SYCP1	1247	2	0	0.249	-1.587	0.02677	0
1248	B1AKP0,TSHB,RP4-666F24.1-001,B1AKP0_HUMAN	1248	0	2	0.5	1.583	0	0.1611
1249	TSPAN2,TSN2_HUMAN	1249	371	497	2.509e-05	0.4148	5.411	7.218
1250	NGF_HUMAN,CCDS882,NGF,NGFB	1250	61	22	1.412e-05	-1.437	2.719	0.9765
1251	VANGL1,VANG1_HUMAN,STB2	1251	503	857	1.078e-21	0.7615	2.56	4.343
1252	uc001efx.1,CASQ2_HUMAN,CASQ2	1252	23	10	0.02402	-1.131	0.3983	0.1725
1253	CCDS885,NHLH2,HEN2_HUMAN,HEN2	1253	43	116	6.231e-09	1.405	0.7505	2.016
1254	uc001efz.1	1254	2	5	0.4531	0.9955	0.06704	0.1669
1255	S22AF_HUMAN,uc001egb.1,UNQ9429/PRO34686,SLC22A15,uc001ega.1,FLIPT1,A8MUR3	1255	69	246	1.99e-24	1.813	0.6416	2.278
1256	C1orf161,CA161_HUMAN	1256	0	2	0.5	1.583	0	0.02884
1257	ATP1A1,PCIA2,AT1A1_HUMAN,RP4-655J12.1-006	1257	6029	7300	4.573e-27	0.2699	61.65	74.33
1258	uc001egk.1,uc001egg.1,uc001egi.1,uc001egj.1	1258	49	50	1	0.02263	0.7975	0.8104
1259	uc001egl.1	1259	0	7	0.01563	2.997	0	0.142
1260	RP5-1086K13.2-002,B1AMW1,LFA3,uc001egp.1,CD58,LFA3_HUMAN,B1AMW1_HUMAN	1260	201	289	9.84e-05	0.5157	7.978	11.42
1261	A6NMC7,IGSF3_HUMAN,IGSF3,KIAA0466	1261	2421	3387	4.923e-36	0.4782	15.38	21.43
1262	SRBC,CD2_HUMAN,CD2,uc001egu.1	1262	0	1	1	0.9985	0	0.03041
1263	FPRP_HUMAN,FPRP,CD9P1,PTGFRN,KIAA1436	1263	3546	3687	0.1416	0.05018	26.92	27.87
1264	V7,CD101,uc001egw.1,EWI101,IGSF2_HUMAN,IGSF2	1264	21	43	0.008156	0.9941	0.2768	0.5645
1265	TTF2,TTF2_HUMAN	1265	281	279	0.8992	-0.01631	2.488	2.46
1266	TRIM45,RP11-229A19.2-003,RNF99,TRI45_HUMAN	1266	225	633	2.235e-45	1.482	2.945	8.249
1267	B7H4,UNQ659/PRO1291,VTCN1_HUMAN,VTCN1	1267	48	14	1.07e-05	-1.714	0.8328	0.2419
1268	RP4-675C20.1-002,MA1A2_HUMAN,MAN1A2,MAN1B	1268	1177	1950	3.999e-43	0.7218	10.21	16.85
1269	A3KMG2,FA46C_HUMAN,FAM46C,CCDS896	1269	88	10	4.868e-17	-3.022	0.7194	0.0814
1270	GDAP2,GDAP2_HUMAN	1270	242	255	0.6218	0.06915	3.138	3.293
1271	WDR3_HUMAN,WDR3	1271	898	900	0.9812	-0.002847	10.72	10.7
1272	RP4-776P7.2-002,SPG17_HUMAN,SPAG17	1272	63	1035	9.125e-227	4.011	0.3433	5.617
1273	RP4-794L19.1-003,TBX15	1273	37	126	1.499e-12	1.735	0.4814	1.632
1274	RP4-712E4.3-002,B1ALR1_HUMAN,B1ALR1,SYWM_HUMAN,WARS2	1274	438	229	2.46e-16	-0.9386	7.538	3.925
1275	uc001ehp.1	1275	98	138	0.01101	0.4836	1.079	1.513
1276	HAO2,HAOX2_HUMAN,HAOX2	1276	2	0	0.249	-1.587	0.05514	0
1277	3BHS2_HUMAN,YA027_HUMAN,HSD3B2,uc001ehu.1,HSDB3B	1277	1	0	0.4989	-1.002	0.007899	0
1278	HSDB3A,HSD3B1,3BHS1_HUMAN,3BH,uc001ehw.1	1278	0	0	1	0	0	0
1279	uc001ehx.1	1279	1	1	1	-0.00303	0.06104	0.06079
1280	ZN697_HUMAN,ZNF697	1280	439	500	0.05424	0.1813	4.041	4.583
1281	B2RD08_HUMAN,PHGDH,B2RD08,PGDH3,SERA_HUMAN	1281	4155	2563	3.41e-86	-0.7029	48.41	29.74
1282	HMGCS2,HMCS2_HUMAN,RP4-683H9.2-001	1282	0	2	0.5	1.583	0	0.04554
1283	RELP,GISP,REG4,REG4_HUMAN	1283	1	1	1	-0.00303	0.0213	0.02121
1284	NBPF7_HUMAN,P0C2Y1,NBPF7	1284	3	1	0.374	-1.004	0.07434	0.02468
1285	ADA30_HUMAN,ADAM30,UNQ2509/PRO5997	1285	0	0	1	0	0	0
1286	uc001eil.1,N2,NOTCH2,N2N,NOTC2_HUMAN,uc001eim.1,NOTCH2NL	1286	9166	6921	2.314e-72	-0.4113	28.6	21.5
1287	FA72B_HUMAN,FAM72B,uc001ein.1	1287	0	1	1	0.9985	0	0.01961
1288	HIST2H2BA	1288	0	0	1	0	0	0
1289	FCGR1B,FCGRB_HUMAN,IGFRB,uc001eir.1	1289	0	1	1	0.9985	0	0.01966
1290	uc001eis.1,SRGAP2	1290	51	50	0.921	-0.03396	0.9974	0.9737
1291	uc009wht.1	1291	3	11	0.05738	1.58	0.03307	0.1207
1292	uc001eiv.1	1292	0	0	1	0	0	0
1293	uc001eiw.1	1293	0	0	1	0	0	0
1294	FLJ00310	1294	0	0	1	0	0	0
1295	uc001eiy.1	1295	0	0	1	0	0	0
1296	uc001eiz.1	1296	0	0	1	0	0	0
1306	uc001eja.1,LOC375010	1306	0	0	1	0	0	0
1297	uc001ejb.1	1297	0	0	1	0	0	0
1298	uc001ejc.1	1298	0	0	1	0	0	0
1299	uc001eje.1	1299	0	0	1	0	0	0
1300	uc009whu.1	1300	0	1	1	0.9985	0	0.0168
1301	uc001ejf.1	1301	0	0	1	0	0	0
1302	uc001ejg.1	1302	0	0	1	0	0	0
1303	uc001ejh.1	1303	0	0	1	0	0	0
1304	uc001eji.1	1304	0	0	1	0	0	0
1305	uc001ejj.1	1305	0	0	1	0	0	0
1307	uc001ejk.1	1307	0	0	1	0	0	0
1308	uc001ejl.1	1308	0	0	1	0	0	0
1309	uc001ejm.1	1309	0	0	1	0	0	0
1310	uc001ejn.1	1310	0	0	1	0	0	0
1311	uc001ejo.1	1311	0	0	1	0	0	0
1312	uc001ejr.1,uc001ejp.1	1312	3	0	0.1242	-2.002	0.03295	0
1313	uc001ejq.1	1313	0	0	1	0	0	0
1314	uc001ejs.1	1314	0	0	1	0	0	0
1315	PPIAL4A,A2BFH1,PPIAL4,LOC644591,A1L431,PPAL4_HUMAN,COAS2	1315	0	0	1	0	0	0
1316	NRG2	1316	0	0	1	0	0	0
1317	uc001elh.1,RP4-791M13.1-001,uc001eld.1,uc001ejv.1,uc001enf.1,uc001eke.1,NBPF1,NBPF20,uc001end.1,A2BGT5_HUMAN,NBPF14,A8MSG8_HUMAN,uc001eli.1,RP3-377D14.1-001,NBPF8,KIAA1693,uc001elc.1,uc001emw.1,NBPF9_HUMAN,uc001emt.1,A8MQ35,uc001emr.1,A8MPP5,A2BGT5,A6NN08,uc001elj.1,A6NN08_HUMAN,A8MQ35_HUMAN,uc001ele.1,NBPF10,uc001eko.1,uc001emv.1,NBPF9,KIAA1245,A8MSG8,A8MPP5_HUMAN	1317	167	218	0.0108	0.3764	0.279	0.3627
1318	uc001ekc.1	1318	0	0	1	0	0	0
1319	uc001ekp.1	1319	0	0	1	0	0	0
1320	uc001ekq.1	1320	0	0	1	0	0	0
1321	uc001ekr.1,uc001eks.1,uc001ekt.1	1321	0	0	1	0	0	0
1322	uc001eku.1	1322	0	0	1	0	0	0
1323	PPIAL4C,PPIAL4,PPIAL4D,PAL4B_HUMAN,PPIAL4B,COAS2	1323	0	0	1	0	0	0
1324	uc001ekx.1	1324	0	0	1	0	0	0
1325	uc001ekz.1,uc001ela.1,uc001eky.1	1325	11	8	0.5026	-0.4205	0.3824	0.277
1326	uc001elb.1	1326	0	0	1	0	0	0
1327	uc001elf.1,COAS3	1327	0	0	1	0	0	0
1328	PDE4DIP,RP4-791M13.2-009,A2RU15,CMYA2,uc001eln.1,KIAA0477,uc001elv.1,MMGL,uc001emk.1,A8MY77_HUMAN,KIAA0454,A8MY77,MYOME_HUMAN,uc001elw.1,uc001elx.1,uc001elo.1,uc001ema.1,Q5VU43-11,uc001elm.1,uc001emh.1	1328	1445	2518	7.468e-65	0.7947	4.276	7.421
1329	uc001elr.1	1329	6	6	1	-0.005194	0.2029	0.202
1330	uc001els.1	1330	0	0	1	0	0	0
1331	uc001elt.1	1331	0	0	1	0	0	0
1332	uc001elu.1	1332	0	0	1	0	0	0
1333	uc001emi.1	1333	90	126	0.0171	0.4749	8.333	11.62
1334	uc001emj.1	1334	62	122	1.163e-05	0.9592	4.753	9.313
1335	SEC22B	1335	1945	1425	9.435e-20	-0.4546	50.03	36.5
1336	uc009wil.1	1336	143	136	0.6753	-0.07791	4.786	4.533
1337	uc001emp.1,NT2NL_HUMAN,N2N,uc001emo.1,uc001emm.1,uc001emn.1,NOTCH2NL	1337	372	345	0.2958	-0.1144	2.524	2.331
1338	uc009wim.1	1338	152	149	0.8628	-0.03459	3.222	3.145
1339	uc001eng.1	1339	0	0	1	0	0	0
1340	uc001enh.1	1340	0	1	1	0.9985	0	0.05197
1341	RGMC_HUMAN,uc001enk.1,HFE2,uc001eni.1,RGMC,uc001enj.1,CCDS912,uc001enl.1,HJV	1341	2	2	1	-0.00404	0.04222	0.04204
1342	uc001enn.1,TXNIP,VDUP1,TXNIP_HUMAN	1342	10114	4266	4.94065645841247e-324	-1.251	160.6	67.47
1343	RPC7L_HUMAN,POLR3GL	1343	594	489	0.001142	-0.2862	23.84	19.54
1344	ANKRD34,AN34A_HUMAN,ANKRD34A,CCDS30829	1344	43	73	0.006846	0.7441	0.5567	0.9411
1345	LIX1L_HUMAN,LIX1L	1345	573	374	6.886e-11	-0.6202	19.12	12.43
1346	uc001ens.1	1346	997	640	4.157e-19	-0.6448	23.75	15.18
1347	RBM8,HSPC114,RBM8A_HUMAN,MDS014,RBM8A	1347	493	409	0.004626	-0.2749	6.617	5.466
1348	uc001env.1,GnRHRII	1348	11	14	0.6901	0.3163	1.14	1.445
1349	GnRHRII,A6NNH5,uc001enx.1,GNRHR2	1349	17	14	0.5959	-0.2687	0.7863	0.6448
1350	PX11B_HUMAN,PEX11B	1350	516	433	0.006366	-0.2585	14.99	12.52
1351	ITA10_HUMAN,B2RTV5_HUMAN,UNQ468/PRO827,B2RTV5,ITGA10	1351	54	30	0.008707	-0.8331	0.4188	0.2317
1352	ANKRD35,A6NEU0,ANR35_HUMAN	1352	76	109	0.01844	0.5086	1.057	1.509
1353	PIAS3,A4CZ08,DKFZp727A051,PIAS3_HUMAN,A4CZ08_HUMAN	1353	999	858	0.0008284	-0.2253	13.27	11.35
1354	NUDT17,P0C025,NUD17_HUMAN	1354	48	61	0.2504	0.3335	0.8974	1.136
1355	RPC3_HUMAN,POLR3C	1355	376	379	0.971	0.005391	9.191	9.225
1356	RNF115,ZN364_HUMAN,ZNF364	1356	365	366	1	-0.002107	9.487	9.473
1357	BY55_HUMAN,BY55,CD160,RP11-373C9.1-007	1357	22	30	0.3318	0.4248	0.263	0.3572
1358	PDZD1_HUMAN,CAP70,NHERF3,PDZD1,PDZK1	1358	2	2	1	-0.00404	0.04438	0.0442
1359	uc001eoq.1,GPR89A,GPR89_HUMAN,GPR89,uc001eor.1,UNQ192,A6NN37,UNQ192/PRO218,SH120,HSPC201,uc001eos.1,CGI-13,uc001eop.1,GPR89B,uc001eot.1	1359	13	21	0.2295	0.6464	0.133	0.2139
1360	GPR89C,GP89C_HUMAN,A6NKF9,uc001eou.1	1360	0	0	1	0	0	0
1361	uc001eov.1	1361	0	0	1	0	0	0
1362	uc001eow.1	1362	0	0	1	0	0	0
1363	NBPF11,KIAA1693,B1AKG1,LOC728912,RP11-94I2.2-001,B1AKG1_HUMAN	1363	1	1	1	-0.00303	0.006377	0.00635
1364	F18A2_HUMAN,FAM108A3,FAM108A2,C1orf47	1364	0	0	1	0	0	0
1365	uc001epc.1	1365	45	29	0.06344	-0.6226	1.125	0.7217
1366	uc001epd.1	1366	0	0	1	0	0	0
1367	DKFZp451B1418,uc001ery.1,LOC728912,uc001erx.1,NBPF1,NBPF20,NBPFA_HUMAN,A2BGT5_HUMAN,uc001erv.1,uc001eqy.1,NBPF14,NBPF12,A8MSG8_HUMAN,uc001erd.1,XXyac-YX155B6.1-001,RP3-377D14.1-001,NBPF16,KIAA1693,uc001erw.1,NBPFE_HUMAN,NBPF9_HUMAN,A8MVR3,A8K9F1,A8MPP5,NBPF11,A2BGT5,uc001erc.1,A8K9F1_HUMAN,A8MVR3_HUMAN,uc001erp.1,NBPF10,NBPFC_HUMAN,NBPF9,A8MSG8,A8MPP5_HUMAN	1367	71	77	0.6813	0.1095	0.1304	0.1408
1368	PRKAB2,AAKB2_HUMAN,A8K9V5,A8K9V5_HUMAN	1368	1605	1603	0.8877	-0.007854	13.35	13.28
1369	uc001epf.1	1369	47	121	1.051e-08	1.34	1.399	3.586
1370	uc001epg.1	1370	4228	2698	1.834e-77	-0.6539	94.19	59.85
1371	B2RBG1,FMO5,RP11-337C18.2-004,uc001eph.1,uc001epk.1,uc001epl.1,B2RBG1_HUMAN	1371	31	89	1.127e-07	1.486	0.4077	1.166
1372	ALC1,uc001epm.1,uc001epn.1,CHD1L,uc001epo.1,A5YM64,CHD1L_HUMAN	1372	970	821	0.0003261	-0.2464	15.44	13.02
1373	uc001epp.1	1373	30	56	0.006684	0.8728	0.4667	0.8674
1374	RP11-533N14.2-001,BCL9	1374	1132	1358	1.026e-05	0.2563	8.434	10.08
1375	uc001epr.1,ACP6,hPACPL1,UNQ205/PRO231,PPA6_HUMAN,ACPL1,LPAP	1375	310	370	0.02608	0.2485	3.522	4.186
1376	CCDS929,GJA5,CXA5_HUMAN	1376	149	27	6.09e-22	-2.427	2.121	0.3827
1377	CXA8_HUMAN,GJA8,CCDS30834,A7L5M5	1377	1	0	0.4989	-1.002	0.03403	0
1378	A6NKF9,GPR89A,GPR89_HUMAN,GPR89,DKFZp434H1228,GP89C_HUMAN,GPR89C,A6NN37,uc001epy.1,UNQ192/PRO218,SH120,HSPC201,uc001epv.1,uc001epw.1,CGI-13,GPR89B,uc001epx.1	1378	6	2	0.1788	-1.227	0.05416	0.01798
1379	uc001epz.1	1379	0	0	1	0	0	0
1380	uc001eqh.1	1380	0	0	1	0	0	0
1381	uc001eqj.1	1381	86	22	2.31e-10	-1.925	0.9041	0.2303
1382	uc001eqk.1	1382	0	7	0.01563	2.997	0	0.2449
1383	uc001eql.1,uc001eqn.1	1383	1	4	0.375	1.318	0.01027	0.04092
1384	uc001eqm.1	1384	1	0	0.4989	-1.002	0.02726	0
1385	uc009wka.1	1385	0	0	1	0	0	0
1386	PPIAL4C,PPIAL4,PPIAL4D,PAL4B_HUMAN,PPIAL4B,COAS2	1386	0	0	1	0	0	0
1387	A8K2N7,A8K2N7_HUMAN,NBPFF_HUMAN,uc001esc.1,NBPF16,NBPF15	1387	37	22	0.05143	-0.7302	0.302	0.1788
1388	uc001esd.1	1388	0	0	1	0	0	0
1389	A8K277,A8K277_HUMAN,uc001esf.1,uc001esb.1,NBPF16,NBPFG_HUMAN,NBPF15	1389	23	13	0.09819	-0.7833	0.1385	0.07798
1390	uc001ese.1	1390	0	0	1	0	0	0
1391	uc009wkv.1	1391	0	0	1	0	0	0
1392	uc009wkw.1	1392	72	28	8.309e-06	-1.338	3.05	1.181
1393	uc001esg.1	1393	4	11	0.1185	1.258	0.08093	0.2216
1394	FCGR1B,IGFRC,A6NKC4,FCGRC_HUMAN,FCGR1C	1394	0	0	1	0	0	0
1395	PPIAL4C,PPIAL4,PPIAL4D,PAL4B_HUMAN,PPIAL4B,COAS2	1395	0	0	1	0	0	0
1396	uc001esl.1,uc001esm.1,uc001esk.1	1396	56	130	5.934e-08	1.195	0.8268	1.911
1397	uc009wle.1	1397	17	81	3.656e-11	2.182	0.164	0.778
1398	uc009wlf.1	1398	8	14	0.2863	0.7314	0.6024	1.05
1399	uc001esn.1	1399	4	4	1	-0.004848	0.0312	0.03107
1400	IGFR1,FCGR1_HUMAN,FCGR1,FCG1,FCGR1A,uc001esp.1	1400	0	0	1	0	0	0
1401	uc001esq.1	1401	0	0	1	0	0	0
1402	H2B2F_HUMAN,HIST2H2BF	1402	0	3	0.25	1.998	0	0.07782
1403	HIST2H3D,A2BDF6,HIST2H3C,H3F2,H32_HUMAN,H3FM,A6NFS4,HIST2H3A	1403	0	0	1	0	0	0
1404	H4/J,HIST1H4F,H4/O,HIST1H4L,H4FN,H4FA,H4FH,HIST1H4H,H4F2,H4FM,H4/A,H4FK,H4FG,HIST2H4,H4FB,HIST2H4B,H4/K,HIST1H4I,H4/N,HIST1H4B,H4FE,HIST1H4A,H4/M,HIST1H4E,HIST4H4,HIST2H4A,H4FC,H4FI,H4/H,HIST1H4C,H4/G,HIST1H4K,H4FJ,H4FD,H4_HUMAN,H4/I,H4FO,H4/B,A2VCL0,H4/C,H4/D,HIST1H4J,HIST1H4D,H4/E	1404	0	0	1	0	0	0
1405	A2BDF6,HIST2H3C,H3F2,H32_HUMAN,H3FM,A6NFS4,HIST2H3A	1405	0	0	1	0	0	0
1406	HIST2H2AA4,HIST2H2AA3,H2A2A_HUMAN,H2AFO,HIST2H2AA	1406	0	0	1	0	0	0
1407	HIST2H2AA4,HIST2H2AA3,H2A2A_HUMAN,H2AFO,HIST2H2AA	1407	0	0	1	0	0	0
1408	A2BDF6,HIST2H3C,H3F2,H32_HUMAN,H3FM,A6NFS4,HIST2H3A	1408	0	0	1	0	0	0
1409	H4/J,HIST1H4F,H4/O,HIST1H4L,H4FN,H4FA,H4FH,HIST1H4H,H4F2,H4FM,H4/A,H4FK,H4FG,HIST2H4,H4FB,HIST2H4B,H4/K,HIST1H4I,H4/N,HIST1H4B,H4FE,HIST1H4A,H4/M,HIST1H4E,HIST4H4,HIST2H4A,H4FC,H4FI,H4/H,HIST1H4C,H4/G,HIST1H4K,H4FJ,H4_HUMAN,H4FD,H4/I,H4FO,H4/B,A2VCL0,H4/D,H4/C,HIST1H4J,HIST1H4D,H4/E	1409	0	2	0.5	1.583	0	0.05465
1410	H2BFQ,H2B2E_HUMAN,HIST2H2BE,A3KMC7	1410	222	235	0.575	0.07571	4.67	4.922
1411	H2AFQ,HIST2H2AC,H2A2C_HUMAN	1411	6	5	0.7739	-0.2275	0.642	0.5328
1412	HIST2H2AB,H2A2B_HUMAN	1412	2	3	1	0.4107	0.2087	0.3118
1413	CGI-143,CCDS939,BOLA1_HUMAN,BOLA1	1413	121	96	0.08966	-0.3368	7.002	5.532
1414	SV2A_HUMAN,PSEC0174,SV2A,KIAA0736	1414	1286	2307	6.424e-65	0.8366	12.96	23.15
1415	SF3B4,RP11-196G18.20-002,SF3B4_HUMAN,SAP49	1415	377	329	0.06514	-0.202	7.394	6.426
1416	A4FU01-4,uc001etl.1,A4FU01,MTMR11,MTMRB_HUMAN	1416	655	827	1.251e-05	0.3299	11.41	14.34
1417	uc001eto.1,OTUD7B,OTU7B_HUMAN,ZA20D1,CEZANNE	1417	773	778	0.9797	0.003238	3.73	3.739
1418	VPS45_HUMAN,VPS45,VPS45B,VPS45A,A0AR27,A0AR27_HUMAN	1418	834	1198	1.41e-15	0.5159	11.98	17.14
1419	PKHO1_HUMAN,HQ0024c,RP11-458I7.3-002,PLEKHO1,OC120,CKIP1	1419	585	981	2.325e-23	0.7388	8.796	14.69
1420	AN32E_HUMAN,uc001etv.1,RP4-790G17.1-001,ANP32E	1420	3055	3111	0.584	0.02014	42	42.59
1421	UNQ690/PRO1335,CA14,UNQ690,CAH14_HUMAN	1421	717	2163	7.466e-166	1.586	11.55	34.69
1422	UNQ579/PRO1141,CGI-78,APH1A_HUMAN,PSF,APH1A	1422	3015	2424	3.065e-16	-0.3207	64.4	51.56
1423	C1orf54,RP4-790G17.4-002,CA054_HUMAN	1423	382	416	0.2574	0.1167	31.56	34.22
1424	RP4-790G17.5-003,CA051_HUMAN,C1orf51	1424	153	200	0.01431	0.3782	3.935	5.122
1425	MRPS21,MDS016,RPMS21,RT21_HUMAN	1425	1025	748	2.679e-11	-0.46	51.04	37.09
1426	PRPF3,uc001eum.1,PRPF3_HUMAN,HPRP3,PRP3	1426	541	656	0.001199	0.2716	7.893	9.531
1427	uc001euo.1,KIAA0460,RPRD2,K0460_HUMAN,uc001eup.1	1427	1259	1495	1.161e-05	0.2416	7.116	8.414
1428	RP11-54A4.9-010,DKFZp667F1511,TARSL1,TARS2,SYTM_HUMAN	1428	359	475	7.751e-05	0.3969	7.074	9.321
1429	RP11-54A4.6-013,RP11-54A4.6-011,ECM1,RP11-54A4.6-012	1429	775	224	3.651e-72	-1.792	11.97	3.445
1430	UNQ2803/PRO34012,ADAMTSL4,TSRC1,ATL4_HUMAN,A8KAH2_HUMAN,B2RTT0,PP1396,A8KAH2,B2RTT0_HUMAN	1430	527	197	5.18e-36	-1.421	5.376	2.001
1431	ADAMTSL4,uc001euw.1	1431	32	26	0.4341	-0.2954	0.8267	0.6689
1432	MCL1,MCL1_HUMAN	1432	4335	5436	7.685e-28	0.3204	50.69	63.3
1433	DKFZp779B2258,RP11-54A4.10-006,RP11-54A4.10-003,RP11-54A4.10-005,ENSA_HUMAN,ENSA,RP11-54A4.10-002,RP11-54A4.10-008,A6NMQ3_HUMAN,RP11-54A4.10-007,A6NMQ3	1433	1277	951	2.493e-12	-0.4309	14.41	10.68
1434	GPP34R,GOLPH3L,GLP3L_HUMAN	1434	752	539	2.008e-09	-0.4857	11.24	8.026
1435	HORMAD1,NOHMA,HORM1_HUMAN	1435	0	0	1	0	0	0
1436	CATS_HUMAN,CTSS	1436	113	208	1.29e-07	0.8685	1.247	2.286
1437	CTSO2,CTSO,CTSK,CATK_HUMAN	1437	203	111	1.716e-07	-0.8711	5.402	2.942
1438	ARNT,ARNT_HUMAN,A8K6P0,A8K6P0_HUMAN,O43392_HUMAN	1438	1365	933	7.347e-20	-0.5545	13.08	8.902
1439	A6NEW2,A6NEW2_HUMAN,uc001evx.1,uc001evw.1,KMT1E,SETB1_HUMAN,KIAA0067,SETDB1	1439	910	1192	1.447e-09	0.383	9.034	11.78
1440	LASS2,RP11-316M1.2-002,LASS2_HUMAN,TMSG1	1440	2778	1685	9.763e-62	-0.727	51.86	31.32
1441	ANXA9,ANX31,ANXA9_HUMAN,uc001ewa.1	1441	15	32	0.01864	1.039	0.4854	1.031
1442	RP11-316M1.5-002,FAM63A	1442	425	724	1.625e-18	0.7611	4.163	7.062
1443	B2RCH8,RP11-316M1.6-010,PRUNE,B2RCH8_HUMAN	1443	456	477	0.5341	0.05877	7.162	7.461
1444	BNIPL_HUMAN,BNIPL,BNIPL-1	1444	11	22	0.08017	0.9329	0.201	0.4003
1445	CA056_HUMAN,C1orf56,UNQ547/PRO1104,uc001ewm.1	1445	81	77	0.7508	-0.07813	2.363	2.237
1446	SPEC1,CDC42SE1,C42S1_HUMAN	1446	980	1102	0.01033	0.1631	16.62	18.61
1447	AF1Q,AF1Q_HUMAN,CCDS982,MLLT11	1447	4431	3177	3.62e-48	-0.4859	96.01	68.55
1448	MGC29891,RP11-68I18.1-001,GABP2_HUMAN,GABPB2,B1AVJ8,B1AVJ8_HUMAN	1448	108	115	0.6881	0.08379	1.489	1.579
1449	RP11-68I18.3-002,semaY,RP11-68I18.3-003,SEM6C_HUMAN,SEMA6C,KIAA1869,SEMAY	1449	437	463	0.4239	0.07715	5.126	5.409
1450	CCDS985,uc001ewx.1,TP8L2_HUMAN,TNFAIP8L2	1450	2	6	0.2891	1.218	0.07939	0.2372
1451	LYSMD1,SB145,LYSM1_HUMAN	1451	279	245	0.1265	-0.1928	6.76	5.911
1452	SCNM1,SCNM1_HUMAN,uc001exa.1	1452	436	356	0.003974	-0.2978	23.76	19.32
1453	TMOD4,Sk-Tmod,TMOD4_HUMAN,uc001exc.1	1453	13	14	1	0.09389	0.4598	0.4931
1454	uc001exg.1,VPS72,TCFL1,YL1,VPS72_HUMAN,A6NLK9	1454	1010	861	0.0004384	-0.2361	23.94	20.32
1455	uc001exh.1,PI51A_HUMAN,PIP5K1A	1455	749	674	0.04119	-0.1581	9.329	8.36
1456	PSMD4,uc001exm.1,RP11-126K1.1-002,MCB1,PSMD4_HUMAN	1456	313	298	0.5177	-0.07666	10.92	10.36
1457	uc001exo.1	1457	7	7	1	-0.005302	1.056	1.051
1458	ZN687_HUMAN,RP11-126K1.3-003,KIAA1441,ZNF687	1458	585	758	3.423e-06	0.3671	4.895	6.316
1459	uc001exr.1,PIK4CB,uc001exu.1,uc001ext.1,PI4KB,A6PVV9,A6PVV9_HUMAN,RP11-126K1.4-009,PI4KB_HUMAN,uc001exs.1	1459	1255	1270	0.8579	0.01107	14.12	14.23
1460	RFX5_HUMAN,RFX5	1460	702	908	4.644e-07	0.3647	9.073	11.69
1461	SBP1_HUMAN,SELENBP1,SBP,A6NML9	1461	671	314	8.507e-31	-1.099	13.48	6.28
1462	PSB4_HUMAN,PSMB4	1462	2439	1596	3.228e-41	-0.6176	53.82	35.07
1463	POGZ_HUMAN,Nbla00003,POGZ,KIAA0461	1463	2158	2499	1.222e-06	0.2055	13.46	15.52
1464	KIAA1319,CGN,CING_HUMAN,uc001eyk.1	1464	76	60	0.1706	-0.342	0.6967	0.5477
1465	TUFT1_HUMAN,TUFT1	1465	255	193	0.003353	-0.4061	3.833	2.889
1466	uc001eyp.1,My014,SNX27,KIAA0488	1466	897	939	0.3753	0.05989	6.37	6.64
1467	uc001eyq.1	1467	0	0	1	0	NA	NA
1468	RP11-98D18.4-002,CAGH4,BRUNOL1,CELF3_HUMAN,ERDA4,CELF3,TNRC4	1468	206	380	8.267e-13	0.8741	2.922	5.367
1469	uc001eyu.1	1469	19	38	0.01636	0.9576	0.5048	1.005
1470	MRPL9,B2RD99,B2RD99_HUMAN	1470	662	458	6.774e-10	-0.5366	17.7	12.19
1471	uc001eyw.1,uc001eyx.1,RP11-98D18.13-003,OAZ3	1471	15	9	0.2286	-0.6836	0.8533	0.5098
1472	uc001ezc.1,uc001eza.1,TDRD2,RP11-98D18.8-003,uc001eyy.1,uc001eyz.1,RP11-98D18.8-004,uc001ezb.1,uc001ezd.1,TDRKH	1472	312	246	0.004546	-0.3477	4.017	3.154
1473	uc001eze.1	1473	24	42	0.03561	0.7765	1.132	1.973
1474	UNQ9248/PRO34002,LRRN6D,LIGO4_HUMAN,CCDS30855,LINGO4	1474	2	0	0.249	-1.587	0.03589	0
1475	RZRG,NR1F3,RORC,RP11-98D18.11-002,RORG,RORG_HUMAN	1475	3	6	0.5078	0.8025	0.04365	0.08693
1476	THEM5_HUMAN,THEM5,uc001ezi.1	1476	12	9	0.5226	-0.384	0.5106	0.3813
1477	THEM4_HUMAN,THEM4,CTMP	1477	99	87	0.3794	-0.1904	1.899	1.662
1478	ANX2LG,CAL1L,S100A10,S10AA_HUMAN,CLP11	1478	6590	2857	0	-1.212	292.1	126.1
1479	uc001ezm.1	1479	6	1	0.06974	-1.811	0.06828	0.01133
1480	S100A11,S100C,MLN70,S10AB_HUMAN	1480	3228	1189	2.15e-216	-1.446	254.1	93.21
1481	TCHL1_HUMAN,THHL1,TCHHL1,S100A17	1481	2	0	0.249	-1.587	0.02596	0
1482	uc001ezp.1,TCHH,RP11-107M16.3-001	1482	0	0	1	0	0	0
1483	RPTN,RPTN_HUMAN	1483	0	0	1	0	0	0
1484	HRNR,HORN_HUMAN,S100A18	1484	0	0	1	0	0	0
1485	FILA_HUMAN,FLG	1485	0	0	1	0	0	0
1486	uc001ezv.1	1486	0	0	1	0	0	0
1487	uc001ezw.1,FLG2,IFPS,FILA2_HUMAN	1487	0	0	1	0	0	0
1488	DRC1,CRNN,CRNN_HUMAN,c1orf10,SEP53,PDRC1	1488	0	0	1	0	0	0
1489	SPRL5A,LCE5A_HUMAN,LCE5A,CCDS1011,LEP18	1489	0	0	1	0	0	0
1490	CCDS1012,NICE1,C1orf42,CRCT1,CRCT1_HUMAN	1490	0	0	1	0	0	0
1491	CCDS1013,LCE3E,LEP17,LCE3E_HUMAN	1491	0	0	1	0	0	0
1492	LCE3D,LEP16,SPRL6B,LCE3D_HUMAN,CCDS1014,SPRL6A	1492	0	0	1	0	0	0
1493	LCE3C_HUMAN,LEP15,LCE3C,SPRL3A	1493	0	0	1	0	0	0
1494	LCE3B_HUMAN,LEP14,LCE3B	1494	0	0	1	0	0	0
1495	LEP13,LCE3A_HUMAN,LCE3A	1495	0	0	1	0	0	0
1496	LCE2D_HUMAN,CCDS1018,SPRL1A,LEP12,LCE2D	1496	0	0	1	0	0	0
1497	LCE2C_HUMAN,LCE2C,CCDS1019,LEP11	1497	0	0	1	0	0	0
1498	LCE2B,XP5,SPRL1B,LCE2B_HUMAN,CCDS1020,LEP10	1498	0	0	1	0	0	0
1499	LCE2A_HUMAN,LCE2A,CCDS1021,LEP9	1499	0	0	1	0	0	0
1500	SPRL4A,LCE4A_HUMAN,uc001fak.1,LCE4A,LEP8	1500	0	0	1	0	0	0
1501	KPRP_HUMAN,CCDS30862,C1orf45,KPRP	1501	0	0	1	0	0	0
1502	LCE1F_HUMAN,LCE1F,LEP6	1502	0	0	1	0	0	0
1503	CCDS1024,LCE1E,LCE1E_HUMAN,LEP5	1503	0	0	1	0	0	0
1504	LCE1D_HUMAN,LCE1D,LEP4,CCDS1025	1504	0	0	1	0	0	0
1505	LCE1C_HUMAN,LEP3,LCE1C,CCDS1026	1505	0	0	1	0	0	0
1506	LEP2,SPRL2A,LCE1B_HUMAN,LCE1B	1506	0	0	1	0	0	0
1507	LCE1A,LEP1,LCE1A_HUMAN	1507	0	0	1	0	0	0
1508	uc001fas.1,LCE6A_HUMAN,C1orf44,A0A183,LCE6A	1508	0	0	1	0	0	0
1509	MCS,SMCP,CCDS1029,MCSP,MCSP_HUMAN	1509	0	0	1	0	0	0
1510	CCDS1030,RP1-13P20.5-001,IVL	1510	2	1	0.6242	-0.5885	0.0438	0.02181
1511	SPRR4,CCDS1031,SPRR4_HUMAN	1511	0	0	1	0	0	0
1512	CCDS1032,RP1-20N18.2-001,B1AN47,B1AN47_HUMAN,SPRR1A	1512	0	0	1	0	0	0
1513	uc001fay.1,A5YKK8,uc001fax.1,SPRR3_HUMAN,SPRC,A5YKK8_HUMAN,CCDS1033,uc001faz.1,SPRR3	1513	0	0	1	0	0	0
1514	CCDS30863,SPRR1B,SPR1B_HUMAN	1514	0	1	1	0.9985	0	0.07522
1515	SPR2D_HUMAN,uc001fbb.1,SPRR2D,CCDS30864	1515	0	0	1	0	0	0
1516	SPR2A_HUMAN,CCDS1034,SPRR2A	1516	0	0	1	0	0	0
1517	SPR2B_HUMAN,SPRR2B	1517	0	0	1	0	0	0
1518	CCDS30866,SPRR2E,SPR2E_HUMAN	1518	0	0	1	0	0	0
1519	SPRR2F,CCDS30867,SPR2F_HUMAN	1519	82	0	1.74e-25	-6.378	5.845	0
1520	SPRR2A	1520	0	0	1	0	0	0
1521	SPR2G_HUMAN,SPRR2G	1521	0	0	1	0	0	0
1522	CCDS30869,LELP1,LELP1_HUMAN	1522	0	0	1	0	0	0
1523	LOR,CCDS30870,RP1-140J1.5-001	1523	0	0	1	0	0	0
1524	PGRP3_HUMAN,PGLYRP3,A1A4U8,PGRPIA	1524	0	0	1	0	0	0
1525	PGRP4_HUMAN,PGRPIB,PGLYRP4,SBBI67	1525	0	0	1	0	0	0
1526	MRP14,CFAG,S10A9_HUMAN,CAGB,S100A9	1526	9	1	0.01156	-2.326	0.7293	0.0807
1527	S100A12,S10AC_HUMAN	1527	0	0	1	0	0	0
1528	CFAG,CAGA,S100A8,S10A8_HUMAN,MRP8	1528	0	0	1	0	0	0
1529	S100A7A,S100A7L1,S1A7A_HUMAN,S100A15	1529	0	0	1	0	0	0
1530	S1A7B_HUMAN,S100A7L2,S100A7B	1530	0	0	1	0	0	0
1531	S100A7C,S100A7,PSOR1,S10A7_HUMAN	1531	0	0	1	0	0	0
1532	S100A6,S10A6_HUMAN,CACY	1532	1982	126	0	-3.971	135.7	8.59
1533	S100D,S10A5_HUMAN,S100A5	1533	4	1	0.2178	-1.326	0.2634	0.06558
1534	S10A4_HUMAN,S100A4,MTS1,CAPL	1534	326	51	1.486e-50	-2.659	29.83	4.647
1535	uc009wog.1	1535	15	2	0.001284	-2.42	0.5589	0.0742
1536	S10A3_HUMAN,S100A3,S100E	1536	14	14	1	-0.005656	0.98	0.9759
1537	S10A2_HUMAN,S100L,S100A2	1537	38	29	0.2741	-0.3844	1.847	1.404
1538	S10AG_HUMAN,uc001fcc.1,AAG13,S100A16	1538	462	907	1.932e-33	0.9656	18.39	35.94
1539	S100A14,S10AE_HUMAN,S100A15	1539	23	1	1.485e-06	-3.589	1.032	0.04469
1540	S100A13,S10AD_HUMAN,uc001fcf.1	1540	775	634	0.0001375	-0.2954	26.51	21.6
1541	S100A,S10A1_HUMAN,S100A1	1541	150	45	1.252e-14	-1.721	9.039	2.7
1542	uc001fcp.1,DKFZp564E1082,PP7704,CA077_HUMAN,HT031,pp7704,C1orf77,RP1-178F15.2-005	1542	1855	1926	0.3056	0.0481	13.23	13.68
1543	SNAPAP,SNAP25BP,SNAPIN,S25BP_HUMAN	1543	703	749	0.2704	0.08526	34.24	36.33
1544	ILF2,A6NDB0,PRO3063,B2R8G7,ILF2_HUMAN,NF45,B2R8G7_HUMAN	1544	3056	2751	3.173e-05	-0.1577	72.02	64.56
1545	ANPRA,NPR1,ANPRA_HUMAN,uc001fcs.1	1545	182	28	3.509e-29	-2.664	2.034	0.3115
1546	DKFZp686I1710,C1orf60,INTS3	1546	2300	2972	8.897e-20	0.3636	14.08	18.12
1547	S27A3_HUMAN,VLCS-3,ACSVL3,SLC27A3,UNQ367/PRO703,FATP3	1547	208	147	0.001176	-0.5039	4.031	2.837
1548	uc001fdb.1,GATAD2B,P66B_HUMAN,KIAA1150	1548	1218	1223	1	-0.0001495	7.618	7.617
1549	uc001fdc.1	1549	5	9	0.424	0.7317	0.2555	0.458
1550	DEN4B_HUMAN,DENND4B,KIAA0476	1550	803	1007	2.541e-06	0.3202	6.848	8.552
1551	uc001fdg.1,uc001fde.1,uc001fdf.1,CRTC2,TORC2,CRTC2_HUMAN	1551	349	335	0.5664	-0.06494	6.119	5.849
1552	CGI-08,CGI-71,SLC39A1,ZIP1,ZIRTL,IRT1,S39A1_HUMAN	1552	2267	1468	5.157e-40	-0.6326	33.02	21.29
1553	uc001fdn.1,CREB3L4,CREB4,JAL,CR3L4_HUMAN,uc001fdo.1,RP11-422P24.8-004,AIBZIP	1553	165	163	0.9121	-0.02351	4.325	4.254
1554	JTB_HUMAN,JTB	1554	1724	933	1.353e-54	-0.8912	54.25	29.24
1555	GIG4,RAB13_HUMAN,RAB13	1555	413	289	2.258e-06	-0.5196	8.742	6.092
1556	RS27_HUMAN,RPS27,MPS1	1556	138	42	2.273e-13	-1.699	18.18	5.509
1557	P210L_HUMAN,NUP210L,DKFZp434E2118	1557	0	10	0.001954	3.457	0	0.07914
1558	TPM3,RP11-205M9.1-011,RP11-205M9.1-014,RP11-205M9.1-007,RP11-205M9.1-010	1558	1103	748	7.004e-17	-0.5658	4.389	2.964
1559	CA189_HUMAN,C1orf189	1559	3	7	0.3438	0.9951	0.3625	0.8422
1560	uc001fek.1,NS5ATP4,HSPC012,uc001feg.1,uc001fei.1,uc001feh.1,C1orf43,NICE3,CA043_HUMAN,uc001fej.1,uc001fel.1	1560	3038	2660	2.533e-07	-0.1977	49.9	43.51
1561	NICE4,UBAP2L,UBP2L_HUMAN,RP11-205M9.4-013,RP11-205M9.4-003,uc001fem.1,uc001fep.1,uc001feq.1,KIAA0144,RP11-205M9.4-004	1561	3263	3181	0.2366	-0.04277	29	28.15
1562	A8W4X0,A8W4X0_HUMAN,HAX1_HUMAN,HAX1,HS1BP1	1562	972	657	2.724e-15	-0.5704	33.52	22.56
1563	AQP10,uc001fev.1,AQP10_HUMAN	1563	15	1	0.0002676	-3.004	0.3095	0.02055
1564	RP11-350G8.2-003,ATP8B2,RP11-350G8.2-001	1564	1170	948	8.885e-07	-0.3093	8.313	6.708
1565	IL6R,IL6RA_HUMAN	1565	177	88	3.454e-08	-1.006	1.982	0.9812
1566	FLJ00138,SHE,SHE_HUMAN	1566	19	14	0.3906	-0.4207	0.1424	0.1045
1567	TDRD10,UNQ9380/PRO34205	1567	6	2	0.1788	-1.227	0.1109	0.03682
1568	UBE2Q1,NICE5,PRO3094,UB2Q1_HUMAN,UBE2Q	1568	1302	1015	1.42e-09	-0.365	18.89	14.66
1569	ACHB2_HUMAN,CHRNB2	1569	60	177	1.431e-14	1.539	0.4907	1.441
1570	B1AQQ9_HUMAN,ADAR1,ADAR,A2IBT1,B1AQQ9,IFI4,DSRAD,G1P1,RP11-61L14.5-002,A2IBT1_HUMAN	1570	4868	5708	1.891e-15	0.2236	33.72	39.37
1571	RP11-274N19.1-003,KCNN3	1571	195	1191	9.049e-174	2.598	2.479	15.08
1572	PMKI,PMVK,PMVK_HUMAN	1572	722	721	0.9162	-0.008048	25.99	25.84
1573	HPIP,PBIP1_HUMAN,PBXIP1	1573	2028	2769	3.946e-26	0.4431	25.47	34.63
1574	PYGO2,PP7910,PYGO2_HUMAN	1574	858	712	0.0001683	-0.2748	12.62	10.43
1575	SHC1,SHC,SHCA,SHC1_HUMAN	1575	3498	1271	3.946e-239	-1.466	32.79	11.86
1576	CKS1_HUMAN,CKS1B,PNAS-16,PNAS-143,CKS1	1576	32	11	0.001232	-1.465	1.716	0.5874
1577	RP11-307C12.7-006,FLAD1,FAD1_HUMAN,PP591,uc001fgc.1,RP11-307C12.7-004	1577	422	479	0.06696	0.1763	4.963	5.61
1578	LEP503,LENEP_HUMAN,CCDS1080,LENEP	1578	0	2	0.5	1.583	0	0.1435
1579	uc001fgj.1,uc001fgk.1,ZBTB7B,ZBTB15,uc001fgl.1,ZBT7B_HUMAN,ZFP67	1579	392	331	0.02108	-0.2494	4.425	3.721
1580	DCST2_HUMAN,DCST2	1580	12	31	0.005406	1.294	0.2256	0.5804
1581	DCST1_HUMAN,DCST1	1581	0	1	1	0.9985	0	0.02542
1582	uc001fgp.1	1582	17	26	0.2221	0.5792	0.8707	1.326
1583	RP11-540D14.1-001,ADAM15	1583	773	497	4.816e-15	-0.6422	8.006	5.126
1584	EFNA4_HUMAN,LERK4,RP11-540D14.2-002,EFNA4,EPLG4	1584	329	154	8.087e-16	-1.096	12.24	5.705
1585	EFL2,LERK3,EFNA3,EFNA3_HUMAN,EPLG3	1585	352	356	0.9401	0.01021	8.83	8.893
1586	EPLG1,EFNA1_HUMAN,EFNA1,TNFAIP4,LERK1	1586	794	211	1.288e-80	-1.913	15.68	4.149
1587	RP11-540D14.5-001,uc001fhk.1,RAG1AP1,uc001fhl.1,uc001fhj.1,RP11-540D14.5-002,RP11-540D14.5-003	1587	453	171	9.149e-31	-1.406	15.77	5.929
1588	DPM3,DPM3_HUMAN	1588	232	166	0.000916	-0.4865	19.83	14.13
1589	KRTCAP2,KTAP2_HUMAN,KCP2	1589	986	882	0.01328	-0.1667	27.2	24.23
1590	B1AVQ4,TRI46_HUMAN,TRIFIC,uc001fhx.1,TRIM46,B1AVQ4_HUMAN,RP11-263K19.1-004,uc001fhr.1,uc001fhv.1,uc001fhq.1,RP11-263K19.1-002	1590	170	224	0.007556	0.3899	1.717	2.253
1591	uc001fir.1,RP11-263K19.2-007,A5YRV0_HUMAN,RP11-263K19.2-002,A5YRU5_HUMAN,A5YRU7_HUMAN,MUC1,A6ZID4_HUMAN,A6ZIE0,A6ZIE5,A5YRV4_HUMAN,B1AVR0_HUMAN,RP11-263K19.2-005,A6ZIE5_HUMAN,A6ZIF0_HUMAN,RP11-263K19.2-009,RP11-263K19.2-014,A6ZIE6_HUMAN,A6ZID9_HUMAN,A6ZID6,A5YRV0,A5YRV2,B1AVQ8,B1AVR0,A6ZID4,A5YRU8,RP11-263K19.2-006,A6ZIE4,A5YRV2_HUMAN,RP11-263K19.2-013,A5YRU5,A6ZID7_HUMAN,A6ZIE4_HUMAN,A5YRU7,A5YR…	1591	91	124	0.02892	0.4362	1.894	2.57
1592	MUC1,uc001fiu.1	1592	0	0	1	0	0	0
1593	TSP3_HUMAN,TSP3,uc001fja.1,THBS3	1593	972	917	0.182	-0.09	12.57	11.8
1594	B1AVS0_HUMAN,MTX1,B2R9P4_HUMAN,B2R9P4,B1AVS0,RP11-263K19.5-002	1594	274	224	0.02232	-0.2955	9.421	7.669
1595	GBA,uc001fjf.1,uc001fje.1	1595	39	57	0.08226	0.5301	0.7881	1.147
1596	MTX1	1596	5	7	0.7744	0.4099	0.3093	0.4311
1597	GC,GLUC,GBA,GLCM_HUMAN	1597	353	376	0.4368	0.08477	6.264	6.644
1598	B1AVS2_HUMAN,B1AVS5_HUMAN,RP11-263K19.11-003,RP11-263K19.11-001,B1AVS2,RP11-263K19.11-004,RP11-263K19.11-002,B1AVS5,C1orf2	1598	636	285	7.34e-32	-1.161	7.12	3.177
1599	A9Z1W6,RP11-263K19.12-001,A9Z1W6_HUMAN,SCAMP3,B1AVS6,B1AVS6_HUMAN,RP11-263K19.12-002	1599	770	666	0.004746	-0.2151	21.47	18.49
1600	CLK2,CLK2_HUMAN	1600	478	470	0.7701	-0.03035	10.23	10.02
1601	HCN3,HCN3_HUMAN,KIAA1535	1601	150	175	0.1833	0.215	2.312	2.686
1602	uc001fka.1,uc001fkb.1,PKL,PK1,RP11-263K19.15-002,KPYR_HUMAN,PKLR,B1AVT1_HUMAN,B1AVT1	1602	38	3	5.29e-09	-3.291	0.681	0.05354
1603	KIAA1293,FPS,RP11-21N7.1-001,FDPS,FPPS_HUMAN	1603	1125	767	8.465e-17	-0.5581	48.66	33.04
1604	C1orf104,CA104_HUMAN	1604	152	170	0.3438	0.1544	3.406	3.793
1605	NESCA,uc001fkn.1,uc001fko.1,uc001fkj.1,RUSC1_HUMAN,uc001fkr.1,uc001fks.1,uc001fkl.1,RP11-21N7.4-001,uc001fkm.1,uc001fkk.1,uc001fkp.1,DKFZp761A1822,RUSC1,nesca,uc001fkq.1	1605	662	592	0.042	-0.167	6.689	5.956
1606	ASH1L,ASH1L_HUMAN,KIAA1420,KMT2H	1606	2551	3316	8.275e-23	0.3722	10.22	13.23
1607	POU5FLC1,uc001fku.1,POU5F1P4,PO5L4_HUMAN	1607	0	2	0.5	1.583	0	0.08607
1608	uc001fkv.1	1608	9	13	0.5235	0.4799	0.5451	0.7841
1609	uc001fld.1,uc001flc.1,SLTP005,uc001fkx.1,MSTO1,LST005,uc001fkw.1,MSTO1_HUMAN	1609	74	85	0.428	0.1915	1.256	1.437
1610	uc001fle.1	1610	6	4	0.548	-0.4904	0.908	0.6028
1611	uc001flf.1	1611	18	57	7.268e-06	1.604	0.654	2.062
1612	YYAP1_HUMAN,RP11-243J18.1-042,HCCA2,YY1AP1,B0QZ55_HUMAN,B0QZ55,YY1AP	1612	579	615	0.3396	0.08083	6.17	6.526
1613	DAP3,RT29_HUMAN,DKFZp686G12159,MRPS29	1613	1085	785	2.187e-12	-0.4725	29.09	20.96
1614	LST005,uc001flv.1,uc001flw.1	1614	27	39	0.1753	0.5087	0.5157	0.7418
1615	uc001flv.1,MSTO1,SLTP005,LST005	1615	0	2	0.5	1.583	0	0.3314
1616	B2RCN4,KIAA1606,GON4L_HUMAN,uc001flz.1,B2RCN4_HUMAN,uc001fmd.1,GON4,uc001fmf.1,DKFZp761I241,GON4L,uc001fmb.1,uc001fme.1	1616	729	1064	4.581e-15	0.5388	3.665	5.327
1617	SYT11,RP11-101O6.3-001	1617	7714	10882	4.688e-117	0.4903	70.88	99.57
1618	RIT1,RIT1_HUMAN,RIT,RIBB,ROC1	1618	953	1023	0.1437	0.0961	13.01	13.91
1619	BLOM7,uc001fmo.1,K0907_HUMAN,uc001fmm.1,KIAA0907	1619	1031	907	0.003639	-0.1907	8.842	7.746
1620	uc001fmk.1	1620	2	2	1	-0.00404	0.6979	0.695
1621	uc001fmn.1	1621	4	1	0.2178	-1.326	1.45	0.361
1622	RLN3R2,GPR100,RL3R2_HUMAN,RXFP4	1622	0	9	0.003907	3.319	0	0.3657
1623	RP11-336K24.3-003,DKFZp547L106,ARHGEF2,KIAA0651	1623	3388	1534	2.964e-159	-1.149	33.51	15.11
1624	HSD25,SSRB_HUMAN,DKFZp686F19123,TRAPB,SSR2	1624	4122	1823	1.956e-202	-1.183	32.61	14.36
1625	C1orf6,UBQL4_HUMAN,UBQLN4,UBIN	1625	132	131	0.9509	-0.0169	1.76	1.739
1626	HSPC003,MAPIP_HUMAN,MAPBPIP,uc001fnb.1	1626	612	576	0.2703	-0.09337	20.75	19.45
1627	CATX8,RAB25,RAB25_HUMAN	1627	14	3	0.00742	-1.912	0.6033	0.1287
1628	uc001fnd.1,A1L020,RKHD4,MEX3A,MEX3A_HUMAN	1628	1931	1959	0.7606	0.0147	14.74	14.9
1629	uc001fnk.1,uc001fng.1,RP11-54H19.1-006,RP11-54H19.1-004,RP11-54H19.1-002,LMNA_HUMAN,LMN1,LMNA,RP11-54H19.1-007,uc001fni.1,uc001fnh.1	1629	3876	1857	9.031e-162	-1.067	37.77	18.02
1630	uc001fnf.1,LMNA	1630	1596	784	4.746e-64	-1.031	50.6	24.75
1631	SEMB,SEMAB,UNQ783/PRO1317,SEMA4A,SEM4A_HUMAN	1631	72	101	0.03304	0.4766	0.963	1.345
1632	S2544_HUMAN,SLC25A44,KIAA0446	1632	499	720	3.861e-10	0.522	6.691	9.614
1633	RP11-54H19.4-002,PMF1_HUMAN,PMF1	1633	831	529	1.256e-16	-0.6566	18.42	11.67
1634	OSTC_HUMAN,BGLAP,uc001fnt.1	1634	35	37	0.9063	0.07211	3.065	3.226
1635	PAQR6_HUMAN,PAQR6	1635	290	594	1.114e-24	1.026	6.405	13.07
1636	SMG5_HUMAN,SMG5,EST1B,KIAA1089,uc001foc.1	1636	1374	1723	7.682e-10	0.3203	14.08	17.58
1637	TMEM79,TMM79_HUMAN,RP11-443G18.1-004	1637	142	98	0.004431	-0.5365	2.921	2.008
1638	UNQ2553,uc001fof.1,RP11-443G18.2-006,UNQ2553/PRO6182,CA085_HUMAN,PSEC0030,C1orf85	1638	779	503	6.474e-15	-0.6361	14.01	9.008
1639	VLP,VHLL,VHLL_HUMAN	1639	0	0	1	0	0	0
1640	A6NE14,CCT3,TCPG_HUMAN,CCTG,TRIC5,A6NE14_HUMAN	1640	3424	3669	0.006314	0.09362	76.39	81.51
1641	CA182_HUMAN,C1orf182,uc001fop.1	1641	6	6	1	-0.005194	0.3447	0.3432
1642	RP11-139I14.1-002,RHBG	1642	3	16	0.004427	2.082	0.06689	0.3553
1643	uc001fot.1	1643	1237	5378	0	2.113	16.08	69.62
1644	CROC4,B1ALL8,C1orf61,B1ALL5,CROC4_HUMAN	1644	1517	6139	0	2.01	14.6	58.83
1645	uc001foz.1	1645	0	2	0.5	1.583	0	1.046
1646	MEF2D variant protein,RP11-98G7.2-004,MEF2D_HUMAN,MEF2D	1646	879	653	4.626e-09	-0.4343	6.526	4.828
1647	IQGAP3,RP11-284F21.1-001	1647	546	430	0.0001571	-0.3499	4.219	3.308
1648	TTC24	1648	0	0	1	0	0	0
1649	APOA1BP,RP11-284F21.3-002,AIBP_HUMAN,RP11-284F21.3-004,AIBP	1649	562	759	9.001e-08	0.4268	16.4	22.06
1650	GPATCH4,A8MRS9_HUMAN,A8MRS9	1650	345	415	0.01361	0.2598	8.201	9.824
1651	BRAL1,HPLN2_HUMAN,HAPLN2	1651	7	21	0.01255	1.454	0.1848	0.5521
1652	BCAN,BEHAB,PGCB_HUMAN,UNQ2525/PRO6018,CSPG7	1652	657	4115	0	2.639	7.593	47.36
1653	NEST_HUMAN,NES,Nbla00170	1653	5029	13222	4.94065645841247e-324	1.388	42.32	110.8
1654	RABP2_HUMAN,CRABP2	1654	2911	461	0	-2.662	140.9	22.22
1655	HSD-38,ISG20L2,I20L2_HUMAN,HSD38	1655	460	502	0.2086	0.1197	10.16	11.04
1656	CA066_HUMAN,CGI-41,RP11-66D17.7-007,C1orf66	1656	269	311	0.09666	0.2025	5.608	6.456
1657	RM24_HUMAN,MRPL24	1657	565	431	1.604e-05	-0.3958	28.5	21.65
1658	HDGF,uc001fpy.1,A8K8G0_HUMAN,A8K8G0,HDGF_HUMAN,uc001fpz.1,HMG1L2	1658	3485	2887	1.862e-14	-0.2776	48.73	40.2
1659	PRCC_HUMAN,A6NG79_HUMAN,PRCC,TPRC,A6NG79	1659	971	785	6.354e-06	-0.3125	21.39	17.22
1660	SCAP,SH2D2A,VRAP,TSAD	1660	5	11	0.2101	0.9947	0.1384	0.3033
1661	A8K3Z4_HUMAN,TRK,A6NF12_HUMAN,NTRK1,NTRK1_HUMAN,A6NF12,A8K3Z4	1661	39	6	2.95e-07	-2.52	0.655	0.1004
1662	INSRR_HUMAN,INSRR,IRR	1662	53	21	0.0001713	-1.301	0.543	0.2142
1663	FLJ00193,MEGF12,PEAR1_HUMAN,PEAR1	1663	578	27	2.384e-136	-4.376	5.469	0.2544
1664	uc001fqm.1,CA092_HUMAN,C1orf92,uc001fql.1	1664	2	198	2.716e-56	6.047	0.04284	4.223
1665	ARHGB_HUMAN,ARHGEF11,KIAA0380,ARHGEF11/KIAA0380,RP11-356J7.2-001	1665	1053	1308	2.622e-07	0.3065	7.147	8.841
1666	ETV3L_HUMAN,ETV3L	1666	0	1	1	0.9985	0	0.02356
1667	ETV3,PE1,METS	1667	130	75	0.0001133	-0.7915	3.383	1.943
1668	uc001fqs.1	1668	2	0	0.249	-1.587	0.3017	0
1669	FCRH5,UNQ503/PRO820,FCRL5,IRTA2,A0N0M2_HUMAN,A0N0M2	1669	0	0	1	0	0	0
1670	FCRH4,FCRL4,IRTA1,IFGP2,FCRL4_HUMAN	1670	0	0	1	0	0	0
1671	IFGP3,FCRH3,FCRL3_HUMAN,uc001fqz.1,A0N0M4,IRTA3,SPAP2,uc001fqy.1,uc001fqx.1,FCRL3	1671	0	0	1	0	0	0
1672	FCRL2_HUMAN,FCRL2,FCRH2,IFGP4,SPAP1,UNQ9236/PRO31998,IRTA4	1672	0	0	1	0	0	0
1673	IRTA5,IFGP1,FCRL1,DKFZp667D0116,FCRL1_HUMAN,FCRH1	1673	0	0	1	0	0	0
1674	CD5L_HUMAN,API6,uc001frk.1,CD5L,UNQ203/PRO229	1674	0	1	1	0.9985	0	0.02082
1675	uc001frl.1	1675	0	0	1	0	0	0
1676	uc001frm.1,CCDS1172,RP11-444M10.2-003,uc001fro.1,NEPH1,KIRREL,KIRR1_HUMAN,uc001frn.1,KIRREL1,RP11-444M10.2-002	1676	1622	806	2.211e-63	-1.014	20.72	10.25
1677	uc001frp.1	1677	3153	1435	6.578e-147	-1.141	36.97	16.75
1678	uc001frq.1	1678	0	0	1	0	0	0
1679	CD1D_HUMAN,CD1D	1679	26	8	0.00184	-1.591	0.2815	0.08625
1680	uc001frs.1	1680	3	0	0.1242	-2.002	0.2598	0
1681	RP11-101J8.1-001,CD1A	1681	0	0	1	0	0	0
1682	CD1C,RP11-101J8.3-003,CD1C_HUMAN	1682	0	0	1	0	0	0
1683	CD1B,CD1B_HUMAN	1683	0	0	1	0	0	0
1684	RP11-101J8.5-012,RP11-101J8.5-006,RP11-101J8.5-005,CD1E,RP11-101J8.5-002,RP11-101J8.5-007,RP11-101J8.5-013,RP11-101J8.5-009,RP11-101J8.5-001,RP11-101J8.5-003,RP11-101J8.5-004,CDIE,RP11-101J8.5-010,RP11-101J8.5-008	1684	0	0	1	0	0	0
1685	O10T2_HUMAN,OR10T2	1685	0	0	1	0	0	0
1686	OR10K2,O10K2_HUMAN	1686	0	0	1	0	0	0
1687	O10K1_HUMAN,OR10K1	1687	0	0	1	0	0	0
1688	uc001fso.1	1688	0	0	1	0	0	0
1689	O10R2_HUMAN,OR10R2	1689	0	0	1	0	0	0
1690	OR6Y1_HUMAN,OR6Y2,OR6Y1	1690	0	0	1	0	0	0
1691	O10X1_HUMAN,OR10X1,OR10X1P	1691	0	0	1	0	0	0
1692	OR10Z1,O10Z1_HUMAN	1692	0	0	1	0	0	0
1693	SPTA1,RP11-452O22.2-001	1693	4	0	0.06198	-2.324	0.02333	0
1694	OR6K2,OR6K2_HUMAN	1694	0	0	1	0	0	0
1695	OR6K3_HUMAN,OR6K3	1695	0	0	1	0	0	0
1696	OR6K6_HUMAN,OR6K6	1696	0	0	1	0	0	0
1697	OR6N1_HUMAN,OR6N1	1697	0	0	1	0	0	0
1698	OR6N2_HUMAN,OR6N2	1698	0	0	1	0	0	0
1699	MNDA_HUMAN,MNDA	1699	0	0	1	0	0	0
1700	IFIX,PYHIN1,IFIX_HUMAN,uc001fta.1	1700	1	1	1	-0.00303	0.0161	0.01603
1701	CCDS1180,uc001fti.1,IFI16,IFNGIP1	1701	2391	1985	3.438e-10	-0.2744	33.37	27.59
1702	AIM2,A8K7M7,AIM2_HUMAN	1702	34	31	0.7117	-0.1352	1.071	0.9727
1703	uc001ftk.1,uc001ftl.1,SYNCAM3,CADM3,UNQ225/PRO258,NECL1,CADM3_HUMAN,IGSF4B,TSLL1	1703	1449	3078	9.172e-131	1.08	25	52.89
1704	uc001ftm.1	1704	3	5	0.7266	0.5802	0.1156	0.1919
1705	uc001ftp.1,DARC,FY,GPD,DUFFY_HUMAN	1705	63	163	2.187e-11	1.352	2.18	5.618
1706	FCERA_HUMAN,FCER1A,FCE1A	1706	0	0	1	0	0	0
1707	OR10J3,OR10J3P,O10J3_HUMAN	1707	0	0	1	0	0	0
1708	uc001fts.1	1708	0	0	1	0	0	0
1709	O10J1_HUMAN,OR10J1	1709	0	0	1	0	0	0
1710	O10J5_HUMAN,OR10J5	1710	1	0	0.4989	-1.002	0.05028	0
1711	PTX2,APCS,SAMP_HUMAN	1711	0	0	1	0	0	0
1712	CRP,PTX1,CRP_HUMAN	1712	1	0	0.4989	-1.002	0.02321	0
1713	VHZ,DUSP23,DUS23_HUMAN,LDP3	1713	177	116	0.0003505	-0.6114	10.71	6.988
1714	A1KXW6,A2A4D6,uc001fud.1,FCRH6,FCRL6_HUMAN,FCRL6	1714	1	0	0.4989	-1.002	0.02287	0
1715	SLAMF8,uc001fue.1,BLAME,SLAF8_HUMAN	1715	7	22	0.008134	1.518	0.1406	0.44
1716	uc001fuf.1	1716	8	35	4.2e-05	1.994	0.3429	1.494
1717	VSIG8,VSIG8_HUMAN	1717	14	82	7.316e-13	2.462	0.2128	1.241
1718	CCDC19,NESG1	1718	205	1365	2.035e-209	2.723	4.53	30.04
1719	TAGLN2,TAGL2_HUMAN,KIAA0120,CDABP0035	1719	1059	1779	2.256e-41	0.7418	28.89	48.33
1720	TUTLA_HUMAN,KIAA1355,IGSF9,NRT1,IGSF9A	1720	337	243	7.787e-05	-0.4762	3.149	2.261
1721	CD2F10,UNQ1938/PRO4421,SLAMF9,UNQ1938,SLAF9_HUMAN	1721	0	2	0.5	1.583	0	0.08315
1722	uc001fuu.1	1722	93	15	3.312e-15	-2.56	10.28	1.651
1723	PIGM,PIGM_HUMAN	1723	467	524	0.08623	0.1598	5.052	5.645
1724	KCNJ10,IRK10_HUMAN	1724	386	1462	4.558e-146	1.912	4.065	15.33
1725	IRK9_HUMAN,KCNJ9,GIRK3	1725	43	76	0.003191	0.8014	0.6283	1.106
1726	KCT4,CD81P3,IGSF8,uc001fva.1,EWI2,IGSF8_HUMAN	1726	757	564	7.678e-08	-0.43	15.22	11.3
1727	B1AKY9_HUMAN,ATP1A2,KIAA0778,B1AKY9,RP11-536C5.4-003,AT1A2_HUMAN,B1AKZ0_HUMAN,B1AKZ0,RP11-536C5.4-008	1727	3970	2913	2.857e-38	-0.4526	31.7	23.16
1728	B1AKZ1,ATP1AL2,RP11-536C5.5-002,AT1A4_HUMAN,ATP1A4,uc001fve.1,B1AKZ1_HUMAN,uc001fvf.1	1728	24	8	0.004472	-1.48	0.2022	0.06712
1729	CASQ1,CASQ,CASQ1_HUMAN	1729	77	38	0.0002516	-1.006	1.917	0.9422
1730	uc001fvj.1	1730	17	9	0.1213	-0.8536	0.5706	0.3008
1731	B1AKZ4_HUMAN,PEA15,B1AKZ5,B1AKZ4,RP11-536C5.8-001,RP11-536C5.8-003,B1AKZ5_HUMAN,PEA15_HUMAN	1731	7527	11600	2.453e-188	0.6179	135.9	208.6
1732	uc001fvp.1,WD42A_HUMAN,H326,uc001fvq.1,WDR42A	1732	1875	2740	1.606e-36	0.541	19.52	28.41
1733	PXF,PEX19_HUMAN,OK/SW-cl.22,PEX19,HK33	1733	1819	1475	1.035e-09	-0.3083	23.26	18.79
1734	uc001fvv.1,uc001fvu.1,RP11-179G5.3-002,RP11-179G5.3-001,COPA	1734	7601	5795	1.163e-56	-0.3974	65.13	49.45
1735	uc001fvw.1	1735	380	256	6.686e-07	-0.5741	14.73	9.884
1736	RP11-517F10.1-008,UNQ1874,NICA_HUMAN,KIAA0253,UNQ1874/PRO4317,NCSTN	1736	2972	2675	4.138e-05	-0.1579	45.56	40.84
1737	NHLH1,HEN1,HEN1_HUMAN,CCDS1204,uc001fwa.1	1737	21	20	0.8774	-0.07289	0.3837	0.3639
1738	VANG2_HUMAN,VANGL2,KIAA1215,STB1	1738	2203	3812	3.322e-95	0.7847	19.23	33.13
1739	UNQ6123/PRO20080,SLAF6_HUMAN,SLAMF6,DKFZp667L0225,A6NMW2,RP11-528G1.1-001,KALI	1739	1	0	0.4989	-1.002	0.01473	0
1740	uc001fwh.1,uc001fwi.1,uc001fwj.1,uc001fwf.1,SLAF5_HUMAN,CD84,SLAMF5,uc001fwg.1,uc001fwk.1	1740	0	0	1	0	0	0
1741	uc001fwm.1,SLAF1_HUMAN,SLAM,uc001fwl.1,SLAMF1	1741	0	0	1	0	0	0
1742	BCM1,uc001fwp.1,BLAST1,CD48_HUMAN,CD48,RP11-404F10.3-002	1742	12	1	0.001795	-2.705	0.1752	0.01454
1743	SLAMF7,SLAF7_HUMAN,UNQ576/PRO1138,A8K3U1_HUMAN,A8K3U1,CS1	1743	0	0	1	0	0	0
1744	LY9_HUMAN,RP11-312J18.1-005,CDABP0070,RP11-312J18.1-002,RP11-312J18.1-004,LY9	1744	0	0	1	0	0	0
1745	CD244_HUMAN,CD244,2B4,uc001fxb.1	1745	0	0	1	0	0	0
1746	ITLN1_HUMAN,ITLN,INTL,LFR,ITLN1,UNQ640/PRO1270	1746	3	0	0.1242	-2.002	0.1187	0
1747	ITLN2,ITLN2_HUMAN,UNQ2789/PRO7179	1747	1	2	1	0.5814	0.04066	0.08098
1748	uc001fxg.1,JAM1_HUMAN,JAM1,RP11-544M22.2-001,JCAM,uc001fxe.1,uc001fxf.1,UNQ264/PRO301,F11R	1748	773	531	1.233e-11	-0.547	7.055	4.826
1749	LOC100131187,uc001fxh.1,KAT_HUMAN,LOC100134860,KAT	1749	129	148	0.2797	0.1908	8.884	10.15
1750	USF1,USF,USF1_HUMAN,usf1-bd	1750	726	958	2.639e-08	0.3935	18.89	24.82
1751	FLJ00267,RHG30_HUMAN,ARHGAP30	1751	15	9	0.2286	-0.6836	0.1414	0.08447
1752	PVRL4_HUMAN,PVRL4,PRR4,LNIR	1752	9	1	0.01156	-2.326	0.1534	0.01697
1753	uc001fxp.1	1753	2	0	0.249	-1.587	0.05466	0
1754	A8MU55,A8MU55_HUMAN,uc001fxt.1,KLHDC9,KARCA1,KLDC9_HUMAN	1754	66	136	9.588e-07	1.026	2.264	4.646
1755	HSPC231,PFDN2,PFD2_HUMAN,PFD2	1755	721	572	2.626e-05	-0.3395	52.51	41.49
1756	NIT1_HUMAN,uc001fxw.1,RP11-544M22.11-002,B1AQP4,B1AQP4_HUMAN,NIT1	1756	446	464	0.596	0.05091	7.459	7.727
1757	KE05,B1AQP5,DEDPRO1,DEDD,DEFT,RP11-544M22.12-002,DEDD_HUMAN,B1AQP5_HUMAN	1757	599	576	0.4659	-0.06244	13.66	13.08
1758	HSPC155,uc001fyd.1,CGI-126,UFC1_HUMAN,UFC1	1758	1412	1199	1.968e-05	-0.2418	58.85	49.76
1759	uc001fye.1,UBP21_HUMAN,USP16,uc001fyf.1,USP21,USP23	1759	452	455	0.9735	0.003476	8.978	9
1760	uc001fyi.1,uc001fyg.1,uc001fyn.1,uc001fyl.1,uc001fyh.1,PPOX,uc001fyk.1,uc001fyj.1,PPOX_HUMAN,uc001fym.1	1760	247	412	1.757e-10	0.7298	3.871	6.429
1761	A8K5Z0,A8K5Z0_HUMAN,B4GT3_HUMAN,B4GALT3	1761	685	436	5.213e-14	-0.6566	15.8	10.02
1762	ATS4_HUMAN,UNQ769/PRO1563,ADAMTS4,uc001fyt.1,KIAA0688,RP11-297K8.6-002,uc001fyu.1	1762	140	55	6.356e-10	-1.338	1.37	0.5361
1763	NDUS2_HUMAN,NDUFS2,RP11-297K8.7-001	1763	1506	1436	0.1612	-0.07468	30.93	29.37
1764	FCER1G,FCERG_HUMAN	1764	6	1	0.06974	-1.811	0.4723	0.07839
1765	APOA2,APOA2_HUMAN	1765	116	0	9.432e-36	-6.873	11.47	0
1766	TOMM40B,TOMM40L,TM40L_HUMAN	1766	241	356	3.52e-06	0.5549	3.426	5.04
1767	CAR,RP11-297K8.11-001,NR1I3_HUMAN,NR1I3	1767	0	7	0.01563	2.997	0	0.2842
1768	IQM1,A6NKN8,PCP4L1,PC4L1_HUMAN	1768	193	105	2.849e-07	-0.878	6.337	3.433
1769	uc001gae.1,MPZ,uc001gaf.1,MYP0_HUMAN	1769	20	34	0.07594	0.7311	0.4683	0.7928
1770	CYB560,O75609_HUMAN,SDHC,C560_HUMAN,LOC642502,SDH3	1770	493	541	0.1617	0.1277	8.126	8.879
1771	C1orf192,CA192_HUMAN	1771	104	913	1.358e-161	3.116	6.407	56.01
1772	FCGR2A1,FCG2A_HUMAN,CD32,FCGR2A,FCG2,IGFR2	1772	20	15	0.4041	-0.398	0.2866	0.2141
1773	HSPA6,HSP70B',HSP76_HUMAN	1773	15	9	0.2286	-0.6836	0.2402	0.1435
1774	uc001gat.1,FCG3A_HUMAN,FCG3,CD16A,FCGR3A,FCGR3,A2N6W9,IGFR3,A2N6W9_HUMAN	1774	0	0	1	0	0	0
1775	FCGR2B,uc001gau.1,FCGR2C	1775	1	2	1	0.5814	0.02712	0.05402
1776	FCGR3B,FCG3,uc001gax.1,FCG3B_HUMAN,FCGR3,CD16B,IGFR3	1776	0	0	1	0	0	0
1777	IGFR2,FCGR2B,CD32,FCG2B_HUMAN,FCG2,FCGR2C	1777	0	1	1	0.9985	0	0.0271
1778	uc001gbc.1	1778	239	107	6.747e-13	-1.158	7.219	3.219
1779	FCRL,FREB,FCRL1,RP11-474I16.5-006,FCRLA,FCRLM1,FCRX,UNQ291/PRO329,FCRLA_HUMAN	1779	1	0	0.4989	-1.002	0.01428	0
1780	FCRLB,FCRL2,FCRY,FCRLB_HUMAN,FREB2,FCRLM2,A2A3J7,A2A3J5,uc001gbn.1	1780	32	13	0.004455	-1.243	0.567	0.2294
1781	DUSP12,DUS12_HUMAN	1781	504	334	3.084e-09	-0.5982	18.67	12.32
1782	uc001gbs.1,ATF6A_HUMAN,ATF6	1782	1958	2037	0.2681	0.05098	9.91	10.27
1783	OLM2B_HUMAN,OLFML2B	1783	408	253	1.103e-09	-0.6933	5.591	3.453
1784	uc001gbw.1,CAPON,KIAA0464,CAPON_HUMAN,NOS1AP,uc001gbv.1	1784	284	365	0.001908	0.3548	2.975	3.807
1785	NOS1AP,uc001gbv.1	1785	154	220	0.0007624	0.5058	1.295	1.843
1786	HSD20,C1orf111,CA111_HUMAN	1786	15	20	0.4996	0.3866	0.7961	1.057
1787	FLJ13137,uc001gby.1,YA022_HUMAN,A1L170	1787	711	894	7.739e-06	0.324	8.058	10.09
1788	EAT2,SH21B_HUMAN,SH2D1B	1788	0	0	1	0	0	0
1789	KIS,DKFZp667I0511,UHMK1,KIST,UHMK1_HUMAN	1789	475	459	0.5781	-0.05537	7.347	7.07
1790	uc001gcd.1	1790	1039	764	5.39e-11	-0.4491	11.49	8.41
1791	SPAG2,UAP1,uc001gce.1	1791	1132	777	2.075e-16	-0.5484	22.75	15.55
1792	RP11-572K18.1-001,DDR2	1792	1162	624	4.411e-38	-0.902	16.75	8.957
1793	uc001gch.1	1793	681	381	1.083e-20	-0.8422	7.137	3.976
1794	DHB7_HUMAN,HSD17B7,UNQ2563/PRO6243	1794	78	48	0.007411	-0.695	1.437	0.8806
1795	CA110_HUMAN,uc001gck.1,uc001gcj.1,C1orf110	1795	1	6	0.125	1.803	0.02032	0.1214
1796	RP11-430G6.1-002,A7YVV7_HUMAN,B1APZ3,uc001gcl.1,RP11-430G6.1-003,B1APZ3_HUMAN,RGS4,RGS4_HUMAN,A7YVV7	1796	467	166	1.806e-34	-1.493	5.489	1.943
1797	RGS5_HUMAN,RGS5,uc001gcm.1	1797	792	100	3.796e-135	-2.979	6.354	0.799
1798	uc001gco.1	1798	31	45	0.1355	0.5177	1.007	1.455
1799	B1AQT4_HUMAN,NUF2,RP11-77M5.2-004,NUF2R,NUF2_HUMAN,CDCA1,B1AQT4	1799	323	199	3.966e-08	-0.702	6.264	3.843
1800	PBX1_HUMAN,RP11-477H21.1-002,PRL,PBX1	1800	1125	1424	6.265e-09	0.3337	29.02	36.57
1801	uc001gcu.1	1801	6	15	0.07837	1.187	0.1505	0.3747
1802	uc001gcv.1	1802	1613	1748	0.02846	0.1098	26.06	28.12
1803	LMX1A,LMX1A_HUMAN	1803	8	3	0.1452	-1.175	0.09719	0.03629
1804	NR2B3,RXRG,A6NNL4_HUMAN,RXRG_HUMAN,A6NNL4	1804	88	126	0.01129	0.5069	1.945	2.773
1805	uc009wvd.1	1805	1	1	1	-0.00303	0.0158	0.01574
1806	A2RUN7_HUMAN,A2RUN7,LRRC52	1806	2	3	1	0.4107	0.06831	0.102
1807	MGST3_HUMAN,MGST3,RP11-466F5.1-002	1807	1701	1085	3.289e-32	-0.6543	113.1	71.87
1808	B2R6X1,B2R6X1_HUMAN,ALDH9A1	1808	1788	1805	0.8807	0.007588	33.44	33.62
1809	LOC440700,uc001gdi.1	1809	4	9	0.2669	0.9948	0.1548	0.3469
1810	TMCO1,TMCO1_HUMAN,uc001gdm.1,UNQ151,PNAS-10,uc001gdl.1,uc001gdk.1,TMCC4,UNQ151/PRO177,uc001gdn.1,B2REA0_HUMAN,PNAS-136,uc001gdj.1,B2REA0	1810	2017	2192	0.0105	0.1139	18.62	20.16
1811	uc001gdo.1	1811	9	5	0.3007	-0.7422	0.1962	0.1085
1812	UCK2,TSA903,UCK2_HUMAN,UMPK	1812	403	202	1.166e-16	-0.9989	16.49	8.229
1813	FA78B_HUMAN,uc001gdq.1,FAM78B	1813	40	14	0.000346	-1.456	0.816	0.2844
1814	FMO9P	1814	0	1	1	0.9985	0	0.03419
1815	uc001gdu.1,SLTP003,POGK_HUMAN,POGK,LST003,KIAA1513	1815	1230	1337	0.0462	0.1142	14.93	16.16
1816	TADA1L,TAD1L_HUMAN	1816	424	469	0.1503	0.1392	5.772	6.358
1817	CA032_HUMAN,C1orf32	1817	242	524	1.424e-24	1.105	4.4	9.486
1818	MAEL,RP11-102C16.1-003,DKFZp434L0217,MAEL_HUMAN	1818	12	23	0.08956	0.8788	0.212	0.4046
1819	GPA33,GPA33_HUMAN	1819	11	1	0.003357	-2.589	0.1842	0.01667
1820	DUS27_HUMAN,A0AUM4,DUSP27	1820	11	3	0.03479	-1.59	0.127	0.03449
1821	RP11-52A20.1-001,OCT1,uc001geg.1,B1AL93,OTF1,POU2F1,B1AL93_HUMAN,PO2F1_HUMAN	1821	127	179	0.003506	0.4858	1.82	2.554
1822	B1AK49,uc001gei.1,uc001gej.1,CD247,uc001gek.1,TCRZ,B1AK49_HUMAN,CD3Z,RP11-104L21.1-001,CD3Z_HUMAN,T3Z	1822	3	7	0.3438	0.9951	0.06982	0.1622
1823	UNQ727/PRO1409,CREG1_HUMAN,CREG,CREG1	1823	1125	819	1.867e-12	-0.4636	25.98	18.83
1824	RCSD1,B1AK48_HUMAN,B1AK48,RP3-503M14.1-001	1824	5	3	0.5069	-0.5898	0.07458	0.04456
1825	B2REC0_HUMAN,uc001gen.1,MPZL1,PZR,MPZL1_HUMAN,B2REC0,UNQ849/PRO1787,RP1-313L4.1-006	1825	2569	2322	0.0002375	-0.1518	24.3	21.87
1826	ADCY10,ADCYA_HUMAN,SAC	1826	4	5	1	0.2581	0.03401	0.04234
1827	BR44_HUMAN,BRP44	1827	697	463	3.604e-12	-0.5952	22.08	14.61
1828	IQWD1_HUMAN,IQWD1,A2A295,MSTP055	1828	509	525	0.686	0.03852	6.34	6.512
1829	uc001gfa.1	1829	156	218	0.001589	0.4741	6.349	8.834
1830	GP161_HUMAN,GPR161,RP4-745I14.2-004	1830	386	558	2.941e-08	0.5245	5.005	7.205
1831	TIPRL_HUMAN,TIPRL	1831	1525	1206	5.403e-10	-0.3444	22.12	17.42
1833	uc001gfi.1,UNQ512/PRO1027,SFT2B_HUMAN,SFT2D2	1833	175	173	0.9147	-0.02251	9.559	9.411
1832	TBX19,TPIT,RP4-747L4.2-004,uc001gfj.1,TBX19_HUMAN,RP4-747L4.2-003	1832	126	111	0.3301	-0.1873	1.933	1.696
1834	uc001gfk.1	1834	181	162	0.305	-0.1651	4.415	3.935
1835	SCYC2,uc001gfn.1,XCL2_HUMAN,XCL2	1835	0	0	1	0	0	0
1836	XCL1,SCYC1,LTN,XCL1_HUMAN	1836	0	2	0.5	1.583	0	0.07621
1837	DERM_HUMAN,DPT	1837	70	6	3.059e-15	-3.348	1.922	0.1641
1838	uc001gfq.1	1838	15	1	0.0002676	-3.004	0.7391	0.04907
1839	A3KLL5,A3KLL5_HUMAN,ATP1B1	1839	3384	3636	0.004673	0.09753	78.65	84.15
1840	NDK7_HUMAN,A8K3T6_HUMAN,A8K3T6,NME7	1840	602	640	0.3207	0.08212	5.107	5.406
1841	uc001gfw.1,BLZF1,JEM1,RP1-206D15.1-005,GO45_HUMAN	1841	616	530	0.009317	-0.2226	7.755	6.645
1842	CA114_HUMAN,uc001ggd.1,C1orf114,uc001ggb.1	1842	123	265	4.71e-13	1.095	1.514	3.248
1843	TRMA,S19A2_HUMAN,uc001ggf.1,uc001gge.1,RP1-206D15.4-002,THT1,SLC19A2	1843	367	312	0.03159	-0.2396	4.72	3.996
1844	RP1-86F14.1-001,F5	1844	141	123	0.2681	-0.2016	0.7183	0.624
1845	SELP,uc001ggi.1,RP1-86F14.2-002,uc001ggh.1	1845	2	0	0.249	-1.587	0.02856	0
1849	C1orf112,A6NFP1,CA112_HUMAN,uc001ggo.1	1849	224	201	0.2645	-0.1616	2.203	1.968
1846	SELL,LYAM1_HUMAN,LNHR,LYAM1	1846	6	21	0.005927	1.647	0.1136	0.3959
1847	LYAM2_HUMAN,ELAM1,uc001ggm.1,SELE	1847	5	1	0.1242	-1.589	0.06033	0.01202
1848	CCDS1284,C1orf156,ASTP2,CA156_HUMAN	1848	167	129	0.02706	-0.376	5.712	4.394
1850	PACE1_HUMAN,uc001ggt.1,uc001ggs.1,PACE1,uc001ggu.1,SCYL3	1850	260	302	0.09147	0.2092	3.721	4.304
1851	SMAP,KIFA3_HUMAN,KIFAP3	1851	1603	1500	0.05037	-0.1018	25.01	23.31
1852	METTL11B,B2RXI0_HUMAN,B2RXI0	1852	0	4	0.125	2.32	0	0.1986
1853	LOC284688	1853	0	3	0.25	1.998	0	0.09588
1854	uc001ggy.1	1854	2	2	1	-0.00404	0.04397	0.04378
1855	uc001ggz.1,NTKLBP1,SCYL1BP1	1855	306	230	0.0008725	-0.4164	3.977	2.977
1856	PRRX1_HUMAN,PMX1,PRRX1	1856	1073	363	2.979e-82	-1.567	12.32	4.152
1857	A0PJM0,A0PJM2,CA129_HUMAN,C1orf129	1857	0	0	1	0	0	0
1858	FMO3,FMO3_HUMAN	1858	7	6	0.7901	-0.1979	0.1582	0.135
1859	uc001ghj.1	1859	2	0	0.249	-1.587	0.04401	0
1860	FMO2	1860	57	21	3.636e-05	-1.404	0.5144	0.1887
1861	FMO1,RP4-798A17.1-006,FMO1_HUMAN	1861	127	34	4.517e-14	-1.877	2.593	0.6913
1862	FMO4,FMO2,FMO4_HUMAN	1862	71	62	0.4362	-0.1986	1.552	1.35
1863	uc001ghp.1	1863	172	173	1	0.00229	3.395	3.4
1864	BAT2D1,KIAA1096,XTP2	1864	4419	5601	3.63e-31	0.3358	19.45	24.54
1865	MYOC_HUMAN,GLC1A,TIGR,MYOC	1865	6	1	0.06974	-1.811	0.1372	0.02277
1866	VAMP4_HUMAN,VAMP4	1866	527	491	0.2338	-0.1079	6.012	5.578
1867	KIAA0859,K0859_HUMAN,CGI-01,A6NFK0	1867	472	609	4.496e-05	0.3609	4.167	5.354
1868	uc001gid.1,DNM3,KIAA0820,RP1-106H8.3-002	1868	208	479	2.491e-25	1.193	1.12	2.568
1869	uc001gig.1	1869	5	6	1	0.2173	2.125	2.54
1870	uc009wwc.1	1870	11	6	0.2369	-0.783	4.676	2.54
1872	uc001gim.1,GPI2,PIGC,PIGC_HUMAN,CCDS1302	1872	483	337	2.653e-07	-0.524	7.359	5.113
1871	CA105_HUMAN,C1orf105	1871	1	0	0.4989	-1.002	0.04771	0
1873	B2RNU4_HUMAN,CA009_HUMAN,C1orf9,uc001gip.1,B2RNU4,uc001giq.1,CH1	1873	3182	3371	0.03063	0.07716	26.31	27.76
1874	FASL,FASLG,TNFL6_HUMAN,TNFSF6,APT1LG1	1874	0	1	1	0.9985	0	0.02505
1875	uc001giu.1,TNFSF18	1875	4	0	0.06198	-2.324	0.2501	0
1876	TNFSF4,TXGP1,TNFL4_HUMAN	1876	89	39	7.982e-06	-1.176	1.112	0.4854
1877	uc001gix.1	1877	14	46	4.233e-05	1.642	0.1165	0.3812
1878	PRDX6,KIAA0106,PRDX6_HUMAN,AOP2	1878	3750	2086	4.839e-108	-0.8519	105	58.16
1879	S9A11_HUMAN,SLC9A11	1879	18	60	1.981e-06	1.677	0.1829	0.6071
1880	ANKRD45,uc001gjb.1	1880	138	479	9.805e-45	1.782	1.567	5.418
1881	uc001gjd.1,KLHL20,KLHLX	1881	566	634	0.06059	0.1574	7.011	7.82
1882	CENPL_HUMAN,C1orf155,ICEN33,uc001gjf.1,uc001gjg.1,CENPL,uc001gje.1	1882	209	163	0.01697	-0.3627	3.294	2.558
1883	SYDM_HUMAN,DARS2	1883	435	429	0.8118	-0.02604	6.524	6.407
1884	uc001gjm.1,uc001gjl.1	1884	1878	559	6.107e-167	-1.753	49.81	14.76
1885	uc009wwi.1	1885	0	2	0.5	1.583	0	2.166
1886	uc001gjl.1	1886	12	8	0.3823	-0.536	6.927	4.599
1887	uc009wwl.1	1887	0	0	1	0	0	0
1888	uc001gjn.1	1888	5	1	0.1242	-1.589	3.833	0.7633
1889	uc009wwm.1	1889	3	1	0.374	-1.004	2.3	0.7633
1890	uc009wwo.1	1890	0	0	1	0	0	0
1891	uc001gjo.1	1891	2	0	0.249	-1.587	1.299	0
1892	uc001gjq.1,ZBT37_HUMAN,ZBTB37	1892	100	137	0.01924	0.4443	1.835	2.504
1893	uc001gjs.1	1893	0	0	1	0	0	0
1894	PRO0309,AT3,SERPINC1,ANT3_HUMAN	1894	11	0	0.0004771	-3.588	0.3306	0
1895	KIAA2025,uc001gju.1,RC3H1_HUMAN,RC3H1,RNF198	1895	720	720	0.937	-0.006052	3.061	3.048
1896	uc001gkh.1,uc001gkd.1,uc001gjz.1,uc001gkc.1,IDN4-GGTR7,uc001gke.1,KIAA0471,RABGAP1L,uc001gkb.1,RP1-102G20.1-003,uc001gjw.1,uc001gjy.1,RP1-102G20.1-002,RP1-102G20.1-001,RP1-102G20.1-004	1896	288	360	0.005925	0.3149	1.77	2.203
1897	GPR52,GPR52_HUMAN	1897	0	0	1	0	0	0
1898	PNAS-107,CACYBP,SIP,CYBP_HUMAN,S100A6BP,RP1-102G20.6-002	1898	451	441	0.7127	-0.03832	6.362	6.194
1899	RT14_HUMAN,MRPS14	1899	389	326	0.01665	-0.2602	15.51	12.94
1900	TNN,TENN_HUMAN	1900	15	18	0.7284	0.2422	0.1401	0.1674
1901	KIAA0040,K0040_HUMAN,uc001gkm.1	1901	36	176	2.554e-23	2.252	0.4467	2.175
1902	uc001gko.1,KIAA0040,uc001gkm.1,uc001gkn.1	1902	11	100	4.156e-19	3.067	0.3125	2.829
1903	A1L306_HUMAN,TNR,A1L306,uc001gkq.1,TENR_HUMAN	1903	29	558	7.652e-128	4.214	0.2604	4.989
1904	uc001gks.1	1904	0	0	1	0	0	0
1905	RP11-318C24.3-003,B1AMD3,A8MTP5_HUMAN,COP1,RFWD2_HUMAN,A8MTP5,RNF200,RFWD2,B1AMD3_HUMAN	1905	669	529	4.013e-05	-0.3442	10.82	8.52
1906	uc001gkx.1	1906	0	0	1	0	0	0
1907	PAPPE,PAPP2_HUMAN,PLAC3,PAPPA2	1907	897	1676	3.181e-53	0.895	5.332	9.92
1908	uc001gla.1	1908	482	739	3.002e-13	0.6095	9.583	14.63
1909	B1AJS1,ASTN,ASTN1,B1AJS1_HUMAN,RP4-774I24.2-002,KIAA0289,uc001gle.1	1909	1544	5760	4.94065645841247e-324	1.893	7.928	29.45
1910	DBCCR1L2,BRINP2,FAM5B_HUMAN,FAM5B,KIAA1747	1910	470	1558	8.841e-135	1.721	5.673	18.73
1911	B1AM07,uc001glm.1,KIAA1928,A3EYF1,B1AM07_HUMAN,B1AM08,B1AM08_HUMAN,RP4-798P15.1-005,uc001gll.1,SEC16B,SC16B_HUMAN,LZTR2,SEC16S,RP4-798P15.1-001,RGPR	1911	214	239	0.2599	0.1527	0.8273	0.92
1912	uc001glo.1	1912	20	10	0.07019	-0.9385	0.3954	0.1969
1913	B1AKC7,NGAP,B1AKC7_HUMAN,NGAP_HUMAN,RP4-593C16.1-002,RASAL2	1913	534	619	0.01571	0.2067	4.123	4.759
1914	DKFZp564J047,CA049_HUMAN,C1orf49	1914	6	11	0.3323	0.7722	0.0744	0.1358
1915	B2RN72,CA220_HUMAN,CCDS1324,B2RN72_HUMAN,C1orf220	1915	25	45	0.02248	0.8172	0.4536	0.8131
1916	RGPS2_HUMAN,RALGPS2	1916	289	739	1.279e-45	1.345	4.179	10.64
1917	ANGPT3,ANGL1_HUMAN,ARP1,UNQ162/PRO188,ANGPTL1,ANG3,PSEC0154	1917	714	407	1.597e-20	-0.8154	9.415	5.344
1918	KIAA0475,FAM20B,FA20B_HUMAN	1918	1867	1528	2.806e-09	-0.295	14.69	11.97
1919	ADIR,TOR3A_HUMAN,TOR3A	1919	355	399	0.1262	0.1621	7.823	8.755
1920	ABL2_HUMAN,uc001gmj.1,ABL2,uc001gmg.1,uc001gmh.1,ABLL,ARG,uc001gmi.1,uc001gmk.1	1920	1049	1195	0.00291	0.1818	3.755	4.259
1921	SOAT,ACACT1,SOAT1,STAT,ACACT,ACAT,ACAT1,SOAT1_HUMAN,A8K3P4,A8K3P4_HUMAN,A9Z1V7,A6NC40	1921	645	802	5.681e-05	0.3078	8.889	11.01
1922	B1AM31_HUMAN,CA125_HUMAN,RP11-215I23.2-001,B1AM31,DKFZp434N1720,C1orf125	1922	2	25	5.654e-06	3.111	0.01828	0.2276
1923	NPHS2,PODO_HUMAN,uc001gmq.1	1923	0	0	1	0	0	0
1924	uc001gms.1	1924	0	0	1	0	0	0
1925	uc001gmt.1	1925	0	0	1	0	0	0
1926	uc001gmu.1	1926	0	0	1	0	0	0
1927	uc001gmv.1	1927	0	0	1	0	0	0
1928	uc001gmw.1	1928	5	2	0.288	-1.005	3.897	1.552
1929	uc001gmx.1	1929	0	0	1	0	0	0
1930	uc001gmy.1	1930	0	0	1	0	0	0
1931	uc001gmz.1	1931	3	0	0.1242	-2.002	3.188	0
1932	uc001gna.1	1932	0	0	1	0	0	0
1933	uc001gnb.1	1933	0	0	1	0	0	0
1934	uc001gnc.1	1934	0	0	1	0	0	0
1935	uc001gnd.1	1935	0	0	1	0	0	0
1936	uc001gne.1	1936	0	0	1	0	0	0
1937	TDRD5,TDRD5_HUMAN,A1L4G5	1937	1	2	1	0.5814	0.0126	0.02509
1938	CA076_HUMAN,uc001gni.1,NDSP,C1orf76,FAM163A	1938	49	8	1.477e-08	-2.48	0.6661	0.1083
1939	TOR1AIP2,TOIP2_HUMAN,LULL1	1939	575	503	0.0242	-0.1987	7.742	6.744
1940	IFRG15,uc001gnm.1,uc001gnn.1	1940	366	372	0.883	0.01735	10.34	10.47
1941	uc001gno.1	1941	7	9	0.8036	0.3165	0.4842	0.6199
1942	TOR1AIP1,TOIP1_HUMAN	1942	1371	1263	0.02767	-0.1243	18.32	16.81
1943	RP11-502H18.1-007,uc001gns.1,RP11-502H18.1-011,CAP350,RP11-502H18.1-005,GM133,A2A4F6,CE350_HUMAN,CEP350,A2A4F6_HUMAN	1943	1466	1970	2.326e-17	0.42	4.893	6.547
1944	QSCN6,QSOX1,QSOX1_HUMAN,UNQ2520/PRO6013	1944	2456	1881	6.67e-19	-0.3907	23.78	18.13
1945	uc001god.1	1945	96	98	0.9428	0.02345	1.964	1.996
1946	LHX4_HUMAN,LHX4	1946	12	10	0.677	-0.2466	0.4775	0.3963
1947	uc001gof.1	1947	50	80	0.01072	0.6615	0.6674	1.063
1948	ACBD6_HUMAN,ACBD6	1948	585	577	0.7693	-0.02588	25.81	25.35
1949	LOC148756	1949	0	0	1	0	0	0
1950	XR,SYG1,XPR1_HUMAN,XPR1	1950	2851	3547	1.411e-17	0.309	29.27	36.27
1951	uc001goj.1	1951	632	785	6.692e-05	0.3063	9.057	11.2
1952	KIAA1614,uc001gok.1	1952	72	70	0.867	-0.04605	0.8504	0.8233
1953	B2R652_HUMAN,STX6,uc001gon.1,STX6_HUMAN,B2R652	1953	1205	985	1.664e-06	-0.2966	9.915	8.071
1954	O97985_HUMAN,RP11-309G3.1-003,RP11-309G3.1-004,MR1,RP11-309G3.1-002,MR1B,uc001gop.1,MR1C,RP11-309G3.1-001,O97986_HUMAN	1954	25	51	0.003842	0.9941	0.5252	1.067
1955	SBBI48,PP4583,IER5,uc001got.1,IER5_HUMAN	1955	904	575	4.451e-18	-0.6579	18.05	11.43
1956	uc001gou.1	1956	2	4	0.6875	0.7325	0.1738	0.3462
1957	uc001gov.1	1957	0	2	0.5	1.583	0	0.6798
1958	CACH6,CACNL1A6,CACNA1E	1958	161	646	3.167e-69	1.992	0.6726	2.687
1959	ZNF648,ZN648_HUMAN,CCDS30952	1959	0	7	0.01563	2.997	0	0.08932
1960	GLNA_HUMAN,GLNS,GLUL	1960	8250	6003	2.296e-81	-0.4647	89.19	64.63
1961	TEDM1_HUMAN,TEDDM1	1961	0	0	1	0	0	0
1962	uc001gpf.1	1962	0	0	1	0	0	0
1963	uc001gpi.1,uc001gpg.1,RGSL2,RGS,DKFZp434E169	1963	0	0	1	0	0	0
1964	RGS,uc001gph.1	1964	0	0	1	0	0	0
1965	uc001gpk.1,DKFZp781D08126,RNASEL,RNS4,RN5A_HUMAN	1965	271	479	3.78e-14	0.8134	2.07	3.643
1966	RP11-317P15.1-001,RGS16,uc001gpl.1	1966	2226	722	3.296e-178	-1.629	42.8	13.82
1967	RGS8,A8MVW6_HUMAN,A8MVW6,RGS8_HUMAN	1967	69	107	0.005158	0.6196	3.538	5.463
1968	C1orf13,NPL,NPL_HUMAN,uc001gpp.1	1968	45	162	1.086e-16	1.819	0.8502	3.048
1969	LKP,NDH2,DDX9,DHX9,DHX9_HUMAN	1969	2466	3130	2.656e-18	0.3378	22.92	28.97
1970	C1orf14	1970	0	0	1	0	0	0
1971	LAMC1,RP11-181K3.1-001,uc001gpy.1,uc001gpx.1	1971	9664	5354	1.213e-278	-0.8579	48.57	26.8
1972	LAMC2_HUMAN,LAMB2T,LAMNB2,LAMC2,uc001gpz.1,uc001gqa.1	1972	106	65	0.00166	-0.7031	0.7622	0.4654
1973	C1orf15,KIAA0479,NMNAT2,NMNA2_HUMAN,uc001gqd.1	1973	200	589	5.27e-45	1.547	1.288	3.778
1974	uc001gqe.1	1974	4	22	0.0005339	2.196	0.08425	0.4614
1975	RP1-127C7.1-003,EST1C,B1ALB4_HUMAN,SMG7_HUMAN,C1orf16,SMG7,uc001gqf.1,KIAA0250,B1ALB4	1975	1457	1831	1.493e-10	0.3234	11.46	14.34
1976	P67PHOX,uc001gqj.1,NOXA2,NCF2,uc001gqk.1,NCF2_HUMAN	1976	4	3	0.726	-0.3266	0.0753	0.05624
1977	ARPC5,A6NEC4,ARC16,ARPC5_HUMAN	1977	2281	1586	8.819e-30	-0.5301	53.81	37.26
1978	RGL,RGL1,KIAA0959,RGL1_HUMAN	1978	1589	1701	0.06718	0.09215	13.97	14.89
1979	APOBEC4,ABEC4_HUMAN,CCDS1358,C1orf169	1979	0	5	0.0625	2.582	0	0.08381
1980	RP11-498P10.2-002,GLT25D2,KIAA0584,GT252_HUMAN,RP11-498P10.2-003,C1orf17	1980	784	366	5.369e-36	-1.103	5.446	2.532
1981	SEN15_HUMAN,SEN15,uc001gqu.1,B1ALV1_HUMAN,TSEN15,uc001gqt.1,C1orf19,B1ALV1,GS1-215N23.1-004	1981	657	699	0.2897	0.08322	14.81	15.69
1982	C1orf21,CA021_HUMAN,uc001gqw.1,PIG13	1982	2172	1291	5.378e-52	-0.7561	9.853	5.832
1983	uc001gqx.1,EDEM3,uc001gqy.1,EDEM3_HUMAN,C1orf22	1983	1267	1227	0.3676	-0.0523	8.014	7.728
1984	uc001gqz.1	1984	2	0	0.249	-1.587	0.03261	0
1985	FAM129A,NIBAN,GIG39,C1orf24,NIBA_HUMAN	1985	1510	823	4.26e-47	-0.8808	9.02	4.895
1986	HIPI3,DING,BAP1,RNF2,RING2_HUMAN,RING1B	1986	430	489	0.06013	0.179	5.662	6.412
1987	C1orf25,uc001grf.1,MSTP070,TRM1L_HUMAN,TRM1L	1987	412	336	0.004844	-0.2994	4.371	3.55
1988	uc001grh.1,uc001grg.1,C1orf26,CA026_HUMAN	1988	171	231	0.003232	0.4257	2.027	2.727
1989	ARA3,NS1BP_HUMAN,HSPC068,IVNS1ABP,KIAA0850,FLARA3,DKFZp686K06216,uc001grk.1,NS1BP,NS1	1989	3706	2622	1.82e-43	-0.5051	25.22	17.77
1990	uc001grn.1	1990	1	0	0.4989	-1.002	0.07387	0
1991	uc001gro.1	1991	0	0	1	0	0	0
1992	uc001grp.1	1992	0	0	1	0	0	0
1993	HMCN1,FIBL6,A6NGE3,HMCN1_HUMAN,FIBL-6	1993	942	556	5.248e-24	-0.7656	2.392	1.406
1994	MSF,SZP,uc001grt.1,PRG4,uc001gru.1,PRG4_HUMAN	1994	13	103	1.538e-18	2.887	0.139	1.096
1995	TPR,tpr	1995	3053	4406	2.453e-54	0.523	15.3	21.98
1996	ODR4,TTG1,C1orf27,TTG1A	1996	589	645	0.1314	0.1248	7.278	7.937
1997	TISR_HUMAN,OCLM	1997	26	22	0.5674	-0.2371	1.375	1.159
1998	PHOS_HUMAN,PDC	1998	11	7	0.3583	-0.5904	0.3935	0.2494
1999	COX-2,COX2,PGH2_HUMAN,PTGS2	1999	258	34	3.679e-44	-2.893	2.702	0.3546
[truncated: 24,571 more rows]
