# Supplementary material for: ExpressionPlot: a web-based framework for analysis of RNA-Seq and microarray gene expression data
Source: Genome Biol. 2011 Jul 28;12(7):R69. doi: 10.1186/gb-2011-12-7-r69 (PMC3218831; doi:10.1186/gb-2011-12-7-r69)
Supplement: Additional file 4 — Archival copy of software. [file gb-2011-12-7-r69-S4.ZIP › expressionplot-install/install-config.ini]

; This is where the root of the expressionplot hierarchy will be
EP_HOME=/usr/local/bin/expressionplot

; This is the path on the hard drive to the root of the htdocs
; (includes R scripts and Javascript scripts)
HTDOCS_HOME=/var/www/expressionplot

; This is the base URL for that directory
HTDOCS_URL=/expressionplot

; Similarly, this gives the hard drive path to the CGI scripts...
CGI_HOME=/usr/lib/cgi-bin/expressionplot
; ...and this is the base URL for that directory
CGI_URL=/cgi-bin/expressionplot

; This directory holds the annotations. Each organism gets a subdirectory.
; It is defined automatically relative to EP_HOME, but you can override
; it by setting it here.
;ANNOT_HOME=/usr/local/expressionplot/annot


MYSQL_USER=expressionplot
MYSQL_PWD=highthroughput
MYSQL_USERS_DBNAME=expressionplot
; database for annotations and other things. It could reasonably be 
; a different database than the users DB, but I think it's better not
; to crap up everyone's namespace more than I have to.
MYSQL_DB=expressionplot

; Leave this unset to use the localhost through the unix socket
; MYSQL_HOST=

; If defined, this address will be notified whenever a new user creates
; an account.
ADMIN_EMAIL=


; The rest of this file list variables that have default locations
; relative to $EP_HOME, which are all specified in ExpressionPlot/CFG.pm
; You will probably want to leave it all alone, but it does give you
; the flexibility to do weird things with your installation (like use
; a copy of bowtie which is somewhere else on your filesystem).

; This specifies a path to the bowtie and samtools binaries you want to use.
; Default is to use the one packaged with ExpressionPlot
;BOWTIE_BIN=
;SAMTOOLS_BIN=

; These give locations of executables for EP dependencies. These settings
; are only used during the install process, and to check that you have
; the dependencies correctly installed. You can probably leave them
; unset, which means to look for them with the unix "which" command.
; It is important that RApache is using the same install of R as your path R.
; If not, then you can set RApache's R binary here.
; APACHE2CTL=
; APXS2=
; MYSQL_BIN=
; R_BIN=


; This gives the location of the ExpressionPlot datasets.txt file
; used by the front-end to know which projects (datasets) are on this
; machine. Default location specified in ExpressionPlot/CFG.pm
;DATASETS_FN=

; This gives the path to the utility programs. Leave unset for default
; ($EP_HOME/util).
;UTIL_DIR=

; This gives the path to Affymetrix Power Tools (only necessary if you
; plan to process Affymetrix microarrays). Default is specified in
; ExpressionPlot/CFG.pm. Currently only apt-cel-extract is required.
;APT_DIR=

; Path to directory with local Users scripts.
;USERS_DIR=
