# Supplementary material for: ExpressionPlot: a web-based framework for analysis of RNA-Seq and microarray gene expression data
Source: Genome Biol. 2011 Jul 28;12(7):R69. doi: 10.1186/gb-2011-12-7-r69 (PMC3218831; doi:10.1186/gb-2011-12-7-r69)
Supplement: Additional file 4 — Archival copy of software. [file gb-2011-12-7-r69-S4.ZIP › expressionplot-install/install.pl]

#!/usr/bin/perl

# Copyright 2010,2011 Brad Friedman
# 
# This file is part of ExpressionPlot.
# 
# ExpressionPlot is free software: you can redistribute it and/or modify
# it under the terms of the GNU General Public License as published by
# the Free Software Foundation, either version 3 of the License, or
# (at your option) any later version.
# 
# ExpressionPlot is distributed in the hope that it will be useful,
# but WITHOUT ANY WARRANTY; without even the implied warranty of
# MERCHANTABILITY or FITNESS FOR A PARTICULAR PURPOSE.  See the
# GNU General Public License for more details.
# 
# You should have received a copy of the GNU General Public License
# along with ExpressionPlot.  If not, see <http://www.gnu.org/licenses/>.


use strict;
use Getopt::Long;

my $INSTALL_VERSION = 0.6;  # version of this install script

my $dir;

my ($skip_apache, $skip_rapache, $skip_mysql, $skip_perlmod, $skip_R,
    $skip_R_dep, $force_install, $verbose, $all_defaults, $skip_wget,
    $manual_url, $no_backup, $no_sudo, $from_file);
my $version = "current";
my $repos = "http://expressionplot.com/download";
my $cran_repos = "http://lib.stat.cmu.edu/R/CRAN/";
my $cpan_repos = "http://mirrors.ccs.neu.edu/CPAN/";
my $user = `whoami`;
my $epc_dir = "/usr/local/bin";
my $apache_localhost = "localhost";
chomp $user;
GetOptions('skip-apache' => \$skip_apache,
	   'skip-rapache' => \$skip_rapache,
	   'skip-mysql' => \$skip_mysql,
	   'skip-perlmod' => \$skip_perlmod,
	   'skip-R' => \$skip_R,
	   'skip-R-dep' => \$skip_R_dep,
           'no-backup' => \$no_backup,
	   'force' => \$force_install,
	   'version=s' => \$version,
	   'verbose' => \$verbose,
	   'repository=s' => \$repos,
	   'defaults' => \$all_defaults,
	   'url=s' => \$manual_url,
	   'from-file=s' => \$from_file,
	   'skip-wget' => \$skip_wget,
	   'user=s' => \$user,
	   'epc-dir=s' => \$epc_dir,
           'cpan-repos=s' => \$cpan_repos,
           'cran-repos=s' => \$cran_repos,
	   'no-sudo' => \$no_sudo,
	   'apache-localhost=s' => \$apache_localhost);


my $usage = <<EOD

  $0 install-config.ini [mysql_root_password]

  VERSION $INSTALL_VERSION of this install script.

  The mysql_root_password will be used to set up your database for the ExpressionPlot user,
  but after that only the ExpressionPlot MySQL user that you specify will be used.

  --defaults     Use defaults whenever possible to require as little user input as possible.
  --verbose      Run in verbose mode.
  --repository http://your.repository.com/
                 Use the specified repository instead of the default $repos
  --version version
                 Install the specified version instead of the latest version.
  --url http://site.com/path/to/expressionplot.tar.gz
                 Use the given URL instead of getting the ExpressionPlot base system from the repository.
                 (cannot be specified along with --version).
  --from-file path_to_EP.tar.gz
                 Install from an already-downloaded tarball instead of wget'ing a copy from the repository
                 (cannot be specified along with either --version or --url)
  --user username
                 Make username the owner of all the ExpressionPlot files instead of the current user ($user).
  --epc-dir /usr/local/bin
                 Directory where expressionplot-config should be installed. The only requirement is that
                 it be in the path of the user that will run the backend as well as the CGI_USER.
                 HOWEVER, if you want to use the back end, then the first line of the R scripts in
                 RNASeq/R_scripts/ and microarray/ will have to be edited to give the correct path. This
                 is because of how hashbang works---only accepts full paths. So the easiest is to leave
                 this alone. It is also OK to set it to something else and then put a symbolic link in
                 /usr/local/bin.
  --cpan-repos $cpan_repos
                 URL of CPAN repository to use
  --cran-repos $cran_repos
                 URL of CRAN repository to use
  --apache-localhost $apache_localhost
                 Name of local host---used to test if apache and RApache working right. Usually default is fine,
                 but if you are running ExpressionPlot as a virtual host you will want to change this to the
                 name of your virtual host.
  --no-sudo      Don't use sudo for any of the commands (default is to use sudo for many of the commands).
                 This switch is required if you lack root access, but in that case you have to be sure that
                 you will have write access to all of the default directories. (This switch has not been
                 extensively tested---you may run find other steps that you'll have to do by hand).

  Skipping Options: The following options skip certain tests
    --skip-apache   skip testing if Apache is installed
    --skip-rapache  skip testing if RApache is installed
    --skip-mysql    skip testing if MySQL is installed
    --skip-R        skip testing if R is installed
    --skip-perlmod  skip testing if Perl module dependencies are installed
    --skip-R-dep    skip testing if R module dependencies are installed
    --skip-wget     skip testing if wget is installed
    --force         Default is to exit without doing anything if expressionplot-config
                    is already installed (which suggests you already have a working EP
                    install and should be using EP-manage.pl instead of this script).
                    This switch skips that test and runs the script anyway.


EOD
;

## Three mutually exclusive ways to specify the install source---make sure no more than one is specified.
my @install_sources = map {$_->[1]} grep {$_->[0]} ([$version ne "current", "\"--version $version\""],
						    [defined $manual_url, "\"--url $manual_url\""],
						    [defined $from_file, "\"--from-file => $from_file\""]);
die "Error: you specified @install_sources but only one is allowed. I don't know which once you want\n"
  if @install_sources > 1;

die "Error: --from-file [$from_file] doesn't exist!\n" if defined $from_file and ! -e $from_file;

my ($config_fn, $mysql_root_pwd) = @ARGV;
$config_fn or die $usage;

open FH, $config_fn or die "Couldn't open $config_fn: $!";
my %CFG;
while(<FH>)  {
  # trim spaces
  s/^\s+//;
  s/\s+$//;
  s/\s*=\s*/=/;  # trim space flanking first "equals" sign
  next if /^;/ or /^$/;  # comment lines begin with semicolon; also ignore empty lines
  my ($var, $value) = split /=/, $_;
  die "$var was set more than once ($CFG{$var} and then again as $value)" if exists $CFG{$var};
  $CFG{$var} = $value;
}


-t \*STDIN or print STDERR "Warning: STDIN is not a TTY---it is recommended to run this script interactively\n";
-t \*STDOUT or print STDERR "Warning: STDOUT is not a TTY---it is recommended to run this script interactively\n";


sub backup  {
  my ($fn, $sudo) = @_;
  return if $no_backup;
  $sudo and $sudo = "sudo ";
  if(-e $fn)  {
    my $back_fn = "$fn.bak";
    $back_fn .= ".bak" while -e $back_fn;
    run_or_die("$sudo mv $fn $back_fn");
  }
}

sub prompt  {
  my ($msg, $def) = @_;
  return $def if $all_defaults and defined $def;
  print $msg;
  print " (default $def) " if defined $def;
  my $response = scalar <STDIN>;
  chomp $response;
  $response = $def if $response eq "";
  return $response;
}

sub cont  {
  return if $all_defaults;
  prompt "\nPress enter to continue...";
  print "\n";
}

sub choose  {
  my ($prompt, $default, @choices) = @_;
  return $default if $all_defaults and defined $default;

  my $msg = "$prompt [" . join("/", @choices) . "]: ";
  my %choices = map {$_ => 1} @choices;
  my $choice = prompt($msg, $default);
  until($choices{$choice})  {
    print "'$choice' is not one of the choices.\n";
    $choice = prompt($msg);
  }
  return $choice;
}

sub yesno  {
  my ($prompt, $default) = @_;
  return choose($prompt, $default, "yes", "no") eq "yes";
}


sub run  {
  # if $die is set then die upon any error
  # if $live is set then run live, that is, using system(). This will pass through output to STDOUT
  # so you can see it while it runs---but then you can't save it.
  my ($cmd, $die, $live) = @_;
  print "About to RUN the following command---\n$cmd\n" if $verbose;
  my @lines;
  if($live)  {
    system($cmd);
  }  else  {
    @lines = `$cmd`;
  }
  if($? != 0)  {
    print "Error running [$cmd]:\n";
    if ($? == -1) {
      print "failed to execute: $!\n";
    } elsif ($? & 127) {
      printf "child died with signal %d, %s coredump\n",
	($? & 127),  ($? & 128) ? 'with' : 'without';
    }
    else {
      printf "child exited with value %d\n", $? >> 8;
    }
    die "run() failed" if $die;
  }
  print "---done RUN\n\n" if $verbose;
  return wantarray ? @lines : join("", @lines);
}

sub run_live  {
  my ($cmd) = @_;
  run($cmd, 0, 1);
}

sub run_or_die  {
  my ($cmd) = @_;
  run($cmd, 1);
}


# Look if ExpressionPlot is already installed.
unless($force_install)  {
  my @cfg = run("expressionplot-config");
  if(@cfg)  {
    print "It looks like ExpressionPlot is already installed on this machine, since the command expressionplot-config
seems to work. Therefore, I am not going to do anything.

If you want to upgrade or add modules to it then you should use util/EP-manage.pl instead of this script.

If you are certain of what you're doing then run this script with --force to force the install. If you do this
anyway you might lose data, but if you are resuming a partially completed install it could be a good idea.

";
    exit 1;
  }
}

my $sudo_cmd = $no_sudo ? "" : "sudo";

my $sudo_msg = $no_sudo ? "\n" : "The next command will be run as root using sudo. You may have to enter your password.\n";

print "
This script will check if your system is ready for ExpressionPlot. If it isn't, it will tell you
what appears to be missing. If it is, it will try to install it.

These are the steps before you begin

Part I: Dependencies
I-1. Install Apache, MySQL and R
I-2. Install RApache
I-3. Install Perl dependencies
I-4. Install R dependencies

Part II: Install base
II-0. Review your local settings (install-config.ini)
II-1. Download the latest version of ExpressionPlot
II-2. Unpack, and move files to their target directories.
II-3. Set up httpd config files for RApache
II-4. ReCaptcha keys
II-5. Set up expressionplot-config

Part III: Add-ons
Once ExpressionPlot is installed you can use the util/EP-manage.pl
script to add on annotations, maps, arrays, bowtie indexes and 
data sets.

I will now begin this process.
";

cont();


print "
************************
* Part I: Dependencies *
************************
\n";

my $apachectl = $CFG{APACHE2CTL} || "apache2ctl";
my $apxs2 = $CFG{APXS2} || "apxs2";
my $mysql_bin = $CFG{MYSQL_BIN} || "mysql";
my $mysql_root = "$mysql_bin -u root --password=\"$mysql_root_pwd\"";
my $R_bin = $CFG{R_BIN} || "R";
my $wget_bin = $CFG{WGET_BIN} || "wget";

my $apachectl_msg =
"If '$apachectl' is not a valid executable, you can provide me with the correct executable in the
APACHE2CTL variable in your config file ($config_fn). You can try 'locate apache2ctl' to see if it
is somewhere on your system that is not in your path. Hint: sometimes it is just called 'apachectl'.";

my $mysql_msg =
"If '$mysql_bin' is not a valid executable, you can provide me with the correct executable in the
MYSQL_BIN  variable in your config file ($config_fn). You can try 'locate mysql' to see if it
is somewhere on your system that is not in your path. If you think mysql is fine despite this warning
then run this script again with --skip-mysql.";

my $mysql_server_running_msg =
"Is your MySQL server running? One way to check is with this command:

ps -edalf | grep mysqld | grep -v grep

If you don't see any output then it is probably not running.
You can usually start it with this command:

sudo /etc/init.d/mysqld start

";

my $R_msg =
"If '$R_bin' is not a valid executable, you can provide me with the correct executable in the
R_BIN  variable in your config file ($config_fn). You can try \"locate R | grep '/R$'\" to see if it
is somewhere on your system that is not in your path. If you think R is fine despite this warning
then run this script again with --skip-R.";


####################################
# 1. Check for Apache, MySQL and R #
####################################
if($skip_apache)  {
  print "\nNot checking for apache since --skip-apache switch was provided.\n\n";
}  else  {
  print "I will now check for Apache\n";
  cont();
  my $cmd = qq{$apachectl -v 2> /dev/null | grep "Server version" | cut -d" " -f3-};
  my $ap_vers = `$cmd`;
  if(not $ap_vers)  {
    print "
It looks like apache might not be running. I tried running the following command to get the version but it didn't work:

$cmd

$apachectl_msg
If you think apache is fine despite this warning then run this script again with --skip-apache.

If you are running ubuntu you should be able to get apache set up properly with the following command:

sudo apt-get install apache2 apache2-mpm-prefork apache2-prefork-dev

Under redhat/fedora the following should work:

sudo yum install gcc httpd httpd-devel libapreq2-devel

";
    exit 1;
  }
  print "\nApache looks good. You have the following version installed:\n$ap_vers\n\n";


  print "Now I will try out $apxs2, the apache extension tool.\n";
  my $cmd = "$apxs2 -q CC";
  run($cmd);
  if ($?)  {
    print "$apxs2 didn't seem to run properly. Here is the command I tried:

$cmd

Under ubuntu you can install it with

sudo apt-get install apache2 apache2-mpm-prefork apache2-prefork-dev

For fedora/redhat try
sudo apt-get install libapreq2-devel

You might need to give me the path in the APXS2 variable in $config_fn, or it might
just be called apxs, in which case you should give me that in $config_fn.

Otherwise you may find the webpage useful: http://httpd.apache.org/docs/2.0/programs/apxs.html

";
    exit 1;
  } 
  print "apxs2 looks good\n";
}


if($skip_mysql)  {
  print "\nNot checking for mysql since --skip-mysql switch was provided.\n\n";
}  else  {
  print "I will now check for Mysql\n";
  cont();
  my $cmd = qq{$mysql_bin --version 2> /dev/null};
  my $mysql_vers = `$cmd`;
  if(not $mysql_vers)  {
    print "
It looks like mysql might not be installed. I tried running the following command to get the version but it didn't seem to work:

$cmd

$mysql_msg

If you are running ubuntu you should be able to get MySQL installed properly with the following command...

sudo apt-get install mysql-server

...or this under redhat/fedora...

sudo yum install mysql mysql-server


";
    exit 1;
  }
  print "\nMysql looks like it was installed. You have the following version:\n$mysql_vers\n\n";


  my $user = $CFG{MYSQL_USER};
  my $pwd = $CFG{MYSQL_PWD};
  print "
I want to check that your database user and password are valid now. These are the username and
password from your config file ($config_fn):

username=$user
password=$pwd

";

  if($user =~ /[' ]/)  {
    print "Can you please choose a username that doesn't have a quote (') or a space ( ) in it?\n";
    exit 1;
  }
  if($pwd =~ /[' ]/)  {
    print "Can you please choose a password that doesn't have a quote (') or a space ( ) in it?\n";
    exit 1;
  }


  cont();

  run("$mysql_bin -u $user --password=$pwd -e ''");
  if($?)  {
    print "I couldn't log in with that username and password. I'm going to check if such a user exists.\n$sudo_msg\n";
    my %users = map {$_ => 1} run("$mysql_root -e 'SELECT User from mysql.user'");
    if(not exists $users{$user})  {
      print "\nThere is no MySQL user called \"$user\".\n";
      if(yesno("Would you like me to create the MySQL user \"$user\"?","yes"))  {
	print $sudo_msg;
	run("$mysql_root -e \"CREATE USER '$user'\@'localhost' IDENTIFIED BY '$pwd'\"");
	if($@)  {
	  print "There was a problem creating the MySQL user. I'm not sure what went wrong.
$mysql_server_running_msg\n";
	  exit 1;
	}
	run("$mysql_bin -u $user --password=$pwd -e ''");
	if($?)  {
	  print "There was a problem creating the MySQL user. I'm not sure what went wrong.
$mysql_server_running_msg\n";
	  exit 1;
	}
        print "\nI successfully created the user $user.\n\n";
      }  else  {
	print "MySQL is installed but your username/password are invalid. Fix this or run with --skip-mysql (not recommnded)\n";
	exit 1;
      }
    }  else  {
      print "\nThe MySQL user \"$user\" exists but I can't log in. You probably have the password wrong.\n";
      exit 1;
    }
  }  else  {
    print "Good, I was able to connect to the database with your username and password.\n";
  }

  my %db = map {$_ => 1} @CFG{qw/MYSQL_DB MYSQL_USERS_DBNAME/};
  my @db = keys %db;
  print "Now I'm going to check if your user has access to the following database(s): @db\n";
  cont();
  foreach my $db (@db)  {
    run("$mysql_bin $db -u $user --password=$pwd -e ''");
    if($?)  {
      print "I couldn't see that database as that user. I'm going to try as root to see if the database exists at all.\n";
      cont();
      run("$mysql_root $db -e ''");
      if($?)  {
	print "The database [$db] doesn't exist.\n";
	if(yesno("Would you like me to create the database [$db] and grant $user full privileges?", "yes"))  {
	  run_or_die("$mysql_root -e \"CREATE DATABASE $db; GRANT ALL PRIVILEGES ON $db.* TO '$user'\@'localhost'\"");
	  print "That might have worked. I'll try to connect to $db as $user to now.\n";
	  cont();
	  run("$mysql_bin $db -u $user --password=$pwd -e ''");
	  if($?)  {
	    print "I still can't connect to database '$db' as user '$user' with password '$pwd'. I don't know what's wrong.
You'll have to fix this, or run this script with --skip-mysql to ignore the problem (not recommended).\n";
	    exit 1;
	  }
	}  else  {
	  print "Without a working MySQL database ExpressionPlot probably won't work. You should fix this or run the
install script with --skip-mysql (not recommended)\n";
	  exit 1;
	}
      }  else  {
	print "The database does exist but I couldn't connect as user '$user' with password '$pwd'.\n";
	if(yesno("Would you like me to GRANT access for that user?", "yes"))  {
	  run_or_die("$mysql_root -e \"GRANT ALL PRIVILEGES ON $db.* TO '$user'\@'localhost'");
	  print "That might have worked. I'll try to connect to $db as $user to now.\n";
	  cont();
	  run("$mysql_bin $db -u $user --password=$pwd -e ''");
	  if($?)  {
	    print "I still can't connect to database '$db' as user '$user' with password '$pwd'. I don't know what's wrong.
You'll have to fix this, or run this script with --skip-mysql to ignore the problem (not recommended).\n";
	    exit 1;
	  }
	}
      }
    }
  }
  
  print "OK, I think your MySQL user, password and database(s) are in good shape!\n";
}


if($skip_R)  {
  print "\nNot checking for R since --skip-R switch was provided. This is probably a bad idea\n\n";
}  else  {
  print "I'm going to check that R is installed.\n";
  cont();
  run("echo | $R_bin --no-save --quiet 2> /dev/null");
  if($?)  {
    print "R doesn't seem to be installed.

$R_msg

If you are using ubuntu you should be able to get R installed properly with this command:

sudo apt-get install r-base-dev r-mathlib

";
    exit 1;
  }
  print "R looks like it is installed\n";
}


#######################
# 2. Check for RApache #
#######################
if($skip_rapache)  {
  print "\nNot checking for Rapache since --skip-rapache switch was provided.\n\n";
}  else  {

  my $cmd = qq{$apachectl -M 2>&1 | perl -ne 'print if /\\bR_module\\b/'};

  my $rap_vers = `$cmd`;
  if(not $rap_vers)  {
    print "
It looks like rapache is not currently running. I tried running the following command to detect it
but it looks like it didn't work:

$cmd

It may be that you've installed it correctly but haven't yet modified your apache config files
to load it---this is something that I can probably do for you. I'm going to check if this might be the case.

";
    cont();

    my $libexecdir = `$apxs2 -q LIBEXECDIR`;
    chomp $libexecdir;
    my $modRso = "$libexecdir/mod_R.so";

    my $success;

    if(-d $libexecdir)  {
      if (-e $modRso)  {
        print "I found your mod_R.so file: $modRso. RApache is probably installed but not yet configured. I
should be able to fix this for you in a few moments.\n";
        $success = 1;
      }  else  {
        print "I couldn't find yorur mod_R.so file. I looked in the directory [$libexecdir] (this was returned
by the command `$apxs2 -q LIBEXECDIR`. You probably don't have RApache installed at all. I can help
with this.
";
      }
    }  else  {
      print "I don't even know where to look for your mod_R.so file. I called `$apxs2 -q LIBEXECDIR` to
ask apache where that file would be. It returned [$libexecdir], but that's not even a directory. It looks
like you might have a problem with apxs. I can continue anyway if you want and assume that RApache is
not installed.
";
    }


    if(not $success and yesno("Would you like me to try to install RApache for you?", "yes"))  {
      my $workdir = "/tmp/install.rapache.$$";
      $workdir .= "x" while -e $workdir;
      mkdir $workdir or die "Couldn't make work directory [$workdir]: $!";
      chdir $workdir or die "Couldn't change directory to [$workdir]: $!";
      run("wget http://biostat.mc.vanderbilt.edu/rapache/files/rapache-latest.tar.gz");
      my $rapachedir=run("tar tzf rapache-latest.tar.gz | head -1") unless $?;
      chomp $rapachedir;
      run("tar xzvf rapache-latest.tar.gz") unless $?;
      chdir $rapachedir or die "Couldn't change directory to [$rapachedir]: $!";
      print "I've downloaded and unpacked RApache. I'm going to run configure now. It takes a few minutes.
If it doesn't work then go to the directory $workdir/$rapachedir and run it again to see the output.\n";
      run_live("./configure --with-apache2-apxs=$apxs2") unless $?;
      run("make") unless $?;
      print "\nRApache has been built. I'm going to install it now.\n$sudo_msg\n" unless $?;
      run("$sudo_cmd make install") unless $?;
      
      unless($?)  {  
        print "\nI finished the steps to install RApache. Let's see if I can find the mod_R.so file now.\n";
        cont();

        if( -e $modRso)  {
          print "Great! I found mod_R.so: [$modRso]\n";
  	  print "\nI'm going to remove the working directory for the installation\n";
          cont();
  	  run("rm -rf $workdir");
          $success = 1;
        }  else  {
          print "This is weird---the install process didn't generate any errors but I still couldn't find mod_R.so.
It could be a problem with apxs. I looked in [$modRso]---maybe that's not the right location?\n";
        }
      }
    }

    if(not $success)  {
      print "

If you are still having trouble installing RApache you can look on their website, http://biostat.mc.vanderbilt.edu/rapache/
or post a question to the RApache google group rapache\@googlegroups.com or to the
ExpressionPlot google group expressionplot\@googlegroups.com.

If you think RApache is installed fine and you want to skip this step then run this script
with --skip-rapache.

";
      exit 1;
    }
  }  else  {
    print "\nRApache looks good. You have the following version installed:\n$rap_vers\n\n";
  }
}


########################
# 3. Perl dependencies #
########################

cont();

if($skip_perlmod)  {
  print "
Not checking for your Perl modules since --skip-perlmod switch was provided.

This is not recommended. If this Perl script can't find the modules, probably
the scripts in ExpressionPlot won't find them either.

";
}  else  {
  print "
Now I will check the status of your Perl dependencies.

";
  
  my @perl_dep = qw/Proc::ProcessTable Config::Simple Clone Email::Valid Bio::SeqIO Captcha::reCAPTCHA JSON Inline Cwd File::Basename Text::Table File::Temp URI::Escape::JavaScript DBD::mysql DBI/;
  sub perlmod_ok  {
    my ($mod) = @_;
    eval "use $mod";
    return not $@;
  }

  my @missing = grep {not perlmod_ok($_)} @perl_dep;

  if(@missing)  {
    print "You are missing the following Perl modules: @missing\n";

    if(yesno("Would you like me to try to install the missing Perl modules for you?", "yes"))  {

      print "I'm going to run cpan to install these modules.
When it asks you if you want to prepend dependencies you should say 'yes' to all.
$sudo_msg\n";
      cont();

      run_live("$sudo_cmd cpan -i @perl_dep");
      print "\n\n\n\nOK cpan is done, back to ExpressionPlot install. Let's see how well cpan did\n";
      @missing = grep {not perlmod_ok($_)} @perl_dep;
      if(grep {"Mysql" eq $_} @missing)  {
	print "Mysql is among the missing modules. There is a known issue with its dependency DBD::mysql. I have
a few words to say about working around that.\n";
	if(yesno("Would you like to hear them?", "yes"))  {
	  print "
Mysql depends on DBD::mysql which may give you trouble installing. The reason for this is that it tries to connect to
your MySQL server to test itself. If your server is password protected it will fail, and then choose not to install itself.
So you have to install it manually. There are two ways to do this, the easy way and the not-as-easy way.

The easy way is to force cpan to install it anyway, even though the tests fail:

sudo cpan -fi DBD::mysql

That should work, then re-run this script.

If you want to be extra careful and still run the tests then you can install it the
not-as-easy way. To do this first grab it from cpan:
wget http://search.cpan.org/CPAN/authors/id/C/CA/CAPTTOFU/DBD-mysql-3.0008.tar.gz
Then extract it (tar xvfz DBD-mysql-3.0008.tar.gz) and go into the directory (cd DBD-mysql-3.00008)
Then the trick is to run Makefile.PL and supply your MySQL password. Try \"perl Makefile.PL --help\" for a usage message.
For example,
perl Makefile.PL --testuser=root --testpassword=highthroughput
works on my setup. You may also need to create a test database by starting up mysql (you may have to supply your
username with -u root and your password with -p) and then running \"CREATE DATABASE test;\".
Then you are ready to continue installing DBD::mysql (see the README file for more):
make
make test
sudo make install

Another problem you might have with this module is that it might not be finding the mysql
header files. You may have to install the appropriate mysql-devel package for your distro:

sudo apt-get install libmysqlclient-dev
or
sudo yum install mysql-devel

After this you can try this install script again, and it should proceed to install Mysql
";
	  cont();
	  print "Thank you for listening\n";
	}
      }
      if(@missing)  {
	print "\nThere are still missing modules: [@missing].\nYou'll have to figure out how to fix this, or run 
the script with --skip-perlmod (not recommended!)\n";
	print "It may be that cpan is not installed. If you are running ubuntu
it should be installed by default. Under redhat/fedora try

sudo yum install perl-CPAN

";
	exit 1;
      }
    }
  }

  print "OK! Your perl dependencies look good!\n";
}


# R modules from CRAN
# The keys are the names of the modules. The value can be simply "CRAN" to grab it from CRAN, "bioC" to 
# grab it from bioconductor, or can be a HREF. If it's a HREF then it can have a "dep" element which is an
# AREF giving other modules on this list that should be installed first (no need for this if you are doing
# it through CRAN or bioconductor). It then also has to have a "url" element. It will be downloaded from
# this URL to a temp file and installed using install.packages() with repos=NULL.
my %R_dep = (RMySQL => "CRAN",
	     Hmisc => "CRAN",
	     rjson => "CRAN",
	     locfit => "CRAN",
             DESeq => "bioC",
	     limma => "bioC"
	    );
#	     DESeq => {url => "http://bioconductor.org/packages/devel/bioc/src/contrib/DESeq_1.3.2.tar.gz",
#		       dep => [qw/locfit/]});

my @R_dep = keys %R_dep;
my @R_onStartup = qw/RMySQL Hmisc rjson/;


sub Rmod_ok  {
  my ($mod) = @_;
  run(qq{echo "library($mod)" | R --no-save --quiet 2> /dev/null > /dev/null});
  return $? == 0;
}

sub Rmod_install {
  my ($pkg) = @_;

  die "package [$pkg] is not in \%R_dep" unless exists $R_dep{$pkg};
  my $source = $R_dep{$pkg};
  if(uc $source eq "CRAN")  {
    # lib=.Library here is important since by default it installs into
    # the first directory in .libPaths(). However, it is possible that that
    # directory is NOT in the .libPaths() of the apache user---then the
    # apache user won't be able to find it!
    run_or_die("echo 'install.packages(\"$pkg\", lib=.Library, repos=\"$cran_repos\")' | $sudo_cmd R --no-save -quiet");
    return;
  }  elsif (uc $source eq "BIOC")  {
    # Download and install through bioconductor
    run_or_die("echo 'source(\"http://bioconductor.org/biocLite.R\"); biocLite(\"$pkg\", lib=.Library)' | $sudo_cmd R --no-save -quiet");
    return;
  }

  die "Unexpected source value for \$R_dep{$pkg} = [$source]...expecting \"CRAN\", \"bioC\" or a HASHREF"
    unless ref $source eq "HASH";
  die "Missing URL elements from source hashref for R packages [$pkg]: ". Dumper $source
    unless exists $source->{url};

  # Satisfy outstanding dependencies
  if(exists $source->{dep})  {
    Rmod_install($_) for @{$source->{dep}};
  }

  # Download and install off the web.
  eval "use File::Temp qw/tempfile/";
  $@ and die "Couldn't use File::Temp";

  my ($fh, $fn) = tempfile();
  close $fh;
  run_or_die("wget $source->{url} -O $fn");
  run_or_die("echo 'install.packages(\"$fn\", repos=NULL, lib=.Library)' | $sudo_cmd R --no-save -quiet");
  unlink $fn;

}

if($skip_R_dep)  {
  print "Not checking R dependencies since --skip-R-dep was provided. (Probably a bad idea)\n";
}  else  {
  print "I'm going to check if you have bioconductor...\n";
  cont();
  if(Rmod_ok("Biobase"))  {
    print "Bioconductor looks fine\n";
  }  else  {
    print "Bioconductor does not appear to be installed (well, the Biobase module\n",
      "isn't there, so I assume the rest isn't either.)\n";
    if(yesno("Would you like me to try to install Bioconductor?", "yes"))  {
      print $sudo_msg;
      run_or_die("echo 'source(\"http://bioconductor.org/biocLite.R\"); biocLite(lib=.Library)' | $sudo_cmd R --no-save -quiet");
      if(not Rmod_ok("Biobase"))  {
	print "\nIt looks like bioconductor install failed...I'm not sure why. You could try installing it \"by hand\"\n",
	  "or skip this section with --skip-R-dep (not recommended). Sorry :(\n";
	exit 1;
      }
    }  else  {
      if(yesno("Do you want to me to keep going? You might be OK depending on which modules you use.\n", "no"))  {
	print "OK, I'll try to proceed even though I think bioconductor is not installed.\n";
      }  else  {
	print "OK, I'm giving up. You might find some useful information on the bioconductor website: http://bioconductor.org/\n";
	exit 1;
      }
    }
  }


  print "I'm going to check your R dependencies now\n";
  cont();


  my @missing = grep {not Rmod_ok($_)} @R_dep;
  if(@missing)  {
    print "These R modules are missing: @missing\n";
    if(yesno("Would you like me to try to install them?", "yes"))  {
      print $sudo_msg;
      Rmod_install($_) for @missing;
      @missing = grep {not Rmod_ok($_)} @R_dep;
    }
    
    if(@missing)  {
      print "These R modules are still missing: @missing
You could try to ignore this with --skip-R-dep (not recommended!).
";
      if(grep {$_ eq "DESeq"} @missing)  {
	print "You might need to install DESeq manually. Check the DESeq website http://www-huber.embl.de/users/anders/DESeq/
for instructions. You just download the latest version, for example with
wget http://bioconductor.org/packages/2.9/bioc/src/contrib/DESeq_1.5.1.tar.gz
then run
sudo R CMD INSTALL DESeq_1.5.1.tar.gz
";
      }
      exit 1;
    }
  }
    
    print "\nYour R module dependencies look good! Let's keep going!\n";
}


print "
*********************************
* Part II: Download and Install *
*********************************
\n";


eval "use Cwd qw/abs_path/";
$@ and die "Couldn't use Cwd";

# We are about to chdir, so make sure that we can still find this file.
$from_file = abs_path($from_file) if defined $from_file;

my $workdir = "/tmp/EP-install.$$";
$workdir .= "x" while -e $workdir;

print "I am going to work in [$workdir]\n";
mkdir $workdir or die "Couldn't make directory $workdir\n";
chdir $workdir or die "Couldn't make directory $workdir\n";

print "I am going to use the ExpressionPlot repository [$repos]. Use --repository http://other.repos.com/ to
change this\n";

unless($skip_wget)  {
  print "I am using $wget_bin to download things. Let's see if that even works. We'll also be doing a functional
test of your Apache install at the same time by requesting from $apache_localhost.
";

  cont();
  run("wget -O /dev/null http://$apache_localhost/ -q");
  if($?)  {
    print "There was a problem either with wget or with your apache. 

Try pointing a regular web brower to http://$apache_localhost/ to see if apache is working.

If apache is OK and wget is not installed then under ubuntu you can install it with

sudo apt-get install wget
or
sudo yum install wget
under redhat/fedora

You'll need it anyway for EP-manage.pl

Another possible explanation is that you don't have an index.html file, and
Apache is showing auto-generated content to your web browser. For some reason
it doesn't show this to wget, so if this is your case then you can suppress
this message by creating an index.html file in your apache document root.

Use the --skip-wget switch if you think wget and apache are properly installed and you want to continue anyway.

";
    exit 1;
  }
  print "Yes, wget and your local apache seem to work fine.\n\n";
}

# The next bit gets the tarball, either from the hard drive or from a URL using wget.

if(defined $from_file)  {
  # get the tarball from the hard drive and put it in the temp directory
  print "I am going to install from [$from_file], and now I am copying that file to $workdir where I will unpack it.\n";
  cont();
  run_or_die("cp $from_file .");
}  else  {
  if($version eq "current")  {
    print "Now I am going to figure out what the latest version of EP is.\n";
    cont();
    
    # Get the current version of EP
    $version = run("$wget_bin -O - $repos/version/current.pl -q");
    chomp $version;
    print "The latest version is [$version]\n\n";
  }

  my $filename = "expressionplot-$version.tar.gz";
  my $url = "$repos/version/$version/expressionplot-$version.tar.gz";
  if($manual_url)  {
    print "I am going to download ExpressionPlot from $manual_url\n";
    print "This is not necessarily from the repository---it's a URL that you manually specified.\n";
    $url = $manual_url;
  }  else  {
    print "Now I am going to download version $version of ExpressionPlot from $url\n";
  }
  cont();

  
  run("wget $url");
  if($?)  {
    print "There was a problem wget'ing the URL $url. If you want to manually specify a URL for the install use the --url switch\n";
    exit 1;
  }
}

# Figure out what the filename was
my $archive = run("ls");
chomp $archive;
print "OK, now I am going to unpack $archive\n\n";
$archive =~ /\.tar\.gz$/ or "Warning: $archive doesn't end in .tar.gz...not sure what you downloaded\n\n";
cont();
run_or_die("tar zxf $archive");

print "I unpacked the archive\n";
my (@downloaded) = grep {$_ ne $archive} map {chomp; $_} run ("ls");
print "unpacked files: [@downloaded]\n";
cont();
if(@downloaded == 1 and -d $downloaded[0])  {
  print "It unpacked into the subdirectory $downloaded[0]...I'm moving there now\n";
  chdir $downloaded[0] or die "Couldn't chdir to '$downloaded[0]'";
}


print "I am now going to compile a couple of small programs.\n";
cont();
my $basedir = abs_path(".");
foreach my $tool (["get_read_range", "util/get_read_range", "get_read_range"],
		  ["quantile_normalize", "microarray/quantile_normalize", "quantile_normalize"])  {
  my ($name, $dir, $target) = @$tool;
  chdir $dir or die "Can't chdir to $dir";
  print "Making $name...\n";
  run_or_die("make $name");
  print "\nSuccessful\n";
  chdir $basedir;
}


print "Now I am going to create the target install directories. If any already exists they'll be moved to
a backup location (by adding .bak to the name). The directories will be created as root but then ownership
will be switched to the current user, '$user'. You can specify a different user with the --user switch.\n";
cont();

foreach my $dir (qw/HTDOCS_HOME CGI_HOME EP_HOME/)  {
  my $path = $CFG{$dir} or die "$dir is not set in $config_fn";
  if(-e $CFG{$dir})  {
    my $target = "$CFG{$dir}.bak";
    $target .= ".bak" while -e $target;
    print "Backing up $path to $target\n\n";
    cont();
    run_or_die("$sudo_cmd mv $path $target");
  }
}

foreach my $dir_and_target ([htdocs => $CFG{HTDOCS_HOME}],
                            [cgi => $CFG{CGI_HOME}])  {
  my ($dir, $target) = @$dir_and_target;
  print "Installing $dir into $target\n";
  cont();
  run_or_die("$sudo_cmd cp -r $dir $target");
  run_or_die("$sudo_cmd chown -R $user $CFG{HTDOCS_HOME}");
  run_or_die("$sudo_cmd rm -rf $dir");
  print "$dir => $target OK\n\n";
}

run_or_die("$sudo_cmd mkdir $CFG{EP_HOME}; $sudo_cmd chown $user $CFG{EP_HOME}");
run_or_die("mv * $CFG{EP_HOME}");

print "OK\n\n";

if(yesno("I'm done with the temporary work directory. Should I delete it?", "yes"))  {
  run("rm -rf $workdir");
  print "Done\n";
}

# If we just deleted the work directory then now we're in a non-existant directory.
# We chdir to any other directory (e.g. our home directory) to suppress some warnings later
# on certain computing platforms that the current directory is non-existant. I put it here instead
# of in the previous if() statement so that both branches would continue in the same
# directory, so debugging will be easier.
chdir;  


my $td_fn = "$CFG{HTDOCS_HOME}/R/RApachePlot.tempdir";
print "\nThere is a file, [$td_fn] that has to be owned by the CGI user---I will try to figure out who that is\n";
cont();
my $cgi_user = $CFG{CGI_USER};
if(not defined $cgi_user)  {
  print "You did not give me a CGI_USER, which is not necessarily a problem. I'm going to use ps to look
for the owner of the apache processes.\n";
  # On some systems (e.g. ubuntu) the apache server executable is called apache and on others (e.g. Mac OS X) it's called httpd
  $cgi_user = $CFG{CGI_USER} 
    = run("ps aux | grep -P '(apache|httpd)' | grep -v grep | grep -v root | grep -v '$0' | head -1 | cut -f1 -d' ' | tr -d \\\\n");

  if(not yesno("Based on ps, I think the owner is '$cgi_user'. Would you like me to use this value?", "yes"))  {
    print "OK, I'm going to try to find the apache envvars file.\n";
    my $ev_fn = "/etc/apache2/envvars";
    if(! -e $ev_fn)  {
      print "It's not in the normal location, $ev_fn. I'm going to see if I can find it with locate.\n";
      my @locate = run("locate -b '\\envvars'");
      if (@locate == 1)  {
        ($ev_fn) = @locate;
      }  elsif (@locate == 0)  {
        print "locate didn't work. I give up. You'll have to set the CGI_USER in $config_fn\n";
        exit 1;
      }  else  {
        my $n = @locate;
        my $msg = "locate returned several files:\n";
        $msg .= "($_) $locate[$_]\n" for 0 .. $#locate;
        $msg .= "Which file should I use?";
        my $i = choose($msg, undef, 0 .. $#locate); 
        $ev_fn = $locate[$i];
      }
    }
    print "OK, I am going to look in $ev_fn\n";
    my @lines = grep {/export APACHE_RUN_USER=/} run("cat $ev_fn");
    if(@lines == 0)  {
      print "Sorry, I couldn't find any line with \"export APACHE_RUN_USER=\" in it. You'll have to set CGI_USER in $config_fn\n";
      exit 1;
    }  else  {
      my @names = map {/export APACHE_RUN_USER=(.*)/; $1} @lines;
      chomp for @names;
      my %names = map {$_ => 1} @names;
      @names = keys %names;
      if (@names > 1)  {
        print "Several different user names appeared in $ev_fn: [@names].\nI am going to use the last one.\n";
        cont();
      }
      $cgi_user = $CFG{CGI_USER} = pop @names;
      print "I got CGI_USER '$cgi_user' from $ev_fn\n";
      cont();
    } 
  }    
}

if($cgi_user)  {
  print "I think the CGI user is '$cgi_user'
If that's not right, then add (or change) CGI_USER variable in $config_fn and re-run the script
";
  cont();
}  else  {
  print "I couldn't figure out who the CGI user is. You'll have to add this line explicitly to $config_fn:
CGI_USER=www-data
or whatever the user name is.\n";
  exit 1;
}

my @stat = stat $td_fn;
my $td_user = getpwuid($stat[4]);
if($td_user eq $cgi_user)  {
  print "[$td_fn] is already owned by the CGI user. Good\n";
}  else  {
  print "[$td_fn] is not owned by the CGI user. I am going to chown it\n";
  print $sudo_msg;
  cont();
  run_or_die("$sudo_cmd chown $cgi_user $td_fn\n");
  print "Good, that worked fine.\n";
}


print "Now I am going to try to figure out if your R scripts are being served by RApache or not\n\n";
cont();

# Check that the RApache is correctly configured for the R_scripts directory.
my $R_dir = "http://$apache_localhost/$CFG{HTDOCS_URL}/R";
sub check_R_dir  {
  my $Rdir_OK;
  my $line = run("wget -q $R_dir/args.R -O - | head -1");
  if($line)  {
    if($line =~ /^<pre style/)  {
      return "rapache";
    }  else  {
      return "apache";
    }
  }  else  {
    return "nothing";
  }
}

my ($status, $line) = check_R_dir();

if($status eq "apache")  {
  print "$R_dir is served by Apache BUT not through RApache---this could be a problem.\n";
}  elsif ($status eq "rapache")  {
  print "Looks like RApache is working correctly with ExpressionPlot---good!\n\n";
}  elsif ($status eq "weird")  {
  print "Got unexpected first line [$line] when testing RApache with ExpressionPlot ($R_dir/args.R)";
  print "Quitting...something is weird\n";
  exit 1;
}  else  {
  print "$R_dir is not properly set up with Apache: wget $R_dir/args.R didn't work at all. You might have a
mismatched between the HTDOCS_HOME variable, which gives the path on the filesystem, and the HTDOCS_URL
variable, which gives the URL on the web server. While you're checking this, make sure that CGI_HOME and CGI_URL
are matching, too.
";
  exit 1;
}


# By now dependencies should be installed
eval "use File::Basename";
$@ and die "Couldn't use File::Basename";

eval "use File::Temp qw/tempfile/";
$@ and die "Couldn't use File::Temp";

if($status eq "apache")  {
  unless(yesno("Would you like me to try to fix this by changing the server config files?", "yes"))  {
    print "You should fix this some other way.\n";
    exit 1;
  }
  # Write an expressionplot.conf apache configuration file (backing up if one already exists)
  print "\nFirst I need to figure out where Apache's local config files are\n";
  my %ap_vars;
  for (run_or_die("$apachectl -V"))  {
    if(/-D ([^=]+)="([^"]*)"/)  {
      $ap_vars{$1} = $2;
    }
  }

  my @missing_vars = grep { not exists $ap_vars{$_}} qw/SERVER_CONFIG_FILE HTTPD_ROOT/;
  die "Couldn't find the following variable(s) in `$apachectl -V`: @missing_vars" if @missing_vars;

  my $conf_file;
  if($ap_vars{SERVER_CONFIG_FILE} =~ m{^/})  {
    $conf_file = $ap_vars{SERVER_CONFIG_FILE};
  }  else  {
    $conf_file = "$ap_vars{HTTPD_ROOT}/$ap_vars{SERVER_CONFIG_FILE}";
  }

  print "Trying [$conf_file] for the apache config file\n";
  cont();
  -e $conf_file or die "config file $conf_file doesn't exist\n";

  my $conf_dir = dirname($conf_file);
  my $ep_conf_fn = "$conf_dir/expressionplot.conf";

  print "I'd like to use $ep_conf_fn for the expressionplot apache config file\n";
  cont();

  if(-e $ep_conf_fn)  {
    my $backup = "$ep_conf_fn.bak";
    $backup .= ".bak" while -e $backup;
    run_or_die("$sudo_cmd cp $ep_conf_fn $backup");
  }

  print "I am going to try to figure out where mod_R.so is located using apxs\n";
  cont();
  my $mod_dir = run("$apxs2 -q LIBEXECDIR");
  chomp $mod_dir;
  my $mod_R_fn;
  if($mod_dir)  {
    $mod_R_fn = "$mod_dir/mod_R.so";
  }  else  {
    print "apxs2 didn't work. I'm going to try to find it with locate\n";
    cont();
    $mod_R_fn = run("locate mod_R.so | tail -1");
  }
  die "I couldn't find $mod_R_fn" unless $mod_R_fn;
  -e $mod_R_fn or die "$mod_dir/mod_R.so doesn't exists";
  print "I found it: $mod_R_fn\n";

  my ($fh, $fn) = tempfile();

  my $REvalOnStartup = join("; ", map {"library($_)"} @R_onStartup);
  print $fh "
LimitRequestLine 100000

LoadModule R_module	$mod_R_fn

REvalOnStartup \"$REvalOnStartup\"

<Location /RApacheInfo>
  SetHandler r-info
</Location>

<Location $CFG{HTDOCS_URL}/R/>
	SetHandler r-script
	RHandler sys.source
</Location>

";
  close $fh;

  print "I've written an apache config file. I am going to move it to $ep_conf_fn\n";
  cont();
  # This is done first by copy so that all the file attributes are
  # copied, then by cat on top of the file.
  run_or_die("$sudo_cmd cp $conf_file $ep_conf_fn");
  run_or_die("$sudo_cmd bash -c 'cat $fn > $ep_conf_fn'");

  print "Now I am going to check if there is already a line in the main config file that includes the
EP config directives\n";
  open FH, $conf_file or die "Couldn't open $conf_file: $!";

  my $already_included;
  while(<FH>)  {
    if(/Include (.*)/)  {
      if(abs_path($1) eq abs_path($ep_conf_fn))  {
	$already_included = 1;
	last;
      }
    }
  }
  close FH;

  unless($already_included)  {
    print "I couldn't find an Include line in $conf_file for the expressionplot directives.
I will now add one at the end, after backing it up\n";
    cont();
    my $backup = "$conf_file.bak";
    $backup .= ".bak" while -e $backup;
    run_or_die("$sudo_cmd cp $conf_file $backup");
    close $fh;
    run_or_die("$sudo_cmd bash -c 'echo Include $ep_conf_fn >> $conf_file'");
    print "OK, I added the Include line to the end of $conf_file\n";
  }

  print "\nLet's restart the apache server now\n";
  cont();
  run_or_die("$sudo_cmd $apachectl restart\n");

  print "\nOK now let's check if the R module are now being served properly by RApache\n";
  cont();
  my $status = check_R_dir();
  if($status eq "rapache")  {
    print "Excellent, it is working now.\n";
  }  else  {
    print "I'm stumped. I don't know why it's not working. Sorry\n";
    exit 1;
  }
}


my $keys_fn = "$CFG{EP_HOME}/recaptcha_keys.txt";
unless(-e $keys_fn and
       not yesno("The ReCAPTCHA keys file ($keys_fn) already exists. Do you still want to input new Recaptcha keys?","no"))  {
  print "Let's set up your Recaptcha keys now\n";
  cont();
  print "To generate a key pair, open a web browser to
  https://www.google.com/recaptcha/admin/create
and type in the name of the domain from which you'll use ExpressionPlot.
Click \"Create Key\" and look for the \"Public\" and \"Private\" Keys.

It is OK to skip this (just hit enter twice to). In that case you will still be
able to use ExpressionPlot but the web-based \"create new user\" link will only work
on the same machine where ExpressionPlot is running.

Enter them below:
\n";
  
  my %keys;
  $keys{public} = prompt("Public: ");
  $keys{private} = prompt("Private: ");
  chomp for values %keys;
  
  print "\nThank you. Now I will save your keys.\n";
  open FH, ">$CFG{EP_HOME}/recaptcha_keys.txt";
  print FH "$_ $keys{$_}\n" for keys %keys;
  close FH;

  print "\nGreat that's done now. If you want to change them the file is $CFG{EP_HOME}/recaptcha_keys.txt\n";
}

print "\nNow we are going to install expressionplot-config\n";
print "I will put this in $epc_dir. Use the --epc-dir switch to override this.\n";

my @path = split /:/, $ENV{PATH};
if(not grep {$_ eq $epc_dir} @path)  {
  print "\nWarning: I couldn't find your target directory [$epc_dir] in your path:\n$ENV{PATH}\n\n";
}
cont();

my $epc_fn = "$epc_dir/expressionplot-config";

if(-e $epc_fn)  {
  my $backup = "$epc_fn.bak";
  $backup .= ".bak" while -e $backup;
    run_or_die("$sudo_cmd cp $epc_fn $backup");
}

my ($fh, $fn) = tempfile();
my $epc_fn_src = "$CFG{EP_HOME}/expressionplot-config";
open FH, $epc_fn_src or die "Can't open $epc_fn_src: $!";
while(<FH>)  {
  if(m{^(\s*\$EP_HOME)="/usr/local/bin/expressionplot";$})  {
    print $fh "$1=\"$CFG{EP_HOME}\";\n";
  }  else  {
    print $fh $_;
  }
}
close FH;
close $fh;
run_or_die("$sudo_cmd mv $fn $epc_fn");
run_or_die("$sudo_cmd chown $user $epc_fn");
run_or_die("chmod 755 $epc_fn");
print "expressionplot-config looks good now. I will test it.\n";
cont();
print run_or_die("expressionplot-config");


print "\nIt ran fine. The last step now is to update the config.ini with the values you gave in $config_fn\n";
cont();

# The way this step works is you only update the variables *already in* config.ini, so the variables
# in the install-config are only carried over if they are in config.ini, too. So some variables are left behind.
# However, the following are forced onto the end if they don't already appear in config.ini somewhere.
my @force_vars = grep {exists $CFG{$_}} qw/CGI_USER APACHE2CTL APXS2/;
my %written_vars;

my $cfg_fn = "$CFG{EP_HOME}/config.ini";
run_or_die("cp $cfg_fn $cfg_fn.orig");
open ORIG, "$cfg_fn.orig" or die "Couldn't open $cfg_fn.orig: $!";
open NEW, ">$cfg_fn" or die "Couldn't open >$cfg_fn: $!";
while(<ORIG>)  {
  my $line = $_;
  # trim spaces
  s/^\s+//;
  s/\s+$//;
  s/\s*=\s*/=/;  # trim space flanking first "equals" sign
  if(/^;/ or /^$/)  {
    print NEW $line;  # pass through comment lines and empty lines
  }  else  {
    my ($var, $value) = split /=/, $_;
    if(exists $CFG{$var} and $CFG{$var} ne $value)  {
      # override value of this variable
      print NEW ";$var set during install:\n";
      print NEW "$var=$CFG{$var}\n";
    }  else  {
      print NEW $line;
    }
    $written_vars{$var} = 1;
  }
}

# Add on certain variables from %CFG that weren't already in config.ini
print NEW "$_=$CFG{$_}\n" for grep {exists $CFG{$_} and not exists $written_vars{$_}} @force_vars;

close NEW;
close ORIG;


print "
I am going to check now if the bowtie and samtools that came with ExpressionPlot are working.

\n";

foreach my $tool ([bowtie => "$CFG{EP_HOME}/bowtie/bowtie"], [samtools => "$CFG{EP_HOME}/samtools/samtools"])  {
  my ($tool, $path) = @$tool;
  print "Checking $tool...\n";
  system("$path 2> /dev/null");
  my $exit_code = $? >> 8;
  my $varname = uc($tool) . "_BIN";
  if ($exit_code != 1)  {
    
    print "I got a exit code [$exit_code] trying to run the version of $tool that comes with bowtie. I was
expecting exit code 1, which it usually returns when you run it with no arguments as I did. This is probably
because the version of $tool that is packaged with ExpressionPlot is not for the right architecture of your
machine.

This is easy to fix. If you already have a working install of $tool then just set the $varname variable
in $cfg_fn to give the path to that version (you might even get away with just setting it to \"$tool\"
if your paths are set up for it). If you don't already have a working install, then go the $tool website
and install the correct version for your computing platform. Then set the $varname variable in $cfg_fn.

Since this is the last step in the install, there is no need to re-run this script once you've fixed this
problem. Just run
  `expressionplot-config`/util/EP-manage.pl -D list local_version
and it will check, among other things, that it can find and run $tool.


";
    cont();
  }  else  {
    print "$tool looks good.\n";
  }
}

print "

.:|:.,.:|:.,.:|:.,.:|:.,.:|:.,.:|:.,.:|:.,.:|:.,.:|:.,.:|:.,.:|:.,.:|:.,.:|:.,.:|:.,.:|:.,.:|:.
.:|:.,.:|:.,.:|:.,.:|:.,.:|:.,.:|:    Way to go!!!!    :|:.,.:|:.,.:|:.,.:|:.,.:|:.,.:|:.,.:|:.
.:|:.,.:|:.,.:|:.,.:|:.,.:|:.,.:|:.,.:|:.,.:|:.,.:|:.,.:|:.,.:|:.,.:|:.,.:|:.,.:|:.,.:|:.,.:|:.

Congratulations! You've successfully installed the base of ExpressionPlot.

NEXT: install add-ons for your genome and expression platform. Use
`expressionplot-config`/util/EP-manage.pl
or consult the User's guide for more information:
http://expressionplot.com/wiki/index.php?title=Installing_add-ons

Direct questions or comments to our discussion group expressionplot\@googlegroups.com

";
